# Supplementary material for: Prevalent gut phages encode modular adhesins mediating epithelial binding and endoplasmic reticulum trafficking
Source: Nat Commun. 2026 Jun 4;17:6191. doi: 10.1038/s41467-026-74031-x (PMC13370021; doi:10.1038/s41467-026-74031-x)
Supplement: Supplementary file 4 — Supplementary Dataset [file 41467_2026_74031_MOESM4_ESM.zip]

Archive with 3 entries (3 files):
- Supplementary Data 1-12 and 15-25.xlsx
- Supplementary Data 13.xlsx
- Supplementary Data 14.xlsx
