# Supplementary material for: Prevalent gut phages encode modular adhesins mediating epithelial binding and endoplasmic reticulum trafficking
Source: Nat Commun. 2026 Jun 4;17:6191. doi: 10.1038/s41467-026-74031-x (PMC13370021; doi:10.1038/s41467-026-74031-x)
Supplement: Supplementary file 4 — Supplementary Dataset [file 41467_2026_74031_MOESM4_ESM.zip › Supplementary Data 1-12 and 15-25.xlsx]

## Sheet: README
Supplementary Data 1	MetaPhage output table containing mapped read counts.
ViralOTU	ID of the Viral Operational Taxonomic Unit (OTU)
Healthy filtrate	Read counts of the vOTU in the pooled fecal viral filtrate of 10 healthy individuals
Dysbiotic filtrate	Read counts of the vOTU in the pooled fecal viral filtrate of 10 dysbiotic individuals
Pooled filtrate	Read counts of the vOTU in the pooled fecal viral filtrate of the 10 healthy and 10 dysbiotic individuals
HT29-MTX_adherent_I	Read counts of the vOTU in the residual sample from the first experiment on mucus-producing HT29-MTX cell line
HT29-MTX_adherent_II	Read counts of the vOTU in the residual sample from the second experiment on mucus-producing HT29-MTX cell line
HT29-MTX_non-adherent_I	Read counts of the vOTU in the effluent sample from the first experiment on mucus-producing HT29-MTX cell line
HT29-MTX_non-adherent_II	Read counts of the vOTU in the effluent sample from the second experiment on mucus-producing HT29-MTX cell line
Caco-2_adherent_I	Read counts of the vOTU in the residual sample from the first experiment on low/non mucus-producing Caco-2 cell line
Caco-2_adherent_II	Read counts of the vOTU in the residual sample from the second experiment on low/non mucus-producing Caco-2 cell line
Caco-2_non-adherent_I	Read counts of the vOTU in the effluent sample from the first experiment on low/non mucus-producing Caco-2 cell line
Caco-2_non-adherent_II	Read counts of the vOTU in the effluent sample from the second experiment on low/non mucus-producing Caco-2 cell line
Taxonomy	The most precise taxonomic category to which the vOTU belongs based on Metaphage
Accession	NCBI Accession ID of the vOTU
Host	Host of vOTU as predicted by Metaphage
Family	Family to which the vOTU belongs, as predicted by Metaphage
Subfamily	Subfamily to which the vOTU belongs, as predicted by Metaphage
Genus	Genus to which the vOTU belongs, as predicted by Metaphage
Supplementary Data 2	Metadata of filtered phages from Metaphage output, and their abundance values after applying the Watermann formula. Data from Metaphage is highlighted with a green background
ViralOTU	ID of the viral Operational Taxonomic Unit (vOTU)
Taxonomy	Most precise taxonomic category of the vOTUs
Accession	NCBI Accession ID of the vOTU
Contig length	Length of vOTU in bp
Family	Taxonomic family of vOTU
Lifestyle	Predicted lifecycle of the phage
Adherence	adherent - the vOTU is considered adherent as it fulfilled both criteria: 1) was present in all four residual samples, 2) was depleted in all four effluent samples
Level of Adherence	Number of adherent samples the vOTU is present in
Depleted in effluent samples	yes - the vOTU is depleted in all 4 effluent samples
Has Ig-like domain	Whether the phage harbors an Ig-like domain or not
Cloned(1) or not cloned(0) gene and domains	Whether a domain from the ViralOTU was used in experiments in this paper (1-yes, 0-no), as well as the ID of the Ig-like domains and the harbouring protein IDs found in the corresponding vOTU
Healthy filtrate	Abundance values of pooled fecal viral filtrate of 10 healthy individuals
Dysbiotic filtrate	Abundance values of pooled fecal viral filtrate of 10 dysbiotic individuals
Pooled filtrate	Abundance values of pooled filtrate of healthy and dysbiotic individuals
HT29 MTX adherent I	Abundance values of residual sample on mucus-producing HT29-MTX I
HT29 MTX adherent II	Abundance values of residual sample on mucus-producing HT29-MTX II
HT29 MTX non adherent II	Abundance values of effluent sample on mucus-producing HT29-MTX II
HT29 MTX non adherent I	Abundance values of effluent sample on mucus-producing HT29-MTX I
Caco 2 adherent I	Abundance values of residual sample on low mucus-producing Caco-2 I
Caco 2 adherent II	Abundance values of residual sample on low mucus-producing Caco-2 II
Caco 2 non adherent I	Abundance values of effluent sample on low mucus-producing Caco-2 I
Caco 2 non adherent II	Abundance values of effluent sample on low mucus-producing Caco-2 II
Fold change of Pooled filtrate / Caco 2 non adherent I	Fold change of Pooled filtrate / Caco.2.non.adherent_I abundance values
Fold change of Pooled filtrate / Caco 2 non adherent II	Fold change of Pooled filtrate / Caco.2.non.adherent_II abundance values
Fold change of Pooled filtrate / HT29 MTX non adherent I	Fold change of Pooled filtrate / HT29.MTX.non.adherent_I abundance values
Fold change of Pooled filtrate / HT29 MTX non adherent II	Fold change of Pooled filtrate / HT29.MTX.non.adherent_II abundance values
Supplementary Data 3	All identified protein domains	supplementary file 1
ID	Arbitrary identifier
MD5 hash	Sequence MD5 digest
length	Sequence length
database	Analysis
id	Signature accession
name	Signature description
start	Start location
end	Stop location
score	Score - is the e-value (or score) of the match reported by member database method
status	Status - is the status of the match
date	Date - is the date of the run
IPID	InterPro annotations - accession
desc	InterPro annotations - description
Supplementary Data 4	Protein domains with putative adherence-related functions based on prior literature
domain ID_InterPro	InterPro database identifier of the protein domain
domain_ID_Pfam	Pfam database identifier of the protein domain
Identified experimentally	yes indicates that the domain was experimentally identified in this study
domain_name (short name)	descriptive name and short name of the domain
Supplementary Data 5	List of the 13 Ig-like-bearing adherent vOTUs containing 45 ORFs that encode 67 Ig-like regions.
ORF ID	Unique identifier of the predicted open reading frame within a viral contig or vOTU
pharokkaHom	Numeric identifier of the PHAROKKA-annotated protein (or homologue) corresponding to the ORF. This value links the domain annotation back to the PHAROKKA protein prediction output
domainDesc	Description of the detected protein domain, based on domain prediction databases
start	Amino acid position within the ORF where the predicted domain begins
end	Amino acid position within the ORF where the predicted domain ends
InterPro ID	InterPro accession number corresponding to the detected domain. This provides a standardized reference to the domain definition and its known functional context
is_structural	Indicates whether the domain is located within, or in close proximity to, an ORF categorized as a structural protein
> 95% similarity with cloned	Indicates whether the detected domain shows ≥95% amino acid sequence similarity to previously identified adherent domains that were experimentally validated and displayed
domainAAseq	Amino acid sequence of the detected domain region
Supplementary Data 6	Gene annotations for partial sequences of the 13 adherent vOTUs with Ig-like domain-containing proteins (Figure 1C)
vOTU	Name of vOTU
Start	Start of gene
End	End of gene
Annotation	Primary annotation of the gene
Domain Content	Does it contain an Ig-like domain?
Annotation Category	Wider annotation category of the gene
Supplementary Data 7	Data for the network analysis of shared protein orthogroups
interaction	Type of relationship inferred by vContact3 (gene-sharing interaction)
name	Interacting vOTU pairs
selected	Visualization flag
shared interaction	Standardized interaction type
shared name	Edge label
V3	vContact3 edge ID
Supplementary Data 8	CRISPR spacer matches linking vOTUs to predicted bacterial hosts
votuID	Viral operational taxonomic unit
tax/spacerID	Taxonomic label and spacer identifier matching the viral protospacer
descr	Taxonomic description of the predicted host
metaphageHostPred	Host assignment category inferred by metaPhage for comparison
score	SpacePHARER match score
numHits/spacer_start	Number of viral hits detected for the given spacer
spacer_end	End position of the CRISPR spacer sequence
phage_start	Start coordinate of the matching protospacer in the viral genome
phage_end	End coordinate of the matching protospacer in the viral genome
5'_PAM|3'_PAM	Predicted PAM sequence adjacent to the protospacer (forward strand)
5'_PAM|3'_PAM(reverse strand)	Predicted PAM sequence adjacent to the protospacer (reverse strand)
Supplementary Data 9	Properties of the Ig-like domain-containing proteins integrated into the K1F genome
Engineered phage with Ig-like domain	Name of the engineered phage harbouring the Ig-like domain-containing protein
Length (aa)	Amino acid length of the Ig-like domain-containing protein
Closest protein in NCBI	NCBI identifier of the protein with the highest similarity to the Ig-like domain-containing protein
Domain(s) InterPro ID	InterPro identifier of the domain
Domain(s) name	Domain(s) name
Nr. of domain types	Nr. of domain types
Cloning primer FW	Cloning forward primer
Cloning primer RV	Cloning reverse primer
Amino acid sequence	Amino acid sequence of the Ig-like domain-containing protein
Nucleotide sequence	Nucleotide sequence of the Ig-like domain-containing protein
Supplementary Data 10	Killing curve experiment that compares the killing efficiency of wild-type and engineered K1F phages on E. coli EV36 strain (Figure S3)
Timepoint	timepoint in hour:minute:second
Well	well position in the 96-well plate
Sample	Sample name, where 1, 2, 3 numbers indicate technical replicates of the same sample and the MOI of the phage (1 or 0.1) is also indicated.
OD600	Optical density value at 600 nm
Supplementary Data 11	Phage uptake experiments
Experiment	Date the experiment was performed
Cell line	Cell line used for the experiment
Treatment	Column indicating whether the cell lines received a certain treatment. Abbreviations: none - no treatment, NAC - N-acetylcysteine treatment, CSA - cyclosporin A treatment, HEP - heparinase III treatment
Sample	Sample name
timepoint	timepoint
timepoint_h	timepoint in hours
well	position of the well in the 96-well plate that contains a certain sample
field	Number of the microscope field of view where the cells were observed
all	Number of all cells observed in a microscope field of view
A	Number of cells with internalized phages observed in a microscope field of view
B	Number of cells without internalized phages observed in a microscope field of view
A_ratio	Ratio of cells with internalized phages observed in a microscope field of view
B_ratio	Ratio of cells without internalized phages observed in a microscope field of view
A_ratio_percent	Percentage of cells with internalized phages observed in a microscope field of view
median_NO_phage	Median of percentage of cells with internalized phages observed in a microscope field of view calculated for "NO_phage" control sample for each timepoint
background_subtracted	Percentage of cells with internalized phages observed in a microscope field of view after subtracting 'median_NO_phage' value
background_subtracted_b	Percentage of cells with internalized phages observed in a microscope field of view after subtracting 'median_NO_phage' and transforming negative values to 0.
Supplementary Data 12	Monitoring phage shedding in mouse feces
	Note: Two mice, highlighted with red cells, were excluded from the analysis, likely because the gavage was less successful than in other animals from the same group.
Phage	Type of the phage administered to the mouse
Timepoint	Timepoint of stool collection
PFU/ml_mouse_1	Phage count (PFU/mL) in stool collected from mouse 1
PFU/ml_mouse_2	Phage count (PFU/mL) in stool collected from mouse 2
PFU/ml_mouse_3	Phage count (PFU/mL) in stool collected from mouse 3
PFU/ml_mouse_4	Phage count (PFU/mL) in stool collected from mouse 4
PFU/ml_mouse_5	Phage count (PFU/mL) in stool collected from mouse 5
Supplementary Data 15	ORF domain check
ORF	ORF identifier
ORF cluster	ORF clusters based on the similarity of the ORFs
BACON (IPR024361)	presence (1) / absence (0) of the domain from the header in the ORF
BIG-2 (IPR003343)	presence (1) / absence (0) of the domain from the header in the ORF
PKD (IPR000601)	presence (1) / absence (0) of the domain from the header in the ORF
Unspecified Ig-like (IPR013783)	presence (1) / absence (0) of the domain from the header in the ORF
Supplementary Data 16	Similarity matrix showing the similarity ratio of two ORFs
Supplementary Data 17	Enrichment results of Ig-like domains among vOTUs from the Broad Human Virome dataset
domain type	domain type or domain type combination for which the enrichment analysis (two-sided Fisher's exact test) was performed. Note: unspecified stands for unspecified Ig-like domain
body site	body site where the abundance/prevalence of a given vOTU was provided in the original paper (Tisza and Buck, 2021)
dataset	name of the dataset for which the enrichment analysis was done
abundance/prevalence	indicates whether the enrichment analysis was performed on abundance or prevalence data
category	indicates the category to which the abundance or prevalence value belongs to. See Methods
p_value	p-value calculated from the two-sided Fisher's exact test
odds_ratio	odds ratio calculated from two-sided Fisher's exact test
category_domain_absent	Nr of vOTUs that belong to the given abundance/prevalence category (indicated in the "category" column) and in which the domain or domain combination was absent
category_domain_present	Nr of vOTUs that belong to the given abundance/prevalence category (indicated in the "category" column) and in which the domain or domain combination was present
remaining_categories_domain_absent	Nr of vOTUs that belong to the remainig abundance/prevalence categories and in which the domain or domain combination was absent
remaining_categories_domain_present	Nr of vOTUs that belong to a given abundance/prevalence category and in which the domain or domain combination was present
count_domain_absent	Nr. of vOTUs in which the domain or domain combination is absent
count_domain_present	Nr. of vOTUs in which the domain or domain combination is present
p_adj	False Discovery Rate adjusted p-value after Benjamini-Hochberg correction
Sig	yes/no - the enrichment was significant/not significant based on the adjusted p-value
Supplementary Data 18	Enrichment results of Ig-like domains among vOTUs from the 79-Individual Human Virome dataset
domain type	domain type or domain type combination for which the enrichment analysis (two-sided Fisher's exact test) was performed. Note: unspecified stands for unspecified Ig-like domain
dataset	name of the dataset for which the enrichment analysis was done
abundance/prevalence	indicates whether the enrichment analysis was performed on abundance or prevalence data
category	indicates the category to which the abundance or prevalence value belongs to. See Methods
odds_ratio	p-value calculated from two-sided Fisher's exact test
category_domain_absent	odds ratio calculated from two-sided Fisher's exact test
category_domain_present	Nr of vOTUs that belong to the given abundance/prevalence category (indicated in the "category" column) and in which the domain or domain combination was absent
remaining_categories_domain_absent	Nr of vOTUs that belong to the given abundance/prevalence category (indicated in the "category" column) and in which the domain or domain combination was present
remaining_categories_domain_present	Nr of vOTUs that belong to the remainig abundance/prevalence categories and in which the domain or domain combination was absent
count_domain_absent	Nr of vOTUs that belong to a given abundance/prevalence category and in which the domain or domain combination was present
count_domain_present	Nr. of vOTUs in which the domain or domain combination is absent
p_value	Nr. of vOTUs in which the domain or domain combination is present
p_adj	False Discovery Rate adjusted p-value after Benjamini-Hochberg correction
Sig	yes/no - the enrichment was significant/not significant based on the adjusted p-value
Supplementary Data 19	Enrichment results of Ig-like domains among vOTUs from the Broad Human Virome dataset filtered for vOTUs with hosts belonging to the Bacteroidota phylum
domain	domain type or domain type combination for which the enrichment analysis (two-sided Fisher's exact test) was performed. Note: unspecified stands for unspecified Ig-like domain
body site	body site where the abundance/prevalence of a given vOTU was provided in the original paper (Tisza and Buck, 2021)
dataset	name of the dataset for which the enrichment analysis was done
abundance/prevalence	indicates whether the enrichment analysis was performed on abundance or prevalence data
category	indicates the category to which the abundance or prevalence value belongs to. See Methods
odds_ratio	p-value calculated from two-sided Fisher's exact test
category_domain_absent	odds ratio calculated from two-sided Fisher's exact test
category_domain_present	Nr of vOTUs that belong to the given abundance/prevalence category (indicated in the "category" column) and in which the domain or domain combination was absent
remaining_categories_domain_absent	Nr of vOTUs that belong to the given abundance/prevalence category (indicated in the "category" column) and in which the domain or domain combination was present
remaining_categories_domain_present	Nr of vOTUs that belong to the remainig abundance/prevalence categories and in which the domain or domain combination was absent
count_domain_absent	Nr of vOTUs that belong to a given abundance/prevalence category and in which the domain or domain combination was present
count_domain_present	Nr. of vOTUs in which the domain or domain combination is absent
p_value	Nr. of vOTUs in which the domain or domain combination is present
p_adj	False Discovery Rate adjusted p-value after Benjamini-Hochberg correction
Sig	yes/no - the enrichment was significant/not significant based on the adjusted p-value
Supplementary Data 20	Alignment of the 50 vOTUs (queries) to representative members of the proposed Flandersviridae family (subjects)
qseqid	Query sequence ID
qlen	Query length
sacc	Subject accession
slen	Subject length
evalue	Expect value
bitscore	Normalized alignment score
score	Raw alignment score before normalization
length	Alignment length. Number of aligned positions in the BLAST hit/HSP
pident	Percent identity
qcovs	Query coverage per subject
norm	Normalized score/value
qcovhsp	Query coverage per HSP
staxid	Subject taxonomy ID
stitle	Subject title
Supplementary Data 21	Enrichment results of Ig-like domains among vOTUs from the Broad Human Virome dataset, associated with different diseases
disease	disease name
domain	domain type or domain type combination for which the enrichment analysis (two-sided Fisher's exact test) was performed. Note: unspecified stands for unspecified Ig-like domain
dataset	name of the dataset for which the enrichment analysis was done
odds_ratio	odds ratio calculated from two-sided Fisher's exact test
domain_present_in_associated	Nr of vOTUs that are significantly associated with a given disease and in which the domain or domain combination was present
domain_absent_in_associated	Nr of vOTUs that are significantly associated with a given disease and in which the domain or domain combination was absent
domain_present_in_not_associated	Nr of vOTUs that are significantly associated with a given disease and in which the domain or domain combination was present
domain_absent_in_not_associated	Nr of vOTUs that are significantly associated with a given disease and in which the domain or domain combination was absent
p_value	p-value calculated from two-sided Fisher's exact test
p_adj	False Discovery Rate adjusted p-value after Benjamini-Hochberg correction
Sig	yes/no - the enrichment was significant/not significant based on the adjusted p-value
Supplementary Data 22	The effect of different cell surface treatments on the uptake of phages by HT29-MTX epithelial cells (Figure 4)
Sample	Name of the phage used in the experiment
untreated_relative fold change	Fold change value calculated based on the following formula: AUC for each field of view in the case of untreated cells / average AUC in the case of untreated cells
NAC_relative fold change	Fold change value calculated based on the following formula: AUC for each field of view in the case of N-acetylcysteine-treated cells / average AUC in the case of untreated cells
CSA_relative fold change	Fold change value calculated based on the following formula: AUC for each field of view in the case of cyclosporin A-treated cells / average AUC in the case of untreated cells
HEP_relative fold change	Fold change value calculated based on the following formula: AUC for each field of view in the case of heparinase I-treated cells / average AUC in the case of untreated cells
Supplementary Data 23	Colocalization experiments
sample description	sample description
sample ID	sample ID
Cell organelle	Cell organelle
Phage	Phage
Manders M1 (green overlapping red)	Manders M1 (green overlapping red)
Manders M2 (red overlapping green)	Manders M2 (red overlapping green)
% of red pixels that are also grren	% of organelle signal colocalized with phage signal
% of green pixels that are also red	% of phage signal colocalized with organelle signal
Supplementary Data 24	Primers used for the construction of the engineered K1F phages
Primer name	Primer name
Primer used for	Description of the cloning step the primer was used for
Primer sequence	Nucleotide sequence of the primer
Supplementary Data 25	Results of the statistical tests
Figure	Figure number
Panel	Figure panel letter or position
Test type	Statistical test name
Comparison	Which variables were compared with the statistical test
Mean rank diff.	The difference between the average rank positions of the two compared groups
Significant?	yes/no - whether the statistical test was significant or not
Summary	significance stars; ns - not significant
Adjusted p value	p value after multiple test correction

## Sheet: Data 1
ViralOTU	Healthy filtrate	Pooled filtrate	HT29-MTX_non-adherent_II	HT29-MTX_non-adherent_I	Caco-2_non-adherent_II	HT29-MTX_adherent_I	Caco-2_non-adherent_I	Caco-2_adherent_I	Caco-2_adherent_II	HT29-MTX_adherent_II	Dysbiotic filtrate	Taxonomy	Accession	Host	Family	Subfamily	Genus
vOTU_1	53028	27362	19091	26827	5950	2540	23459	534	28	24	0	crAssphage cr108_1	MT774385	Unspecified	O	O	O
vOTU_10	61	62613	39203	39505	11543	986	31422	520	62	36	233899	IAS virus	KJ003983	Unspecified	O	O	O
vOTU_100	11301	7495	2767	4689	764	169	4077	90	0	0	0	CrAss-like virus sp.	MZ130489	CrAss-like	Podoviridae	Unclassified	Unclassified
vOTU_1000	146	80	35	681	42	721	521	654	86	66	309	Streptococcus phage Dp-1	HQ268735	Streptococcus	O	O	O
vOTU_1001	0	0	0	0	115	13	5	55	1085	7	0	n.a.	n.a.	n.a.	n.a.	n.a.	n.a.
vOTU_1002	0	0	0	0	0	0	0	0	0	0	0	n.a.	n.a.	n.a.	n.a.	n.a.	n.a.
vOTU_1003	853	443	88	292	57	0	164	0	2	0	0	n.a.	n.a.	n.a.	n.a.	n.a.	n.a.
vOTU_1004	22062	11883	1910	8170	780	36	3513	78	0	0	0	n.a.	n.a.	n.a.	n.a.	n.a.	n.a.
vOTU_1005	0	0	0	0	2	0	0	0	0	3995	0	n.a.	n.a.	n.a.	n.a.	n.a.	n.a.
vOTU_1006	6	13	14	4	4	0	11	0	4	2	31	Roseburia phage Jekyll	LR596902	Roseburia	Unclassified	Unclassified	Unclassified
vOTU_1007	16	29	7	4	2	0	56	0	15	24	49	Flavobacterium phage fF4	MN850656	Flavobacterium	O	O	O
vOTU_1008	18	11	2	23	2	16	0	1	1	0	4	Butyrivibrio virus Idris	MN882554	Butyrivibrio	O	O	O
vOTU_1009	544	279	711	471	108	42	496	12	4	0	0	CrAss-like virus sp.	MZ130482	CrAss-like	O	O	O
vOTU_101	248	205	107	222	46	9	171	39	0	0	0	crAssphage cr4_1	MT774400	Unspecified	Podoviridae	Unclassified	Unclassified
vOTU_1010	0	0	0	0	0	0	2	2	4	0	0	Clostridioides phage ES-S-0107-01	CP067347	Clostridioides	O	O	O
vOTU_1011	873	319	97	233	40	2	434	0	0	0	0	Bifidobacterium phage PMBT6	MH444512	Bifidobacterium	O	O	O
vOTU_1012	4	6	10	7	3	0	7	1	0	4	0	Faecalibacterium phage FP_Taranis	MG711467	Faecalibacterium	O	O	O
vOTU_1013	0	1	0	1	0	2	3	1	0	0	1	n.a.	n.a.	n.a.	n.a.	n.a.	n.a.
vOTU_1014	0	0	0	1	0	0	4	0	0	9101	0	n.a.	n.a.	n.a.	n.a.	n.a.	n.a.
vOTU_1015	3	0	0	7	0	6	6	4	0	0	2	Staphylococcus phage SPbeta-like	KT429160	Staphylococcus	O	O	O
vOTU_1016	782	504	743	443	130	4	671	0	0	0	1	CrAss-like virus sp.	MZ130485	CrAss-like	O	O	O
vOTU_1017	3994	1824	242	1207	82	0	764	0	0	2	0	n.a.	n.a.	n.a.	n.a.	n.a.	n.a.
vOTU_1018	0	0	0	0	0	4	0	0	0	0	0	n.a.	n.a.	n.a.	n.a.	n.a.	n.a.
vOTU_1019	0	0	0	0	0	0	31	0	4	3003	0	n.a.	n.a.	n.a.	n.a.	n.a.	n.a.
vOTU_102	368	29377	35186	59473	9326	4167	51959	1127	76	42	112502	CrAss-like virus sp.	MZ130490	CrAss-like	Podoviridae	Unclassified	Unclassified
vOTU_1020	13	20	1	16	3	0	20	0	0	0	0	n.a.	n.a.	n.a.	n.a.	n.a.	n.a.
vOTU_1021	0	0	0	0	0	0	3	0	0	6174	0	n.a.	n.a.	n.a.	n.a.	n.a.	n.a.
vOTU_1022	13463	7275	673	4165	245	176	1975	40	0	0	0	n.a.	n.a.	n.a.	n.a.	n.a.	n.a.
vOTU_1023	0	0	0	0	0	0	0	0	0	0	0	Brevibacterium phage AGM1	MN023176	Brevibacterium	O	O	O
vOTU_1024	24	53	254	123	342	171	516	1367	368	448	70	n.a.	n.a.	n.a.	n.a.	n.a.	n.a.
vOTU_1025	379	1056	3190	2791	13317	47660	10372	23680	5441	8854	863	n.a.	n.a.	n.a.	n.a.	n.a.	n.a.
vOTU_1026	1232	903	833	1265	312	74	1305	44	4	0	1816	Parabacteroides phage PDS1	MN929097	Parabacteroides	O	O	O
vOTU_1027	733	464	245	215	116	0	276	0	0	0	0	n.a.	n.a.	n.a.	n.a.	n.a.	n.a.
vOTU_1028	75	47	5	21	2	6	36	2	0	0	98	n.a.	n.a.	n.a.	n.a.	n.a.	n.a.
vOTU_1029	37	13	4	2	0	9	0	0	1	0	20	Butyrivibrio virus Idris	MN882554	Butyrivibrio	O	O	O
vOTU_103	334	36901	37983	72208	10538	4906	62876	1442	56	50	129864	CrAss-like virus sp.	MZ130490	CrAss-like	Podoviridae	Unclassified	Unclassified
vOTU_1030	3	69	16	72	8	17	34	3	2	0	331	n.a.	n.a.	n.a.	n.a.	n.a.	n.a.
vOTU_1031	5407	3254	378	1828	108	23	921	0	2	4	1425	n.a.	n.a.	n.a.	n.a.	n.a.	n.a.
vOTU_1032	0	0	0	2	0	8	12	0	0	0	4	n.a.	n.a.	n.a.	n.a.	n.a.	n.a.
vOTU_1033	620	403	584	535	149	7	359	2	0	0	2	crAssphage cr128_1	MT774392	Unspecified	O	O	O
vOTU_1034	15	8	4	1	0	8	0	0	4	0	9	Butyrivibrio virus Idris	MN882554	Butyrivibrio	Siphoviridae	Unclassified	Unclassified
vOTU_1035	0	0	0	0	0	0	0	0	0	0	0	Bacteroides phage LoVEphage	MW660583	Bacteroides	Unclassified	Unclassified	Unclassified
vOTU_1036	0	0	0	0	0	1	4	1	0	2	0	Faecalibacterium phage FP_Taranis	MG711467	Faecalibacterium	O	O	O
vOTU_1037	0	1	0	2	0	0	1	0	0	0	0	Winogradskyella phage Peternella_1	MT732475	Winogradskyella	O	O	O
vOTU_1038	28	19	57	78	26	2	34	0	0	0	2	CrAss-like virus sp.	MZ130475	CrAss-like	O	O	O
vOTU_1039	0	1	0	2	0	1	1	0	0	0	0	n.a.	n.a.	n.a.	n.a.	n.a.	n.a.
vOTU_104	331	36320	35439	71297	10172	4952	61537	1465	50	44	129189	CrAss-like virus sp.	MZ130490	CrAss-like	Podoviridae	Unclassified	Unclassified
vOTU_1040	95	433	966	908	4439	14349	3712	10344	1982	2551	449	n.a.	n.a.	n.a.	n.a.	n.a.	n.a.
vOTU_1041	1	7	0	0	0	0	0	0	0	0	6	Riemerella phage RAP44	HQ396194	Riemerella	Siphoviridae	Unclassified	Unclassified
vOTU_1042	2438	1376	177	896	62	88	427	48	4	0	4	n.a.	n.a.	n.a.	n.a.	n.a.	n.a.
vOTU_1043	9	9	2	0	0	0	0	0	0	0	0	Pectobacterium phage DU_PP_III	MF979562	Pectobacterium	O	O	O
vOTU_1044	3870	2219	196	1544	69	0	802	0	4	0	510	n.a.	n.a.	n.a.	n.a.	n.a.	n.a.
vOTU_1045	67146	52059	706	1074	191	73	806	58	0	4	5	n.a.	n.a.	n.a.	n.a.	n.a.	n.a.
vOTU_1046	182	457	2160	876	728	3480	836	2568	2889	4469	564	n.a.	n.a.	n.a.	n.a.	n.a.	n.a.
vOTU_1047	2	0	0	5	0	14	14	1	0	0	2	Streptococcus phage Javan580	MK448989	Streptococcus	O	O	O
vOTU_1048	424	430	136	124	38	30	82	0	0	0	615	n.a.	n.a.	n.a.	n.a.	n.a.	n.a.
vOTU_1049	61	274	17	68	11	0	51	0	0	0	727	n.a.	n.a.	n.a.	n.a.	n.a.	n.a.
vOTU_105	344	36527	37167	72496	10517	5070	62609	1493	52	36	130500	CrAss-like virus sp.	MZ130490	CrAss-like	Podoviridae	Unclassified	Unclassified
vOTU_1050	27	26136	23120	32449	6925	2227	24809	640	46	70	97791	UAG-readthrough crAss clade sp.	MZ130492	Unspecified	O	O	O
vOTU_1051	3762	2683	252	1164	87	76	516	0	0	0	1815	n.a.	n.a.	n.a.	n.a.	n.a.	n.a.
vOTU_1052	537	338	12	138	0	1	93	0	0	0	0	n.a.	n.a.	n.a.	n.a.	n.a.	n.a.
vOTU_1053	806	1940	198	1015	72	2	540	0	0	0	6273	n.a.	n.a.	n.a.	n.a.	n.a.	n.a.
vOTU_1054	2	2	0	1	0	5	1	0	0	2	2	Butyrivibrio virus Idris	MN882554	Butyrivibrio	O	O	O
vOTU_1055	23	118	94	460	37	9	258	14	0	0	373	n.a.	n.a.	n.a.	n.a.	n.a.	n.a.
vOTU_1056	16917	9750	1679	6436	718	97	2601	2	4	4	3	n.a.	n.a.	n.a.	n.a.	n.a.	n.a.
vOTU_1057	677	382	612	453	145	0	393	0	6	0	0	crAssphage cr128_1	MT774392	Unspecified	O	O	O
vOTU_1058	2	0	0	0	0	3	11	0	0	0	0	Faecalibacterium phage FP_Brigit	MG711465	Faecalibacterium	O	O	O
vOTU_1059	0	0	0	0	0	0	0	0	0	0	0	n.a.	n.a.	n.a.	n.a.	n.a.	n.a.
vOTU_106	3	5	8	7	3	3	17	1	0	0	20	CrAss-like virus sp.	MZ130476	CrAss-like	Podoviridae	Unclassified	Unclassified
vOTU_1060	13	28	348	108	377	136	526	2043	463	591	77	n.a.	n.a.	n.a.	n.a.	n.a.	n.a.
vOTU_1061	461	368	778	1167	249	4	984	22	0	0	0	crAssphage cr118_1	MT774379	Unspecified	O	O	O
vOTU_1062	3	18	18	15	2	0	1	0	0	0	92	n.a.	n.a.	n.a.	n.a.	n.a.	n.a.
vOTU_1063	30140	16292	1323	8799	535	257	5205	124	0	2	4	n.a.	n.a.	n.a.	n.a.	n.a.	n.a.
vOTU_1064	2931	2428	1018	1129	278	91	714	84	0	0	1	n.a.	n.a.	n.a.	n.a.	n.a.	n.a.
vOTU_1065	151	67	127	130	37	4	138	0	2	0	0	crAssphage cr107_1	MT774377	Unspecified	O	O	O
vOTU_1066	1451	770	54	475	42	0	269	0	0	0	38	n.a.	n.a.	n.a.	n.a.	n.a.	n.a.
vOTU_1067	0	3	0	28	0	0	0	0	0	0	0	n.a.	n.a.	n.a.	n.a.	n.a.	n.a.
vOTU_1068	0	0	0	0	0	0	0	0	0	0	0	Gordonia phage Schwartz33	MW291022	Gordonia	O	O	O
vOTU_1069	37	103	568	162	669	414	1303	3541	761	950	64	n.a.	n.a.	n.a.	n.a.	n.a.	n.a.
vOTU_107	9363	5920	2998	3131	765	228	2535	118	14	0	0	CrAss-like virus sp.	MZ130486	CrAss-like	Podoviridae	Unclassified	Unclassified
vOTU_1070	787	492	371	279	115	4	303	64	0	0	2	Roseburia phage Jekyll	LR596902	Roseburia	O	O	O
vOTU_1071	0	0	0	0	0	0	4	0	0	0	0	n.a.	n.a.	n.a.	n.a.	n.a.	n.a.
vOTU_1072	7087	2915	2430	4215	864	525	3871	81	4	4	673	Parabacteroides phage PDS1	MN929097	Parabacteroides	O	O	O
vOTU_1073	39	3	2	21	0	0	1	0	0	0	0	n.a.	n.a.	n.a.	n.a.	n.a.	n.a.
vOTU_1074	26877	15137	1290	8369	402	113	3850	54	0	2	0	n.a.	n.a.	n.a.	n.a.	n.a.	n.a.
vOTU_1075	0	0	0	1	0	1	0	0	0	0	0	Bacillus phage Pony	KF669660	Bacillus	Podoviridae	Unclassified	Pagevirus
vOTU_1076	1070	3039	9704	7312	35547	126180	30039	64647	16854	25975	2189	n.a.	n.a.	n.a.	n.a.	n.a.	n.a.
vOTU_1077	167	103	13	0	7	0	38	0	2	0	0	n.a.	n.a.	n.a.	n.a.	n.a.	n.a.
vOTU_1078	62	99	50	75	27	0	60	0	0	0	123	n.a.	n.a.	n.a.	n.a.	n.a.	n.a.
vOTU_1079	724	257	108	271	22	0	244	45	0	6	0	Bifidobacterium phage Bbif-1	GQ141189	Bifidobacterium	Siphoviridae	Unclassified	Unclassified
vOTU_108	8420	5027	1671	2799	490	202	2226	77	6	0	0	CrAss-like virus sp.	MZ130486	CrAss-like	Podoviridae	Unclassified	Unclassified
vOTU_1080	6	884	124	316	70	0	208	2	0	0	4271	n.a.	n.a.	n.a.	n.a.	n.a.	n.a.
vOTU_1081	5126	4980	441	2257	166	0	1127	0	0	2	8245	n.a.	n.a.	n.a.	n.a.	n.a.	n.a.
vOTU_1082	0	0	0	0	0	0	0	0	0	0	31	Bacteroides phage LoVEphage	MW660583	Bacteroides	O	O	O
vOTU_1083	301	246	47	54	8	0	0	0	7	20	3	Campylobacter phage PC10	MZ047271	Campylobacter	O	O	O
vOTU_1084	6	14	4	2	0	0	1	0	0	0	26	Vibrio phage phi 2	KJ545483	Vibrio	O	O	O
vOTU_1085	25	47	4	0	0	0	12	0	0	0	140	n.a.	n.a.	n.a.	n.a.	n.a.	n.a.
vOTU_1086	5	10	32	24	21	1	65	0	0	0	0	CrAss-like virus sp.	MZ130475	CrAss-like	O	O	O
vOTU_1087	72	33	8	76	2	28	13	1	0	0	0	n.a.	n.a.	n.a.	n.a.	n.a.	n.a.
vOTU_1088	0	0	0	12	0	1	2	0	0	0	1	Faecalibacterium phage FP_Lugh	MG711464	Faecalibacterium	O	O	O
vOTU_1089	2	0	0	5	0	8	4	2	0	0	0	Butyrivibrio virus Ceridwen	MN882553	Butyrivibrio	O	O	O
vOTU_109	2362	1330	583	1447	179	208	1634	32	0	0	82	Brevibacillus phage Sundance	KT151959	Brevibacillus	O	O	O
vOTU_1090	15	4	0	49	0	64	95	42	2	17642	30	n.a.	n.a.	n.a.	n.a.	n.a.	n.a.
vOTU_1091	5733	2613	5712	11575	1853	258	9688	225	10	4	310	crAssphage cr124_1	MT774406	Unspecified	O	O	O
vOTU_1092	24	3	9	8	4	1	22	0	0	0	9	n.a.	n.a.	n.a.	n.a.	n.a.	n.a.
vOTU_1093	448	470	109	112	41	1	102	0	0	0	481	n.a.	n.a.	n.a.	n.a.	n.a.	n.a.
vOTU_1094	8	11	5	18	2	4	47	0	0	0	2	Eggerthella phage PMBT5	MH626557	Eggerthella	O	O	O
vOTU_1095	38	3	9	26	0	1	18	0	1	0	1	Butyrivibrio virus Ceridwen	MN882553	Butyrivibrio	O	O	O
vOTU_1096	0	1	3	0	0	1	0	1	0	1192	0	n.a.	n.a.	n.a.	n.a.	n.a.	n.a.
vOTU_1097	0	1	0	4	0	0	2	1	0	0	0	Clostridium phage phiCT9441A	KM983329	Clostridium	O	O	O
vOTU_1098	21	201	1139	1622	278	0	1262	0	0	0	912	n.a.	n.a.	n.a.	n.a.	n.a.	n.a.
vOTU_1099	21	16	3	40	2	37	52	14	0	0	14	Faecalibacterium phage FP_Lagaffe	MG711461	Faecalibacterium	O	O	O
vOTU_11	4	8	6	4	0	6	26	17	0	0	3	Bacillus phage BUCT082	MZ969646	Bacillus	O	O	O
vOTU_110	1751	1341	1300	824	329	3	916	186	2	0	529	crAssphage cr128_1	MT774392	Unspecified	Podoviridae	Unclassified	Unclassified
vOTU_1100	18	12	8	27	5	0	9	0	9	4	51	n.a.	n.a.	n.a.	n.a.	n.a.	n.a.
vOTU_1101	0	0	0	0	0	0	2	0	0	0	2	n.a.	n.a.	n.a.	n.a.	n.a.	n.a.
vOTU_1102	3565	1467	4117	7354	1197	313	5975	42	4	2	197	UAG-readthrough crAss clade sp.	MZ130497	Unspecified	O	O	O
vOTU_1103	519	443	146	108	38	44	164	6	0	0	0	n.a.	n.a.	n.a.	n.a.	n.a.	n.a.
vOTU_1104	1	0	2	1	0	3	7	1	0	0	1	n.a.	n.a.	n.a.	n.a.	n.a.	n.a.
vOTU_1105	1	1	0	0	0	0	0	2	0	0	0	n.a.	n.a.	n.a.	n.a.	n.a.	n.a.
vOTU_1106	2	6	0	0	0	1	0	0	0	0	0	n.a.	n.a.	n.a.	n.a.	n.a.	n.a.
vOTU_1107	0	0	0	0	0	1	0	0	0	0	0	n.a.	n.a.	n.a.	n.a.	n.a.	n.a.
vOTU_1108	3	1	0	3	0	14	13	0	0	0	2	Faecalibacterium phage FP_Mushu	MG711460	Faecalibacterium	O	O	O
vOTU_1109	0	694	56	142	15	1	77	17	0	0	3337	n.a.	n.a.	n.a.	n.a.	n.a.	n.a.
vOTU_111	780	1417	2280	2520	662	194	2005	82	4	12	4934	CrAss-like virus sp.	MZ130490	CrAss-like	Podoviridae	Unclassified	Unclassified
vOTU_1110	70	62	69	92	35	0	105	0	0	0	74	n.a.	n.a.	n.a.	n.a.	n.a.	n.a.
vOTU_1111	37	5	57	57	20	5	61	0	0	0	0	crAssphage cr50_1	MT774375	Unspecified	O	O	O
vOTU_1112	14	8	1	0	0	0	2	0	0	0	26	n.a.	n.a.	n.a.	n.a.	n.a.	n.a.
vOTU_1113	146	436	1600	1016	6619	17524	4051	9858	3088	4879	450	n.a.	n.a.	n.a.	n.a.	n.a.	n.a.
vOTU_1114	698	223	110	84	40	0	313	1	0	2	0	Bifidobacterium phage PMBT6	MH444512	Bifidobacterium	O	O	O
vOTU_1115	0	0	0	3	0	0	2	0	0	0	4	n.a.	n.a.	n.a.	n.a.	n.a.	n.a.
vOTU_1116	1473	610	58	439	24	0	210	0	0	0	0	n.a.	n.a.	n.a.	n.a.	n.a.	n.a.
vOTU_1117	0	0	0	2	0	0	0	0	0	6691	0	n.a.	n.a.	n.a.	n.a.	n.a.	n.a.
vOTU_1118	0	0	0	0	0	0	0	0	0	0	0	n.a.	n.a.	n.a.	n.a.	n.a.	n.a.
vOTU_1119	21	161	56	100	14	1	74	0	0	0	340	Winogradskyella phage Peternella_1	MT732475	Winogradskyella	O	O	O
vOTU_112	35427	29161	9933	10984	2699	804	9656	159	6	42	5230	CrAss-like virus sp.	MZ130490	CrAss-like	Podoviridae	Unclassified	Unclassified
vOTU_1120	8	21	117	71	325	1197	597	773	150	326	12	n.a.	n.a.	n.a.	n.a.	n.a.	n.a.
vOTU_1121	0	571	220	158	58	0	191	2	0	4	2558	Bacteroides phage SJC03	MT074146	Bacteroides	O	O	O
vOTU_1122	15	208	1255	1954	277	0	1279	0	0	0	827	crAssphage cr107_1	MT774377	Unspecified	O	O	O
vOTU_1123	59	89	70	110	25	0	124	0	0	1	32	Butyrivibrio virus Ceridwen	MN882553	Butyrivibrio	O	O	O
vOTU_1124	11	670	275	726	112	52	461	0	0	0	2137	Phage DP SC_2_H4_2017	MT121960	Unspecified	O	O	O
vOTU_1125	0	0	95	12	199	4	0	2	1223	2	0	n.a.	n.a.	n.a.	n.a.	n.a.	n.a.
vOTU_1126	6	2	0	3	0	0	0	0	0	0	0	Bacteroides phage SJC03	MT074146	Bacteroides	O	O	O
vOTU_1127	3490	3034	659	802	234	37	813	40	0	0	2	n.a.	n.a.	n.a.	n.a.	n.a.	n.a.
vOTU_1128	548	348	34	286	6	0	92	1	0	0	0	n.a.	n.a.	n.a.	n.a.	n.a.	n.a.
vOTU_1129	36	28	21	30	6	0	35	14	0	0	48	n.a.	n.a.	n.a.	n.a.	n.a.	n.a.
vOTU_113	50020	32104	8300	14440	2299	1631	12332	764	54	10	0	CrAss-like virus sp.	MZ130486	CrAss-like	Podoviridae	Unclassified	Unclassified
vOTU_1130	4	4	21	20	98	268	160	293	59	63	2	n.a.	n.a.	n.a.	n.a.	n.a.	n.a.
vOTU_1131	44	77	541	184	531	193	1300	2786	762	1070	104	n.a.	n.a.	n.a.	n.a.	n.a.	n.a.
vOTU_1132	152	101	32	64	6	2	41	0	0	0	47	Exiguobacterium phage vB_EalM-137	MH884510	Exiguobacterium	O	O	O
vOTU_1133	981	461	872	1068	243	0	879	96	0	0	0	CrAss-like virus sp.	MZ130475	CrAss-like	O	O	O
vOTU_1134	3	0	0	8	0	3	7	5	0	0	2	Pseudomonas phage YH6	KM974184	Pseudomonas	O	O	O
vOTU_1135	0	0	40	3	134	5	21	6	927	4	5	n.a.	n.a.	n.a.	n.a.	n.a.	n.a.
vOTU_1136	0	0	0	0	1	0	0	0	10	3679	0	n.a.	n.a.	n.a.	n.a.	n.a.	n.a.
vOTU_1137	0	2	0	0	0	3	1	0	0	0	0	Pseudomonas phage vB_PaeP_C2-10_Ab09	HG962375	Pseudomonas	O	O	O
vOTU_1138	37	18	8	7	3	0	8	0	0	0	1	n.a.	n.a.	n.a.	n.a.	n.a.	n.a.
vOTU_1139	5748	4155	187	1713	84	0	1056	0	0	0	941	n.a.	n.a.	n.a.	n.a.	n.a.	n.a.
vOTU_114	61793	39349	14872	17479	3808	1989	14741	785	101	40	4	CrAss-like virus sp.	MZ130486	CrAss-like	Podoviridae	Unclassified	Unclassified
vOTU_1140	6	5	0	14	2	2	1	3	0	0	0	n.a.	n.a.	n.a.	n.a.	n.a.	n.a.
vOTU_1141	8	0	0	1	0	6	3	0	0	0	1	Clostridium phage phiMMP01	LN681541	Clostridium	O	O	O
vOTU_1142	20	297	1069	2227	345	0	1769	0	2	0	1429	CrAss-like virus sp.	MZ130480	CrAss-like	O	O	O
vOTU_1143	51	2483	210	901	74	30	749	0	0	0	9253	Cellulophaga phage phi17:2	KC821609	Cellulophaga	O	O	O
vOTU_1144	0	0	0	1	0	0	3	0	0	3901	3	n.a.	n.a.	n.a.	n.a.	n.a.	n.a.
vOTU_1145	16	22	0	0	0	0	1	0	0	0	27	Clostridioides phage phiCD27	EU719189	Clostridioides	O	O	O
vOTU_1146	0	0	0	3	0	2	5	5	0	0	2	n.a.	n.a.	n.a.	n.a.	n.a.	n.a.
vOTU_1147	24	93	1515	327	4640	283	678	1063	48316	1135	91	n.a.	n.a.	n.a.	n.a.	n.a.	n.a.
vOTU_1148	163	793	2170	1273	3390	3052	4695	6967	3320	4112	641	n.a.	n.a.	n.a.	n.a.	n.a.	n.a.
vOTU_1149	59	62	18	14	4	1	12	0	0	0	0	n.a.	n.a.	n.a.	n.a.	n.a.	n.a.
vOTU_115	49686	32630	8273	14871	2169	1566	11919	637	54	20	3	CrAss-like virus sp.	MZ130486	CrAss-like	Podoviridae	Unclassified	Unclassified
vOTU_1150	421	390	151	267	54	0	144	0	0	0	0	UAG-readthrough crAss clade sp.	MZ130500	Unspecified	O	O	O
vOTU_1151	28	122	402	164	501	412	1251	3195	800	872	84	n.a.	n.a.	n.a.	n.a.	n.a.	n.a.
vOTU_1152	4	0	4	3	0	10	7	2	0	0	0	Clostridium phage phiCD38-2	HM568888	Clostridium	O	O	O
vOTU_1153	1220	2587	204	1252	100	115	598	0	0	0	7238	n.a.	n.a.	n.a.	n.a.	n.a.	n.a.
vOTU_1154	4817	3731	1143	1798	322	115	1569	66	4	6	0	n.a.	n.a.	n.a.	n.a.	n.a.	n.a.
vOTU_1155	0	743	73	194	23	1	60	13	0	0	3346	n.a.	n.a.	n.a.	n.a.	n.a.	n.a.
vOTU_1156	0	2	0	2	0	6	2	0	0	0	0	n.a.	n.a.	n.a.	n.a.	n.a.	n.a.
vOTU_1157	23132	13211	1279	7344	452	98	3683	0	0	0	0	n.a.	n.a.	n.a.	n.a.	n.a.	n.a.
vOTU_1158	0	0	14	0	48	0	1	0	1068	26	0	n.a.	n.a.	n.a.	n.a.	n.a.	n.a.
vOTU_1159	1	0	4	8	2	2	10	2	1	3	0	Faecalibacterium phage FP_Taranis	MG711467	Faecalibacterium	O	O	O
vOTU_116	61580	40306	14862	17626	3823	2068	14844	864	73	36	4	CrAss-like virus sp.	MZ130486	CrAss-like	Podoviridae	Unclassified	Unclassified
vOTU_1160	578	768	21	196	2	15	109	0	0	0	1680	n.a.	n.a.	n.a.	n.a.	n.a.	n.a.
vOTU_1161	378	1656	41	571	25	2	279	0	2	0	6327	n.a.	n.a.	n.a.	n.a.	n.a.	n.a.
vOTU_1162	15	24026	21381	29703	6356	1375	24656	542	36	24	90725	UAG-readthrough crAss clade sp.	MZ130492	Unspecified	O	O	O
vOTU_1163	22	200	14	26	4	0	0	0	0	0	748	n.a.	n.a.	n.a.	n.a.	n.a.	n.a.
vOTU_1164	15	245	861	1328	225	6	975	0	0	0	830	CrAss-like virus sp.	MZ130480	CrAss-like	O	O	O
vOTU_1165	0	0	0	0	8	0	0	0	1967	556	0	n.a.	n.a.	n.a.	n.a.	n.a.	n.a.
vOTU_1166	18	121	29	44	9	0	24	0	0	0	304	Flavobacterium phage fF4	MN850656	Flavobacterium	O	O	O
vOTU_1167	0	2	2	0	0	0	2	0	0	0	3	n.a.	n.a.	n.a.	n.a.	n.a.	n.a.
vOTU_1168	0	0	0	3	0	0	0	1	0	0	2	Bacillus phage 250	GU229986	Bacillus	O	O	O
vOTU_1169	934	567	123	47	32	0	250	0	0	0	2	Actinomyces phage Av-1	DQ123818	Actinomyces	O	O	O
vOTU_117	49939	32253	8478	14674	2225	1666	12247	631	43	24	4	CrAss-like virus sp.	MZ130486	CrAss-like	Podoviridae	Unclassified	Unclassified
vOTU_1170	9810	5664	692	2866	195	44	1869	98	0	2	1499	n.a.	n.a.	n.a.	n.a.	n.a.	n.a.
vOTU_1171	5230	4362	1230	2451	385	92	2946	97	2	16	3778	n.a.	n.a.	n.a.	n.a.	n.a.	n.a.
vOTU_1172	73	38	21	31	20	11	41	0	0	0	70	Roseburia phage Jekyll	LR596902	Roseburia	O	O	O
vOTU_1173	4594	2943	218	1273	96	58	866	0	0	0	19	n.a.	n.a.	n.a.	n.a.	n.a.	n.a.
vOTU_1174	0	0	2	0	38	0	2	1	1664	0	0	n.a.	n.a.	n.a.	n.a.	n.a.	n.a.
vOTU_1175	20927	10891	1879	7478	637	142	3609	49	2	12	2	n.a.	n.a.	n.a.	n.a.	n.a.	n.a.
vOTU_1176	0	33	12	28	4	0	18	0	0	0	80	Streptococcus phage Javan311	MK448730	Streptococcus	O	O	O
vOTU_1177	19	122	495	232	734	553	1119	2805	872	1091	27	n.a.	n.a.	n.a.	n.a.	n.a.	n.a.
vOTU_1178	883	708	53	59	10	0	86	4	4	2	0	Lactococcus phage phi7	KC182552	Lactococcus	O	O	O
vOTU_1179	8089	4558	492	2586	192	1	1354	1	0	0	667	n.a.	n.a.	n.a.	n.a.	n.a.	n.a.
vOTU_118	5	4	2	16	0	11	24	8	0	0	3	Bacillus phage BCD7	JN712910	Bacillus	Myoviridae	Unclassified	Becedseptimavirus
vOTU_1180	6806	3465	6853	13176	2152	312	10903	126	2	22	313	crAssphage cr124_1	MT774406	Unspecified	O	O	O
vOTU_1181	194	179	131	144	43	0	200	27	0	0	83	n.a.	n.a.	n.a.	n.a.	n.a.	n.a.
vOTU_1182	2925	2205	419	855	119	64	720	2	0	0	36	n.a.	n.a.	n.a.	n.a.	n.a.	n.a.
vOTU_1183	9	10	0	1	0	12	4	3	0	0	0	Bacillus phage 250	GU229986	Bacillus	O	O	O
vOTU_1184	0	0	0	0	0	0	2	1	1	0	0	n.a.	n.a.	n.a.	n.a.	n.a.	n.a.
vOTU_1185	85	34	50	53	18	1	54	1	0	0	40	Streptococcus phage phiSS12	KC413987	Streptococcus	O	O	O
vOTU_1186	0	0	0	2	0	4	6	0	0	4923	0	n.a.	n.a.	n.a.	n.a.	n.a.	n.a.
vOTU_1187	0	0	0	0	0	0	0	0	0	0	0	n.a.	n.a.	n.a.	n.a.	n.a.	n.a.
vOTU_1188	0	0	0	0	0	0	0	0	0	0	2	Bacteroides phage LoVEphage	MW660583	Bacteroides	O	O	O
vOTU_1189	0	2	0	0	0	2	1	0	0	0	1	Aeromonas phage 62AhydR11PP	MH179474	Aeromonas	Myoviridae	Unclassified	Unclassified
vOTU_119	10287	6174	1778	3162	584	230	1876	129	2	0	0	Prevotella phage Lak-C1	MK250029	Prevotella	O	O	O
vOTU_1190	230	4393	317	705	98	4	665	1	6	0	15139	n.a.	n.a.	n.a.	n.a.	n.a.	n.a.
vOTU_1191	125	73	66	77	21	1	17	1	0	0	0	n.a.	n.a.	n.a.	n.a.	n.a.	n.a.
vOTU_1192	4	32	22	2	0	3	49	2	0	0	184	n.a.	n.a.	n.a.	n.a.	n.a.	n.a.
vOTU_1193	29	5247	129	1484	33	0	659	28	0	2	17553	n.a.	n.a.	n.a.	n.a.	n.a.	n.a.
vOTU_1194	0	0	0	0	0	0	0	0	0	0	3	n.a.	n.a.	n.a.	n.a.	n.a.	n.a.
vOTU_1195	0	0	0	0	0	1	1	2	0	3165	0	n.a.	n.a.	n.a.	n.a.	n.a.	n.a.
vOTU_1196	3328	2079	216	906	64	0	507	0	0	0	20	n.a.	n.a.	n.a.	n.a.	n.a.	n.a.
vOTU_1197	0	14	0	0	2	59	0	0	2	0	22	Lactococcus phage CHPC1161	MN689506	Lactococcus	O	O	O
vOTU_1198	73	68	19	15	2	0	6	0	0	0	0	Lactococcus phage 936 group phage PhiA.16	KP793102	Lactococcus	O	O	O
vOTU_1199	903	365	373	740	110	140	790	0	0	0	31	Faecalibacterium phage FP_oengus	MG711463	Faecalibacterium	O	O	O
vOTU_12	174	184	131	185	50	12	290	7	2	8	24	IAS virus	KJ003983	Unspecified	O	O	O
vOTU_120	55456	251159	23972	127461	8200	7687	106994	2020	82	40	883749	Phage DP SC_6_H4_2017	MT121964	Unspecified	Myoviridae	Unclassified	Unclassified
vOTU_1200	2	0	1	12	0	2	9	0	0	0	0	Butyrivibrio virus Ceridwen	MN882553	Butyrivibrio	O	O	O
vOTU_1201	66	355	104	93	18	2	43	1	0	0	947	Winogradskyella phage Peternella_1	MT732475	Winogradskyella	O	O	O
vOTU_1202	69	40	60	74	10	0	38	0	0	0	0	crAssphage cr128_1	MT774392	Unspecified	O	O	O
vOTU_1203	3930	2516	152	227	34	8	170	10	3	0	0	Lactococcus phage P656	MN552149	Lactococcus	O	O	O
vOTU_1204	1	1	2	1	0	0	3	0	0	0	0	n.a.	n.a.	n.a.	n.a.	n.a.	n.a.
vOTU_1205	1369	946	449	471	132	140	218	0	6	0	0	Nonlabens phage P12024S	JQ823122	Nonlabens	O	O	O
vOTU_1206	249	1129	2701	1517	4243	4438	6863	8877	3929	5142	836	n.a.	n.a.	n.a.	n.a.	n.a.	n.a.
vOTU_1207	118	1213	38	425	4	0	121	0	0	0	4226	n.a.	n.a.	n.a.	n.a.	n.a.	n.a.
vOTU_1208	397	295	654	508	136	44	380	0	4	0	0	crAssphage cr116_1	MT774389	Unspecified	O	O	O
vOTU_1209	0	0	0	0	0	7	1	1	0	0	1	n.a.	n.a.	n.a.	n.a.	n.a.	n.a.
vOTU_121	81453	63717	15129	30413	4435	2953	25953	753	34	30	1	CrAss-like virus sp.	MZ130489	CrAss-like	Podoviridae	Unclassified	Unclassified
vOTU_1210	0	131	10	30	4	1	29	0	0	0	365	crAssphage cr271_1	MT774394	Unspecified	Podoviridae	Unclassified	Unclassified
vOTU_1211	0	0	0	2	0	1	1	1	0	0	0	Riemerella phage RAP44	HQ396194	Riemerella	O	O	O
vOTU_1212	32	15	0	1	2	4	20	5	0	0	16	Exiguobacterium phage vB_EalM-137	MH884510	Exiguobacterium	O	O	O
vOTU_1213	18	35	251	106	343	128	416	1822	432	494	108	n.a.	n.a.	n.a.	n.a.	n.a.	n.a.
vOTU_1214	0	0	0	3	0	0	0	0	0	0	0	n.a.	n.a.	n.a.	n.a.	n.a.	n.a.
vOTU_1215	7623	5299	170	206	61	95	64	4	0	0	0	n.a.	n.a.	n.a.	n.a.	n.a.	n.a.
vOTU_1216	18	84	226	275	856	2360	582	1722	368	664	37	n.a.	n.a.	n.a.	n.a.	n.a.	n.a.
vOTU_1217	169	129	9	69	2	0	16	0	0	0	80	Butyrivibrio virus Idris	MN882554	Butyrivibrio	O	O	O
vOTU_1218	6118	3665	449	1895	130	0	1167	0	0	0	20	n.a.	n.a.	n.a.	n.a.	n.a.	n.a.
vOTU_1219	103	88	8	10	4	1	0	0	0	0	0	n.a.	n.a.	n.a.	n.a.	n.a.	n.a.
vOTU_122	85506	3026943	297249	1855225	93559	121288	1549466	29413	960	525	10649598	Phage DP SC_6_H4_2017	MT121964	Unspecified	Myoviridae	Unclassified	Unclassified
vOTU_1220	7	2	0	74	0	68	94	29	0	0	24	Bacillus phage Pony	KF669660	Bacillus	O	O	O
vOTU_1221	3553	2041	174	869	68	35	368	40	0	1	0	n.a.	n.a.	n.a.	n.a.	n.a.	n.a.
vOTU_1222	54	177	13	43	14	0	76	0	0	0	629	Winogradskyella phage Peternella_1	MT732475	Winogradskyella	O	O	O
vOTU_1223	95	48	0	52	0	0	7	0	0	0	0	n.a.	n.a.	n.a.	n.a.	n.a.	n.a.
vOTU_1224	0	2	0	14	0	0	26	0	0	0	28	Bacillus phage BUCT082	MZ969646	Bacillus	Siphoviridae	Unclassified	Spbetavirus
vOTU_1225	10	22922	21374	30909	6362	1594	24051	462	58	51	87803	crAssphage cr6_1	MT774401	Unspecified	O	O	O
vOTU_1226	7	604	253	1962	70	8	817	0	0	0	2764	n.a.	n.a.	n.a.	n.a.	n.a.	n.a.
vOTU_1227	93	341	1253	707	496	3087	695	1574	1626	2429	458	n.a.	n.a.	n.a.	n.a.	n.a.	n.a.
vOTU_1228	0	0	0	0	0	0	1	0	0	0	0	n.a.	n.a.	n.a.	n.a.	n.a.	n.a.
vOTU_1229	0	1	0	3	0	5	3	3	0	0	2	Clostridium phage phiMMP01	LN681541	Clostridium	O	O	O
vOTU_123	121249	78761	25185	39510	8652	3776	33804	790	58	68	27167	Phage DP SC_6_H4_2017	MT121964	Unspecified	Myoviridae	Unclassified	Unclassified
vOTU_1230	0	0	0	0	0	1	2	0	0	3241	0	n.a.	n.a.	n.a.	n.a.	n.a.	n.a.
vOTU_1231	0	0	0	3	0	1	3	0	0	0	0	n.a.	n.a.	n.a.	n.a.	n.a.	n.a.
vOTU_1232	60321	48571	864	1276	205	62	757	74	2	14	5	n.a.	n.a.	n.a.	n.a.	n.a.	n.a.
vOTU_1233	0	11	36	23	107	366	129	287	53	68	33	n.a.	n.a.	n.a.	n.a.	n.a.	n.a.
vOTU_1234	5263	2466	5514	10955	1651	412	9487	73	0	20	342	crAssphage cr124_1	MT774406	Unspecified	O	O	O
vOTU_1235	3527	2114	218	1252	61	152	639	24	0	0	15	n.a.	n.a.	n.a.	n.a.	n.a.	n.a.
vOTU_1236	0	0	3	29	0	1	4	1	0	0	0	n.a.	n.a.	n.a.	n.a.	n.a.	n.a.
vOTU_1237	819	524	448	498	153	9	571	13	0	6	1	n.a.	n.a.	n.a.	n.a.	n.a.	n.a.
vOTU_1238	0	0	0	1	0	0	0	0	0	0	0	Bacteroides phage LoVEphage	MW660583	Bacteroides	Unclassified	Unclassified	Unclassified
vOTU_1239	0	0	0	0	0	0	2	0	0	3390	0	n.a.	n.a.	n.a.	n.a.	n.a.	n.a.
vOTU_124	77256	60397	15701	29332	4390	2788	24962	602	33	32	6	CrAss-like virus sp.	MZ130489	CrAss-like	Podoviridae	Unclassified	Unclassified
vOTU_1240	3	6	0	0	0	0	0	0	0	0	44	Faecalibacterium phage FP_Lagaffe	MG711461	Faecalibacterium	O	O	O
vOTU_1241	7	19	0	8	0	3	26	0	0	0	0	Bacillus phage Gamma	DQ222855	Bacillus	O	O	O
vOTU_1242	179	152	53	169	26	1	134	0	0	0	0	Streptococcus phage Javan553	MK448804	Streptococcus	O	O	O
vOTU_1243	2	217	79	180	18	1	241	1	0	0	765	Faecalibacterium phage FP_Lugh	MG711464	Faecalibacterium	Siphoviridae	Unclassified	Lughvirus
vOTU_1244	0	0	0	0	700	2	0	2	0	0	0	n.a.	n.a.	n.a.	n.a.	n.a.	n.a.
vOTU_1245	11	3	0	0	0	1	7	0	0	0	0	Streptococcus phage Dp-1	HQ268735	Streptococcus	O	O	O
vOTU_1246	1	0	0	2	0	1	2	1	0	0	0	n.a.	n.a.	n.a.	n.a.	n.a.	n.a.
vOTU_1247	0	1	0	5	0	7	3	4	0	0	1	Bacillus phage Pony	KF669660	Bacillus	Podoviridae	Unclassified	Pagevirus
vOTU_1248	2	3	0	0	0	0	1	0	0	0	0	Pectobacterium phage DU_PP_III	MF979562	Pectobacterium	O	O	O
vOTU_1249	0	0	0	1	0	0	0	0	0	0	0	n.a.	n.a.	n.a.	n.a.	n.a.	n.a.
vOTU_125	91223	58862	21871	32407	6989	3045	26052	702	46	62	28607	Phage DP SC_6_H4_2017	MT121964	Unspecified	Myoviridae	Unclassified	Unclassified
vOTU_1250	19	3	6	15	0	0	14	0	0	2	0	Faecalibacterium phage FP_Taranis	MG711467	Faecalibacterium	Myoviridae	Unclassified	Taranisvirus
vOTU_1251	4961	3604	166	1763	82	2	839	0	0	0	763	n.a.	n.a.	n.a.	n.a.	n.a.	n.a.
vOTU_1252	1	0	0	1	0	0	4	1	0	0	5	Faecalibacterium phage FP_Brigit	MG711465	Faecalibacterium	O	O	O
vOTU_1253	10	8	0	8	0	3	3	18	0	0	0	Exiguobacterium phage vB_EauM-23	MH844558	Exiguobacterium	O	O	O
vOTU_1254	0	14	2	2	0	0	0	0	0	0	37	Streptomyces phage phiSASD1	GQ379227	Streptomyces	O	O	O
vOTU_1255	1	0	0	1	0	4	17	1	0	0	0	n.a.	n.a.	n.a.	n.a.	n.a.	n.a.
vOTU_1256	59	118	30	49	4	0	0	24	4	6	217	n.a.	n.a.	n.a.	n.a.	n.a.	n.a.
vOTU_1257	5841	3145	439	1666	129	26	624	0	0	0	9	n.a.	n.a.	n.a.	n.a.	n.a.	n.a.
vOTU_1258	4	42	3	105	4	2	154	0	0	0	178	n.a.	n.a.	n.a.	n.a.	n.a.	n.a.
vOTU_1259	0	0	0	0	0	0	0	2	0	0	0	Clostridium phage phiMMP01	LN681541	Clostridium	O	O	O
vOTU_126	2383327	1432954	342960	676341	108839	63955	588311	17556	685	676	44840	Phage DP SC_6_H4_2017	MT121964	Unspecified	Myoviridae	Unclassified	Unclassified
vOTU_1260	17	101	1196	223	5139	262	714	761	59762	1226	37	n.a.	n.a.	n.a.	n.a.	n.a.	n.a.
vOTU_1261	944	799	1232	661	599	1929	1442	7483	2114	2738	875	n.a.	n.a.	n.a.	n.a.	n.a.	n.a.
vOTU_1262	686	548	129	117	45	64	174	8	2	0	0	n.a.	n.a.	n.a.	n.a.	n.a.	n.a.
vOTU_1263	1136	800	20	80	16	2	46	0	0	0	0	Microvirus mar60	MZ089806	Unspecified	Microviridae	Unclassified	Microvirus
vOTU_1264	272	1406	26	464	9	0	108	38	0	0	4740	n.a.	n.a.	n.a.	n.a.	n.a.	n.a.
vOTU_1265	12	8712	381	1130	256	118	1141	0	2	2	32662	Tortoise microvirus 97	MK765650	Unspecified	Microviridae	Unclassified	Unclassified
vOTU_1266	14	167	0	850	0	4611	947	3239	0	0	277	n.a.	n.a.	n.a.	n.a.	n.a.	n.a.
vOTU_1267	25	44	2	6	0	4	13	1	0	0	103	Cellulophaga phage phi17:2	KC821609	Cellulophaga	O	O	O
vOTU_1268	10	14	4	0	3	0	1	0	0	0	1	n.a.	n.a.	n.a.	n.a.	n.a.	n.a.
vOTU_1269	7577	5294	1853	2715	448	4	2136	22	4	30	1	crAssphage cr107_1	MT774377	Unspecified	O	O	O
vOTU_127	1344	428	580	710	145	80	687	0	1	0	2	Bacteroides phage LoVEphage	MW660583	Bacteroides	O	O	O
vOTU_1270	0	0	0	0	0	2	0	1	0	0	0	n.a.	n.a.	n.a.	n.a.	n.a.	n.a.
vOTU_1271	52	675	112	124	26	0	110	0	0	0	1831	n.a.	n.a.	n.a.	n.a.	n.a.	n.a.
vOTU_1272	0	0	0	0	0	0	11	0	0	0	0	n.a.	n.a.	n.a.	n.a.	n.a.	n.a.
vOTU_1273	941	401	149	253	48	2	270	2	0	0	0	n.a.	n.a.	n.a.	n.a.	n.a.	n.a.
vOTU_1274	0	0	0	0	0	0	0	0	0	0	0	n.a.	n.a.	n.a.	n.a.	n.a.	n.a.
vOTU_1275	211	134	440	578	128	20	547	0	2	0	0	CrAss-like virus sp.	MZ130475	CrAss-like	O	O	O
vOTU_1276	5694	4328	1090	1410	314	95	1309	54	10	6	0	n.a.	n.a.	n.a.	n.a.	n.a.	n.a.
vOTU_1277	0	0	0	0	22	0	41	0	1701	425	0	Bacillus phage Gamma	DQ222855	Bacillus	O	O	O
vOTU_1278	12375	6996	1090	5224	416	34	2231	0	4	0	0	n.a.	n.a.	n.a.	n.a.	n.a.	n.a.
vOTU_1279	0	0	0	2	0	4	0	0	0	0	0	Winogradskyella phage Peternella_1	MT732475	Winogradskyella	O	O	O
vOTU_128	51	74	214	0	35	3	70	2	0	0	0	CrAss-like virus sp.	MZ130487	CrAss-like	Podoviridae	Unclassified	O
vOTU_1280	83	37	55	60	14	53	38	2	0	0	0	crAssphage cr107_1	MT774377	Unspecified	O	O	O
vOTU_1281	13	57	1363	88	3782	63	171	187	22048	1227	115	n.a.	n.a.	n.a.	n.a.	n.a.	n.a.
vOTU_1282	0	0	4	0	0	0	0	0	0	0	34	Hamiltonella phage APSE-8	LR794148	Hamiltonella	O	O	O
vOTU_1283	333	1397	55	388	12	19	228	0	0	0	5652	n.a.	n.a.	n.a.	n.a.	n.a.	n.a.
vOTU_1284	1	0	0	5	0	5	17	6	0	0	3	n.a.	n.a.	n.a.	n.a.	n.a.	n.a.
vOTU_1285	2	1	43	8	119	0	3	28	868	4	3	n.a.	n.a.	n.a.	n.a.	n.a.	n.a.
vOTU_1286	426	164	245	349	80	35	408	1	0	0	0	crAssphage cr271_1	MT774394	Unspecified	O	O	O
vOTU_1287	718	466	343	488	122	6	459	2	4	22	1	n.a.	n.a.	n.a.	n.a.	n.a.	n.a.
vOTU_1288	153	109	6	76	0	0	0	0	0	0	0	n.a.	n.a.	n.a.	n.a.	n.a.	n.a.
vOTU_1289	110	222	8	23	7	0	56	2	0	0	263	n.a.	n.a.	n.a.	n.a.	n.a.	n.a.
vOTU_129	100	154	20	180	2	22	182	5	1	0	1107	Phage DP SC_6_H4_2017	MT121964	Unspecified	Myoviridae	Unclassified	Unclassified
vOTU_1290	143	1017	50	403	10	0	132	0	0	0	4034	n.a.	n.a.	n.a.	n.a.	n.a.	n.a.
vOTU_1291	0	0	0	0	0	0	0	0	0	0	0	n.a.	n.a.	n.a.	n.a.	n.a.	n.a.
vOTU_1292	3	10	16	27	87	519	152	139	56	63	2	n.a.	n.a.	n.a.	n.a.	n.a.	n.a.
vOTU_1293	4	1077	56	306	13	0	210	0	0	0	5062	n.a.	n.a.	n.a.	n.a.	n.a.	n.a.
vOTU_1294	0	4	0	3	4	2	1	4	0	0	2	Roseburia phage Jekyll	LR596902	Roseburia	O	O	O
vOTU_1295	0	0	0	0	0	0	0	0	0	0	0	n.a.	n.a.	n.a.	n.a.	n.a.	n.a.
vOTU_1296	3989	2596	185	1352	54	106	650	0	3	2	0	n.a.	n.a.	n.a.	n.a.	n.a.	n.a.
vOTU_1297	2	0	2	0	0	0	24	0	0	0	0	n.a.	n.a.	n.a.	n.a.	n.a.	n.a.
vOTU_1298	1615	724	62	362	14	0	251	0	0	0	0	n.a.	n.a.	n.a.	n.a.	n.a.	n.a.
vOTU_1299	873	438	211	486	58	111	342	33	4	0	42	Gordonia phage Secretariat	MT310850	Gordonia	O	O	O
vOTU_13	0	0	56	6	8	7	18	14	2	2	5	crAssphage cr116_1	MT774389	Unspecified	O	O	O
vOTU_130	169	266	36	293	7	41	259	19	2	0	1788	Phage DP SC_6_H4_2017	MT121964	Unspecified	Myoviridae	Unclassified	Unclassified
vOTU_1300	0	1	2	0	2	0	1	1	0	0	0	n.a.	n.a.	n.a.	n.a.	n.a.	n.a.
vOTU_1301	0	3	0	2	0	0	2	0	1	0	0	n.a.	n.a.	n.a.	n.a.	n.a.	n.a.
vOTU_1302	39	6	4	11	0	2	0	0	0	0	0	n.a.	n.a.	n.a.	n.a.	n.a.	n.a.
vOTU_1303	325	247	41	75	22	69	42	1	0	0	17	n.a.	n.a.	n.a.	n.a.	n.a.	n.a.
vOTU_1304	62	52	31	18	2	0	0	3	4	2	0	Lactococcus phage FB3	MW041632	Lactococcus	O	O	O
vOTU_1305	55	29	34	45	6	0	13	6	13	0	21	n.a.	n.a.	n.a.	n.a.	n.a.	n.a.
vOTU_1306	0	4	0	0	2	1	6	0	0	0	13	Butyrivibrio virus Idris	MN882554	Butyrivibrio	O	O	O
vOTU_1307	0	26	13	23	5	0	10	1	0	0	20	n.a.	n.a.	n.a.	n.a.	n.a.	n.a.
vOTU_1308	142	985	1070	1701	2123	5028	5376	4177	5813	1524	755	n.a.	n.a.	n.a.	n.a.	n.a.	n.a.
vOTU_1309	2	8	3	6	4	4	17	3	0	0	2	n.a.	n.a.	n.a.	n.a.	n.a.	n.a.
vOTU_131	3267196	2012778	125177	711200	38130	53812	615135	15761	479	154	537042	Phage DP SC_6_H4_2017	MT121964	Unspecified	Myoviridae	Unclassified	Unclassified
vOTU_1310	0	114	20	17	4	11	35	3	0	0	438	crAssphage cr271_1	MT774394	Unspecified	O	O	O
vOTU_1311	0	0	0	1	0	1	0	0	0	0	0	n.a.	n.a.	n.a.	n.a.	n.a.	n.a.
vOTU_1312	805	537	141	224	44	96	206	0	0	2	0	n.a.	n.a.	n.a.	n.a.	n.a.	n.a.
vOTU_1313	19306	10327	1219	6660	355	181	3075	60	0	15	0	n.a.	n.a.	n.a.	n.a.	n.a.	n.a.
vOTU_1314	0	0	0	0	0	0	0	0	0	0	0	n.a.	n.a.	n.a.	n.a.	n.a.	n.a.
vOTU_1315	209	429	1561	1073	687	4347	809	2821	2128	3283	518	n.a.	n.a.	n.a.	n.a.	n.a.	n.a.
vOTU_1316	14	8	34	32	6	4	3	0	0	0	1	CrAss-like virus sp.	MZ130477	CrAss-like	O	O	O
vOTU_1317	0	0	10	0	110	0	1	0	875	0	0	n.a.	n.a.	n.a.	n.a.	n.a.	n.a.
vOTU_1318	0	7	4	0	0	0	0	0	0	0	11	n.a.	n.a.	n.a.	n.a.	n.a.	n.a.
vOTU_1319	7486	3878	688	2935	261	169	1279	14	0	0	0	n.a.	n.a.	n.a.	n.a.	n.a.	n.a.
vOTU_132	73698	337828	36190	98782	11571	8637	86213	1913	81	61	1146636	Phage DP SC_6_H4_2017	MT121964	Unspecified	Myoviridae	Unclassified	Unclassified
vOTU_1320	13186	10099	235	392	80	38	113	3	0	0	1	n.a.	n.a.	n.a.	n.a.	n.a.	n.a.
vOTU_1321	3875	2884	189	167	66	1	267	0	33	6	12	Lactococcus phage P656	MN552149	Lactococcus	O	O	O
vOTU_1322	654	384	131	131	25	5	226	0	0	4	0	Streptococcus phage Javan141	MK448681	Streptococcus	O	O	O
vOTU_1323	89	305	758	676	3369	10770	2912	6952	1531	2099	176	n.a.	n.a.	n.a.	n.a.	n.a.	n.a.
vOTU_1324	3	3	4	0	0	2	0	0	0	0	0	Faecalibacterium phage FP_Lagaffe	MG711461	Faecalibacterium	O	O	O
vOTU_1325	27	30	17	23	2	0	10	0	0	2	0	CrAss-like virus sp.	MZ130485	CrAss-like	O	O	O
vOTU_1326	0	0	1	0	0	0	0	0	0	0	0	n.a.	n.a.	n.a.	n.a.	n.a.	n.a.
vOTU_1327	21528	11697	1090	7719	370	125	3053	89	2	2	35	n.a.	n.a.	n.a.	n.a.	n.a.	n.a.
vOTU_1328	77	265	696	553	3102	9197	2428	5719	1293	1801	157	n.a.	n.a.	n.a.	n.a.	n.a.	n.a.
vOTU_1329	257	257	42	85	2	2	98	0	0	4	0	n.a.	n.a.	n.a.	n.a.	n.a.	n.a.
vOTU_133	31	2	92	6	10	6	5	6	72	53	0	Clostridium phage CWou-2020a	CP063964	Clostridium	O	O	O
vOTU_1330	32	197	0	941	0	4622	1855	4141	0	0	314	n.a.	n.a.	n.a.	n.a.	n.a.	n.a.
vOTU_1331	0	0	0	0	0	0	2	1	0	0	0	n.a.	n.a.	n.a.	n.a.	n.a.	n.a.
vOTU_1332	3454	2555	650	554	143	53	517	60	0	2	0	Pectobacterium phage DU_PP_III	MF979562	Pectobacterium	Podoviridae	Unclassified	Astrithrvirus
vOTU_1333	33	6	8	63	1	0	1	0	0	0	14	Eggerthella phage PMBT5	MH626557	Eggerthella	O	O	O
vOTU_1334	5405	2781	647	1784	160	20	763	0	0	0	32	n.a.	n.a.	n.a.	n.a.	n.a.	n.a.
vOTU_1335	3633	1546	3338	7393	926	87	5197	24	16	4	57	crAssphage cr124_1	MT774406	Unspecified	O	O	O
vOTU_1336	565	183	268	312	121	0	202	0	4	0	0	n.a.	n.a.	n.a.	n.a.	n.a.	n.a.
vOTU_1337	3	443	169	1930	65	0	775	0	4	0	1825	Roseburia phage Jekyll	LR596902	Roseburia	O	O	O
vOTU_1338	0	0	0	0	0	0	0	0	0	0	2	n.a.	n.a.	n.a.	n.a.	n.a.	n.a.
vOTU_1339	16	60	152	131	712	2563	604	1679	343	535	24	n.a.	n.a.	n.a.	n.a.	n.a.	n.a.
vOTU_134	9	3	4	12	0	2	23	7	2	0	0	Faecalibacterium phage FP_Taranis	MG711467	Faecalibacterium	O	O	O
vOTU_1340	8	6	0	3	2	4	2	12	0	0	6	n.a.	n.a.	n.a.	n.a.	n.a.	n.a.
vOTU_1341	39	201	0	904	0	5035	1313	4889	0	0	359	n.a.	n.a.	n.a.	n.a.	n.a.	n.a.
vOTU_1342	0	0	0	0	0	0	0	0	0	0	0	n.a.	n.a.	n.a.	n.a.	n.a.	n.a.
vOTU_1343	0	0	0	4	0	0	1	0	0	0	5	Microviridae sp.	MG945743	Unspecified	Microviridae	Unclassified	Unclassified
vOTU_1344	8	0	0	1	0	0	2	0	2	0	0	Faecalibacterium phage FP_Taranis	MG711467	Faecalibacterium	O	O	O
vOTU_1345	607	278	367	369	137	0	429	0	0	0	0	n.a.	n.a.	n.a.	n.a.	n.a.	n.a.
vOTU_1346	3389	1836	178	1020	48	32	443	32	0	0	1	n.a.	n.a.	n.a.	n.a.	n.a.	n.a.
vOTU_1347	3720	2120	279	1189	87	0	791	0	0	0	0	n.a.	n.a.	n.a.	n.a.	n.a.	n.a.
vOTU_1348	2	1	1	3	0	0	0	1	0	0	16	Bacillus phage Pony	KF669660	Bacillus	O	O	O
vOTU_1349	10	5	0	0	0	0	0	0	0	0	0	Pectobacterium phage DU_PP_III	MF979562	Pectobacterium	O	O	O
vOTU_135	213	124	38	97	6	2	66	1	0	0	10	Phage DP SC_6_H4_2017	MT121964	Unspecified	Myoviridae	Unclassified	Unclassified
vOTU_1350	66	33	28	47	8	1	0	8	0	0	0	n.a.	n.a.	n.a.	n.a.	n.a.	n.a.
vOTU_1351	0	0	0	0	0	0	0	1	0	0	0	n.a.	n.a.	n.a.	n.a.	n.a.	n.a.
vOTU_1352	42	40	50	56	4	1	0	0	0	0	3	n.a.	n.a.	n.a.	n.a.	n.a.	n.a.
vOTU_1353	32	191	405	465	1831	5188	2246	4007	853	911	377	n.a.	n.a.	n.a.	n.a.	n.a.	n.a.
vOTU_1354	3	4	4	0	0	0	0	0	0	0	0	n.a.	n.a.	n.a.	n.a.	n.a.	n.a.
vOTU_1355	0	0	0	0	0	0	2	0	0	0	2	Vibrio phage phi 2	KJ545483	Vibrio	O	O	O
vOTU_1356	0	0	0	3	0	1	8	3	0	3258	2	n.a.	n.a.	n.a.	n.a.	n.a.	n.a.
vOTU_1357	515	159	369	352	82	1	91	0	0	0	0	crAssphage cr271_1	MT774394	Unspecified	O	O	O
vOTU_1358	495	364	461	245	129	0	345	5	2	4	1	CrAss-like virus sp.	MZ130483	CrAss-like	O	O	O
vOTU_1359	16	18	0	1	4	2	1	45	0	0	0	Pelagibacter phage HTVC023P	MN698239	Pelagibacter	O	O	O
vOTU_136	191	135	49	89	9	1	90	4	0	0	10	Phage DP SC_6_H4_2017	MT121964	Unspecified	Myoviridae	Unclassified	Unclassified
vOTU_1360	7	686	425	555	111	0	316	30	2	8	3017	n.a.	n.a.	n.a.	n.a.	n.a.	n.a.
vOTU_1361	56	38	99	192	53	0	140	20	0	0	0	CrAss-like virus sp.	MZ130475	CrAss-like	O	O	O
vOTU_1362	0	0	0	0	0	0	0	0	0	0	0	n.a.	n.a.	n.a.	n.a.	n.a.	n.a.
vOTU_1363	10	16	14	6	2	54	0	0	0	0	2	Lactococcus phage 74001	MF443122	Lactococcus	O	O	O
vOTU_1364	9414	5090	527	2594	174	48	1372	0	0	0	6	n.a.	n.a.	n.a.	n.a.	n.a.	n.a.
vOTU_1365	571	441	84	61	14	16	35	28	18	8	21	Lactococcus phage 936 group phage PhiA1127	KP793106	Lactococcus	O	O	O
vOTU_1366	0	0	0	2	0	0	3	3	0	0	0	n.a.	n.a.	n.a.	n.a.	n.a.	n.a.
vOTU_1367	429	168	180	319	57	0	120	0	0	0	132	crAssphage cr115_1	MT774405	Unspecified	O	O	O
vOTU_1368	6551	24502	15204	23277	4230	1554	19093	435	42	20	66527	CrAssphage sp. O-152	MK069403	Unspecified	O	O	O
vOTU_1369	54	34	4	10	8	5	15	6	1	0	15	Faecalibacterium phage FP_Lagaffe	MG711461	Faecalibacterium	O	O	O
vOTU_137	0	0	2	0	0	3	3	2	0	0	3	Phage DP SC_6_H4_2017	MT121964	Unspecified	Myoviridae	Unclassified	Unclassified
vOTU_1370	80	49	14	32	2	0	52	0	0	0	0	n.a.	n.a.	n.a.	n.a.	n.a.	n.a.
vOTU_1371	419	308	114	127	30	3	36	0	4	0	0	n.a.	n.a.	n.a.	n.a.	n.a.	n.a.
vOTU_1372	386	255	30	191	4	0	70	0	0	0	0	n.a.	n.a.	n.a.	n.a.	n.a.	n.a.
vOTU_1373	39	18	3	2	0	0	0	0	0	0	0	n.a.	n.a.	n.a.	n.a.	n.a.	n.a.
vOTU_1374	106	88	3	6	10	0	0	0	0	0	0	n.a.	n.a.	n.a.	n.a.	n.a.	n.a.
vOTU_1375	7	9	6	6	0	1	9	0	0	0	78	n.a.	n.a.	n.a.	n.a.	n.a.	n.a.
vOTU_1376	0	0	0	0	0	0	3	0	0	0	0	n.a.	n.a.	n.a.	n.a.	n.a.	n.a.
vOTU_1377	1	0	0	1	0	0	5	3	0	0	0	Clostridium phage phiMMP01	LN681541	Clostridium	O	O	O
vOTU_1378	1	384	575	528	162	0	580	35	0	2	1458	n.a.	n.a.	n.a.	n.a.	n.a.	n.a.
vOTU_1379	937	470	780	1192	228	0	719	0	0	0	0	CrAss-like virus sp.	MZ130475	CrAss-like	O	O	O
vOTU_138	0	2	0	5	0	8	15	9	3	2	1	Phage DP SC_6_H4_2017	MT121964	Unspecified	Myoviridae	Unclassified	Unclassified
vOTU_1380	0	0	0	0	0	0	0	0	0	0	0	n.a.	n.a.	n.a.	n.a.	n.a.	n.a.
vOTU_1381	1	0	0	1	0	3	7	3	0	0	2	n.a.	n.a.	n.a.	n.a.	n.a.	n.a.
vOTU_1382	95	58	7	7	2	1	14	1	0	1	0	n.a.	n.a.	n.a.	n.a.	n.a.	n.a.
vOTU_1383	59404	45214	835	1196	181	0	954	0	12	4	2	n.a.	n.a.	n.a.	n.a.	n.a.	n.a.
vOTU_1384	0	3	0	2	0	1	5	19	0	0	23	n.a.	n.a.	n.a.	n.a.	n.a.	n.a.
vOTU_1385	523	414	414	658	126	2	323	0	2	0	0	crAssphage cr114_1	MT774404	Unspecified	O	O	O
vOTU_1386	0	0	0	1	0	2	6	0	0	0	1	n.a.	n.a.	n.a.	n.a.	n.a.	n.a.
vOTU_1387	7	318	515	514	134	122	768	42	0	6	1053	n.a.	n.a.	n.a.	n.a.	n.a.	n.a.
vOTU_1388	0	4	0	0	0	0	0	0	0	0	38	Clostridium phage phiCT453A	KM983327	Clostridium	O	O	O
vOTU_1389	524	364	35	100	12	0	41	0	0	0	470	n.a.	n.a.	n.a.	n.a.	n.a.	n.a.
vOTU_139	67384	44324	12494	34461	3882	2578	31128	818	46	26	1825	Phage DP SC_6_H4_2017	MT121964	Unspecified	Myoviridae	Unclassified	Unclassified
vOTU_1390	5	1	9	22	4	0	0	0	0	0	2	CrAss-like virus sp.	MZ130477	CrAss-like	O	O	O
vOTU_1391	3	10	27	70	47	143	74	563	89	134	33	Enterobacter phage E-3	KP791806	Enterobacter	O	O	O
vOTU_1392	1	14	50	64	66	156	64	659	107	122	46	Enterobacter phage E-3	KP791806	Enterobacter	O	O	O
vOTU_1393	5049	3197	356	1592	125	1	770	2	0	0	59	n.a.	n.a.	n.a.	n.a.	n.a.	n.a.
vOTU_1394	20	34	29	77	5	0	21	0	0	0	80	Faecalibacterium phage FP_Lugh	MG711464	Faecalibacterium	Siphoviridae	Unclassified	Lughvirus
vOTU_1395	0	0	0	0	0	0	0	2	0	0	0	n.a.	n.a.	n.a.	n.a.	n.a.	n.a.
vOTU_1396	11	15	4	0	0	0	0	1	0	0	0	Ruminococcus phage phiRgIBDN1	MT980840	Ruminococcus	O	O	O
vOTU_1397	0	0	6	2	44	3	18	7	793	28	1	n.a.	n.a.	n.a.	n.a.	n.a.	n.a.
vOTU_1398	8	4	6	17	0	2	5	0	0	0	0	n.a.	n.a.	n.a.	n.a.	n.a.	n.a.
vOTU_1399	0	0	0	1	0	2	0	0	0	0	0	n.a.	n.a.	n.a.	n.a.	n.a.	n.a.
vOTU_14	82	319	111	360	32	4	409	12	2	0	1384	Bacteroides phage LoVEphage	MW660583	Bacteroides	O	O	O
vOTU_140	69513	46301	12582	34247	3752	2695	31472	900	42	24	1893	Phage DP SC_6_H4_2017	MT121964	Unspecified	Myoviridae	Unclassified	Unclassified
vOTU_1400	0	0	0	7	0	3	0	1	0	0	0	Brevibacillus phage Davies	KC595518	Brevibacillus	O	O	O
vOTU_1401	16	32	0	0	0	0	0	0	0	0	0	n.a.	n.a.	n.a.	n.a.	n.a.	n.a.
vOTU_1402	22	13	2	12	0	0	1	0	0	0	1	n.a.	n.a.	n.a.	n.a.	n.a.	n.a.
vOTU_1403	71	63	2	0	0	0	0	0	0	0	0	n.a.	n.a.	n.a.	n.a.	n.a.	n.a.
vOTU_1404	4	6	6	1	0	4	3	1	0	0	1	n.a.	n.a.	n.a.	n.a.	n.a.	n.a.
vOTU_1405	7	1	2	0	0	0	0	0	0	0	3	n.a.	n.a.	n.a.	n.a.	n.a.	n.a.
vOTU_1406	0	0	28	0	69	1	1	1	747	2	0	n.a.	n.a.	n.a.	n.a.	n.a.	n.a.
vOTU_1407	441	247	22	42	13	0	34	0	0	0	0	n.a.	n.a.	n.a.	n.a.	n.a.	n.a.
vOTU_1408	4	6	0	14	4	0	21	0	2	0	1	n.a.	n.a.	n.a.	n.a.	n.a.	n.a.
vOTU_1409	0	0	0	0	0	0	0	0	2	744	0	n.a.	n.a.	n.a.	n.a.	n.a.	n.a.
vOTU_141	65267	43092	12571	33853	3799	2638	30843	918	59	32	2883	Phage DP SC_6_H4_2017	MT121964	Unspecified	Myoviridae	Unclassified	Unclassified
vOTU_1410	32	22	16	45	6	0	48	0	0	0	98	n.a.	n.a.	n.a.	n.a.	n.a.	n.a.
vOTU_1411	0	3	10	0	0	0	0	0	0	0	0	Roseburia phage Jekyll	LR596902	Roseburia	Unclassified	Unclassified	Unclassified
vOTU_1412	2	9	68	1	163	286	163	359	66	156	0	n.a.	n.a.	n.a.	n.a.	n.a.	n.a.
vOTU_1413	0	0	0	1	0	2	0	0	0	0	0	n.a.	n.a.	n.a.	n.a.	n.a.	n.a.
vOTU_1414	10	0	2	0	0	0	0	0	0	0	0	n.a.	n.a.	n.a.	n.a.	n.a.	n.a.
vOTU_1415	0	0	0	0	0	0	0	1	0	0	0	n.a.	n.a.	n.a.	n.a.	n.a.	n.a.
vOTU_1416	2	4	6	0	6	0	0	0	17	16	5	n.a.	n.a.	n.a.	n.a.	n.a.	n.a.
vOTU_1417	0	622	146	441	58	0	555	0	0	0	1712	Microbacterium phage Min1	EF579802	Microbacterium	Siphoviridae	Unclassified	Minunavirus
vOTU_1418	0	0	0	1	0	0	0	0	0	0	0	n.a.	n.a.	n.a.	n.a.	n.a.	n.a.
vOTU_1419	15	2	29	39	6	1	26	0	0	0	0	CrAss-like virus sp.	MZ130475	CrAss-like	O	O	O
vOTU_142	68406	46598	12492	33484	3922	2685	30610	908	47	19	2091	Phage DP SC_6_H4_2017	MT121964	Unspecified	Myoviridae	Unclassified	Unclassified
vOTU_1420	4	8	0	3	0	0	1	0	0	0	0	Winogradskyella phage Peternella_1	MT732475	Winogradskyella	O	O	O
vOTU_1421	13	33	17	25	5	1	117	1	0	0	54	Bacteroides phage F2	MT806186	Bacteroides	O	O	O
vOTU_1422	507	306	253	169	62	4	100	42	0	0	0	Butyrivibrio virus Ceridwen	MN882553	Butyrivibrio	O	O	O
vOTU_1423	360	371	110	184	31	0	31	0	0	0	0	crAssphage cr4_1	MT774400	Unspecified	O	O	O
vOTU_1424	4	16	0	0	4	0	0	0	0	0	0	n.a.	n.a.	n.a.	n.a.	n.a.	n.a.
vOTU_1425	2753	32351	13466	20462	3888	1786	16584	248	23	24	109851	CrAssphage sp. C0531BW4	MW067003	Unspecified	O	O	O
vOTU_1426	20	0	0	1	0	0	2	0	0	0	0	Clostridium phage HM T	KU517658	Clostridium	O	O	O
vOTU_1427	22	27	28	0	3	4	11	0	13	3	0	Lactococcus phage 936 group phage Phi19.3	KP793105	Lactococcus	O	O	O
vOTU_1428	205	920	2046	1127	3155	2743	5376	7564	2961	3699	742	n.a.	n.a.	n.a.	n.a.	n.a.	n.a.
vOTU_1429	82	864	30	335	10	0	148	0	0	0	3458	n.a.	n.a.	n.a.	n.a.	n.a.	n.a.
vOTU_143	8870	4976	7344	10322	2247	63	7085	103	32	0	6	crAssphage cr10_1	MT774382	Unspecified	Podoviridae	Unclassified	Unclassified
vOTU_1430	0	0	0	0	0	0	0	1	0	0	0	n.a.	n.a.	n.a.	n.a.	n.a.	n.a.
vOTU_1431	11466	6397	1135	4801	393	83	2047	48	2	0	0	n.a.	n.a.	n.a.	n.a.	n.a.	n.a.
vOTU_1432	3955	2363	246	1339	85	56	848	0	1	7	410	n.a.	n.a.	n.a.	n.a.	n.a.	n.a.
vOTU_1433	780	360	36	234	34	0	83	0	0	0	0	n.a.	n.a.	n.a.	n.a.	n.a.	n.a.
vOTU_1434	13	5	2	0	0	0	0	0	5	10	2	Streptococcus phage Javan630	MK448997	Streptococcus	O	O	O
vOTU_1435	0	378	91	134	40	31	136	0	0	0	1605	Bacteroides phage ARB14	MT074134	Bacteroides	O	O	O
vOTU_1436	4532	2304	518	1502	128	120	738	0	2	0	3	n.a.	n.a.	n.a.	n.a.	n.a.	n.a.
vOTU_1437	0	2	2	20	0	0	0	0	0	0	0	n.a.	n.a.	n.a.	n.a.	n.a.	n.a.
vOTU_1438	54	10	2	33	0	1	0	0	0	0	0	Faecalibacterium phage FP_Lagaffe	MG711461	Faecalibacterium	O	O	O
vOTU_1439	0	8	38	0	93	3	7	0	847	4	0	n.a.	n.a.	n.a.	n.a.	n.a.	n.a.
vOTU_144	394	201205	58965	133378	20873	6519	102599	1782	52	137	689915	Phage DP SC_6_H4_2017	MT121964	Unspecified	Myoviridae	Unclassified	Unclassified
vOTU_1440	74	44	43	80	13	2	100	2	0	0	64	n.a.	n.a.	n.a.	n.a.	n.a.	n.a.
vOTU_1441	2	0	0	0	0	0	0	0	0	0	0	n.a.	n.a.	n.a.	n.a.	n.a.	n.a.
vOTU_1442	32	370	290	658	699	1051	1037	1243	438	562	309	n.a.	n.a.	n.a.	n.a.	n.a.	n.a.
vOTU_1443	0	1	0	5	0	10	7	6	0	0	2	n.a.	n.a.	n.a.	n.a.	n.a.	n.a.
vOTU_1444	52	799	31	255	3	9	148	0	0	0	3797	n.a.	n.a.	n.a.	n.a.	n.a.	n.a.
vOTU_1445	376	344	128	76	16	0	58	0	2	0	1	CrAss-like virus sp.	MZ130483	CrAss-like	O	O	O
vOTU_1446	4615	35648	17132	24811	4628	1986	20040	367	40	25	117106	CrAssphage sp. C0531BW4	MW067003	Unspecified	O	O	O
vOTU_1447	0	0	0	0	0	0	2	0	0	0	0	n.a.	n.a.	n.a.	n.a.	n.a.	n.a.
vOTU_1448	52	176	13	33	2	2	62	1	0	0	542	Cellulophaga phage phi17:2	KC821609	Cellulophaga	Podoviridae	Unclassified	Lightbulbvirus
vOTU_1449	340	208	543	856	131	16	633	0	0	0	0	CrAss-like virus sp.	MZ130475	CrAss-like	O	O	O
vOTU_145	7	160	230	366	58	3	116	4	5	0	705	Geobacillus virus E3	KP144388	Geobacillus	O	O	O
vOTU_1450	0	0	0	6	0	10	10	13	0	0	4	Clostridium phage phiMMP04	JX145342	Clostridium	O	O	O
vOTU_1451	8476	6614	310	857	225	90	640	0	2	2	0	Human gut microviridae SH-CHD12	KX513875	Unspecified	O	O	O
vOTU_1452	0	0	0	1	0	0	0	0	0	0	2	Thermus phage phi OH2	AB823818	Thermus	O	O	O
vOTU_1453	1	0	0	8	0	2	7	0	0	0	0	Clostridium phage phiCD38-2	HM568888	Clostridium	O	O	O
vOTU_1454	0	0	0	0	0	0	0	0	0	0	0	n.a.	n.a.	n.a.	n.a.	n.a.	n.a.
vOTU_1455	4112	1594	1350	2232	526	327	2350	35	6	6	269	Parabacteroides phage PDS1	MN929097	Parabacteroides	O	O	O
vOTU_1456	64	55	10	0	0	0	0	0	0	0	0	n.a.	n.a.	n.a.	n.a.	n.a.	n.a.
vOTU_1457	8	27	0	17	0	0	36	0	0	0	117	Streptococcus phage Javan141	MK448681	Streptococcus	Siphoviridae	Unclassified	Unclassified
vOTU_1458	4497	13870	9145	11334	2346	1079	10023	78	16	24	38655	CrAssphage sp. O-152	MK069403	Unspecified	O	O	O
vOTU_1459	0	131	6	56	3	0	75	0	0	4	622	Flavobacterium phage vB_FspP_elemoF_6-3D	MT497071	Flavobacterium	O	O	O
vOTU_146	225	2010	2242	3015	630	86	2666	18	8	4	7170	Bacteroides phage LoVEphage	MW660583	Bacteroides	Unclassified	Unclassified	Unclassified
vOTU_1460	6330	3549	368	2342	112	2	680	0	8	0	471	n.a.	n.a.	n.a.	n.a.	n.a.	n.a.
vOTU_1461	3	9	0	35	6	2	0	1	0	0	0	Butyrivibrio virus Ceridwen	MN882553	Butyrivibrio	O	O	O
vOTU_1462	14552	7851	1334	5661	457	0	2180	2	0	0	0	n.a.	n.a.	n.a.	n.a.	n.a.	n.a.
vOTU_1463	17	2	5	17	0	0	14	0	0	0	0	Butyrivibrio virus Ceridwen	MN882553	Butyrivibrio	Siphoviridae	Unclassified	Unclassified
vOTU_1464	0	0	0	0	0	0	0	0	0	0	0	Faecalibacterium phage FP_Lugh	MG711464	Faecalibacterium	O	O	O
vOTU_1465	38	10	0	0	0	0	0	0	0	0	0	Butyrivibrio virus Idris	MN882554	Butyrivibrio	O	O	O
vOTU_1466	0	111	2	70	0	0	0	1	0	0	366	Faecalibacterium phage FP_Brigit	MG711465	Faecalibacterium	O	O	O
vOTU_1467	10	10	9	31	2	0	11	1	10	18	39	n.a.	n.a.	n.a.	n.a.	n.a.	n.a.
vOTU_1468	6	1	0	1	0	0	3	4	0	0	2	n.a.	n.a.	n.a.	n.a.	n.a.	n.a.
vOTU_1469	44	21	19	30	8	52	3	0	0	0	1	n.a.	n.a.	n.a.	n.a.	n.a.	n.a.
vOTU_147	209	1949	2302	2988	546	86	2749	41	7	2	7054	Bacteroides phage LoVEphage	MW660583	Bacteroides	Unclassified	Unclassified	Unclassified
vOTU_1470	44	32	6	17	2	0	0	18	27	31	14	n.a.	n.a.	n.a.	n.a.	n.a.	n.a.
vOTU_1471	10	6	0	1	0	0	0	0	0	0	0	Clostridioides phage phiCD27	EU719189	Clostridioides	O	O	O
vOTU_1472	0	656	109	284	48	2	294	0	0	0	1921	n.a.	n.a.	n.a.	n.a.	n.a.	n.a.
vOTU_1473	0	0	0	0	0	1	2	0	0	0	2	n.a.	n.a.	n.a.	n.a.	n.a.	n.a.
vOTU_1474	3388	2160	711	1437	224	98	1059	0	0	0	0	CrAss-like virus sp.	MZ130489	CrAss-like	O	O	O
vOTU_1475	5	11	8	0	2	0	1	0	0	0	10	Roseburia phage Jekyll	LR596902	Roseburia	Unclassified	Unclassified	Unclassified
vOTU_1476	28	73	221	254	1022	3382	1093	1829	413	701	112	n.a.	n.a.	n.a.	n.a.	n.a.	n.a.
vOTU_1477	7	0	21	12	0	0	0	0	0	0	0	n.a.	n.a.	n.a.	n.a.	n.a.	n.a.
vOTU_1478	32	28	19	22	2	0	1	0	0	0	3	n.a.	n.a.	n.a.	n.a.	n.a.	n.a.
vOTU_1479	4207	2389	403	1178	86	0	554	2	0	0	198	n.a.	n.a.	n.a.	n.a.	n.a.	n.a.
vOTU_148	24163	11864	5612	14647	1887	844	12938	316	0	8	4	Phage DP SC_6_H4_2017	MT121964	Unspecified	Myoviridae	Unclassified	Unclassified
vOTU_1480	172	133	36	34	26	2	97	1	0	0	0	Bacillus phage 1	DQ840344	Bacillus	Myoviridae	Unclassified	Svunavirus
vOTU_1481	2728	1855	81	204	68	66	180	0	6	0	6	Microviridae sp.	MG945563	Unspecified	O	O	O
vOTU_1482	2675	1883	101	215	80	56	182	0	0	0	12	Microviridae sp.	MG945563	Unspecified	O	O	O
vOTU_1483	12897	9148	4691	4054	1459	740	4289	216	24	14	221	n.a.	n.a.	n.a.	n.a.	n.a.	n.a.
vOTU_1484	2597	1508	163	760	48	2	347	0	1	0	26	n.a.	n.a.	n.a.	n.a.	n.a.	n.a.
vOTU_1485	0	1	0	3	0	1	2	1	0	0	0	n.a.	n.a.	n.a.	n.a.	n.a.	n.a.
vOTU_1486	0	0	0	0	0	0	1	0	0	3257	0	n.a.	n.a.	n.a.	n.a.	n.a.	n.a.
vOTU_1487	21	90	377	141	445	118	709	2525	649	613	138	n.a.	n.a.	n.a.	n.a.	n.a.	n.a.
vOTU_1488	0	0	0	12	0	0	0	0	0	0	0	IAS virus	KJ003983	Unspecified	O	O	O
vOTU_1489	14638	8574	1340	5496	547	100	2375	0	0	0	24	n.a.	n.a.	n.a.	n.a.	n.a.	n.a.
vOTU_149	35920	29848	9259	16466	2818	1357	14630	333	16	26	3411	Cellulophaga phage phi17:2	KC821609	Cellulophaga	O	O	O
vOTU_1490	0	0	0	3	0	0	1	1	0	0	0	n.a.	n.a.	n.a.	n.a.	n.a.	n.a.
vOTU_1491	497	247	44	205	2	0	10	0	0	0	0	n.a.	n.a.	n.a.	n.a.	n.a.	n.a.
vOTU_1492	0	0	0	0	0	0	0	1	0	0	0	Bacillus phage vB_BsuP-Goe1	KU831549	Bacillus	O	O	O
vOTU_1493	0	4	127	0	201	1	4	0	1382	6	0	n.a.	n.a.	n.a.	n.a.	n.a.	n.a.
vOTU_1494	0	0	0	1	0	0	1	5	0	0	0	Vibrio phage phi 2	KJ545483	Vibrio	O	O	O
vOTU_1495	22	23	11	107	4	0	59	0	0	0	42	n.a.	n.a.	n.a.	n.a.	n.a.	n.a.
vOTU_1496	15042	8104	1418	6410	558	90	3001	124	6	0	0	n.a.	n.a.	n.a.	n.a.	n.a.	n.a.
vOTU_1497	4012	1667	3544	7347	1045	133	6219	56	6	0	158	crAssphage cr124_1	MT774406	Unspecified	O	O	O
vOTU_1498	63	74	103	140	13	0	143	0	0	0	144	n.a.	n.a.	n.a.	n.a.	n.a.	n.a.
vOTU_1499	0	3	0	2	0	3	1	2	0	0	1	n.a.	n.a.	n.a.	n.a.	n.a.	n.a.
vOTU_15	123	395	169	560	67	19	537	18	4	0	2059	Bacteroides phage LoVEphage	MW660583	Bacteroides	O	O	O
vOTU_150	2	513	139	382	67	29	299	9	0	2	2973	Faecalibacterium phage FP_Taranis	MG711467	Faecalibacterium	O	O	O
vOTU_1500	0	368	118	1517	63	0	1041	2	0	0	1797	Roseburia phage Jekyll	LR596902	Roseburia	O	O	O
vOTU_1501	15678	8380	876	4898	326	196	2788	2	2	10	2	n.a.	n.a.	n.a.	n.a.	n.a.	n.a.
vOTU_1502	2444	1332	154	989	54	0	339	0	0	2	0	n.a.	n.a.	n.a.	n.a.	n.a.	n.a.
vOTU_1503	280	117	143	166	41	18	138	1	0	1	0	Bacteroides phage crAss002	MN917146	Bacteroides	O	O	O
vOTU_1504	47754	36660	480	899	130	29	746	0	0	4	2	Cellulophaga phage phi17:2	KC821609	Cellulophaga	O	O	O
vOTU_1505	8	542	150	166	47	0	169	0	0	0	2031	n.a.	n.a.	n.a.	n.a.	n.a.	n.a.
vOTU_1506	4	0	0	0	4	3	1	1	0	0	1	Psychrobacter phage pOW20-A	JF974295	Psychrobacter	Myoviridae	Unclassified	Unclassified
vOTU_1507	0	0	0	0	0	0	0	0	0	0	0	n.a.	n.a.	n.a.	n.a.	n.a.	n.a.
vOTU_1508	0	0	0	0	0	0	0	0	0	0	0	n.a.	n.a.	n.a.	n.a.	n.a.	n.a.
vOTU_1509	14671	7741	1237	4733	437	83	2415	0	0	0	40	n.a.	n.a.	n.a.	n.a.	n.a.	n.a.
vOTU_151	2	616	284	411	119	45	286	7	10	2	3306	Faecalibacterium phage FP_Taranis	MG711467	Faecalibacterium	Myoviridae	Unclassified	Taranisvirus
vOTU_1510	0	0	0	0	0	0	1	1	4	3157	0	n.a.	n.a.	n.a.	n.a.	n.a.	n.a.
vOTU_1511	66	246	0	1212	0	5303	1082	3604	5	0	265	n.a.	n.a.	n.a.	n.a.	n.a.	n.a.
vOTU_1512	505	346	82	33	32	1	4	0	0	0	31	CrAss-like virus sp.	MZ130485	CrAss-like	O	O	O
vOTU_1513	30	27	7	5	2	20	0	1	7	0	1	Lactococcus phage 936 group phage Phi114	KP793115	Lactococcus	O	O	O
vOTU_1514	222	824	18	241	5	7	85	0	0	0	2778	n.a.	n.a.	n.a.	n.a.	n.a.	n.a.
vOTU_1515	0	0	0	6	0	3	5	0	0	0	0	n.a.	n.a.	n.a.	n.a.	n.a.	n.a.
vOTU_1516	0	7	0	0	0	0	0	0	0	0	56	n.a.	n.a.	n.a.	n.a.	n.a.	n.a.
vOTU_1517	0	13	1	0	0	0	0	0	0	0	59	n.a.	n.a.	n.a.	n.a.	n.a.	n.a.
vOTU_1518	534	686	10	28	8	54	26	0	0	0	0	Chicken microvirus mg8_48	MN379648	Unspecified	Microviridae	Unclassified	Microvirus
vOTU_1519	44	72	446	217	152	1033	187	652	474	634	40	n.a.	n.a.	n.a.	n.a.	n.a.	n.a.
vOTU_152	4	589	187	338	45	25	286	5	2	0	2993	Faecalibacterium phage FP_Taranis	MG711467	Faecalibacterium	Myoviridae	Unclassified	Taranisvirus
vOTU_1520	0	0	0	0	0	0	1	0	0	0	0	Gordonia phage Secretariat	MT310850	Gordonia	O	O	O
vOTU_1521	42	80	2	32	0	0	4	0	0	0	0	n.a.	n.a.	n.a.	n.a.	n.a.	n.a.
vOTU_1522	3376	2644	113	966	54	5	503	0	0	0	313	n.a.	n.a.	n.a.	n.a.	n.a.	n.a.
vOTU_1523	152	84	134	175	52	9	146	6	0	0	3	Geobacillus phage GBSV1	DQ340064	Geobacillus	Myoviridae	Unclassified	Svunavirus
vOTU_1524	0	2	0	2	0	1	0	2	0	0	0	n.a.	n.a.	n.a.	n.a.	n.a.	n.a.
vOTU_1525	0	0	0	0	0	0	0	0	0	0	0	n.a.	n.a.	n.a.	n.a.	n.a.	n.a.
vOTU_1526	45497	36320	653	757	153	3	410	3	0	0	4	n.a.	n.a.	n.a.	n.a.	n.a.	n.a.
vOTU_1527	10	16	22	31	132	750	376	222	80	115	32	n.a.	n.a.	n.a.	n.a.	n.a.	n.a.
vOTU_1528	6	11	14	15	5	2	19	0	0	0	6	Streptococcus phage phiSS12	KC413987	Streptococcus	Siphoviridae	Unclassified	Unclassified
vOTU_1529	1653	1148	16	45	14	0	1	2	0	0	0	n.a.	n.a.	n.a.	n.a.	n.a.	n.a.
vOTU_153	8	53157	14523	26796	4130	1710	23809	416	42	14	210633	Faecalibacterium phage FP_Taranis	MG711467	Faecalibacterium	Myoviridae	Unclassified	Taranisvirus
vOTU_1530	15	479	459	726	163	56	867	0	0	9	1427	Clostridium phage phiCT19406A	KM983330	Clostridium	O	O	O
vOTU_1531	26	14	0	0	2	1	1	3	0	0	1	n.a.	n.a.	n.a.	n.a.	n.a.	n.a.
vOTU_1532	10381	8406	309	349	87	116	209	0	0	0	0	n.a.	n.a.	n.a.	n.a.	n.a.	n.a.
vOTU_1533	22	15	8	28	2	4	7	14	0	0	24	n.a.	n.a.	n.a.	n.a.	n.a.	n.a.
vOTU_1534	36128	28459	477	732	133	48	284	11	4	10	0	crAssphage cr271_1	MT774394	Unspecified	O	O	O
vOTU_1535	0	1	0	15	573	15	13	5	0	0	11	n.a.	n.a.	n.a.	n.a.	n.a.	n.a.
vOTU_1536	0	1	0	2	0	4	7	1	2	0	0	n.a.	n.a.	n.a.	n.a.	n.a.	n.a.
vOTU_1537	26	7	8	0	4	0	6	0	4	0	0	Lactococcus phage jm3	KC182547	Lactococcus	O	O	O
vOTU_1538	5	7	7	8	6	3	11	3	0	0	18	Bacillus phage Pony	KF669660	Bacillus	O	O	O
vOTU_1539	212	499	24	118	2	0	75	0	0	0	1564	n.a.	n.a.	n.a.	n.a.	n.a.	n.a.
vOTU_154	14	90608	15680	43104	6324	2842	39340	730	55	10	312557	Faecalibacterium phage FP_Taranis	MG711467	Faecalibacterium	Myoviridae	Unclassified	Taranisvirus
vOTU_1540	1	6	0	0	0	0	0	0	0	0	0	n.a.	n.a.	n.a.	n.a.	n.a.	n.a.
vOTU_1541	171	122	345	560	132	0	376	15	0	0	0	CrAss-like virus sp.	MZ130475	CrAss-like	O	O	O
vOTU_1542	1088	13411	177	746	164	57	607	13	0	4	74678	Chicken microvirus mg8_48	MN379648	Unspecified	Microviridae	Unclassified	Microvirus
vOTU_1543	1069	13134	226	668	198	51	663	15	2	6	73727	Chicken microvirus mg8_48	MN379648	Unspecified	Microviridae	Unclassified	Microvirus
vOTU_1544	400	379	114	194	24	0	65	0	0	0	346	n.a.	n.a.	n.a.	n.a.	n.a.	n.a.
vOTU_1545	0	49	4	55	2	1	40	0	0	0	22	n.a.	n.a.	n.a.	n.a.	n.a.	n.a.
vOTU_1546	159	816	2072	1131	3133	3308	4746	7216	3129	4005	655	n.a.	n.a.	n.a.	n.a.	n.a.	n.a.
vOTU_1547	7037	3765	718	2470	227	151	1313	38	0	0	0	n.a.	n.a.	n.a.	n.a.	n.a.	n.a.
vOTU_1548	0	0	0	0	0	0	0	0	0	0	0	Microviridae sp.	MG945563	Unspecified	O	O	O
vOTU_1549	0	0	4	0	0	0	0	0	0	0	0	Microviridae sp.	MG945563	Unspecified	O	O	O
vOTU_155	7	90723	15788	43387	6263	2847	38855	663	42	10	313879	Faecalibacterium phage FP_Taranis	MG711467	Faecalibacterium	Myoviridae	Unclassified	Taranisvirus
vOTU_1550	0	0	0	0	0	0	0	0	0	0	0	Microviridae sp.	MG945563	Unspecified	O	O	O
vOTU_1551	0	0	0	0	0	4	0	0	0	0	0	n.a.	n.a.	n.a.	n.a.	n.a.	n.a.
vOTU_1552	0	4	1	1	0	1	0	0	0	0	1	Butyrivibrio virus Ceridwen	MN882553	Butyrivibrio	O	O	O
vOTU_1553	46	35	16	123	14	2	0	0	6	10	0	n.a.	n.a.	n.a.	n.a.	n.a.	n.a.
vOTU_1554	10	39	294	64	91	542	149	366	284	535	16	n.a.	n.a.	n.a.	n.a.	n.a.	n.a.
vOTU_1555	7305	4818	1921	2432	537	112	2627	0	4	10	0	CrAss-like virus sp.	MZ130479	CrAss-like	O	O	O
vOTU_1556	3674	2027	154	908	53	19	600	0	0	0	1	n.a.	n.a.	n.a.	n.a.	n.a.	n.a.
vOTU_1557	5	9	4	6	0	0	1	1	0	0	1	n.a.	n.a.	n.a.	n.a.	n.a.	n.a.
vOTU_1558	0	8	2	0	0	0	0	0	0	0	61	Butyrivibrio virus Idris	MN882554	Butyrivibrio	O	O	O
vOTU_1559	16	46	259	69	260	117	648	1281	384	356	52	n.a.	n.a.	n.a.	n.a.	n.a.	n.a.
vOTU_156	5912	3848	1585	2228	359	5	2366	146	0	0	12	crAssphage cr4_1	MT774400	Unspecified	Podoviridae	Unclassified	Unclassified
vOTU_1560	0	0	0	0	0	1	1	0	0	0	0	Microvirus sp.	MT135397	Unspecified	Microviridae	Unclassified	Microvirus
vOTU_1561	0	0	0	4	0	2	1	0	0	0	0	Microvirus sp.	MT135397	Unspecified	Microviridae	Unclassified	Microvirus
vOTU_1562	528	183	144	98	48	0	179	1	0	0	0	n.a.	n.a.	n.a.	n.a.	n.a.	n.a.
vOTU_1563	2	94	6	18	0	5	1	0	0	0	373	Faecalibacterium phage FP_Brigit	MG711465	Faecalibacterium	O	O	O
vOTU_1564	12	11	19	36	5	4	37	2	0	0	61	n.a.	n.a.	n.a.	n.a.	n.a.	n.a.
vOTU_1565	15	2	2	2	2	0	0	0	0	0	0	Actinomyces phage Av-1	DQ123818	Actinomyces	O	O	O
vOTU_1566	0	0	0	1	0	2	0	0	0	0	0	Bacteroides phage ARB14	MT074134	Bacteroides	O	O	O
vOTU_1567	2	2	0	0	0	0	0	0	0	0	0	Clostridium phage phiCT453B	KM983328	Clostridium	O	O	O
vOTU_1568	1	9	0	0	0	0	0	0	0	0	53	Microviridae sp.	MG945563	Unspecified	O	O	O
vOTU_1569	0	0	0	0	8	0	1	0	1267	353	0	n.a.	n.a.	n.a.	n.a.	n.a.	n.a.
vOTU_157	0	1	0	8	0	0	6	8	0	0	2	Bacillus phage BCD7	JN712910	Bacillus	Myoviridae	Unclassified	Becedseptimavirus
vOTU_1570	26	83	414	71	545	268	1072	2558	701	776	14	n.a.	n.a.	n.a.	n.a.	n.a.	n.a.
vOTU_1571	0	0	0	0	0	0	0	0	0	0	0	n.a.	n.a.	n.a.	n.a.	n.a.	n.a.
vOTU_1572	0	0	0	0	0	0	0	0	0	0	0	n.a.	n.a.	n.a.	n.a.	n.a.	n.a.
vOTU_1573	0	0	0	0	0	0	0	0	0	0	0	n.a.	n.a.	n.a.	n.a.	n.a.	n.a.
vOTU_1574	21	4699	185	730	132	0	557	1	0	0	16477	Microvirus mar63	MZ089809	Unspecified	Microviridae	Unclassified	Microvirus
vOTU_1575	0	0	0	0	0	0	0	0	0	3101	0	n.a.	n.a.	n.a.	n.a.	n.a.	n.a.
vOTU_1576	0	0	0	0	0	0	0	0	0	0	0	Vibrio phage phi 2	KJ545483	Vibrio	O	O	O
vOTU_1577	3413	2074	438	1324	121	1	746	0	0	0	27	n.a.	n.a.	n.a.	n.a.	n.a.	n.a.
vOTU_1578	72	26	8	8	2	1	1	0	0	0	1	n.a.	n.a.	n.a.	n.a.	n.a.	n.a.
vOTU_1579	0	0	0	2	0	1	7	3	0	2380	0	n.a.	n.a.	n.a.	n.a.	n.a.	n.a.
vOTU_158	12	22	0	7	0	3	5	0	0	0	1	Roseburia phage Jekyll	LR596902	Roseburia	O	O	O
vOTU_1580	8	0	0	1	0	0	0	0	0	0	0	n.a.	n.a.	n.a.	n.a.	n.a.	n.a.
vOTU_1581	4	9	11	17	2	0	5	1	0	0	11	Streptococcus phage phiSS12	KC413987	Streptococcus	O	O	O
vOTU_1582	2259	1157	162	686	47	1	442	0	0	0	0	n.a.	n.a.	n.a.	n.a.	n.a.	n.a.
vOTU_1583	35	2598	44	209	56	0	230	18	0	0	13408	Tortoise microvirus 1	MK765551	Unspecified	Microviridae	Unclassified	Unclassified
vOTU_1584	4	0	0	0	0	0	0	0	0	0	0	n.a.	n.a.	n.a.	n.a.	n.a.	n.a.
vOTU_1585	0	0	0	0	0	0	0	0	2	0	0	n.a.	n.a.	n.a.	n.a.	n.a.	n.a.
vOTU_1586	4	192	58	377	25	0	288	0	0	0	451	Brevibacillus phage Sundance	KT151959	Brevibacillus	O	O	O
vOTU_1587	0	2	2	0	0	0	0	0	0	0	0	n.a.	n.a.	n.a.	n.a.	n.a.	n.a.
vOTU_1588	297	156	2	14	0	2	0	0	0	4	0	Butyrivibrio virus Idris	MN882554	Butyrivibrio	O	O	O
vOTU_1589	453	651	10	28	10	0	26	0	0	0	0	Chicken microvirus mg8_48	MN379648	Unspecified	Microviridae	Unclassified	Microvirus
vOTU_159	21	369	123	344	58	2	356	4	0	0	1587	Bacteroides phage LoVEphage	MW660583	Bacteroides	O	O	O
vOTU_1590	67	228	22	37	13	0	26	0	0	0	537	n.a.	n.a.	n.a.	n.a.	n.a.	n.a.
vOTU_1591	45	17	40	36	10	0	83	0	0	0	9	n.a.	n.a.	n.a.	n.a.	n.a.	n.a.
vOTU_1592	3	20	4	0	0	1	0	0	0	0	1	n.a.	n.a.	n.a.	n.a.	n.a.	n.a.
vOTU_1593	6	0	0	5	0	2	6	0	0	0	0	Faecalibacterium phage FP_Lagaffe	MG711461	Faecalibacterium	O	O	O
vOTU_1594	494	385	8	25	14	0	0	0	0	0	0	Microviridae sp.	MG945755	Unspecified	Microviridae	Unclassified	Unclassified
vOTU_1595	9723	7262	234	326	58	3	56	0	0	0	0	n.a.	n.a.	n.a.	n.a.	n.a.	n.a.
vOTU_1596	0	0	0	0	0	4	2	1	0	0	0	n.a.	n.a.	n.a.	n.a.	n.a.	n.a.
vOTU_1597	0	0	2	1	0	3	0	0	0	0	0	n.a.	n.a.	n.a.	n.a.	n.a.	n.a.
vOTU_1598	4	5291	213	792	143	113	743	0	0	0	17368	Tortoise microvirus 97	MK765650	Unspecified	Microviridae	Unclassified	Unclassified
vOTU_1599	4323	2428	544	1349	156	0	837	23	0	0	0	n.a.	n.a.	n.a.	n.a.	n.a.	n.a.
vOTU_16	18846	12938	9006	15530	2296	1266	12811	465	40	56	17	crAssphage cr111_1	MT774387	Unspecified	O	O	O
vOTU_160	0	0	30	3	0	0	3	2	4	8	0	Bacillus phage phiCM3	KF296718	Bacillus	O	O	O
vOTU_1600	745	270	44	313	18	0	83	0	0	0	0	n.a.	n.a.	n.a.	n.a.	n.a.	n.a.
vOTU_1601	54	37	16	1	4	0	0	0	0	0	0	n.a.	n.a.	n.a.	n.a.	n.a.	n.a.
vOTU_1602	4620	2367	549	1374	171	0	791	2	0	0	0	n.a.	n.a.	n.a.	n.a.	n.a.	n.a.
vOTU_1603	158	137	74	65	7	0	59	0	0	4	164	n.a.	n.a.	n.a.	n.a.	n.a.	n.a.
vOTU_1604	2486	2265	565	1104	204	51	1115	8	6	0	966	n.a.	n.a.	n.a.	n.a.	n.a.	n.a.
vOTU_1605	0	0	20	0	40	0	61	0	47	855	0	Staphylococcus phage IME1354_01	KY653126	Staphylococcus	O	O	O
vOTU_1606	0	0	0	0	0	1	0	0	0	0	0	n.a.	n.a.	n.a.	n.a.	n.a.	n.a.
vOTU_1607	4	10	0	30	0	1	0	0	2	0	0	Brevibacillus phage Davies	KC595518	Brevibacillus	O	O	O
vOTU_1608	0	0	0	0	0	1	1	0	0	0	0	Microviridae sp.	MG945130	Unspecified	Microviridae	Unclassified	Unclassified
vOTU_1609	0	0	0	0	0	0	0	0	0	0	0	Clostridium phage phiCD38-2	HM568888	Clostridium	O	O	O
vOTU_161	51554	41663	10617	20257	2928	1695	16728	492	20	17	7	CrAss-like virus sp.	MZ130489	CrAss-like	O	O	O
vOTU_1610	0	0	0	0	0	0	0	0	0	0	0	Riemerella phage RAP44	HQ396194	Riemerella	Siphoviridae	Unclassified	Unclassified
vOTU_1611	0	12	27	35	170	227	117	306	77	43	0	n.a.	n.a.	n.a.	n.a.	n.a.	n.a.
vOTU_1612	323	205	0	18	0	1	18	1	0	0	1	n.a.	n.a.	n.a.	n.a.	n.a.	n.a.
vOTU_1613	37	114	447	243	130	1311	240	863	441	709	199	n.a.	n.a.	n.a.	n.a.	n.a.	n.a.
vOTU_1614	1	0	0	0	0	0	0	0	0	0	0	n.a.	n.a.	n.a.	n.a.	n.a.	n.a.
vOTU_1615	0	0	0	1	0	0	3	0	0	0	0	Lactobacillus phage c5	EU340421	Lactobacillus	O	O	O
vOTU_1616	1	0	4	0	0	0	0	1	0	0	0	n.a.	n.a.	n.a.	n.a.	n.a.	n.a.
vOTU_1617	607	415	282	369	85	1	293	2	0	12	3	n.a.	n.a.	n.a.	n.a.	n.a.	n.a.
vOTU_1618	0	3221	78	469	112	34	516	4	0	0	12262	Microviridae sp.	MG945563	Unspecified	O	O	O
vOTU_1619	2783	2929	59	155	45	48	121	1	0	0	0	Chicken microvirus mg8_48	MN379648	Unspecified	Microviridae	Unclassified	Microvirus
vOTU_162	7713	5082	1709	3658	770	332	3304	186	16	42	18	Rhizobium phage RHph_TM29	MN988463	Rhizobium	O	O	O
vOTU_1620	0	4453	287	537	176	62	561	2	2	0	15254	Microviridae sp.	MG945563	Unspecified	O	O	O
vOTU_1621	0	3389	105	379	76	30	502	4	0	0	12288	Microviridae sp.	MG945563	Unspecified	O	O	O
vOTU_1622	2720	2990	58	150	48	56	124	0	0	0	68	Chicken microvirus mg8_48	MN379648	Unspecified	Microviridae	Unclassified	Microvirus
vOTU_1623	0	4208	213	577	172	56	573	5	0	0	14897	Microviridae sp.	MG945563	Unspecified	O	O	O
vOTU_1624	0	0	20	0	76	0	0	0	1066	2	0	n.a.	n.a.	n.a.	n.a.	n.a.	n.a.
vOTU_1625	17	122	426	139	499	347	968	2261	591	803	80	n.a.	n.a.	n.a.	n.a.	n.a.	n.a.
vOTU_1626	0	2	4	0	0	2	3	0	0	0	0	n.a.	n.a.	n.a.	n.a.	n.a.	n.a.
vOTU_1627	2061	1023	127	689	37	0	349	30	1	2	0	n.a.	n.a.	n.a.	n.a.	n.a.	n.a.
vOTU_1628	66	173	0	1088	0	5643	1834	4241	0	0	482	n.a.	n.a.	n.a.	n.a.	n.a.	n.a.
vOTU_1629	78	96	30	26	20	61	136	2	0	0	0	n.a.	n.a.	n.a.	n.a.	n.a.	n.a.
vOTU_163	51	37	7	37	2	10	18	40	0	0	0	Gordonia phage Secretariat	MT310850	Gordonia	Siphoviridae	Deejayvirinae	O
vOTU_1630	0	0	0	0	0	0	4	1	2	0	1	Faecalibacterium phage FP_Mushu	MG711460	Faecalibacterium	O	O	O
vOTU_1631	48	32	55	49	15	1	65	0	0	0	0	n.a.	n.a.	n.a.	n.a.	n.a.	n.a.
vOTU_1632	0	0	0	0	0	0	0	0	0	0	0	Streptococcus phage Javan405	MK448752	Streptococcus	O	O	O
vOTU_1633	38	51	0	33	0	0	1	3	0	0	1	Microviridae sp.	MG883712	Unspecified	O	O	O
vOTU_1634	1	0	0	0	0	1	1	0	0	0	0	n.a.	n.a.	n.a.	n.a.	n.a.	n.a.
vOTU_1635	0	0	0	0	0	0	0	0	1	0	0	n.a.	n.a.	n.a.	n.a.	n.a.	n.a.
vOTU_1636	16	4	0	0	0	0	0	0	0	0	0	Butyrivibrio virus Ceridwen	MN882553	Butyrivibrio	O	O	O
vOTU_1637	113	109	301	543	73	12	298	0	0	0	0	CrAss-like virus sp.	MZ130475	CrAss-like	O	O	O
vOTU_1638	587	399	12	20	14	0	48	0	0	0	211	Tortoise microvirus 97	MK765650	Unspecified	Microviridae	Unclassified	Unclassified
vOTU_1639	3	1	0	1	0	0	0	1	0	0	15	n.a.	n.a.	n.a.	n.a.	n.a.	n.a.
vOTU_164	0	1	0	0	0	1	5	1	0	0	0	Pelagibacter phage HTVC008M	KC465899	Pelagibacter	O	O	O
vOTU_1640	0	2992	97	553	65	20	539	2	0	0	11300	Microviridae sp.	MG945563	Unspecified	O	O	O
vOTU_1641	74	13	0	4	0	6	2	2	0	0	0	Bacillus phage Pony	KF669660	Bacillus	O	O	O
vOTU_1642	16	17	4	0	6	2	0	0	0	2	51	Butyrivibrio virus Idris	MN882554	Butyrivibrio	O	O	O
vOTU_1643	1966	1148	108	821	34	0	411	0	0	0	170	n.a.	n.a.	n.a.	n.a.	n.a.	n.a.
vOTU_1644	136	133	34	45	14	8	47	2	0	0	127	n.a.	n.a.	n.a.	n.a.	n.a.	n.a.
vOTU_1645	784	385	38	330	32	0	91	0	0	0	0	n.a.	n.a.	n.a.	n.a.	n.a.	n.a.
vOTU_1646	60	40	0	8	2	0	1	0	0	0	16	Tortoise microvirus 1	MK765551	Unspecified	Microviridae	Unclassified	Unclassified
vOTU_1647	66	150	0	873	0	3714	1249	3238	0	0	253	n.a.	n.a.	n.a.	n.a.	n.a.	n.a.
vOTU_1648	43	172	320	353	1401	6175	1452	3077	716	877	215	n.a.	n.a.	n.a.	n.a.	n.a.	n.a.
vOTU_1649	8564	4740	614	2758	168	2	1479	14	0	0	0	n.a.	n.a.	n.a.	n.a.	n.a.	n.a.
vOTU_165	22	124327	44543	136057	13610	7803	129817	3040	103	91	466177	Bacteroides phage LoVEphage	MW660583	Bacteroides	O	O	O
vOTU_1650	516	1317	84	530	26	17	399	3	0	1	2944	n.a.	n.a.	n.a.	n.a.	n.a.	n.a.
vOTU_1651	1	1	0	6	0	0	8	2	0	0	0	Microviridae sp.	MG945563	Unspecified	Microviridae	Unclassified	Unclassified
vOTU_1652	0	0	2	0	0	2	0	0	0	0	11	n.a.	n.a.	n.a.	n.a.	n.a.	n.a.
vOTU_1653	0	0	0	0	0	0	1	0	0	0	0	n.a.	n.a.	n.a.	n.a.	n.a.	n.a.
vOTU_1654	41	459	16	80	8	0	79	0	0	0	1375	Capybara microvirus Cap3_SP_374	MK496774	Unspecified	O	O	O
vOTU_1655	147	111	0	14	0	0	0	0	0	0	0	n.a.	n.a.	n.a.	n.a.	n.a.	n.a.
vOTU_1656	2	3	2	2	1	11	26	7	2	2	38	Butyrivibrio virus Idris	MN882554	Butyrivibrio	O	O	O
vOTU_1657	0	0	0	2	1	4	3	1	0	0	0	n.a.	n.a.	n.a.	n.a.	n.a.	n.a.
vOTU_1658	0	0	10	0	41	1	0	0	669	6	0	n.a.	n.a.	n.a.	n.a.	n.a.	n.a.
vOTU_1659	0	0	0	1	0	0	0	0	0	0	0	Streptococcus phage Javan553	MK448804	Streptococcus	O	O	O
vOTU_166	895	10511	1712	4758	587	1063	3591	96	2	16	34849	Phage DP SC_6_H4_2017	MT121964	Unspecified	Myoviridae	Unclassified	Unclassified
vOTU_1660	303	139	111	75	38	42	180	0	0	0	0	UAG-readthrough crAss clade sp.	MZ130499	Unspecified	O	O	O
vOTU_1661	0	0	3	0	0	0	0	2	14	651	0	n.a.	n.a.	n.a.	n.a.	n.a.	n.a.
vOTU_1662	0	0	0	0	0	0	0	0	0	0	0	n.a.	n.a.	n.a.	n.a.	n.a.	n.a.
vOTU_1663	0	0	0	3	0	0	0	1	0	0	0	n.a.	n.a.	n.a.	n.a.	n.a.	n.a.
vOTU_1664	1237	788	16	18	12	26	0	0	0	0	0	Microviridae sp.	MG945488	Unspecified	Microviridae	Unclassified	Unclassified
vOTU_1665	314	123	211	327	72	51	227	31	0	0	0	CrAss-like virus sp.	MZ130475	CrAss-like	O	O	O
vOTU_1666	0	0	0	0	0	0	13	0	0	0	0	Clostridium phage phiCD38-2	HM568888	Clostridium	Siphoviridae	Unclassified	Leicestervirus
vOTU_1667	8048	5501	118	653	70	36	571	46	4	0	4	Microviridae sp.	MG945563	Unspecified	Microviridae	Unclassified	Unclassified
vOTU_1668	8019	5575	104	701	103	48	589	8	2	0	5	Microviridae sp.	MG945563	Unspecified	Microviridae	Unclassified	Unclassified
vOTU_1669	8142	5483	93	686	77	40	563	26	0	0	3	Microviridae sp.	MG945563	Unspecified	Microviridae	Unclassified	Unclassified
vOTU_167	12	367	190	1600	63	0	822	0	0	2	1693	Roseburia phage Jekyll	LR596902	Roseburia	O	O	O
vOTU_1670	42	62	4	14	4	0	0	0	0	0	70	Microviridae sp.	MG945522	Unspecified	Microviridae	Unclassified	Unclassified
vOTU_1671	0	8	2	0	0	0	4	1	0	0	0	Leuconostoc phage P793	KC013021	Leuconostoc	O	O	O
vOTU_1672	1453	622	1483	2674	472	53	2316	27	2	0	44	crAssphage cr124_1	MT774406	Unspecified	O	O	O
vOTU_1673	508	367	26	34	18	0	14	0	0	0	0	Microvirus sp.	MT135397	Unspecified	Microviridae	Unclassified	Microvirus
vOTU_1674	5025	3195	366	1628	110	84	1256	24	0	0	227	n.a.	n.a.	n.a.	n.a.	n.a.	n.a.
vOTU_1675	262	122	204	191	56	10	330	0	0	0	0	crAssphage cr125_1	MT774407	Unspecified	O	O	O
vOTU_1676	1	0	0	0	0	4	1	0	0	0	0	n.a.	n.a.	n.a.	n.a.	n.a.	n.a.
vOTU_1677	9599	6599	264	974	236	142	621	0	0	0	400	Microviridae sp.	MG945522	Unspecified	Microviridae	Unclassified	Unclassified
vOTU_1678	43	18	10	8	9	0	16	0	0	0	1	n.a.	n.a.	n.a.	n.a.	n.a.	n.a.
vOTU_1679	16918	11835	6554	5720	1825	655	5785	147	44	6	109	Croceibacter phage P2559Y	KC688701	Croceibacter	O	O	O
vOTU_168	37	120882	44306	132220	13305	7696	127518	2965	116	73	453996	Bacteroides phage LoVEphage	MW660583	Bacteroides	O	O	O
vOTU_1680	46	33	0	0	0	0	5	0	0	0	3	Microviridae sp.	MG945563	Unspecified	Microviridae	Unclassified	Unclassified
vOTU_1681	1606	821	53	375	24	0	286	0	4	0	92	n.a.	n.a.	n.a.	n.a.	n.a.	n.a.
vOTU_1682	0	0	0	0	0	0	0	1	0	0	0	Clostridium phage phiCD38-2	HM568888	Clostridium	O	O	O
vOTU_1683	2	1	0	21	0	8	15	4	0	0	4	n.a.	n.a.	n.a.	n.a.	n.a.	n.a.
vOTU_1684	0	380	144	102	16	3	95	2	0	0	1215	n.a.	n.a.	n.a.	n.a.	n.a.	n.a.
vOTU_1685	0	0	0	1	0	3	0	0	0	0	0	n.a.	n.a.	n.a.	n.a.	n.a.	n.a.
vOTU_1686	36	542	2	8	2	0	2	0	0	0	2970	Microvirus mar63	MZ089809	Unspecified	Microviridae	Unclassified	Microvirus
vOTU_1687	20	6	15	12	0	2	0	0	9	0	0	Lactococcus phage CHPC361	MN689517	Lactococcus	O	O	O
vOTU_1688	253	180	0	33	0	0	0	0	0	0	143	Microviridae sp.	MG945522	Unspecified	Microviridae	Unclassified	Unclassified
vOTU_1689	479	348	22	44	6	0	25	0	0	0	0	Microvirus sp.	MT135397	Unspecified	Microviridae	Unclassified	Microvirus
vOTU_169	177	148	99	182	35	5	46	28	0	0	57	Bacteroides phage LoVEphage	MW660583	Bacteroides	O	O	O
vOTU_1690	0	4	0	0	0	0	1	0	0	0	1	Lactococcus phage phiLC3	AF242738	Lactococcus	O	O	O
vOTU_1691	0	0	0	0	0	0	1	0	0	0	1	n.a.	n.a.	n.a.	n.a.	n.a.	n.a.
vOTU_1692	1157	851	36	92	38	0	1	0	0	8	0	Microviridae sp.	MG945130	Unspecified	Microviridae	Unclassified	Unclassified
vOTU_1693	0	0	0	0	0	0	0	0	0	0	0	n.a.	n.a.	n.a.	n.a.	n.a.	n.a.
vOTU_1694	1382	599	2022	3532	639	83	2708	50	4	0	110	crAssphage cr124_1	MT774406	Unspecified	O	O	O
vOTU_1695	648	363	56	81	14	99	111	0	2	0	24	n.a.	n.a.	n.a.	n.a.	n.a.	n.a.
vOTU_1696	3688	2691	146	1341	37	48	505	0	0	0	542	n.a.	n.a.	n.a.	n.a.	n.a.	n.a.
vOTU_1697	0	6	0	3	0	4	4	3	0	0	1	n.a.	n.a.	n.a.	n.a.	n.a.	n.a.
vOTU_1698	0	0	0	0	0	0	0	0	0	0	0	n.a.	n.a.	n.a.	n.a.	n.a.	n.a.
vOTU_1699	349	256	14	28	4	0	0	0	0	0	0	Capybara microvirus Cap3_SP_374	MK496774	Unspecified	O	O	O
vOTU_17	18612	12692	9014	15098	2226	1381	12490	505	39	80	12	crAssphage cr111_1	MT774387	Unspecified	O	O	O
vOTU_170	13	375	178	1651	64	0	751	2	2	2	1543	Roseburia phage Jekyll	LR596902	Roseburia	O	O	O
vOTU_1700	328	246	18	43	10	0	0	0	0	0	0	Capybara microvirus Cap3_SP_374	MK496774	Unspecified	O	O	O
vOTU_1701	28	413	12	62	14	0	44	0	0	0	1413	Capybara microvirus Cap3_SP_374	MK496774	Unspecified	O	O	O
vOTU_1702	13688	9493	331	1157	229	134	871	18	4	2	4	Microvirus mar63	MZ089809	Unspecified	Microviridae	Unclassified	Microvirus
vOTU_1703	5635	3189	243	1748	114	4	715	2	0	0	1	n.a.	n.a.	n.a.	n.a.	n.a.	n.a.
vOTU_1704	12979	9142	263	1078	230	118	821	16	2	0	3	Microvirus mar63	MZ089809	Unspecified	Microviridae	Unclassified	Microvirus
vOTU_1705	13181	9658	269	1070	235	134	845	0	0	2	2	Microvirus mar63	MZ089809	Unspecified	Microviridae	Unclassified	Microvirus
vOTU_1706	734	617	24	54	18	0	18	0	0	0	25	Microviridae sp.	MG945522	Unspecified	Microviridae	Unclassified	Unclassified
vOTU_1707	12	10	6	9	0	3	5	0	0	0	10	Microvirus mar63	MZ089809	Unspecified	Microviridae	Unclassified	Microvirus
vOTU_1708	7	8002	315	977	233	142	941	0	2	4	31845	Tortoise microvirus 97	MK765650	Unspecified	Microviridae	Unclassified	Unclassified
vOTU_1709	804	589	22	56	8	0	70	0	0	0	16	Microvirus mar63	MZ089809	Unspecified	Microviridae	Unclassified	Microvirus
vOTU_171	3	0	0	13	0	10	14	3	0	0	5	Rhizobium phage RHph_TM29	MN988463	Rhizobium	O	O	O
vOTU_1710	802	543	22	44	4	0	41	0	0	0	0	Microvirus mar63	MZ089809	Unspecified	Microviridae	Unclassified	Microvirus
vOTU_1711	43	78	6	52	0	0	3	1	0	0	593	n.a.	n.a.	n.a.	n.a.	n.a.	n.a.
vOTU_1712	0	0	35	0	118	0	0	1	1874	19	1	n.a.	n.a.	n.a.	n.a.	n.a.	n.a.
vOTU_1713	3	7	8	0	4	0	0	0	0	0	38	n.a.	n.a.	n.a.	n.a.	n.a.	n.a.
vOTU_1714	0	0	4	0	44	0	1	0	714	0	0	n.a.	n.a.	n.a.	n.a.	n.a.	n.a.
vOTU_1715	991	439	1762	2832	520	67	2276	35	0	0	36	crAssphage cr124_1	MT774406	Unspecified	O	O	O
vOTU_1716	24	71	0	584	0	3871	935	2717	0	0	189	n.a.	n.a.	n.a.	n.a.	n.a.	n.a.
vOTU_1717	4	1134	6	47	22	0	24	0	0	0	4618	Microvirus mar63	MZ089809	Unspecified	Microviridae	Unclassified	Microvirus
vOTU_1718	1	1153	16	27	10	0	19	0	0	0	4296	Microvirus mar63	MZ089809	Unspecified	Microviridae	Unclassified	Microvirus
vOTU_1719	0	0	0	0	0	0	0	0	0	0	0	n.a.	n.a.	n.a.	n.a.	n.a.	n.a.
vOTU_172	7761	5007	3122	6272	1053	201	5783	117	15	0	0	Roseburia phage Jekyll	LR596902	Roseburia	O	O	O
vOTU_1720	458	252	318	252	88	0	305	0	0	0	0	n.a.	n.a.	n.a.	n.a.	n.a.	n.a.
vOTU_1721	8	537	4	7	2	0	0	0	0	0	3050	Microvirus mar63	MZ089809	Unspecified	Microviridae	Unclassified	Microvirus
vOTU_1722	0	0	0	0	0	0	0	1	0	0	0	n.a.	n.a.	n.a.	n.a.	n.a.	n.a.
vOTU_1723	12679	8827	277	943	229	136	758	0	0	2	4	Microvirus mar63	MZ089809	Unspecified	Microviridae	Unclassified	Microvirus
vOTU_1724	10	23	58	68	332	655	339	417	135	168	112	n.a.	n.a.	n.a.	n.a.	n.a.	n.a.
vOTU_1725	60	223	0	923	0	3155	1229	3279	2	0	275	n.a.	n.a.	n.a.	n.a.	n.a.	n.a.
vOTU_1726	0	0	0	0	0	0	0	0	0	0	0	n.a.	n.a.	n.a.	n.a.	n.a.	n.a.
vOTU_1727	10	9	0	1	0	0	0	0	0	0	0	Microviridae sp.	MG945563	Unspecified	Microviridae	Unclassified	Unclassified
vOTU_1728	6	8	0	2	0	0	0	0	0	0	0	Microviridae sp.	MG945563	Unspecified	Microviridae	Unclassified	Unclassified
vOTU_1729	11	10	0	2	0	0	0	0	0	0	0	Microviridae sp.	MG945563	Unspecified	Microviridae	Unclassified	Unclassified
vOTU_173	7577	5067	3105	6169	1006	195	5872	123	23	0	1	Roseburia phage Jekyll	LR596902	Roseburia	O	O	O
vOTU_1730	2227	1387	21	93	29	19	99	0	0	4	53	Inovirus sp.	MT135297	Unspecified	Inoviridae	Unclassified	Inovirus
vOTU_1731	13	72	230	89	317	334	614	1474	385	392	34	n.a.	n.a.	n.a.	n.a.	n.a.	n.a.
vOTU_1732	0	0	0	1	0	4	2	2	0	2056	0	n.a.	n.a.	n.a.	n.a.	n.a.	n.a.
vOTU_1733	5	18	7	35	5	5	17	2	0	0	27	n.a.	n.a.	n.a.	n.a.	n.a.	n.a.
vOTU_1734	948	653	26	25	19	0	100	0	0	0	0	Microviridae sp.	MG945563	Unspecified	Microviridae	Unclassified	Unclassified
vOTU_1735	1062	641	30	45	21	0	48	0	0	0	0	Microviridae sp.	MG945563	Unspecified	Microviridae	Unclassified	Unclassified
vOTU_1736	706	469	32	48	17	0	48	1	0	0	10	Microvirus mar63	MZ089809	Unspecified	Microviridae	Unclassified	Microvirus
vOTU_1737	0	3	103	51	158	44	0	189	1641	22	0	n.a.	n.a.	n.a.	n.a.	n.a.	n.a.
vOTU_1738	368	207	4	28	10	0	0	0	0	0	0	Microvirus mar60	MZ089806	Unspecified	Microviridae	Unclassified	Microvirus
vOTU_1739	0	0	0	1	0	1	0	1	0	0	0	n.a.	n.a.	n.a.	n.a.	n.a.	n.a.
vOTU_174	0	1	2	11	0	8	2	4	0	6	1	Gordonia phage Secretariat	MT310850	Gordonia	Siphoviridae	Deejayvirinae	O
vOTU_1740	276	625	1865	1670	7541	21428	4008	12628	3706	5116	448	n.a.	n.a.	n.a.	n.a.	n.a.	n.a.
vOTU_1741	922	311	44	243	16	0	149	1	0	0	0	n.a.	n.a.	n.a.	n.a.	n.a.	n.a.
vOTU_1742	349	815	2116	1977	8517	27102	4967	16367	3879	5321	501	n.a.	n.a.	n.a.	n.a.	n.a.	n.a.
vOTU_1743	125	2318	115	234	32	0	156	26	0	0	8982	n.a.	n.a.	n.a.	n.a.	n.a.	n.a.
vOTU_1744	0	0	1	5	2	0	1	0	0	0	0	n.a.	n.a.	n.a.	n.a.	n.a.	n.a.
vOTU_1745	584	447	8	29	8	18	24	1	0	0	0	Microviridae sp.	MG945453	Unspecified	Microviridae	Unclassified	Unclassified
vOTU_1746	1	0	0	0	0	0	2	4	0	0	0	n.a.	n.a.	n.a.	n.a.	n.a.	n.a.
vOTU_1747	17529	13353	259	1074	333	102	701	36	0	0	0	Human gut gokushovirus	KX513876	Unspecified	Microviridae	Gokushovirinae	Unclassified
vOTU_1748	0	0	0	0	527	1	2	0	0	0	0	n.a.	n.a.	n.a.	n.a.	n.a.	n.a.
vOTU_1749	0	6	0	0	0	0	48	0	0	0	0	Leuconostoc phage P793	KC013021	Leuconostoc	O	O	O
vOTU_175	3407	1719	1430	2787	432	583	2738	9	0	0	111	Gordonia phage Secretariat	MT310850	Gordonia	Siphoviridae	Deejayvirinae	O
vOTU_1750	0	0	0	0	0	0	0	1	2	4709	0	n.a.	n.a.	n.a.	n.a.	n.a.	n.a.
vOTU_1751	2	6	0	0	2	0	4	1	0	0	0	n.a.	n.a.	n.a.	n.a.	n.a.	n.a.
vOTU_1752	41	161	0	861	0	4384	1052	2994	0	0	324	n.a.	n.a.	n.a.	n.a.	n.a.	n.a.
vOTU_1753	316	153	189	213	72	46	138	0	0	0	98	crAssphage cr115_1	MT774405	Unspecified	O	O	O
vOTU_1754	2	4	0	0	0	0	0	0	0	0	1	Microviridae sp.	MG945488	Unspecified	Microviridae	Unclassified	Unclassified
vOTU_1755	0	0	0	0	0	0	0	0	0	0	0	Clostridium phage phiMMP01	LN681541	Clostridium	O	O	O
vOTU_1756	0	0	0	0	0	0	0	0	0	0	0	n.a.	n.a.	n.a.	n.a.	n.a.	n.a.
vOTU_1757	5	0	0	0	0	2	3	0	0	0	4	Clostridium phage CWou-2020b	CP063968	Clostridium	O	O	O
vOTU_1758	5	2770	34	204	40	0	116	0	0	0	12412	Microviridae sp.	MG945488	Unspecified	Microviridae	Unclassified	Unclassified
vOTU_1759	3	2822	42	233	40	2	86	0	0	0	12351	Microviridae sp.	MG945488	Unspecified	Microviridae	Unclassified	Unclassified
vOTU_176	0	1	0	4	0	1	8	7	0	0	3	n.a.	n.a.	n.a.	n.a.	n.a.	n.a.
vOTU_1760	6	14	0	0	0	0	0	0	0	0	0	n.a.	n.a.	n.a.	n.a.	n.a.	n.a.
vOTU_1761	2	0	0	14	0	0	0	0	0	0	0	n.a.	n.a.	n.a.	n.a.	n.a.	n.a.
vOTU_1762	0	0	0	1	0	0	0	0	0	0	0	Tortoise microvirus 14	MK765564	Unspecified	Microviridae	Unclassified	Unclassified
vOTU_1763	4	6	0	0	0	0	0	0	0	0	0	Tortoise microvirus 13	MK765563	Unspecified	Microviridae	Unclassified	Unclassified
vOTU_1764	6	8	0	0	0	0	0	0	0	0	0	Tortoise microvirus 13	MK765563	Unspecified	Microviridae	Unclassified	Unclassified
vOTU_1765	2	6	2	0	2	0	0	0	0	2	0	Tortoise microvirus 13	MK765563	Unspecified	Microviridae	Unclassified	Unclassified
vOTU_1766	0	0	6	0	0	0	0	0	0	0	0	n.a.	n.a.	n.a.	n.a.	n.a.	n.a.
vOTU_1767	2	0	0	0	0	1	0	0	0	0	14	Microviridae sp.	MG945488	Unspecified	Microviridae	Unclassified	Unclassified
vOTU_1768	0	0	0	0	0	0	0	0	0	1	0	Streptococcus phage 23782	FR671408	Streptococcus	O	O	O
vOTU_1769	0	0	0	0	0	0	0	0	0	0	0	n.a.	n.a.	n.a.	n.a.	n.a.	n.a.
vOTU_177	0	0	0	3	0	3	9	7	1	0	1	Phage DP SC_6_H4_2017	MT121964	Unspecified	Myoviridae	Unclassified	Unclassified
vOTU_1770	0	0	0	0	0	0	0	0	0	0	0	n.a.	n.a.	n.a.	n.a.	n.a.	n.a.
vOTU_1771	10	34	215	169	421	149	50	262	318	362	0	Propionibacterium phage P100D	JX262220	Propionibacterium	O	O	O
vOTU_1772	2086	1234	54	215	60	5	220	0	2	0	0	Tortoise microvirus 13	MK765563	Unspecified	Microviridae	Unclassified	Unclassified
vOTU_1773	2120	1241	52	233	37	63	212	0	2	0	1	Tortoise microvirus 13	MK765563	Unspecified	Microviridae	Unclassified	Unclassified
vOTU_1774	460	310	88	98	22	0	88	0	0	0	1	n.a.	n.a.	n.a.	n.a.	n.a.	n.a.
vOTU_1775	562	315	20	92	10	2	52	0	0	0	96	Microviridae sp.	MG945488	Unspecified	Microviridae	Unclassified	Unclassified
vOTU_1776	103	90	18	46	10	1	2	0	0	0	0	Streptococcus phage Javan261	MK448720	Streptococcus	O	O	O
vOTU_1777	0	2	0	0	0	0	0	1	2	0	7	Lactococcus phage vB_LacS_15	MN337887	Lactococcus	O	O	O
vOTU_1778	2	0	0	0	0	0	0	0	0	0	27	Microviridae sp.	MG945488	Unspecified	Microviridae	Unclassified	Unclassified
vOTU_1779	386	316	4	33	6	0	1	0	0	0	0	Capybara microvirus Cap3_SP_374	MK496774	Unspecified	O	O	O
vOTU_178	425	361	242	234	43	4	96	1	0	12	2	IAS virus	KJ003983	Unspecified	Podoviridae	Unclassified	Unclassified
vOTU_1780	270	158	319	435	88	9	310	0	0	1	0	CrAss-like virus sp.	MZ130477	CrAss-like	O	O	O
vOTU_1781	58	43	12	61	6	0	48	0	0	6	0	CrAss-like virus sp.	MZ130487	CrAss-like	O	O	O
vOTU_1782	308	781	16	215	15	0	225	0	0	0	2689	n.a.	n.a.	n.a.	n.a.	n.a.	n.a.
vOTU_1783	168	130	0	93	0	0	0	0	0	0	0	n.a.	n.a.	n.a.	n.a.	n.a.	n.a.
vOTU_1784	128	1322	50	218	70	20	224	0	2	0	4567	Tortoise microvirus 97	MK765650	Unspecified	Microviridae	Unclassified	Unclassified
vOTU_1785	464	365	6	45	4	0	11	0	0	0	0	Gokushovirus WZ-2015a	KT264793	Unspecified	Microviridae	Gokushovirinae	Gokushovirus
vOTU_1786	619	373	6	30	2	0	52	0	0	0	0	n.a.	n.a.	n.a.	n.a.	n.a.	n.a.
vOTU_1787	9	1089	36	174	40	0	174	0	0	0	3835	Microviridae sp.	MG945488	Unspecified	Microviridae	Unclassified	Unclassified
vOTU_1788	4	1061	46	145	32	0	128	0	0	0	3860	Microviridae sp.	MG945488	Unspecified	Microviridae	Unclassified	Unclassified
vOTU_1789	7	0	4	0	0	2	0	0	0	0	0	n.a.	n.a.	n.a.	n.a.	n.a.	n.a.
vOTU_179	13	21	6	25	0	11	52	10	0	0	10	Streptococcus phage Dp-1	HQ268735	Streptococcus	O	O	O
vOTU_1790	4	690	26	91	14	28	75	0	2	0	3089	Tortoise microvirus 13	MK765563	Unspecified	Microviridae	Unclassified	Unclassified
vOTU_1791	6	778	18	65	21	36	68	0	2	0	2926	Tortoise microvirus 13	MK765563	Unspecified	Microviridae	Unclassified	Unclassified
vOTU_1792	0	6	0	2	0	0	1	0	0	0	1	Inovirus sp.	MT135284	Unspecified	Inoviridae	Unclassified	Inovirus
vOTU_1793	19	12	25	38	7	0	3	0	0	0	2	n.a.	n.a.	n.a.	n.a.	n.a.	n.a.
vOTU_1794	462	428	0	40	6	0	10	0	0	0	0	Gokushovirus WZ-2015a	KT264793	Unspecified	Microviridae	Gokushovirinae	Gokushovirus
vOTU_1795	0	0	0	0	0	1	0	0	0	0	0	Microvirus mar45	MZ089791	Unspecified	Microviridae	Unclassified	Microvirus
vOTU_1796	9	1831	36	204	40	1	294	0	0	0	6659	Tortoise microvirus 13	MK765563	Unspecified	Microviridae	Unclassified	Unclassified
vOTU_1797	0	321	0	0	0	0	0	0	0	0	2255	Tortoise microvirus 13	MK765563	Unspecified	Microviridae	Unclassified	Unclassified
vOTU_1798	7	1780	45	212	30	1	221	0	0	0	6739	Tortoise microvirus 13	MK765563	Unspecified	Microviridae	Unclassified	Unclassified
vOTU_1799	228	87	335	284	62	9	217	26	0	0	0	crAssphage cr108_1	MT774385	Unspecified	Podoviridae	Unclassified	Unclassified
vOTU_18	21	18	1117870	431421	232480	20929	375693	6594	1740	1353	20	Escherichia phage T4	AF158101	Escherichia	Myoviridae	Tevenvirinae	Tequatrovirus
vOTU_180	468	1639	1559	2313	506	4	2325	133	6	0	5000	Roseburia phage Jekyll	LR596902	Roseburia	O	O	O
vOTU_1800	1681	1072	44	179	32	0	30	0	0	0	1	Tortoise microvirus 13	MK765563	Unspecified	Microviridae	Unclassified	Unclassified
vOTU_1801	325	260	84	167	23	54	114	109	2	0	0	n.a.	n.a.	n.a.	n.a.	n.a.	n.a.
vOTU_1802	0	0	0	0	0	0	0	0	0	0	0	n.a.	n.a.	n.a.	n.a.	n.a.	n.a.
vOTU_1803	857	489	36	80	40	36	76	0	0	0	0	Tortoise microvirus 13	MK765563	Unspecified	Microviridae	Unclassified	Unclassified
vOTU_1804	3989	2913	40	384	60	0	238	1	2	2	0	Microviridae sp.	MG945511	Unspecified	Microviridae	Unclassified	Unclassified
vOTU_1805	3945	2834	64	374	60	4	276	1	2	0	0	Microviridae sp.	MG945511	Unspecified	Microviridae	Unclassified	Unclassified
vOTU_1806	0	0	0	1	0	1	0	1	0	0	0	n.a.	n.a.	n.a.	n.a.	n.a.	n.a.
vOTU_1807	1	2	0	4	0	1	6	1	0	0	1	Faecalibacterium phage FP_Lugh	MG711464	Faecalibacterium	O	O	O
vOTU_1808	0	0	0	0	0	0	0	1	2	0	9	n.a.	n.a.	n.a.	n.a.	n.a.	n.a.
vOTU_1809	12	14	2	4	2	0	44	0	0	0	0	n.a.	n.a.	n.a.	n.a.	n.a.	n.a.
vOTU_181	9	5	1	49	0	1	11	2	0	0	1	Ruminococcus phage phiRgIBDN1	MT980840	Ruminococcus	O	O	O
vOTU_1810	22	114	328	176	1412	4193	743	2236	658	1015	85	n.a.	n.a.	n.a.	n.a.	n.a.	n.a.
vOTU_1811	0	560	6	32	10	0	8	0	0	0	4019	Microvirus mar45	MZ089791	Unspecified	Microviridae	Unclassified	Microvirus
vOTU_1812	0	610	16	40	8	0	6	3	0	0	3941	Microvirus mar45	MZ089791	Unspecified	Microviridae	Unclassified	Microvirus
vOTU_1813	0	0	0	0	0	0	0	0	2	0	0	Butyrivibrio virus Idris	MN882554	Butyrivibrio	O	O	O
vOTU_1814	461	160	74	219	30	2	303	26	0	0	0	n.a.	n.a.	n.a.	n.a.	n.a.	n.a.
vOTU_1815	142	679	1552	947	2712	2455	4373	5789	2517	3228	394	n.a.	n.a.	n.a.	n.a.	n.a.	n.a.
vOTU_1816	6778	4008	63	325	54	49	275	31	0	0	0	Inovirus sp.	MT135287	Unspecified	Inoviridae	Unclassified	Inovirus
vOTU_1817	6902	4187	110	361	44	82	279	12	4	0	3	Inovirus sp.	MT135287	Unspecified	Inoviridae	Unclassified	Inovirus
vOTU_1818	1989	1358	55	181	36	26	182	14	0	0	159	Gokushovirus WZ-2015a	KT264793	Unspecified	Microviridae	Gokushovirinae	Gokushovirus
vOTU_1819	628	527	28	76	32	30	112	0	0	0	0	Tortoise microvirus 13	MK765563	Unspecified	Microviridae	Unclassified	Unclassified
vOTU_182	46	6439	981	2860	270	48	2178	5	4	6	25490	Roseburia phage Jekyll	LR596902	Roseburia	O	O	O
vOTU_1820	2430	1715	80	322	64	0	192	0	0	0	2	Microviridae sp.	MG945563	Unspecified	Microviridae	Unclassified	Unclassified
vOTU_1821	2347	1797	82	255	66	0	245	1	0	0	0	Microviridae sp.	MG945563	Unspecified	Microviridae	Unclassified	Unclassified
vOTU_1822	1	0	0	0	0	0	0	0	0	0	0	Tortoise microvirus 13	MK765563	Unspecified	Microviridae	Unclassified	Unclassified
vOTU_1823	2038	1737	332	428	106	42	513	2	0	0	0	n.a.	n.a.	n.a.	n.a.	n.a.	n.a.
vOTU_1824	53	29	17	19	0	2	18	0	0	0	110	Faecalibacterium phage FP_Epona	MG711462	Faecalibacterium	O	O	O
vOTU_1825	5	6	10	0	0	1	0	0	0	0	0	n.a.	n.a.	n.a.	n.a.	n.a.	n.a.
vOTU_1826	0	12	2	4	0	1	1	0	0	0	59	n.a.	n.a.	n.a.	n.a.	n.a.	n.a.
vOTU_1827	0	0	2	0	32	0	0	0	710	2	0	n.a.	n.a.	n.a.	n.a.	n.a.	n.a.
vOTU_1828	47	1203	30	104	24	64	125	0	0	0	4514	Gokushovirus WZ-2015a	KT264791	Unspecified	Microviridae	Gokushovirinae	Gokushovirus
vOTU_1829	0	0	0	0	0	0	0	1	0	0	0	Bacillus phage vB_BtS_BMBtp13	KX190832	Bacillus	O	O	O
vOTU_183	0	0	2	5	0	5	7	1	0	0	1	Streptococcus phage Javan422	MK448934	Streptococcus	O	O	O
vOTU_1830	2	15	0	0	2	0	0	0	0	0	16	n.a.	n.a.	n.a.	n.a.	n.a.	n.a.
vOTU_1831	125	307	719	622	244	2010	570	1520	736	1241	198	n.a.	n.a.	n.a.	n.a.	n.a.	n.a.
vOTU_1832	24	78	4	40	2	0	0	0	0	0	246	n.a.	n.a.	n.a.	n.a.	n.a.	n.a.
vOTU_1833	0	0	0	0	0	0	0	0	0	0	0	Pectobacterium phage DU_PP_III	MF979562	Pectobacterium	Podoviridae	Unclassified	Astrithrvirus
vOTU_1834	18	109	26	48	4	0	12	0	0	0	195	n.a.	n.a.	n.a.	n.a.	n.a.	n.a.
vOTU_1835	2	205	110	723	37	0	260	2	0	0	950	n.a.	n.a.	n.a.	n.a.	n.a.	n.a.
vOTU_1836	0	0	0	0	0	0	0	0	0	0	0	n.a.	n.a.	n.a.	n.a.	n.a.	n.a.
vOTU_1837	16087	12360	217	921	311	124	736	38	2	0	0	Human gut gokushovirus	KX513876	Unspecified	Microviridae	Gokushovirinae	Unclassified
vOTU_1838	39	12	0	6	0	1	0	0	0	0	0	n.a.	n.a.	n.a.	n.a.	n.a.	n.a.
vOTU_1839	1455	1095	42	190	40	25	158	6	0	0	190	Gokushovirus WZ-2015a	KT264793	Unspecified	Microviridae	Gokushovirinae	Gokushovirus
vOTU_184	0	0	0	4	0	8	3	3	2	2	4	UAG-readthrough crAss clade sp.	MZ130492	Unspecified	O	O	O
vOTU_1840	1	1018	26	223	22	37	90	8	0	0	3829	Microviridae sp.	MG945743	Unspecified	Microviridae	Unclassified	Unclassified
vOTU_1841	0	1105	28	234	18	34	53	1	0	0	3810	Microviridae sp.	MG945743	Unspecified	Microviridae	Unclassified	Unclassified
vOTU_1842	23	52	0	0	0	2	9	0	0	0	0	Microviridae sp.	MG945615	Unspecified	O	O	O
vOTU_1843	2	2	0	6	0	2	6	4	0	0	2	Roseburia phage Jekyll	LR596902	Roseburia	O	O	O
vOTU_1844	0	1	2	5	4	5	7	3	1	6	3	n.a.	n.a.	n.a.	n.a.	n.a.	n.a.
vOTU_1845	31	657	36	158	21	0	127	2	0	0	2236	Microviridae sp.	MG945382	Unspecified	Microviridae	Unclassified	Unclassified
vOTU_1846	14	63	224	119	694	2540	435	1005	442	562	64	n.a.	n.a.	n.a.	n.a.	n.a.	n.a.
vOTU_1847	36547	29212	408	719	87	11	359	0	2	4	0	n.a.	n.a.	n.a.	n.a.	n.a.	n.a.
vOTU_1848	11	2	2	40	0	0	0	0	0	0	0	n.a.	n.a.	n.a.	n.a.	n.a.	n.a.
vOTU_1849	0	14	0	0	4	0	0	0	0	0	0	Faecalibacterium phage FP_Toutatis	MG711466	Faecalibacterium	O	O	O
vOTU_185	0	10	0	14	0	3	32	2	0	0	130	Phage DP SC_6_H4_2017	MT121964	Unspecified	Myoviridae	Unclassified	Unclassified
vOTU_1850	0	0	0	7	0	6	7	3	0	0	3	Faecalibacterium phage FP_Toutatis	MG711466	Faecalibacterium	O	O	O
vOTU_1851	28	6	15	35	3	0	78	0	0	0	28	n.a.	n.a.	n.a.	n.a.	n.a.	n.a.
vOTU_1852	0	0	10	0	56	0	0	32	641	8	0	n.a.	n.a.	n.a.	n.a.	n.a.	n.a.
vOTU_1853	309	74	85	141	18	2	107	0	0	0	0	n.a.	n.a.	n.a.	n.a.	n.a.	n.a.
vOTU_1854	6176	3605	327	1897	114	70	1120	26	0	0	356	n.a.	n.a.	n.a.	n.a.	n.a.	n.a.
vOTU_1855	1	4	6	18	71	275	86	190	30	34	4	n.a.	n.a.	n.a.	n.a.	n.a.	n.a.
vOTU_1856	380	291	75	186	16	9	74	0	0	0	210	n.a.	n.a.	n.a.	n.a.	n.a.	n.a.
vOTU_1857	2	4	0	0	0	0	0	0	0	0	0	Faecalibacterium phage FP_Lugh	MG711464	Faecalibacterium	O	O	O
vOTU_1858	245	1320	2522	1767	4417	4586	8353	9375	4060	5090	875	n.a.	n.a.	n.a.	n.a.	n.a.	n.a.
vOTU_1859	4	14	56	64	155	674	256	342	83	136	16	n.a.	n.a.	n.a.	n.a.	n.a.	n.a.
vOTU_186	6	25	6	13	1	4	13	14	0	0	39	Roseburia phage Jekyll	LR596902	Roseburia	O	O	O
vOTU_1860	3610	2434	134	692	133	125	554	4	0	0	0	n.a.	n.a.	n.a.	n.a.	n.a.	n.a.
vOTU_1861	2408	1468	136	348	102	95	378	8	0	0	2	n.a.	n.a.	n.a.	n.a.	n.a.	n.a.
vOTU_1862	536	375	4	54	12	20	28	0	0	0	0	Microviridae sp.	MG945453	Unspecified	Microviridae	Unclassified	Unclassified
vOTU_1863	0	0	0	10	0	7	6	0	0	0	1	n.a.	n.a.	n.a.	n.a.	n.a.	n.a.
vOTU_1864	25	122	36	157	15	0	131	6	0	0	221	n.a.	n.a.	n.a.	n.a.	n.a.	n.a.
vOTU_1865	157	293	660	279	283	1690	354	1468	820	1361	488	n.a.	n.a.	n.a.	n.a.	n.a.	n.a.
vOTU_1866	10	7	52	40	152	846	141	389	92	131	2	n.a.	n.a.	n.a.	n.a.	n.a.	n.a.
vOTU_1867	4826	3240	36	280	53	77	373	0	0	0	0	Poophage MBI-2016a	LT986678	Unspecified	Microviridae	Unclassified	Unclassified
vOTU_1868	4679	3381	36	274	38	70	392	0	0	0	0	Poophage MBI-2016a	LT986678	Unspecified	Microviridae	Unclassified	Unclassified
vOTU_1869	0	0	3	0	0	0	0	0	0	659	0	n.a.	n.a.	n.a.	n.a.	n.a.	n.a.
vOTU_187	0	14	0	3	0	4	29	1	0	0	109	Phage DP SC_6_H4_2017	MT121964	Unspecified	Myoviridae	Unclassified	Unclassified
vOTU_1870	314	242	14	178	8	0	119	10	0	0	0	n.a.	n.a.	n.a.	n.a.	n.a.	n.a.
vOTU_1871	0	0	0	1	0	4	4	0	0	0	0	n.a.	n.a.	n.a.	n.a.	n.a.	n.a.
vOTU_1872	0	1	0	1	0	0	0	1	0	0	0	crAssphage cr111_1	MT774387	Unspecified	O	O	O
vOTU_1873	96	470	11	254	0	0	136	0	0	0	1754	n.a.	n.a.	n.a.	n.a.	n.a.	n.a.
vOTU_1874	4	16	30	6	123	261	101	156	49	86	28	n.a.	n.a.	n.a.	n.a.	n.a.	n.a.
vOTU_1875	2	0	0	0	4	0	0	0	0	0	0	n.a.	n.a.	n.a.	n.a.	n.a.	n.a.
vOTU_1876	0	1	0	5	0	0	13	4	0	0	3	Capybara microvirus Cap1_SP_81	MK496694	Unspecified	O	O	O
vOTU_1877	678	478	58	84	20	0	56	0	12	0	12	Lactococcus phage 936 group phage PhiG	KP793117	Lactococcus	O	O	O
vOTU_1878	0	0	0	2	0	0	0	0	0	0	0	n.a.	n.a.	n.a.	n.a.	n.a.	n.a.
vOTU_1879	1	1	0	0	0	0	0	0	0	0	1	n.a.	n.a.	n.a.	n.a.	n.a.	n.a.
vOTU_188	6142	4299	1488	3201	489	314	2605	91	6	20	5	Rhizobium phage RHph_TM29	MN988463	Rhizobium	O	O	O
vOTU_1880	0	0	0	1	0	0	2	1	4	5	20	Acinetobacter phage LZ35	KU510289	Acinetobacter	O	O	O
vOTU_1881	0	0	0	0	0	4	1	0	0	0	3	n.a.	n.a.	n.a.	n.a.	n.a.	n.a.
vOTU_1882	2247	1759	448	393	120	50	780	12	2	0	0	n.a.	n.a.	n.a.	n.a.	n.a.	n.a.
vOTU_1883	2	3477	4246	6974	1317	168	5365	106	6	0	13432	UAG-readthrough crAss clade sp.	MZ130499	Unspecified	O	O	O
vOTU_1884	157	420	103	60	18	0	33	0	0	0	1262	n.a.	n.a.	n.a.	n.a.	n.a.	n.a.
vOTU_1885	5	31	13	20	2	0	62	1	0	0	65	Faecalibacterium phage FP_Epona	MG711462	Faecalibacterium	Myoviridae	Unclassified	Eponavirus
vOTU_1886	28	18	2	0	2	0	0	0	0	0	81	n.a.	n.a.	n.a.	n.a.	n.a.	n.a.
vOTU_1887	0	0	0	3	0	1	1	3	0	0	0	n.a.	n.a.	n.a.	n.a.	n.a.	n.a.
vOTU_1888	5	275	352	513	102	79	449	32	0	0	1036	n.a.	n.a.	n.a.	n.a.	n.a.	n.a.
vOTU_1889	367	263	126	132	21	0	56	0	0	0	0	n.a.	n.a.	n.a.	n.a.	n.a.	n.a.
vOTU_189	115	61162	1240	14286	400	68	7598	24	4	14	205501	Roseburia phage Jekyll	LR596902	Roseburia	O	O	O
vOTU_1890	106	84	26	59	6	40	18	0	0	2	64	n.a.	n.a.	n.a.	n.a.	n.a.	n.a.
vOTU_1891	3	7238	147	734	154	78	443	0	0	0	27679	Gokushovirus WZ-2015a	KT264793	Unspecified	Microviridae	Gokushovirinae	Gokushovirus
vOTU_1892	0	255	88	1043	24	22	353	10	0	0	1004	n.a.	n.a.	n.a.	n.a.	n.a.	n.a.
vOTU_1893	0	0	0	3	0	5	11	0	0	0	5	n.a.	n.a.	n.a.	n.a.	n.a.	n.a.
vOTU_1894	22	14	61	24	17	0	94	0	0	0	0	n.a.	n.a.	n.a.	n.a.	n.a.	n.a.
vOTU_1895	215	301	15	37	14	53	46	4	0	0	323	n.a.	n.a.	n.a.	n.a.	n.a.	n.a.
vOTU_1896	8	9	0	4	0	0	0	0	0	2	0	n.a.	n.a.	n.a.	n.a.	n.a.	n.a.
vOTU_1897	57	130	195	119	285	517	474	725	708	566	304	n.a.	n.a.	n.a.	n.a.	n.a.	n.a.
vOTU_1898	2300	1923	330	528	88	1	355	28	0	0	92	n.a.	n.a.	n.a.	n.a.	n.a.	n.a.
vOTU_1899	0	0	0	0	0	0	6	0	0	2201	0	n.a.	n.a.	n.a.	n.a.	n.a.	n.a.
vOTU_19	23	12	1156556	608069	282678	31122	538063	9860	1664	1342	20	Escherichia phage T4	AF158101	Escherichia	Myoviridae	Tevenvirinae	Tequatrovirus
vOTU_190	65	170	29	63	12	0	53	0	0	0	560	Bacteroides phage LoVEphage	MW660583	Bacteroides	O	O	O
vOTU_1900	14	59	34	110	11	0	179	0	0	0	116	n.a.	n.a.	n.a.	n.a.	n.a.	n.a.
vOTU_1901	2173	8516	3893	6642	1136	516	6146	106	13	0	23530	CrAssphage sp. O-152	MK069403	Unspecified	O	O	O
vOTU_1902	289	272	51	2	14	0	0	1	0	0	0	n.a.	n.a.	n.a.	n.a.	n.a.	n.a.
vOTU_1903	0	79	4	9	0	0	19	0	0	4	318	Flavobacterium phage vB_FspP_elemoF_6-3D	MT497071	Flavobacterium	O	O	O
vOTU_1904	4	8413	115	688	142	1	688	0	0	2	29386	Microvirus mar45	MZ089791	Unspecified	Microviridae	Unclassified	Microvirus
vOTU_1905	340	194	6	60	3	0	41	0	0	0	44	n.a.	n.a.	n.a.	n.a.	n.a.	n.a.
vOTU_1906	0	0	4	0	0	0	1	0	0	0	0	crAssphage cr111_1	MT774387	Unspecified	O	O	O
vOTU_1907	0	0	0	1	0	0	1	0	0	0	0	n.a.	n.a.	n.a.	n.a.	n.a.	n.a.
vOTU_1908	0	0	0	1	0	0	0	0	0	1961	0	n.a.	n.a.	n.a.	n.a.	n.a.	n.a.
vOTU_1909	7	73	249	104	321	284	694	1744	408	468	50	n.a.	n.a.	n.a.	n.a.	n.a.	n.a.
vOTU_191	79	173	41	50	16	2	27	0	0	0	386	Bacteroides phage LoVEphage	MW660583	Bacteroides	O	O	O
vOTU_1910	0	477	66	171	27	2	366	0	0	0	1094	n.a.	n.a.	n.a.	n.a.	n.a.	n.a.
vOTU_1911	51	165	6	640	0	4340	877	3529	8	2	270	n.a.	n.a.	n.a.	n.a.	n.a.	n.a.
vOTU_1912	55	126	4	770	0	4137	1182	3297	0	2	239	n.a.	n.a.	n.a.	n.a.	n.a.	n.a.
vOTU_1913	139226	108983	91368	107582	22662	7335	92157	1843	247	212	12584	CrAssphage sp. C0531BW4	MW067003	Unspecified	O	O	O
vOTU_1914	3457	2361	86	1071	48	0	534	8	0	0	439	n.a.	n.a.	n.a.	n.a.	n.a.	n.a.
vOTU_1915	0	0	0	0	0	0	2	0	0	3075	1	n.a.	n.a.	n.a.	n.a.	n.a.	n.a.
vOTU_1916	27	667	25	158	22	0	135	0	0	0	2306	Microviridae sp.	MG945382	Unspecified	Microviridae	Unclassified	Unclassified
vOTU_1917	3	0	2	4	0	0	0	0	0	0	0	crAssphage cr10_1	MT774382	Unspecified	O	O	O
vOTU_1918	0	0	115	0	497	2	0	69	7123	78	0	n.a.	n.a.	n.a.	n.a.	n.a.	n.a.
vOTU_1919	0	0	0	1	0	1	1	4	1	2189	2	n.a.	n.a.	n.a.	n.a.	n.a.	n.a.
vOTU_192	90	118	75	177	16	11	102	2	0	2	369	Roseburia phage Jekyll	LR596902	Roseburia	O	O	O
vOTU_1920	5	35	6	20	2	22	14	1	0	0	15	n.a.	n.a.	n.a.	n.a.	n.a.	n.a.
vOTU_1921	45	38	2	9	0	0	3	0	0	0	0	n.a.	n.a.	n.a.	n.a.	n.a.	n.a.
vOTU_1922	32896	23768	341	616	69	7	106	3	0	0	1	n.a.	n.a.	n.a.	n.a.	n.a.	n.a.
vOTU_1923	0	0	0	0	0	0	0	0	0	0	0	n.a.	n.a.	n.a.	n.a.	n.a.	n.a.
vOTU_1924	0	0	0	2	0	0	5	0	0	0	3	Faecalibacterium phage FP_Lagaffe	MG711461	Faecalibacterium	O	O	O
vOTU_1925	0	0	0	0	0	0	0	0	0	0	0	Gokushovirus WZ-2015a	KT264789	Unspecified	Microviridae	Gokushovirinae	Gokushovirus
vOTU_1926	4	444	157	65	40	0	150	0	0	0	1121	n.a.	n.a.	n.a.	n.a.	n.a.	n.a.
vOTU_1927	8468	4698	606	2900	300	126	1382	0	6	0	0	n.a.	n.a.	n.a.	n.a.	n.a.	n.a.
vOTU_1928	3761	2550	157	705	119	98	665	14	0	0	0	n.a.	n.a.	n.a.	n.a.	n.a.	n.a.
vOTU_1929	9	13	2	0	4	0	10	0	3	0	50	n.a.	n.a.	n.a.	n.a.	n.a.	n.a.
vOTU_193	5	93	62	108	37	10	182	1	0	0	516	Rhodococcus phage ReqiPoco6	GU580942	Rhodococcus	Siphoviridae	Unclassified	O
vOTU_1930	867	672	12	69	6	0	92	0	0	0	0	n.a.	n.a.	n.a.	n.a.	n.a.	n.a.
vOTU_1931	927	627	9	74	10	0	67	0	0	0	0	n.a.	n.a.	n.a.	n.a.	n.a.	n.a.
vOTU_1932	0	0	0	0	0	0	0	0	0	0	0	n.a.	n.a.	n.a.	n.a.	n.a.	n.a.
vOTU_1933	1	0	0	0	0	0	2	2	0	0	0	Vibrio phage Va2	MW073017	Vibrio	O	O	O
vOTU_1934	6	352	42	87	14	1	40	4	0	0	1075	n.a.	n.a.	n.a.	n.a.	n.a.	n.a.
vOTU_1935	10	470	44	130	10	0	48	14	0	0	1417	n.a.	n.a.	n.a.	n.a.	n.a.	n.a.
vOTU_1936	449	301	159	217	24	0	88	12	0	0	0	UAG-readthrough crAss clade sp.	MZ130500	Unspecified	O	O	O
vOTU_1937	0	0	0	0	0	0	0	0	0	0	0	n.a.	n.a.	n.a.	n.a.	n.a.	n.a.
vOTU_1938	0	0	0	0	0	0	0	0	0	0	5	Microviridae sp.	MG945563	Unspecified	O	O	O
vOTU_1939	27	313	123	196	21	0	302	0	0	0	1157	n.a.	n.a.	n.a.	n.a.	n.a.	n.a.
vOTU_194	50287	40064	10774	19522	2988	1654	16272	446	10	17	4	CrAss-like virus sp.	MZ130487	CrAss-like	O	O	O
vOTU_1940	0	8	0	22	0	0	1	0	1	0	0	Faecalibacterium phage FP_Taranis	MG711467	Faecalibacterium	O	O	O
vOTU_1941	224	124	48	143	17	0	204	42	0	0	0	Gordonia phage Secretariat	MT310850	Gordonia	O	O	O
vOTU_1942	3209	2112	208	1162	52	92	470	48	6	9	506	n.a.	n.a.	n.a.	n.a.	n.a.	n.a.
vOTU_1943	0	1	0	0	0	1	1	0	0	0	0	n.a.	n.a.	n.a.	n.a.	n.a.	n.a.
vOTU_1944	0	0	22	0	66	0	0	0	85	75	0	Escherichia phage HK630	JQ086376	Escherichia	O	O	O
vOTU_1945	0	64	36	73	2	3	21	0	0	0	148	n.a.	n.a.	n.a.	n.a.	n.a.	n.a.
vOTU_1946	12	42	150	66	210	33	479	1090	287	387	20	n.a.	n.a.	n.a.	n.a.	n.a.	n.a.
vOTU_1947	10	2037	116	454	82	136	398	0	2	0	6898	Microviridae sp.	MG945780	Unspecified	Microviridae	Unclassified	Unclassified
vOTU_1948	5	2143	99	472	80	124	365	0	2	0	7203	Microviridae sp.	MG945780	Unspecified	Microviridae	Unclassified	Unclassified
vOTU_1949	0	0	0	0	0	0	0	0	0	0	0	n.a.	n.a.	n.a.	n.a.	n.a.	n.a.
vOTU_195	51994	40843	9187	18758	2742	2106	17405	530	26	26	3	CrAss-like virus sp.	MZ130489	CrAss-like	Podoviridae	Unclassified	Unclassified
vOTU_1950	40	157	0	440	0	4375	1128	3246	0	0	396	n.a.	n.a.	n.a.	n.a.	n.a.	n.a.
vOTU_1951	61	214	656	509	1066	823	2956	3129	1316	1561	242	n.a.	n.a.	n.a.	n.a.	n.a.	n.a.
vOTU_1952	350	116	231	269	53	0	215	0	0	0	2	n.a.	n.a.	n.a.	n.a.	n.a.	n.a.
vOTU_1953	4495	3458	1242	2081	357	11	1433	43	10	14	0	crAssphage cr107_1	MT774377	Unspecified	O	O	O
vOTU_1954	145	82	9	15	8	0	48	0	0	0	0	n.a.	n.a.	n.a.	n.a.	n.a.	n.a.
vOTU_1955	2	0	2	0	0	0	2	0	0	6	0	Faecalibacterium phage FP_Taranis	MG711467	Faecalibacterium	O	O	O
vOTU_1956	0	0	0	1	0	0	0	0	0	0	0	n.a.	n.a.	n.a.	n.a.	n.a.	n.a.
vOTU_1957	371	295	102	70	23	8	93	0	0	0	0	n.a.	n.a.	n.a.	n.a.	n.a.	n.a.
vOTU_1958	8801	6476	98	645	118	50	604	10	0	0	0	Tortoise microvirus 19	MK765569	Unspecified	Microviridae	Unclassified	Unclassified
vOTU_1959	9018	6216	68	709	86	38	566	8	0	2	0	Tortoise microvirus 19	MK765569	Unspecified	Microviridae	Unclassified	Unclassified
vOTU_196	0	17	10	20	2	7	40	10	0	0	35	Clostridioides phage phiCD27	EU719189	Clostridioides	O	O	O
vOTU_1960	0	1	0	1	0	3	1	3	0	0	0	n.a.	n.a.	n.a.	n.a.	n.a.	n.a.
vOTU_1961	1	50	8	6	2	0	31	1	0	0	325	Cellulophaga phage phi17:2	KC821609	Cellulophaga	Podoviridae	Unclassified	Lightbulbvirus
vOTU_1962	3	2	0	18	0	0	1	0	2	0	0	Clostridium phage phiMMP01	LN681541	Clostridium	O	O	O
vOTU_1963	700	352	33	226	4	0	45	0	0	0	0	n.a.	n.a.	n.a.	n.a.	n.a.	n.a.
vOTU_1964	1123	722	2	40	8	1	19	0	0	0	1	Tortoise microvirus 19	MK765569	Unspecified	Microviridae	Unclassified	Unclassified
vOTU_1965	1093	794	4	36	8	0	18	0	0	0	0	Tortoise microvirus 19	MK765569	Unspecified	Microviridae	Unclassified	Unclassified
vOTU_1966	40	83	420	241	150	757	110	542	485	1003	190	n.a.	n.a.	n.a.	n.a.	n.a.	n.a.
vOTU_1967	11	12197	13407	17480	3779	651	15049	293	46	38	47291	crAssphage cr6_1	MT774401	Unspecified	O	O	O
vOTU_1968	0	0	0	0	2	0	0	0	0	0	12	n.a.	n.a.	n.a.	n.a.	n.a.	n.a.
vOTU_1969	9	110	10	19	0	0	26	0	0	0	150	n.a.	n.a.	n.a.	n.a.	n.a.	n.a.
vOTU_197	802	1616	5708	3384	1827	14775	3552	10045	5808	10536	3003	Flavobacterium phage vB_FspP_elemoF_6-3D	MT497071	Flavobacterium	O	O	O
vOTU_1970	15	2	8	1	0	0	0	1	0	0	10	n.a.	n.a.	n.a.	n.a.	n.a.	n.a.
vOTU_1971	0	0	0	1	0	2	5	2	0	1	1	n.a.	n.a.	n.a.	n.a.	n.a.	n.a.
vOTU_1972	1	0	0	0	0	0	0	1	6	0	0	Clostridium phage CWou-2020b	CP063968	Clostridium	O	O	O
vOTU_1973	3	14	142	20	194	82	403	898	375	298	49	n.a.	n.a.	n.a.	n.a.	n.a.	n.a.
vOTU_1974	0	0	0	0	0	0	0	0	0	0	0	n.a.	n.a.	n.a.	n.a.	n.a.	n.a.
vOTU_1975	11612	14758	151	739	166	31	562	33	0	0	2	n.a.	n.a.	n.a.	n.a.	n.a.	n.a.
vOTU_1976	14399	17968	344	912	316	44	698	40	2	0	0	n.a.	n.a.	n.a.	n.a.	n.a.	n.a.
vOTU_1977	11532	14522	165	761	157	21	527	42	0	0	0	n.a.	n.a.	n.a.	n.a.	n.a.	n.a.
vOTU_1978	13754	17616	271	855	275	44	606	58	0	0	0	n.a.	n.a.	n.a.	n.a.	n.a.	n.a.
vOTU_1979	11454	15013	116	752	158	19	568	27	0	0	0	n.a.	n.a.	n.a.	n.a.	n.a.	n.a.
vOTU_198	5766	2784	272	2974	82	25	941	11	0	0	27	Roseburia phage Jekyll	LR596902	Roseburia	O	O	O
vOTU_1980	6	4	0	0	0	0	0	0	0	0	0	n.a.	n.a.	n.a.	n.a.	n.a.	n.a.
vOTU_1981	0	0	0	2	0	0	1	5	0	0	0	Inovirus sp.	MT135295	Unspecified	Inoviridae	Unclassified	Inovirus
vOTU_1982	0	307	60	70	6	2	127	0	0	0	1147	n.a.	n.a.	n.a.	n.a.	n.a.	n.a.
vOTU_1983	14	24	16	23	143	786	236	293	72	132	14	n.a.	n.a.	n.a.	n.a.	n.a.	n.a.
vOTU_1984	0	0	14	1	2	0	0	0	6	12	18	n.a.	n.a.	n.a.	n.a.	n.a.	n.a.
vOTU_1985	40	139	30	46	8	2	51	0	1	0	233	n.a.	n.a.	n.a.	n.a.	n.a.	n.a.
vOTU_1986	1411	840	108	431	59	26	328	0	0	0	79	n.a.	n.a.	n.a.	n.a.	n.a.	n.a.
vOTU_1987	1	0	4	0	2	0	1	0	2	0	0	n.a.	n.a.	n.a.	n.a.	n.a.	n.a.
vOTU_1988	333	245	34	156	16	0	137	0	1	0	0	Streptococcus phage CHPC933	MH937476	Streptococcus	O	O	O
vOTU_1989	20	117	2	1	2	0	0	4	2	0	300	n.a.	n.a.	n.a.	n.a.	n.a.	n.a.
vOTU_199	0	0	1	1	0	2	3	0	0	0	2	Streptococcus virus MS1	KY629621	Streptococcus	O	O	O
vOTU_1990	123	114	0	23	2	0	1	0	0	0	0	Microviridae sp.	MG945141	Unspecified	O	O	O
vOTU_1991	134	92	0	19	6	0	3	0	0	0	2	n.a.	n.a.	n.a.	n.a.	n.a.	n.a.
vOTU_1992	3	0	13	25	0	0	0	1	27	18	1	n.a.	n.a.	n.a.	n.a.	n.a.	n.a.
vOTU_1993	0	0	0	1	0	2	3	2	0	0	0	n.a.	n.a.	n.a.	n.a.	n.a.	n.a.
vOTU_1994	28	87	0	425	2	3026	828	1945	2	7	215	n.a.	n.a.	n.a.	n.a.	n.a.	n.a.
vOTU_1995	353	192	18	54	3	0	14	0	0	0	0	n.a.	n.a.	n.a.	n.a.	n.a.	n.a.
vOTU_1996	338	1511	6108	4374	17832	53493	14316	37819	10474	14146	1211	n.a.	n.a.	n.a.	n.a.	n.a.	n.a.
vOTU_1997	0	2	2	1	0	0	4	1	0	0	12	n.a.	n.a.	n.a.	n.a.	n.a.	n.a.
vOTU_1998	0	0	0	0	0	0	0	0	0	494	0	n.a.	n.a.	n.a.	n.a.	n.a.	n.a.
vOTU_1999	31	20	8	18	6	0	34	0	0	0	0	n.a.	n.a.	n.a.	n.a.	n.a.	n.a.
vOTU_2	53580	27403	18945	26599	5910	2411	23550	544	31	20	5	crAssphage cr108_1	MT774385	Unspecified	O	O	O
vOTU_20	28	28	1154674	607755	281903	31165	539350	10274	1706	1322	27	Escherichia phage T4	AF158101	Escherichia	Myoviridae	Tevenvirinae	Tequatrovirus
vOTU_200	6891	4562	2004	2283	644	263	2069	11	5	0	6	Bacteroides phage LoVEphage	MW660583	Bacteroides	O	O	O
vOTU_2000	216	362	85	57	43	0	78	58	37	63	457	n.a.	n.a.	n.a.	n.a.	n.a.	n.a.
vOTU_2001	297	214	6	20	8	0	1	0	0	0	0	Microviridae sp.	MG945240	Unspecified	Microviridae	Unclassified	Unclassified
vOTU_2002	0	0	10	0	47	0	24	28	52	161	0	Streptococcus phage IPP61	KY065497	Streptococcus	O	O	O
vOTU_2003	4	2	0	0	0	0	0	1	0	0	22	n.a.	n.a.	n.a.	n.a.	n.a.	n.a.
vOTU_2004	0	0	62	0	132	0	0	41	836	6	0	n.a.	n.a.	n.a.	n.a.	n.a.	n.a.
vOTU_2005	42	92	355	203	1610	4380	1007	2551	704	1182	101	n.a.	n.a.	n.a.	n.a.	n.a.	n.a.
vOTU_2006	61	40	10	6	0	28	0	0	2	0	0	Lactococcus phage 936 group phage PhiA.16	KP793102	Lactococcus	O	O	O
vOTU_2007	33	282	118	199	40	1	75	1	0	0	1215	n.a.	n.a.	n.a.	n.a.	n.a.	n.a.
vOTU_2008	13	1932	18	178	28	70	149	1	0	0	7719	Gokushovirus WZ-2015a	KT264798	Unspecified	Microviridae	Gokushovirinae	Gokushovirus
vOTU_2009	8	1811	26	159	17	50	157	2	0	0	7870	Gokushovirus WZ-2015a	KT264798	Unspecified	Microviridae	Gokushovirinae	Gokushovirus
vOTU_201	541	377	288	464	140	1	424	66	0	0	2	Streptococcus phage Javan74	MK449005	Streptococcus	O	O	O
vOTU_2010	9122	4948	760	3319	289	101	2116	2	0	0	0	n.a.	n.a.	n.a.	n.a.	n.a.	n.a.
vOTU_2011	884	693	117	193	25	2	208	12	0	0	17	n.a.	n.a.	n.a.	n.a.	n.a.	n.a.
vOTU_2012	20	21	39	22	7	0	10	0	0	0	46	Butyrivibrio virus Ceridwen	MN882553	Butyrivibrio	O	O	O
vOTU_2013	0	16	14	13	80	1064	115	415	92	56	11	n.a.	n.a.	n.a.	n.a.	n.a.	n.a.
vOTU_2014	0	0	0	0	0	0	0	0	0	0	0	n.a.	n.a.	n.a.	n.a.	n.a.	n.a.
vOTU_2015	0	0	0	0	0	0	0	0	2	0	0	n.a.	n.a.	n.a.	n.a.	n.a.	n.a.
vOTU_2016	0	0	41	2	118	2	2	0	692	6	8	n.a.	n.a.	n.a.	n.a.	n.a.	n.a.
vOTU_2017	0	0	0	0	0	0	0	0	0	0	0	n.a.	n.a.	n.a.	n.a.	n.a.	n.a.
vOTU_2018	0	0	0	0	0	0	0	0	0	0	0	Bacillus phage BUCT082	MZ969646	Bacillus	O	O	O
vOTU_2019	0	0	0	0	0	0	0	0	0	639	0	n.a.	n.a.	n.a.	n.a.	n.a.	n.a.
vOTU_202	150	123	356	361	78	1	280	0	4	0	0	CrAss-like virus sp.	MZ130477	CrAss-like	O	O	O
vOTU_2020	5510	3360	385	1771	93	96	1092	0	2	0	1050	n.a.	n.a.	n.a.	n.a.	n.a.	n.a.
vOTU_2021	1248	714	0	57	20	2	51	0	0	0	0	Microviridae sp.	MG945347	Unspecified	Microviridae	Unclassified	Unclassified
vOTU_2022	1316	695	6	50	6	0	74	0	0	0	1	Microviridae sp.	MG945347	Unspecified	Microviridae	Unclassified	Unclassified
vOTU_2023	51	53	37	103	14	0	74	0	0	0	144	Roseburia phage Jekyll	LR596902	Roseburia	O	O	O
vOTU_2024	324	106	0	120	0	0	84	0	0	0	0	n.a.	n.a.	n.a.	n.a.	n.a.	n.a.
vOTU_2025	276	172	213	210	78	38	284	0	1	2	78	n.a.	n.a.	n.a.	n.a.	n.a.	n.a.
vOTU_2026	16	326	38	28	10	0	22	14	10	72	887	n.a.	n.a.	n.a.	n.a.	n.a.	n.a.
vOTU_2027	0	0	0	1	0	0	0	0	0	0	1	Faecalibacterium phage FP_Lagaffe	MG711461	Faecalibacterium	O	O	O
vOTU_2028	0	0	0	2	0	0	2	1	0	0	0	n.a.	n.a.	n.a.	n.a.	n.a.	n.a.
vOTU_2029	0	1	0	0	0	0	2	0	0	0	0	n.a.	n.a.	n.a.	n.a.	n.a.	n.a.
vOTU_203	0	0	0	3	0	1	3	1	0	0	0	Streptococcus phage Javan422	MK448934	Streptococcus	O	O	O
vOTU_2030	1220	573	1436	2263	491	143	2206	16	0	4	8	crAssphage cr124_1	MT774406	Unspecified	O	O	O
vOTU_2031	407	164	4	30	4	2	72	1	0	0	0	Gokushovirus WZ-2015a	KT264756	Unspecified	Microviridae	Gokushovirinae	Gokushovirus
vOTU_2032	0	0	0	0	0	0	2	0	0	0	0	Faecalibacterium phage FP_Brigit	MG711465	Faecalibacterium	O	O	O
vOTU_2033	294	128	0	51	2	1	20	0	0	1	26	n.a.	n.a.	n.a.	n.a.	n.a.	n.a.
vOTU_2034	0	0	0	0	0	0	0	0	0	0	0	n.a.	n.a.	n.a.	n.a.	n.a.	n.a.
vOTU_2035	20	63	16	26	9	0	18	0	0	0	229	n.a.	n.a.	n.a.	n.a.	n.a.	n.a.
vOTU_2036	98	57	146	170	45	0	39	12	0	6	0	CrAss-like virus sp.	MZ130475	CrAss-like	O	O	O
vOTU_2037	0	0	0	0	0	0	0	0	0	0	16	n.a.	n.a.	n.a.	n.a.	n.a.	n.a.
vOTU_2038	7	30	5	25	2	0	33	0	0	0	0	n.a.	n.a.	n.a.	n.a.	n.a.	n.a.
vOTU_2039	0	0	0	0	0	0	2	0	0	0	0	n.a.	n.a.	n.a.	n.a.	n.a.	n.a.
vOTU_204	0	0	0	3	0	2	5	3	0	0	1	Bacillus phage BalMu-1	KP063902	Bacillus	O	O	O
vOTU_2040	0	0	1	1	0	5	3	1	0	0	3	n.a.	n.a.	n.a.	n.a.	n.a.	n.a.
vOTU_2041	1	22	29	34	156	382	114	195	76	103	3	n.a.	n.a.	n.a.	n.a.	n.a.	n.a.
vOTU_2042	335	344	104	25	12	0	32	0	0	0	0	IAS virus	KJ003983	Unspecified	O	O	O
vOTU_2043	0	0	67	0	50	0	0	105	882	22	0	Lactococcus phage bIL311	AF323672	Lactococcus	Siphoviridae	Unclassified	Unclassified
vOTU_2044	5713	2914	399	1890	139	10	805	18	0	0	4	n.a.	n.a.	n.a.	n.a.	n.a.	n.a.
vOTU_2045	0	0	0	3	0	0	0	0	0	0	0	Vibrio phage phi 2	KJ545483	Vibrio	O	O	O
vOTU_2046	14	12931	12985	16658	3584	762	13039	388	28	24	47322	crAssphage cr118_1	MT774379	Unspecified	O	O	O
vOTU_2047	2	4	8	8	4	0	6	0	0	0	0	n.a.	n.a.	n.a.	n.a.	n.a.	n.a.
vOTU_2048	21	77	0	508	0	2367	627	2197	0	0	172	n.a.	n.a.	n.a.	n.a.	n.a.	n.a.
vOTU_2049	258	208	20	20	2	62	30	0	0	0	0	n.a.	n.a.	n.a.	n.a.	n.a.	n.a.
vOTU_205	12	8912	1498	3823	501	908	2792	84	4	18	32093	Phage DP SC_6_H4_2017	MT121964	Unspecified	Myoviridae	Unclassified	Unclassified
vOTU_2050	0	8	37	12	62	823	110	194	49	47	1	n.a.	n.a.	n.a.	n.a.	n.a.	n.a.
vOTU_2051	0	0	0	0	0	0	0	0	0	710	0	n.a.	n.a.	n.a.	n.a.	n.a.	n.a.
vOTU_2052	3247	2385	124	1354	34	0	608	20	0	0	306	n.a.	n.a.	n.a.	n.a.	n.a.	n.a.
vOTU_2053	1970	1863	164	952	57	0	606	0	0	0	2964	Staphylococcus phage PhiSepi-HH3	MT880872	Staphylococcus	Siphoviridae	Unclassified	Unclassified
vOTU_2054	69	1748	52	206	14	62	326	22	0	0	7030	Gokushovirus WZ-2015a	KT264799	Unspecified	Microviridae	Gokushovirinae	Gokushovirus
vOTU_2055	8	12	0	0	0	0	0	0	0	0	0	Cellulophaga phage Ingeline_1	MT732435	Cellulophaga	O	O	O
vOTU_2056	31334	25351	499	594	126	72	384	0	0	0	2	n.a.	n.a.	n.a.	n.a.	n.a.	n.a.
vOTU_2057	0	507	30	28	10	0	5	0	0	0	2668	Tortoise microvirus 13	MK765563	Unspecified	Microviridae	Unclassified	Unclassified
vOTU_2058	0	0	0	0	0	0	0	0	0	0	0	n.a.	n.a.	n.a.	n.a.	n.a.	n.a.
vOTU_2059	3307	2464	91	1057	32	0	244	0	0	0	334	n.a.	n.a.	n.a.	n.a.	n.a.	n.a.
vOTU_206	148	241	132	260	48	2	247	23	0	0	540	Bacteroides phage LoVEphage	MW660583	Bacteroides	O	O	O
vOTU_2060	4	0	0	1	0	0	0	2	0	0	1	n.a.	n.a.	n.a.	n.a.	n.a.	n.a.
vOTU_2061	440	351	4	63	16	2	60	0	0	0	24	Gokushovirus WZ-2015a	KT264798	Unspecified	Microviridae	Gokushovirinae	Gokushovirus
vOTU_2062	474	352	0	50	2	0	51	0	0	0	10	Gokushovirus WZ-2015a	KT264798	Unspecified	Microviridae	Gokushovirinae	Gokushovirus
vOTU_2063	153	340	48	57	22	0	26	0	0	0	724	n.a.	n.a.	n.a.	n.a.	n.a.	n.a.
vOTU_2064	1	0	5	2	0	4	2	0	1	6	0	n.a.	n.a.	n.a.	n.a.	n.a.	n.a.
vOTU_2065	174	175	23	53	10	0	75	0	0	0	199	n.a.	n.a.	n.a.	n.a.	n.a.	n.a.
vOTU_2066	3	5	0	0	0	0	1	0	0	0	22	Gokushovirus WZ-2015a	KT264799	Unspecified	Microviridae	Gokushovirinae	Gokushovirus
vOTU_2067	0	0	0	0	0	3	0	0	0	0	0	n.a.	n.a.	n.a.	n.a.	n.a.	n.a.
vOTU_2068	0	292	2	156	6	0	24	0	0	0	833	Clostridium phage phiCD38-2	HM568888	Clostridium	O	O	O
vOTU_2069	273	133	332	227	73	0	270	0	0	0	0	n.a.	n.a.	n.a.	n.a.	n.a.	n.a.
vOTU_207	2	7	0	28	0	20	32	14	0	0	21	Bacillus phage vB_BcM_Sam112	MN604230	Bacillus	O	O	O
vOTU_2070	0	0	0	0	0	0	0	0	0	0	0	Bacillus phage vB_BsuP-Goe1	KU831549	Bacillus	O	O	O
vOTU_2071	10	16	2	0	0	1	0	2	0	4	0	n.a.	n.a.	n.a.	n.a.	n.a.	n.a.
vOTU_2072	288	275	4	0	16	0	0	0	0	0	0	Microviridae sp.	MG945240	Unspecified	Microviridae	Unclassified	Unclassified
vOTU_2073	26	14	22	16	11	1	41	0	0	0	63	n.a.	n.a.	n.a.	n.a.	n.a.	n.a.
vOTU_2074	10	4	4	16	2	4	0	0	0	0	30	n.a.	n.a.	n.a.	n.a.	n.a.	n.a.
vOTU_2075	0	0	0	10	2	0	0	0	0	0	0	n.a.	n.a.	n.a.	n.a.	n.a.	n.a.
vOTU_2076	0	0	37	0	6	0	0	0	139	267	0	Escherichia phage T7	MZ375274	Escherichia	O	O	O
vOTU_2077	70	50	37	45	6	10	85	0	0	4	2	n.a.	n.a.	n.a.	n.a.	n.a.	n.a.
vOTU_2078	21	146	0	448	0	2760	939	2637	0	0	370	n.a.	n.a.	n.a.	n.a.	n.a.	n.a.
vOTU_2079	23	268	116	1052	31	0	431	0	2	0	1020	n.a.	n.a.	n.a.	n.a.	n.a.	n.a.
vOTU_208	95	118	76	300	17	30	271	96	0	0	286	Streptococcus phage phiSS12	KC413987	Streptococcus	O	O	O
vOTU_2080	101	91	82	66	24	0	76	0	0	0	0	crAssphage cr128_1	MT774392	Unspecified	O	O	O
vOTU_2081	992	711	14	90	12	42	114	0	2	0	0	Microviridae sp.	MG945869	Unspecified	Microviridae	Unclassified	Unclassified
vOTU_2082	1041	716	26	91	16	98	86	0	2	0	0	Microviridae sp.	MG945869	Unspecified	Microviridae	Unclassified	Unclassified
vOTU_2083	3	0	0	1	0	0	0	0	0	0	0	Streptococcus phage SM1	AY007505	Streptococcus	O	O	O
vOTU_2084	0	2	0	2	0	3	0	0	0	0	0	Faecalibacterium phage FP_Mushu	MG711460	Faecalibacterium	O	O	O
vOTU_2085	23	132	0	695	0	3637	962	2310	0	0	275	n.a.	n.a.	n.a.	n.a.	n.a.	n.a.
vOTU_2086	57	70	398	186	165	1154	120	661	450	745	138	n.a.	n.a.	n.a.	n.a.	n.a.	n.a.
vOTU_2087	0	0	0	0	0	0	0	0	0	0	0	n.a.	n.a.	n.a.	n.a.	n.a.	n.a.
vOTU_2088	16	25	4	4	2	0	0	0	0	0	18	n.a.	n.a.	n.a.	n.a.	n.a.	n.a.
vOTU_2089	4	5566	233	776	199	108	709	0	0	0	19839	Tortoise microvirus 97	MK765650	Unspecified	Microviridae	Unclassified	Unclassified
vOTU_209	2	0	2	2	0	0	1	0	2	0	21	n.a.	n.a.	n.a.	n.a.	n.a.	n.a.
vOTU_2090	645	479	34	98	16	0	112	0	0	0	215	Gokushovirus WZ-2015a	KT264760	Unspecified	Microviridae	Gokushovirinae	Gokushovirus
vOTU_2091	684	443	22	191	18	0	199	0	0	0	0	n.a.	n.a.	n.a.	n.a.	n.a.	n.a.
vOTU_2092	0	0	0	0	2	0	0	0	0	0	0	n.a.	n.a.	n.a.	n.a.	n.a.	n.a.
vOTU_2093	104	71	0	23	0	0	0	0	0	0	0	n.a.	n.a.	n.a.	n.a.	n.a.	n.a.
vOTU_2094	0	0	0	0	0	0	0	0	0	0	0	n.a.	n.a.	n.a.	n.a.	n.a.	n.a.
vOTU_2095	40	15	22	50	7	1	46	0	0	0	8	Butyrivibrio virus Ceridwen	MN882553	Butyrivibrio	O	O	O
vOTU_2096	0	1	0	1	0	2	0	0	0	0	1	n.a.	n.a.	n.a.	n.a.	n.a.	n.a.
vOTU_2097	325	781	1314	1017	2057	2209	3779	4873	2034	2817	747	n.a.	n.a.	n.a.	n.a.	n.a.	n.a.
vOTU_2098	1216	4461	3451	4294	941	210	3289	86	10	10	12828	CrAssphage LMMB	MT006214	Unspecified	O	O	O
vOTU_2099	0	0	0	0	36	2	0	0	511	12	23	n.a.	n.a.	n.a.	n.a.	n.a.	n.a.
vOTU_21	29	12	1154576	608201	283934	30978	540105	9770	1620	1360	14	Escherichia phage T4	AF158101	Escherichia	Myoviridae	Tevenvirinae	Tequatrovirus
vOTU_210	5	15	4	28	2	16	15	5	0	0	4	Riemerella phage RAP44	HQ396194	Riemerella	O	O	O
vOTU_2100	0	0	0	3	0	1	13	2	0	0	0	Streptococcus phage Javan422	MK448934	Streptococcus	O	O	O
vOTU_2101	73	170	0	901	0	5018	1938	3971	0	0	325	n.a.	n.a.	n.a.	n.a.	n.a.	n.a.
vOTU_2102	21	2	0	0	0	2	0	0	0	0	0	Microviridae sp.	MG945499	Unspecified	Microviridae	Unclassified	Unclassified
vOTU_2103	625	298	32	152	29	0	147	0	0	0	0	n.a.	n.a.	n.a.	n.a.	n.a.	n.a.
vOTU_2104	2	0	0	3	0	1	0	0	0	0	0	n.a.	n.a.	n.a.	n.a.	n.a.	n.a.
vOTU_2105	28	7	0	10	0	3	0	0	0	0	0	Microviridae sp.	MG945499	Unspecified	Microviridae	Unclassified	Unclassified
vOTU_2106	27	6	0	8	0	0	0	0	0	0	0	Microviridae sp.	MG945499	Unspecified	Microviridae	Unclassified	Unclassified
vOTU_2107	600	319	673	645	229	154	637	7	0	0	0	CrAss-like virus sp.	MZ130475	CrAss-like	O	O	O
vOTU_2108	0	0	0	0	0	1	2	3	0	0	1	n.a.	n.a.	n.a.	n.a.	n.a.	n.a.
vOTU_2109	0	0	0	0	0	0	1	0	2	467	0	n.a.	n.a.	n.a.	n.a.	n.a.	n.a.
vOTU_211	6	9	0	16	0	9	23	6	0	0	5	Bacteroides phage LoVEphage	MW660583	Bacteroides	O	O	O
vOTU_2110	9132	4735	741	3318	287	2	1483	24	2	0	2	n.a.	n.a.	n.a.	n.a.	n.a.	n.a.
vOTU_2111	3	0	0	0	0	3	1	1	0	0	0	n.a.	n.a.	n.a.	n.a.	n.a.	n.a.
vOTU_2112	0	0	0	0	0	1	0	0	6	10	0	Streptococcus phage Javan433	MK448758	Streptococcus	O	O	O
vOTU_2113	2	1	45	12	72	7	9	4	609	2	3	n.a.	n.a.	n.a.	n.a.	n.a.	n.a.
vOTU_2114	213	376	16	248	9	0	151	0	0	0	835	n.a.	n.a.	n.a.	n.a.	n.a.	n.a.
vOTU_2115	4	0	0	0	0	0	4	1	0	0	0	n.a.	n.a.	n.a.	n.a.	n.a.	n.a.
vOTU_2116	67	59	32	83	22	0	79	0	0	0	48	n.a.	n.a.	n.a.	n.a.	n.a.	n.a.
vOTU_2117	72	655	14	184	4	0	67	0	0	0	2337	n.a.	n.a.	n.a.	n.a.	n.a.	n.a.
vOTU_2118	3	31	51	49	11	3	4	5	0	0	33	n.a.	n.a.	n.a.	n.a.	n.a.	n.a.
vOTU_2119	41	20	6	8	2	3	34	0	2	0	12	n.a.	n.a.	n.a.	n.a.	n.a.	n.a.
vOTU_212	2	263	61	181	26	11	131	5	0	0	1392	Faecalibacterium phage FP_Taranis	MG711467	Faecalibacterium	Myoviridae	Unclassified	Taranisvirus
vOTU_2120	0	0	0	4	0	2	1	2	0	0	0	n.a.	n.a.	n.a.	n.a.	n.a.	n.a.
vOTU_2121	72	56	23	4	7	22	0	0	2	0	7	Lactococcus phage GP14	MW041634	Lactococcus	O	O	O
vOTU_2122	20	476	255	276	108	56	462	0	0	0	1303	Exiguobacterium phage vB_EalM-137	MH884510	Exiguobacterium	O	O	O
vOTU_2123	186	482	45	98	16	0	131	0	0	0	1279	n.a.	n.a.	n.a.	n.a.	n.a.	n.a.
vOTU_2124	4078	8678	6521	7434	1692	456	6060	186	12	17	20616	CrAssphage sp. O-152	MK069403	Unspecified	O	O	O
vOTU_2125	35	27	20	44	8	0	46	0	0	0	34	n.a.	n.a.	n.a.	n.a.	n.a.	n.a.
vOTU_2126	0	0	0	2	0	0	0	1	0	0	0	n.a.	n.a.	n.a.	n.a.	n.a.	n.a.
vOTU_2127	0	0	0	0	0	0	0	0	0	0	0	n.a.	n.a.	n.a.	n.a.	n.a.	n.a.
vOTU_2128	17	6	10	46	3	0	26	0	0	0	0	n.a.	n.a.	n.a.	n.a.	n.a.	n.a.
vOTU_2129	0	0	0	0	0	0	0	0	0	0	0	Streptococcus phage phiARI0746	KT337365	Streptococcus	O	O	O
vOTU_213	10	4	8	6	0	0	19	5	0	0	2	Riemerella phage RAP44	HQ396194	Riemerella	O	O	O
vOTU_2130	7159	3907	494	2692	191	36	1656	4	0	0	0	n.a.	n.a.	n.a.	n.a.	n.a.	n.a.
vOTU_2131	594	12963	166	854	197	58	716	98	4	0	48948	Inovirus sp.	MT135297	Unspecified	Inoviridae	Unclassified	Inovirus
vOTU_2132	36	56	2	0	4	1	1	0	0	0	0	Faecalibacterium phage FP_Epona	MG711462	Faecalibacterium	O	O	O
vOTU_2133	0	0	3	0	0	0	0	0	0	0	0	n.a.	n.a.	n.a.	n.a.	n.a.	n.a.
vOTU_2134	11322	6045	696	4034	218	38	1666	0	0	0	2	n.a.	n.a.	n.a.	n.a.	n.a.	n.a.
vOTU_2135	29	13	0	2	0	0	22	0	0	0	0	Bacillus phage Gamma	DQ222855	Bacillus	Siphoviridae	Unclassified	Wbetavirus
vOTU_2136	359	822	38	374	12	2	176	0	0	0	3271	n.a.	n.a.	n.a.	n.a.	n.a.	n.a.
vOTU_2137	0	0	0	0	0	0	1	0	1	0	0	n.a.	n.a.	n.a.	n.a.	n.a.	n.a.
vOTU_2138	0	0	0	0	0	0	0	0	0	0	0	n.a.	n.a.	n.a.	n.a.	n.a.	n.a.
vOTU_2139	0	0	0	0	0	0	0	0	0	0	0	Microviridae sp.	MG945130	Unspecified	Microviridae	Unclassified	Unclassified
vOTU_214	45	138	30	69	0	0	45	3	0	2	409	Faecalibacterium phage FP_Taranis	MG711467	Faecalibacterium	O	O	O
vOTU_2140	610	374	38	233	10	4	322	0	0	0	0	n.a.	n.a.	n.a.	n.a.	n.a.	n.a.
vOTU_2141	0	2	0	0	0	0	0	0	0	0	0	n.a.	n.a.	n.a.	n.a.	n.a.	n.a.
vOTU_2142	84	341	959	561	1639	1665	2474	2986	1404	1856	242	n.a.	n.a.	n.a.	n.a.	n.a.	n.a.
vOTU_2143	0	0	1	1	0	4	4	1	12	423	0	n.a.	n.a.	n.a.	n.a.	n.a.	n.a.
vOTU_2144	2	2	0	0	0	0	0	0	0	0	0	Gokushovirus WZ-2015a	KT264765	Unspecified	Microviridae	Gokushovirinae	Gokushovirus
vOTU_2145	1	3	6	5	0	0	0	0	0	0	0	Staphylococcus phage phiSP15-1	MK075001	Staphylococcus	O	O	O
vOTU_2146	0	1	0	0	0	1	1	0	0	0	7	n.a.	n.a.	n.a.	n.a.	n.a.	n.a.
vOTU_2147	12130	6718	651	3655	192	134	1872	89	2	0	2	n.a.	n.a.	n.a.	n.a.	n.a.	n.a.
vOTU_2148	147	117	44	19	10	49	18	0	0	0	147	n.a.	n.a.	n.a.	n.a.	n.a.	n.a.
vOTU_2149	4172	2701	119	166	26	51	39	22	0	0	4	n.a.	n.a.	n.a.	n.a.	n.a.	n.a.
vOTU_215	26307	18269	4971	11181	1495	601	10681	295	18	30	4432	Phage DP SC_6_H4_2017	MT121964	Unspecified	Myoviridae	Unclassified	Unclassified
vOTU_2150	1	0	559	0	466	1	48	4	4838	25	0	n.a.	n.a.	n.a.	n.a.	n.a.	n.a.
vOTU_2151	9	0	13	0	0	0	0	0	0	0	0	Lactococcus phage 936 group phage Phi4.2	KP793123	Lactococcus	O	O	O
vOTU_2152	2	5	0	1	0	0	1	0	0	0	3	n.a.	n.a.	n.a.	n.a.	n.a.	n.a.
vOTU_2153	0	10	32	85	127	1	14	48	1644	63	0	n.a.	n.a.	n.a.	n.a.	n.a.	n.a.
vOTU_2154	314	197	24	78	6	0	74	0	0	0	0	n.a.	n.a.	n.a.	n.a.	n.a.	n.a.
vOTU_2155	116	369	1093	849	4923	15010	3203	8873	2146	2987	231	n.a.	n.a.	n.a.	n.a.	n.a.	n.a.
vOTU_2156	2100	1390	4	87	23	20	77	0	0	0	33	Inovirus sp.	MT135297	Unspecified	Inoviridae	Unclassified	Inovirus
vOTU_2157	30	9	10	16	3	16	12	7	0	0	64	Faecalibacterium phage FP_Lagaffe	MG711461	Faecalibacterium	O	O	O
vOTU_2158	41	1176	112	397	34	0	404	22	0	0	4420	n.a.	n.a.	n.a.	n.a.	n.a.	n.a.
vOTU_2159	22	161	0	394	0	3223	924	2205	2	0	212	n.a.	n.a.	n.a.	n.a.	n.a.	n.a.
vOTU_216	25	26	0	0	2	1	0	0	0	0	1	Croceibacter phage P2559Y	KC688701	Croceibacter	O	O	O
vOTU_2160	2	241	104	991	36	44	252	16	0	0	1176	n.a.	n.a.	n.a.	n.a.	n.a.	n.a.
vOTU_2161	0	0	0	0	0	0	0	0	0	394	0	n.a.	n.a.	n.a.	n.a.	n.a.	n.a.
vOTU_2162	0	0	0	0	0	5	0	0	0	0	0	n.a.	n.a.	n.a.	n.a.	n.a.	n.a.
vOTU_2163	9808	5486	535	3214	196	0	1788	0	0	0	2	n.a.	n.a.	n.a.	n.a.	n.a.	n.a.
vOTU_2164	329	131	77	100	20	0	148	24	0	0	0	n.a.	n.a.	n.a.	n.a.	n.a.	n.a.
vOTU_2165	0	624	12	62	12	0	51	0	0	0	2663	Gokushovirus WZ-2015a	KT264818	Unspecified	Microviridae	Gokushovirinae	Gokushovirus
vOTU_2166	0	539	18	96	10	0	45	0	0	0	2190	Gokushovirus WZ-2015a	KT264818	Unspecified	Microviridae	Gokushovirinae	Gokushovirus
vOTU_2167	0	0	0	0	0	0	0	0	0	0	0	n.a.	n.a.	n.a.	n.a.	n.a.	n.a.
vOTU_2168	0	5	0	0	0	0	0	0	0	0	0	n.a.	n.a.	n.a.	n.a.	n.a.	n.a.
vOTU_2169	4	0	18	3	90	340	121	184	44	36	1	n.a.	n.a.	n.a.	n.a.	n.a.	n.a.
vOTU_217	1	90	77	102	27	3	137	12	0	2	615	Bacteroides phage LoVEphage	MW660583	Bacteroides	O	O	O
vOTU_2170	7	27	68	79	197	699	74	471	107	201	9	n.a.	n.a.	n.a.	n.a.	n.a.	n.a.
vOTU_2171	40	18	4	39	0	0	60	0	0	0	0	n.a.	n.a.	n.a.	n.a.	n.a.	n.a.
vOTU_2172	330	8081	3760	5365	1069	383	4797	67	6	2	27262	CrAssphage sp. O-152	MK069403	Unspecified	O	O	O
vOTU_2173	97	2436	205	861	37	45	448	0	4	0	9247	n.a.	n.a.	n.a.	n.a.	n.a.	n.a.
vOTU_2174	2	3	0	0	0	0	0	0	0	0	6	Gokushovirus WZ-2015a	KT264818	Unspecified	Microviridae	Gokushovirinae	Gokushovirus
vOTU_2175	490	389	22	14	16	0	0	0	0	0	24	Human gut gokushovirus	KX513867	Unspecified	Microviridae	Gokushovirinae	Unclassified
vOTU_2176	30	412	128	367	36	0	207	0	0	0	1726	n.a.	n.a.	n.a.	n.a.	n.a.	n.a.
vOTU_2177	57	41	6	2	2	0	65	0	0	0	0	n.a.	n.a.	n.a.	n.a.	n.a.	n.a.
vOTU_2178	3	11	37	18	133	721	242	134	46	98	0	n.a.	n.a.	n.a.	n.a.	n.a.	n.a.
vOTU_2179	23	118	517	793	152	92	907	0	0	0	554	CrAss-like virus sp.	MZ130480	CrAss-like	O	O	O
vOTU_218	26	37	11	11	3	0	9	0	0	0	0	Croceibacter phage P2559Y	KC688701	Croceibacter	O	O	O
vOTU_2180	0	0	0	14	2	0	0	0	0	0	0	n.a.	n.a.	n.a.	n.a.	n.a.	n.a.
vOTU_2181	0	0	0	0	2	1	0	0	0	444	0	n.a.	n.a.	n.a.	n.a.	n.a.	n.a.
vOTU_2182	0	0	0	0	0	0	0	0	0	5046	0	n.a.	n.a.	n.a.	n.a.	n.a.	n.a.
vOTU_2183	0	6	0	0	0	0	0	0	0	0	0	n.a.	n.a.	n.a.	n.a.	n.a.	n.a.
vOTU_2184	11	7	0	0	0	0	0	0	0	0	0	Faecalibacterium phage FP_Taranis	MG711467	Faecalibacterium	O	O	O
vOTU_2185	0	0	0	0	0	0	1	0	0	0	0	n.a.	n.a.	n.a.	n.a.	n.a.	n.a.
vOTU_2186	93	41	6	0	2	0	18	0	0	0	0	n.a.	n.a.	n.a.	n.a.	n.a.	n.a.
vOTU_2187	425	308	109	67	26	0	35	0	4	0	0	n.a.	n.a.	n.a.	n.a.	n.a.	n.a.
vOTU_2188	1356	1183	18	58	32	2	59	0	0	0	6	Human gut gokushovirus	KX513867	Unspecified	Microviridae	Gokushovirinae	Unclassified
vOTU_2189	1901	1412	48	75	24	0	83	0	0	0	4	Human gut gokushovirus	KX513867	Unspecified	Microviridae	Gokushovirinae	Unclassified
vOTU_219	34	26	12	10	0	1	8	0	0	2	0	Croceibacter phage P2559Y	KC688701	Croceibacter	O	O	O
vOTU_2190	1254	919	13	85	21	0	57	0	2	0	0	Tortoise microvirus 14	MK765564	Unspecified	O	O	O
vOTU_2191	0	0	0	0	0	2	0	8	0	0	0	n.a.	n.a.	n.a.	n.a.	n.a.	n.a.
vOTU_2192	0	0	0	0	0	1	1	0	0	0	0	n.a.	n.a.	n.a.	n.a.	n.a.	n.a.
vOTU_2193	7776	6369	389	388	67	0	117	0	0	2	0	n.a.	n.a.	n.a.	n.a.	n.a.	n.a.
vOTU_2194	0	0	0	4	8	2	12	7	817	0	1	n.a.	n.a.	n.a.	n.a.	n.a.	n.a.
vOTU_2195	1	6	0	2	0	0	3	5	0	0	0	n.a.	n.a.	n.a.	n.a.	n.a.	n.a.
vOTU_2196	16	4	27	5	89	406	40	236	61	58	1	n.a.	n.a.	n.a.	n.a.	n.a.	n.a.
vOTU_2197	2	1527	59	101	38	0	133	0	2	0	5724	Microviridae sp.	MG945330	Unspecified	Microviridae	Unclassified	Unclassified
vOTU_2198	0	1542	26	105	26	0	98	0	0	0	6051	Microviridae sp.	MG945330	Unspecified	Microviridae	Unclassified	Unclassified
vOTU_2199	4834	3249	1245	1815	400	74	1706	28	4	2	176	n.a.	n.a.	n.a.	n.a.	n.a.	n.a.
vOTU_22	43	69	48	13	2	0	10	4	2	0	0	crAssphage cr111_1	MT774387	Unspecified	O	O	O
vOTU_220	10	5	1	37	3	10	17	1	0	1	7	Acetobacter phage phiAO1	LC644971	Acetobacter	Unclassified	Unclassified	Unclassified
vOTU_2200	4	24	44	66	221	568	257	443	126	132	24	n.a.	n.a.	n.a.	n.a.	n.a.	n.a.
vOTU_2201	15	155	268	300	1337	4306	1123	3231	678	929	94	n.a.	n.a.	n.a.	n.a.	n.a.	n.a.
vOTU_2202	325	198	2	52	0	2	66	0	0	0	0	n.a.	n.a.	n.a.	n.a.	n.a.	n.a.
vOTU_2203	401	241	6	16	4	0	30	0	0	0	0	Gokushovirus WZ-2015a	KT264765	Unspecified	Microviridae	Gokushovirinae	Gokushovirus
vOTU_2204	377	268	8	16	6	0	27	0	0	0	0	Gokushovirus WZ-2015a	KT264765	Unspecified	Microviridae	Gokushovirinae	Gokushovirus
vOTU_2205	0	0	0	0	0	1	0	0	0	0	0	Faecalibacterium phage FP_Lugh	MG711464	Faecalibacterium	O	O	O
vOTU_2206	0	0	0	4	0	0	0	1	0	0	0	Phage DP SC_2_H4_2017	MT121960	Unspecified	O	O	O
vOTU_2207	0	0	0	0	0	0	0	0	0	475	0	n.a.	n.a.	n.a.	n.a.	n.a.	n.a.
vOTU_2208	2968	2095	115	1018	26	0	428	0	0	0	350	n.a.	n.a.	n.a.	n.a.	n.a.	n.a.
vOTU_2209	0	0	2	0	0	0	1	0	4	2	0	Butyrivibrio virus Idris	MN882554	Butyrivibrio	O	O	O
vOTU_221	3	4	2	4	0	0	15	0	1	2	0	Riemerella phage RAP44	HQ396194	Riemerella	O	O	O
vOTU_2210	639	483	14	30	6	0	30	21	0	0	0	Gokushovirus WZ-2015a	KT264795	Unspecified	Microviridae	Gokushovirinae	O
vOTU_2211	121	95	73	188	30	0	117	0	0	0	0	Bacteroides phage F2	MT806186	Bacteroides	O	O	O
vOTU_2212	0	0	0	5	0	3	7	0	0	0	1	n.a.	n.a.	n.a.	n.a.	n.a.	n.a.
vOTU_2213	0	2	0	20	0	2	6	2	0	0	0	n.a.	n.a.	n.a.	n.a.	n.a.	n.a.
vOTU_2214	4	156	174	363	44	4	179	0	0	0	437	Roseburia phage Jekyll	LR596902	Roseburia	O	O	O
vOTU_2215	2	2	0	0	0	0	1	1	0	0	10	n.a.	n.a.	n.a.	n.a.	n.a.	n.a.
vOTU_2216	60	130	0	581	0	3633	862	2510	0	0	341	n.a.	n.a.	n.a.	n.a.	n.a.	n.a.
vOTU_2217	0	0	0	0	0	0	0	0	0	0	0	n.a.	n.a.	n.a.	n.a.	n.a.	n.a.
vOTU_2218	31	45	15	17	5	0	19	15	0	0	12	n.a.	n.a.	n.a.	n.a.	n.a.	n.a.
vOTU_2219	0	0	0	0	0	0	0	0	0	0	0	n.a.	n.a.	n.a.	n.a.	n.a.	n.a.
vOTU_222	103	1004	320	743	91	21	648	14	2	2	4002	Acetobacter phage phiAO1	LC644971	Acetobacter	Unclassified	Unclassified	Unclassified
vOTU_2220	0	10	0	0	0	0	0	0	0	0	0	Gokushovirus WZ-2015a	KT264829	Unspecified	Microviridae	Gokushovirinae	Gokushovirus
vOTU_2221	0	3	0	0	0	0	0	0	0	0	1	Gokushovirus WZ-2015a	KT264829	Unspecified	Microviridae	Gokushovirinae	Gokushovirus
vOTU_2222	0	406	70	145	22	4	192	4	0	0	1264	n.a.	n.a.	n.a.	n.a.	n.a.	n.a.
vOTU_2223	12652	6848	530	4417	204	0	2138	0	0	0	0	n.a.	n.a.	n.a.	n.a.	n.a.	n.a.
vOTU_2224	0	0	0	0	0	0	1	0	0	0	1	Faecalibacterium phage FP_Lagaffe	MG711461	Faecalibacterium	O	O	O
vOTU_2225	2809	2111	58	108	20	46	61	1	0	0	1	n.a.	n.a.	n.a.	n.a.	n.a.	n.a.
vOTU_2226	32	52	6	7	0	0	3	0	0	0	11	Faecalibacterium phage FP_Epona	MG711462	Faecalibacterium	O	O	O
vOTU_2227	4	4	0	0	1	0	0	3	0	0	1	Acinetobacter phage MD-2021a	CAKLQF010000029	Acinetobacter	O	O	O
vOTU_2228	410	229	102	169	13	0	115	18	0	0	0	n.a.	n.a.	n.a.	n.a.	n.a.	n.a.
vOTU_2229	59	30	28	162	16	0	44	0	0	0	21	n.a.	n.a.	n.a.	n.a.	n.a.	n.a.
vOTU_223	0	2	2	1	0	0	27	2	5	1	0	Riemerella phage RAP44	HQ396194	Riemerella	O	O	O
vOTU_2230	50	154	746	182	922	677	1162	2051	746	1033	53	n.a.	n.a.	n.a.	n.a.	n.a.	n.a.
vOTU_2231	378	250	53	32	16	0	0	0	1	0	0	n.a.	n.a.	n.a.	n.a.	n.a.	n.a.
vOTU_2232	33	52	10	38	13	0	111	0	0	0	68	Butyrivibrio virus Ceridwen	MN882553	Butyrivibrio	O	O	O
vOTU_2233	0	0	95	0	207	0	0	0	1375	2	0	n.a.	n.a.	n.a.	n.a.	n.a.	n.a.
vOTU_2234	0	0	0	0	0	0	0	1	0	0	0	n.a.	n.a.	n.a.	n.a.	n.a.	n.a.
vOTU_2235	0	286	75	72	32	5	165	0	0	0	1377	n.a.	n.a.	n.a.	n.a.	n.a.	n.a.
vOTU_2236	0	0	0	1	0	0	0	0	0	0	0	n.a.	n.a.	n.a.	n.a.	n.a.	n.a.
vOTU_2237	68	41	37	73	15	6	121	3	0	0	58	Eggerthella phage PMBT5	MH626557	Eggerthella	Siphoviridae	Unclassified	Lentavirus
vOTU_2238	0	0	0	0	0	0	0	0	0	0	0	n.a.	n.a.	n.a.	n.a.	n.a.	n.a.
vOTU_2239	0	0	0	0	1	0	0	0	0	2078	0	n.a.	n.a.	n.a.	n.a.	n.a.	n.a.
vOTU_224	130	948	278	717	103	15	609	26	0	2	3797	Acetobacter phage phiAO1	LC644971	Acetobacter	Unclassified	Unclassified	Unclassified
vOTU_2240	0	0	0	0	0	0	0	0	0	0	0	n.a.	n.a.	n.a.	n.a.	n.a.	n.a.
vOTU_2241	0	40	60	60	16	0	47	0	0	0	182	Butyrivibrio virus Ceridwen	MN882553	Butyrivibrio	O	O	O
vOTU_2242	0	188	62	45	10	0	101	1	0	0	733	n.a.	n.a.	n.a.	n.a.	n.a.	n.a.
vOTU_2243	0	0	0	1	0	0	0	0	0	0	0	n.a.	n.a.	n.a.	n.a.	n.a.	n.a.
vOTU_2244	40	185	0	703	0	3640	794	2797	0	0	360	n.a.	n.a.	n.a.	n.a.	n.a.	n.a.
vOTU_2245	70	38	6	28	0	0	0	0	0	0	0	n.a.	n.a.	n.a.	n.a.	n.a.	n.a.
vOTU_2246	92	63	4	11	2	0	36	0	10	4	28	Lactococcus virus Sl4	FJ848881	Lactococcus	O	O	O
vOTU_2247	1	3	0	1	1	7	1	1	0	0	0	n.a.	n.a.	n.a.	n.a.	n.a.	n.a.
vOTU_2248	455	936	1539	2776	10348	27285	11171	13968	3756	5187	564	n.a.	n.a.	n.a.	n.a.	n.a.	n.a.
vOTU_2249	0	0	0	0	1	0	0	0	0	406	0	n.a.	n.a.	n.a.	n.a.	n.a.	n.a.
vOTU_225	35	906	155	421	87	0	248	141	0	0	3741	Riemerella phage RAP44	HQ396194	Riemerella	O	O	O
vOTU_2250	98	467	63	189	21	12	164	1	0	0	1338	n.a.	n.a.	n.a.	n.a.	n.a.	n.a.
vOTU_2251	0	1	0	2	0	4	3	2	0	440	3	n.a.	n.a.	n.a.	n.a.	n.a.	n.a.
vOTU_2252	335	192	88	36	12	0	24	0	0	0	0	CrAss-like virus sp.	MZ130483	CrAss-like	O	O	O
vOTU_2253	1404	1493	98	745	42	2	459	0	0	0	3424	n.a.	n.a.	n.a.	n.a.	n.a.	n.a.
vOTU_2254	0	8	0	0	0	0	0	0	0	0	68	Faecalibacterium phage FP_Taranis	MG711467	Faecalibacterium	O	O	O
vOTU_2255	0	0	0	2	2	0	7	0	768	190	0	n.a.	n.a.	n.a.	n.a.	n.a.	n.a.
vOTU_2256	23	20	12	33	5	0	0	0	0	0	53	Parabacteroides phage PDS1	MN929097	Parabacteroides	O	O	O
vOTU_2257	0	0	0	0	0	1	0	0	0	0	0	n.a.	n.a.	n.a.	n.a.	n.a.	n.a.
vOTU_2258	0	12	4	8	6	4	13	0	0	0	65	n.a.	n.a.	n.a.	n.a.	n.a.	n.a.
vOTU_2259	11	4	6	21	2	0	20	0	0	0	77	n.a.	n.a.	n.a.	n.a.	n.a.	n.a.
vOTU_226	1	2	0	17	0	8	13	8	0	0	10	Roseburia phage Shimadzu	LR596903	Roseburia	O	O	O
vOTU_2260	0	0	75	0	91	1	0	1	726	12	1	Lactococcus phage phiLC3	AF242738	Lactococcus	O	O	O
vOTU_2261	155	559	1515	849	2377	2490	3635	4416	2257	2966	479	n.a.	n.a.	n.a.	n.a.	n.a.	n.a.
vOTU_2262	9	468	28	37	14	0	11	0	0	0	1824	Tortoise microvirus 97	MK765650	Unspecified	Microviridae	Unclassified	Unclassified
vOTU_2263	0	0	0	0	0	0	0	0	0	0	0	n.a.	n.a.	n.a.	n.a.	n.a.	n.a.
vOTU_2264	177	288	4	20	6	0	0	0	0	0	787	Microviridae sp.	MG945811	Unspecified	Microviridae	Unclassified	Unclassified
vOTU_2265	2	0	0	3	0	0	1	0	0	0	0	n.a.	n.a.	n.a.	n.a.	n.a.	n.a.
vOTU_2266	201	190	44	74	18	0	81	0	0	0	0	n.a.	n.a.	n.a.	n.a.	n.a.	n.a.
vOTU_2267	26	67	8	25	4	7	32	3	0	0	196	n.a.	n.a.	n.a.	n.a.	n.a.	n.a.
vOTU_2268	0	0	0	1	0	0	0	0	0	536	0	n.a.	n.a.	n.a.	n.a.	n.a.	n.a.
vOTU_2269	3	2	2	0	0	0	0	0	0	0	0	n.a.	n.a.	n.a.	n.a.	n.a.	n.a.
vOTU_227	6	3	1	8	0	12	14	4	0	0	5	Bacteroides phage LoVEphage	MW660583	Bacteroides	O	O	O
vOTU_2270	320	179	121	91	48	0	148	0	0	0	0	n.a.	n.a.	n.a.	n.a.	n.a.	n.a.
vOTU_2271	1055	787	13	65	24	0	53	0	0	0	0	Parabacteroides phage YZ-2015b	KM589516	Parabacteroides	Microviridae	Unclassified	Unclassified
vOTU_2272	1048	757	25	63	18	0	39	2	0	0	0	Parabacteroides phage YZ-2015b	KM589516	Parabacteroides	Microviridae	Unclassified	Unclassified
vOTU_2273	14	259	8	53	6	0	34	0	0	0	647	Microviridae sp.	MG945488	Unspecified	Microviridae	Unclassified	Unclassified
vOTU_2274	2882	2241	107	1044	24	2	331	0	0	0	400	n.a.	n.a.	n.a.	n.a.	n.a.	n.a.
vOTU_2275	0	0	73	0	84	0	0	2	90	183	0	n.a.	n.a.	n.a.	n.a.	n.a.	n.a.
vOTU_2276	0	0	0	0	0	0	0	0	0	0	0	n.a.	n.a.	n.a.	n.a.	n.a.	n.a.
vOTU_2277	528	406	16	30	8	2	70	0	0	0	0	n.a.	n.a.	n.a.	n.a.	n.a.	n.a.
vOTU_2278	4	18	43	51	137	375	78	249	65	112	13	n.a.	n.a.	n.a.	n.a.	n.a.	n.a.
vOTU_2279	26	130	0	857	0	4033	578	2349	0	0	231	n.a.	n.a.	n.a.	n.a.	n.a.	n.a.
vOTU_228	1	17	7	14	1	0	16	0	1	0	57	Bacteroides phage LoVEphage	MW660583	Bacteroides	O	O	O
vOTU_2280	2416	1286	295	720	56	1	496	0	0	0	0	n.a.	n.a.	n.a.	n.a.	n.a.	n.a.
vOTU_2281	0	46	4	18	2	2	38	4	0	2	131	n.a.	n.a.	n.a.	n.a.	n.a.	n.a.
vOTU_2282	0	0	0	0	0	0	0	0	0	0	0	n.a.	n.a.	n.a.	n.a.	n.a.	n.a.
vOTU_2283	0	0	0	0	0	4	5	1	0	0	1	n.a.	n.a.	n.a.	n.a.	n.a.	n.a.
vOTU_2284	0	0	0	0	0	2	0	0	0	761	0	n.a.	n.a.	n.a.	n.a.	n.a.	n.a.
vOTU_2285	0	0	0	11	0	1	13	0	0	0	0	n.a.	n.a.	n.a.	n.a.	n.a.	n.a.
vOTU_2286	28	69	200	222	1073	3132	848	1849	530	648	49	n.a.	n.a.	n.a.	n.a.	n.a.	n.a.
vOTU_2287	23	48	161	182	371	231	1454	13646	211	270	38	Propionibacterium phage PHL041M10	KJ578761	Propionibacterium	O	O	O
vOTU_2288	0	0	0	0	0	0	0	0	0	1954	0	n.a.	n.a.	n.a.	n.a.	n.a.	n.a.
vOTU_2289	32	179	581	291	876	827	1434	2210	1009	1142	203	n.a.	n.a.	n.a.	n.a.	n.a.	n.a.
vOTU_229	6381	4302	1690	2135	670	110	1908	24	4	2	7	Bacteroides phage LoVEphage	MW660583	Bacteroides	O	O	O
vOTU_2290	33	24	2	0	0	0	2	0	0	0	1	n.a.	n.a.	n.a.	n.a.	n.a.	n.a.
vOTU_2291	51	240	490	337	953	953	2306	2699	974	1098	169	n.a.	n.a.	n.a.	n.a.	n.a.	n.a.
vOTU_2292	20	247	16	112	16	1	20	0	0	0	672	Cellulophaga phage phi17:2	KC821609	Cellulophaga	O	O	O
vOTU_2293	10	95	1031	139	2226	1036	259	435	10771	757	77	n.a.	n.a.	n.a.	n.a.	n.a.	n.a.
vOTU_2294	30	30	6	8	0	0	14	0	4	0	8	Lactococcus phage RH6	MW041639	Lactococcus	O	O	O
vOTU_2295	2656	1725	568	1156	148	111	1076	0	10	0	0	CrAss-like virus sp.	MZ130489	CrAss-like	O	O	O
vOTU_2296	0	0	0	0	0	0	0	2	0	0	0	n.a.	n.a.	n.a.	n.a.	n.a.	n.a.
vOTU_2297	0	0	0	0	0	0	0	0	0	0	0	Microviridae sp.	MG945547	Unspecified	Microviridae	Unclassified	Unclassified
vOTU_2298	0	0	0	0	0	0	0	0	0	0	0	Microviridae sp.	MG945547	Unspecified	Microviridae	Unclassified	Unclassified
vOTU_2299	0	0	0	2	0	4	0	0	0	0	0	n.a.	n.a.	n.a.	n.a.	n.a.	n.a.
vOTU_23	0	4	1	1	0	69	1	3	28	2	20	Acinetobacter phage MD-2021a	CAKLQC010000001	Acinetobacter	Myoviridae	Unclassified	Unclassified
vOTU_230	6717	3163	958	3573	229	136	3039	29	0	0	0	Clostridium phage phiCT19406A	KM983330	Clostridium	O	O	O
vOTU_2300	68	187	535	445	2209	7560	1766	3571	978	1449	59	n.a.	n.a.	n.a.	n.a.	n.a.	n.a.
vOTU_2301	3	12	4	0	1	0	0	0	0	0	13	Streptococcus phage phiSS12	KC413987	Streptococcus	O	O	O
vOTU_2302	0	0	0	0	0	0	0	0	0	0	0	n.a.	n.a.	n.a.	n.a.	n.a.	n.a.
vOTU_2303	0	0	0	0	0	0	0	0	0	0	0	Microviridae sp.	MG945165	Unspecified	Microviridae	Unclassified	Unclassified
vOTU_2304	70	436	846	618	1375	1810	2328	3220	1333	1810	303	n.a.	n.a.	n.a.	n.a.	n.a.	n.a.
vOTU_2305	2332	1464	44	253	41	62	242	28	0	0	0	Tortoise microvirus 14	MK765564	Unspecified	O	O	O
vOTU_2306	25	65	19	11	8	2	0	1	3	14	190	n.a.	n.a.	n.a.	n.a.	n.a.	n.a.
vOTU_2307	19189	6720	10564	12471	2704	412	10309	134	13	25	9	Bacteroides phage crAss002	MN917146	Bacteroides	O	O	O
vOTU_2308	12	45	271	57	419	125	760	1383	522	505	45	n.a.	n.a.	n.a.	n.a.	n.a.	n.a.
vOTU_2309	291	737	2	310	10	1	102	0	0	0	2413	n.a.	n.a.	n.a.	n.a.	n.a.	n.a.
vOTU_231	5704	3448	1036	1807	320	4	1324	2	0	10	3	Prevotella phage Lak-B5	MK250024	Prevotella	O	O	O
vOTU_2310	5	5	0	25	3	15	0	0	2	8	45	Butyrivibrio virus Ceridwen	MN882553	Butyrivibrio	O	O	O
vOTU_2311	154	115	200	150	38	46	83	0	0	0	0	n.a.	n.a.	n.a.	n.a.	n.a.	n.a.
vOTU_2312	0	6	0	0	0	0	0	0	0	0	0	Faecalibacterium phage FP_Taranis	MG711467	Faecalibacterium	O	O	O
vOTU_2313	278	143	164	257	28	0	260	0	0	0	0	n.a.	n.a.	n.a.	n.a.	n.a.	n.a.
vOTU_2314	6	0	20	0	62	0	0	0	655	6	0	Lactococcus phage C41431	KX160219	Lactococcus	O	O	O
vOTU_2315	97	401	1134	616	1793	2096	2518	3986	1867	2074	329	n.a.	n.a.	n.a.	n.a.	n.a.	n.a.
vOTU_2316	2782	1350	306	807	102	0	425	0	0	0	87	n.a.	n.a.	n.a.	n.a.	n.a.	n.a.
vOTU_2317	82	274	970	756	3411	11336	2895	5850	1772	2402	159	n.a.	n.a.	n.a.	n.a.	n.a.	n.a.
vOTU_2318	2	9	2	16	0	0	32	0	0	0	74	n.a.	n.a.	n.a.	n.a.	n.a.	n.a.
vOTU_2319	1880	1138	122	659	40	0	481	0	0	0	11	n.a.	n.a.	n.a.	n.a.	n.a.	n.a.
vOTU_232	1	1604	124	729	70	24	570	10	0	4	6558	Tenacibaculum phage Gundel_1	MT732474	Tenacibaculum	Podoviridae	Unclassified	Unclassified
vOTU_2320	0	0	0	0	0	0	1	0	0	1665	1	n.a.	n.a.	n.a.	n.a.	n.a.	n.a.
vOTU_2321	2	21	5	1	0	2	3	1	0	0	3	n.a.	n.a.	n.a.	n.a.	n.a.	n.a.
vOTU_2322	31	127	813	166	2396	2484	668	1454	8471	773	113	n.a.	n.a.	n.a.	n.a.	n.a.	n.a.
vOTU_2323	61	79	470	261	184	921	107	748	500	819	158	n.a.	n.a.	n.a.	n.a.	n.a.	n.a.
vOTU_2324	3050	1538	397	960	131	4	537	26	0	0	7	n.a.	n.a.	n.a.	n.a.	n.a.	n.a.
vOTU_2325	0	0	10	0	26	0	2	0	546	22	0	n.a.	n.a.	n.a.	n.a.	n.a.	n.a.
vOTU_2326	14	18	5	10	7	6	3	10	2	0	0	IAS virus	KJ003983	Unspecified	O	O	O
vOTU_2327	4	57	263	506	82	0	364	0	0	0	203	n.a.	n.a.	n.a.	n.a.	n.a.	n.a.
vOTU_2328	0	0	0	0	0	0	0	0	0	0	0	n.a.	n.a.	n.a.	n.a.	n.a.	n.a.
vOTU_2329	0	479	31	8	22	0	70	0	0	0	1699	n.a.	n.a.	n.a.	n.a.	n.a.	n.a.
vOTU_233	17	10	2	11	2	2	24	6	0	0	37	Faecalibacterium phage FP_Lagaffe	MG711461	Faecalibacterium	O	O	O
vOTU_2330	1208	612	2388	3260	642	45	2535	28	0	0	233	crAssphage cr7_1	MT774402	Unspecified	O	O	O
vOTU_2331	35	28	6	2	0	52	33	0	0	2	0	Lactococcus phage CHPC964	MN689524	Lactococcus	O	O	O
vOTU_2332	0	0	0	0	0	0	0	0	0	0	0	Clostridium phage HM2	LT600745	Clostridium	O	O	O
vOTU_2333	5	8	78	0	0	0	1	0	86	101	0	n.a.	n.a.	n.a.	n.a.	n.a.	n.a.
vOTU_2334	0	0	0	0	2	0	0	0	0	0	0	n.a.	n.a.	n.a.	n.a.	n.a.	n.a.
vOTU_2335	0	15	2	0	0	0	0	1	0	0	1	Faecalibacterium phage FP_Taranis	MG711467	Faecalibacterium	O	O	O
vOTU_2336	0	0	0	0	0	0	0	0	0	2	0	Streptococcus phage Javan355	MK448738	Streptococcus	O	O	O
vOTU_2337	233	129	0	30	0	0	16	0	0	0	0	n.a.	n.a.	n.a.	n.a.	n.a.	n.a.
vOTU_2338	4	0	4	25	2	0	0	0	0	10	58	n.a.	n.a.	n.a.	n.a.	n.a.	n.a.
vOTU_2339	2846	1695	317	926	89	0	547	0	0	0	0	n.a.	n.a.	n.a.	n.a.	n.a.	n.a.
vOTU_234	157	118	80	56	15	12	187	16	0	0	317	Roseburia phage Jekyll	LR596902	Roseburia	O	O	O
vOTU_2340	553	637	33	360	15	0	191	0	0	0	1485	n.a.	n.a.	n.a.	n.a.	n.a.	n.a.
vOTU_2341	34	128	0	730	0	3181	914	2506	0	0	124	n.a.	n.a.	n.a.	n.a.	n.a.	n.a.
vOTU_2342	2240	1513	163	821	47	0	296	0	0	0	492	n.a.	n.a.	n.a.	n.a.	n.a.	n.a.
vOTU_2343	89	71	36	56	16	0	20	0	0	0	2	n.a.	n.a.	n.a.	n.a.	n.a.	n.a.
vOTU_2344	13	17	8	10	3	1	11	0	0	0	16	Faecalibacterium phage FP_Lagaffe	MG711461	Faecalibacterium	O	O	O
vOTU_2345	7652	4025	628	2725	285	50	1901	42	2	0	0	n.a.	n.a.	n.a.	n.a.	n.a.	n.a.
vOTU_2346	10	5	7	17	0	0	0	0	0	0	0	IAS virus	KJ003983	Unspecified	Podoviridae	Unclassified	Unclassified
vOTU_2347	338	277	135	123	47	0	32	0	0	0	0	Butyrivibrio virus Ceridwen	MN882553	Butyrivibrio	O	O	O
vOTU_2348	4	1	0	0	0	0	4	0	0	0	0	n.a.	n.a.	n.a.	n.a.	n.a.	n.a.
vOTU_2349	81	22	13	15	4	1	9	3	0	0	2	n.a.	n.a.	n.a.	n.a.	n.a.	n.a.
vOTU_235	21	23	12	39	0	14	48	11	1	0	1	Faecalibacterium phage FP_Lagaffe	MG711461	Faecalibacterium	O	O	O
vOTU_2350	0	119	9	8	2	1	97	0	0	2	615	n.a.	n.a.	n.a.	n.a.	n.a.	n.a.
vOTU_2351	272	215	55	103	7	32	100	0	0	0	1	n.a.	n.a.	n.a.	n.a.	n.a.	n.a.
vOTU_2352	126	70	99	119	31	1	100	0	0	0	261	Croceibacter phage P2559Y	KC688701	Croceibacter	O	O	O
vOTU_2353	0	0	0	0	0	0	1	0	0	1778	0	n.a.	n.a.	n.a.	n.a.	n.a.	n.a.
vOTU_2354	2405	1623	463	863	117	62	533	2	0	0	0	CrAss-like virus sp.	MZ130487	CrAss-like	O	O	O
vOTU_2355	0	0	0	0	0	0	0	0	0	0	0	n.a.	n.a.	n.a.	n.a.	n.a.	n.a.
vOTU_2356	266	121	138	231	26	0	197	0	0	0	0	n.a.	n.a.	n.a.	n.a.	n.a.	n.a.
vOTU_2357	313	185	297	251	73	1	241	0	0	0	0	CrAss-like virus sp.	MZ130483	CrAss-like	O	O	O
vOTU_2358	3	4763	4429	7384	1256	253	5176	192	10	9	20956	UAG-readthrough crAss clade sp.	MZ130492	Unspecified	O	O	O
vOTU_2359	0	0	10	0	36	0	0	0	509	0	0	n.a.	n.a.	n.a.	n.a.	n.a.	n.a.
vOTU_236	1	5	3	4	0	6	7	5	0	8	3	Clostridium phage phiCT19406B	KM983331	Clostridium	O	O	O
vOTU_2360	0	0	0	1	0	0	2	0	0	0	1	Streptococcus phage Javan74	MK449005	Streptococcus	Siphoviridae	Unclassified	Unclassified
vOTU_2361	0	360	94	187	19	33	123	3	0	6	1642	Akkermansia phage DTMo-2021a	CP084202	Akkermansia	O	O	O
vOTU_2362	0	0	0	0	0	1	2	0	0	403	1	n.a.	n.a.	n.a.	n.a.	n.a.	n.a.
vOTU_2363	0	0	0	1	0	0	0	0	0	0	2	n.a.	n.a.	n.a.	n.a.	n.a.	n.a.
vOTU_2364	74	63	10	3	0	0	0	0	0	0	0	n.a.	n.a.	n.a.	n.a.	n.a.	n.a.
vOTU_2365	17	69	0	512	0	3009	917	1780	0	0	188	n.a.	n.a.	n.a.	n.a.	n.a.	n.a.
vOTU_2366	0	4	8	2	61	41	4	180	57	50	37	n.a.	n.a.	n.a.	n.a.	n.a.	n.a.
vOTU_2367	278	130	120	80	40	0	53	0	5	0	0	n.a.	n.a.	n.a.	n.a.	n.a.	n.a.
vOTU_2368	0	0	0	0	0	0	0	0	0	0	0	Thermus phage phi OH2	AB823818	Thermus	O	O	O
vOTU_2369	6	24	7	0	0	26	4	0	0	0	0	Lactococcus phage LP9701	MF775683	Lactococcus	O	O	O
vOTU_237	15	10	4	32	1	4	7	3	0	2	0	Bacillus phage vB_BtS_BMBtp13	KX190832	Bacillus	Siphoviridae	Unclassified	Unclassified
vOTU_2370	14	0	0	0	2	0	0	0	7	17	0	Staphylococcus phage SPbeta-like	KT429160	Staphylococcus	O	O	O
vOTU_2371	6339	3722	536	2645	213	0	1093	44	0	0	0	n.a.	n.a.	n.a.	n.a.	n.a.	n.a.
vOTU_2372	188	217	841	300	600	9972	2956	27350	1967	1955	749	n.a.	n.a.	n.a.	n.a.	n.a.	n.a.
vOTU_2373	6085	4216	151	207	32	0	24	0	0	0	0	n.a.	n.a.	n.a.	n.a.	n.a.	n.a.
vOTU_2374	0	5	143	28	64	1	18	421	1055	11	32	n.a.	n.a.	n.a.	n.a.	n.a.	n.a.
vOTU_2375	22	20	2	0	0	8	0	0	2	0	15	n.a.	n.a.	n.a.	n.a.	n.a.	n.a.
vOTU_2376	0	0	1	0	0	0	0	1	1	6	0	Streptococcus phage IPP62	KY065498	Streptococcus	O	O	O
vOTU_2377	2	40	16	17	5	14	12	0	0	0	67	n.a.	n.a.	n.a.	n.a.	n.a.	n.a.
vOTU_2378	61	398	752	438	1129	1202	1703	2085	1139	1371	135	n.a.	n.a.	n.a.	n.a.	n.a.	n.a.
vOTU_2379	38	58	2	0	1	0	0	0	0	0	20	n.a.	n.a.	n.a.	n.a.	n.a.	n.a.
vOTU_238	4	23	14	53	4	6	4	3	13	16	54	Streptococcus phage phiJH1301-1	KX077891	Streptococcus	O	O	O
vOTU_2380	0	13	6	8	6	1	9	0	2	0	7	n.a.	n.a.	n.a.	n.a.	n.a.	n.a.
vOTU_2381	32	94	331	279	1117	2750	1411	2389	524	673	84	n.a.	n.a.	n.a.	n.a.	n.a.	n.a.
vOTU_2382	0	0	0	0	0	0	0	2	0	0	0	n.a.	n.a.	n.a.	n.a.	n.a.	n.a.
vOTU_2383	408	193	192	209	53	31	166	1	0	0	31	Gordonia phage Secretariat	MT310850	Gordonia	O	O	O
vOTU_2384	0	0	0	1	0	0	0	1	0	0	0	n.a.	n.a.	n.a.	n.a.	n.a.	n.a.
vOTU_2385	0	0	0	0	0	0	0	0	2	0	0	n.a.	n.a.	n.a.	n.a.	n.a.	n.a.
vOTU_2386	9	62	310	245	413	69	672	2248	547	542	82	n.a.	n.a.	n.a.	n.a.	n.a.	n.a.
vOTU_2387	0	0	4	2	34	0	0	0	450	0	0	n.a.	n.a.	n.a.	n.a.	n.a.	n.a.
vOTU_2388	0	0	0	0	0	0	0	0	0	0	0	n.a.	n.a.	n.a.	n.a.	n.a.	n.a.
vOTU_2389	0	9	1	0	0	33	0	0	0	0	0	Lactococcus phage 74001	MF443122	Lactococcus	O	O	O
vOTU_239	2983	1379	4008	3320	722	162	2401	4	2	4	0	crAssphage cr111_1	MT774387	Unspecified	O	O	O
vOTU_2390	581	421	36	247	13	0	112	0	0	0	74	n.a.	n.a.	n.a.	n.a.	n.a.	n.a.
vOTU_2391	6	15	4	1	0	0	0	0	0	0	1	n.a.	n.a.	n.a.	n.a.	n.a.	n.a.
vOTU_2392	0	358	194	412	64	31	362	1	0	10	925	n.a.	n.a.	n.a.	n.a.	n.a.	n.a.
vOTU_2393	0	0	32	46	54	10	82	278	599	6	0	n.a.	n.a.	n.a.	n.a.	n.a.	n.a.
vOTU_2394	2	0	0	0	0	0	0	0	0	0	0	Faecalibacterium phage FP_Toutatis	MG711466	Faecalibacterium	O	O	O
vOTU_2395	0	239	31	98	14	3	43	2	0	2	1107	crAssphage cr271_1	MT774394	Unspecified	Podoviridae	Unclassified	Unclassified
vOTU_2396	11933	6553	532	3314	241	2	2483	0	0	0	0	n.a.	n.a.	n.a.	n.a.	n.a.	n.a.
vOTU_2397	0	0	0	0	0	0	0	0	0	0	0	Riemerella phage RAP44	HQ396194	Riemerella	Siphoviridae	Unclassified	Unclassified
vOTU_2398	30	133	0	491	0	2249	734	2329	0	0	160	n.a.	n.a.	n.a.	n.a.	n.a.	n.a.
vOTU_2399	1	239	502	397	127	0	501	36	0	0	836	n.a.	n.a.	n.a.	n.a.	n.a.	n.a.
vOTU_24	56987	254834	24363	127126	8099	8095	108688	2088	58	34	899129	Phage DP SC_6_H4_2017	MT121964	Unspecified	Myoviridae	Unclassified	Unclassified
vOTU_240	52	66	29	30	11	1	5	1	2	0	411	Riemerella phage RAP44	HQ396194	Riemerella	O	O	O
vOTU_2400	0	0	0	0	0	0	0	0	0	0	0	n.a.	n.a.	n.a.	n.a.	n.a.	n.a.
vOTU_2401	1	16	3	4	0	0	0	0	0	0	0	n.a.	n.a.	n.a.	n.a.	n.a.	n.a.
vOTU_2402	5	1	2	3	0	0	17	0	0	0	0	n.a.	n.a.	n.a.	n.a.	n.a.	n.a.
vOTU_2403	0	0	0	2	0	2	1	1	0	0	0	n.a.	n.a.	n.a.	n.a.	n.a.	n.a.
vOTU_2404	0	0	2	0	0	0	1	0	0	0	0	n.a.	n.a.	n.a.	n.a.	n.a.	n.a.
vOTU_2405	0	200	292	485	87	86	220	26	0	0	636	n.a.	n.a.	n.a.	n.a.	n.a.	n.a.
vOTU_2406	0	0	0	0	0	0	0	0	0	0	0	Clostridium phage vB_CpeS-CP51	KC237729	Clostridium	Siphoviridae	Unclassified	Unclassified
vOTU_2407	57	116	0	591	0	2889	857	2394	0	0	255	n.a.	n.a.	n.a.	n.a.	n.a.	n.a.
vOTU_2408	0	0	0	0	0	0	0	0	0	0	0	n.a.	n.a.	n.a.	n.a.	n.a.	n.a.
vOTU_2409	2	2	0	25	0	40	53	15	0	0	11	n.a.	n.a.	n.a.	n.a.	n.a.	n.a.
vOTU_241	0	0	0	14	0	6	6	1	0	0	1	Clostridium phage Clo-PEP-1	KY206887	Clostridium	O	O	O
vOTU_2410	1	12	62	14	132	324	66	347	95	116	1	n.a.	n.a.	n.a.	n.a.	n.a.	n.a.
vOTU_2411	10472	5313	864	3586	263	62	1658	2	0	10	2	n.a.	n.a.	n.a.	n.a.	n.a.	n.a.
vOTU_2412	2305	1390	117	962	22	10	559	2	0	0	0	n.a.	n.a.	n.a.	n.a.	n.a.	n.a.
vOTU_2413	7886	6414	154	188	35	51	148	56	12	6	0	n.a.	n.a.	n.a.	n.a.	n.a.	n.a.
vOTU_2414	10	12	0	0	0	0	0	0	0	0	0	n.a.	n.a.	n.a.	n.a.	n.a.	n.a.
vOTU_2415	0	0	0	0	0	0	0	0	0	458	0	n.a.	n.a.	n.a.	n.a.	n.a.	n.a.
vOTU_2416	1005	755	12	137	20	0	203	0	0	0	0	Gokushovirus WZ-2015a	KT264829	Unspecified	Microviridae	Gokushovirinae	Gokushovirus
vOTU_2417	4484	2514	274	1750	85	52	747	18	0	0	0	n.a.	n.a.	n.a.	n.a.	n.a.	n.a.
vOTU_2418	122	450	1246	729	2060	2044	2737	4049	1953	2329	349	n.a.	n.a.	n.a.	n.a.	n.a.	n.a.
vOTU_2419	0	4	0	0	0	0	0	0	0	0	0	n.a.	n.a.	n.a.	n.a.	n.a.	n.a.
vOTU_242	1	0	1	16	0	2	8	1	0	0	0	Clostridium phage Clo-PEP-1	KY206887	Clostridium	O	O	O
vOTU_2420	0	4	0	0	0	0	0	0	0	0	0	n.a.	n.a.	n.a.	n.a.	n.a.	n.a.
vOTU_2421	7628	4149	730	3290	275	2	1805	0	6	0	0	n.a.	n.a.	n.a.	n.a.	n.a.	n.a.
vOTU_2422	226	260	0	9	0	0	14	0	0	0	0	Inovirus sp.	MT135290	Unspecified	Inoviridae	Unclassified	Inovirus
vOTU_2423	0	0	0	3	0	0	0	0	0	0	1	Lactococcus phage phiLC3	AF242738	Lactococcus	O	O	O
vOTU_2424	40	35	12	0	2	0	22	0	0	0	0	n.a.	n.a.	n.a.	n.a.	n.a.	n.a.
vOTU_2425	0	0	0	3	0	0	0	0	0	0	0	Clostridium phage HM2	LT600745	Clostridium	Salasmaviridae	Unclassified	Unclassified
vOTU_2426	0	8	4	5	2	0	0	0	0	0	0	n.a.	n.a.	n.a.	n.a.	n.a.	n.a.
vOTU_2427	16	14	0	6	0	0	0	0	0	0	0	n.a.	n.a.	n.a.	n.a.	n.a.	n.a.
vOTU_2428	4635	2361	263	1532	62	52	603	18	0	0	0	n.a.	n.a.	n.a.	n.a.	n.a.	n.a.
vOTU_2429	11586	6196	512	3270	184	74	1996	58	0	6	2	n.a.	n.a.	n.a.	n.a.	n.a.	n.a.
vOTU_243	7151	4568	2083	2750	792	62	3884	0	10	8	2	Butyrivibrio virus Ceridwen	MN882553	Butyrivibrio	O	O	O
vOTU_2430	402	295	49	196	20	0	190	0	0	0	0	Streptomyces phage RosaAsantewaa	MK686072	Streptomyces	O	O	O
vOTU_2431	211	204	667	245	518	9100	2395	24073	1637	1810	413	n.a.	n.a.	n.a.	n.a.	n.a.	n.a.
vOTU_2432	0	0	0	0	0	0	0	0	0	0	0	n.a.	n.a.	n.a.	n.a.	n.a.	n.a.
vOTU_2433	0	8	24	0	84	235	147	239	36	96	25	n.a.	n.a.	n.a.	n.a.	n.a.	n.a.
vOTU_2434	0	0	0	2	0	0	0	0	0	2211	0	n.a.	n.a.	n.a.	n.a.	n.a.	n.a.
vOTU_2435	83	57	45	82	7	0	142	0	0	0	95	Roseburia phage Jekyll	LR596902	Roseburia	Unclassified	Unclassified	Unclassified
vOTU_2436	0	0	0	2	0	0	0	0	0	2	0	n.a.	n.a.	n.a.	n.a.	n.a.	n.a.
vOTU_2437	204	229	66	14	14	0	20	0	0	4	0	CrAss-like virus sp.	MZ130483	CrAss-like	O	O	O
vOTU_2438	0	0	0	0	0	0	0	0	0	0	0	n.a.	n.a.	n.a.	n.a.	n.a.	n.a.
vOTU_2439	3	2	3	7	2	0	0	0	0	0	0	n.a.	n.a.	n.a.	n.a.	n.a.	n.a.
vOTU_244	0	0	0	4	0	2	1	0	0	0	0	Clostridium phage phiCT453A	KM983327	Clostridium	Myoviridae	Unclassified	Unclassified
vOTU_2440	34	7	3	0	2	0	0	0	4	2	0	Lactococcus phage 936 group phage Phi114	KP793115	Lactococcus	O	O	O
vOTU_2441	0	0	1	1	0	0	0	0	1	351	0	n.a.	n.a.	n.a.	n.a.	n.a.	n.a.
vOTU_2442	266	236	44	14	6	0	27	0	0	0	0	n.a.	n.a.	n.a.	n.a.	n.a.	n.a.
vOTU_2443	0	0	0	0	0	0	0	0	0	0	0	n.a.	n.a.	n.a.	n.a.	n.a.	n.a.
vOTU_2444	50	169	372	354	1689	4807	1566	3399	823	972	65	n.a.	n.a.	n.a.	n.a.	n.a.	n.a.
vOTU_2445	0	1	942	23	17	1	4	0	861	47	0	n.a.	n.a.	n.a.	n.a.	n.a.	n.a.
vOTU_2446	209	68	219	185	40	24	73	17	0	0	0	crAssphage cr108_1	MT774385	Unspecified	O	O	O
vOTU_2447	1	3	20	18	86	16	46	291	26	39	21	n.a.	n.a.	n.a.	n.a.	n.a.	n.a.
vOTU_2448	0	18	18	47	73	470	67	235	27	56	0	n.a.	n.a.	n.a.	n.a.	n.a.	n.a.
vOTU_2449	0	0	0	0	0	0	0	0	0	0	0	n.a.	n.a.	n.a.	n.a.	n.a.	n.a.
vOTU_245	3488	2342	1850	2423	563	104	2602	5	2	0	3267	Parabacteroides phage PDS1	MN929097	Parabacteroides	Siphoviridae	Unclassified	Unclassified
vOTU_2450	2	9	15	0	0	0	0	0	21	62	0	n.a.	n.a.	n.a.	n.a.	n.a.	n.a.
vOTU_2451	1364	1060	16	100	14	4	66	0	0	0	0	Tortoise microvirus 14	MK765564	Unspecified	O	O	O
vOTU_2452	10	85	465	729	143	0	496	2	0	0	427	CrAss-like virus sp.	MZ130480	CrAss-like	O	O	O
vOTU_2453	2	8	0	2	0	11	0	2	0	0	203	Ruminococcus phage phiRg507T2_3	MT980837	Ruminococcus	O	O	O
vOTU_2454	58	1891	148	510	44	0	162	2	0	2	6377	n.a.	n.a.	n.a.	n.a.	n.a.	n.a.
vOTU_2455	11	25	16	32	7	1	0	0	0	0	50	Riemerella phage RAP44	HQ396194	Riemerella	Siphoviridae	Unclassified	Unclassified
vOTU_2456	0	10	34	49	1	0	45	0	0	0	67	n.a.	n.a.	n.a.	n.a.	n.a.	n.a.
vOTU_2457	9581	5160	562	3028	171	0	1952	0	0	0	2	n.a.	n.a.	n.a.	n.a.	n.a.	n.a.
vOTU_2458	2	1	0	0	0	0	0	0	0	0	0	n.a.	n.a.	n.a.	n.a.	n.a.	n.a.
vOTU_2459	1652	1385	373	487	104	0	459	0	4	0	0	n.a.	n.a.	n.a.	n.a.	n.a.	n.a.
vOTU_246	19	18	16	17	4	5	6	5	0	0	1	n.a.	n.a.	n.a.	n.a.	n.a.	n.a.
vOTU_2460	154	129	207	191	36	0	99	0	0	0	53	crAssphage cr118_1	MT774379	Unspecified	O	O	O
vOTU_2461	0	0	0	3	0	0	3	0	0	0	1	n.a.	n.a.	n.a.	n.a.	n.a.	n.a.
vOTU_2462	129	385	971	818	3635	11351	2160	6517	1707	2337	336	n.a.	n.a.	n.a.	n.a.	n.a.	n.a.
vOTU_2463	7	7	26	1	6	0	16	0	0	0	41	n.a.	n.a.	n.a.	n.a.	n.a.	n.a.
vOTU_2464	210	132	0	42	0	0	0	0	0	0	95	n.a.	n.a.	n.a.	n.a.	n.a.	n.a.
vOTU_2465	0	0	0	0	0	0	0	0	19	360	0	n.a.	n.a.	n.a.	n.a.	n.a.	n.a.
vOTU_2466	26	95	334	238	1294	4842	959	2466	627	910	89	n.a.	n.a.	n.a.	n.a.	n.a.	n.a.
vOTU_2467	0	0	0	0	0	0	0	0	0	0	0	n.a.	n.a.	n.a.	n.a.	n.a.	n.a.
vOTU_2468	0	0	6	11	20	6	10	4	412	4	3	n.a.	n.a.	n.a.	n.a.	n.a.	n.a.
vOTU_2469	8	0	0	0	0	0	0	0	0	0	0	n.a.	n.a.	n.a.	n.a.	n.a.	n.a.
vOTU_247	41	30	1	34	2	7	29	2	0	0	2	Streptococcus phage phiJH1301-1	KX077891	Streptococcus	O	O	O
vOTU_2470	0	6	0	0	0	0	0	0	0	0	0	n.a.	n.a.	n.a.	n.a.	n.a.	n.a.
vOTU_2471	28	68	191	283	104	1331	292	735	429	706	110	Microviridae sp.	MG883726	Unspecified	Microviridae	Unclassified	Unclassified
vOTU_2472	41	60	170	303	142	1410	272	714	436	661	154	Microviridae sp.	MG883726	Unspecified	Microviridae	Unclassified	Unclassified
vOTU_2473	0	0	0	1	0	0	0	1	0	0	0	n.a.	n.a.	n.a.	n.a.	n.a.	n.a.
vOTU_2474	0	0	33	7	73	7	9	1	513	0	0	n.a.	n.a.	n.a.	n.a.	n.a.	n.a.
vOTU_2475	0	0	36	1	65	3	5	6	533	10	3	n.a.	n.a.	n.a.	n.a.	n.a.	n.a.
vOTU_2476	0	0	0	0	0	0	0	0	0	0	0	n.a.	n.a.	n.a.	n.a.	n.a.	n.a.
vOTU_2477	0	0	0	0	2	0	0	0	0	2	23	Acinetobacter phage PBAB08	MG366114	Acinetobacter	O	O	O
vOTU_2478	0	350	117	108	35	60	132	0	0	0	1172	n.a.	n.a.	n.a.	n.a.	n.a.	n.a.
vOTU_2479	23	371	28	104	2	0	118	0	0	0	1631	n.a.	n.a.	n.a.	n.a.	n.a.	n.a.
vOTU_248	28	5	8	3	4	2	2	0	0	0	1	Faecalibacterium phage FP_Toutatis	MG711466	Faecalibacterium	O	O	O
vOTU_2480	0	0	0	0	0	1	0	4	0	0	0	n.a.	n.a.	n.a.	n.a.	n.a.	n.a.
vOTU_2481	9	5	10	6	0	0	4	0	0	0	1	n.a.	n.a.	n.a.	n.a.	n.a.	n.a.
vOTU_2482	0	0	0	0	0	0	0	0	0	0	0	n.a.	n.a.	n.a.	n.a.	n.a.	n.a.
vOTU_2483	0	0	0	12	0	4	13	6	0	0	6	n.a.	n.a.	n.a.	n.a.	n.a.	n.a.
vOTU_2484	268	84	6	154	0	0	28	0	0	0	0	n.a.	n.a.	n.a.	n.a.	n.a.	n.a.
vOTU_2485	178	75	8	50	0	2	28	1	0	2	26	Butyrivibrio virus Idris	MN882554	Butyrivibrio	Siphoviridae	Unclassified	Unclassified
vOTU_2486	1	0	2	2	0	0	0	0	0	0	0	n.a.	n.a.	n.a.	n.a.	n.a.	n.a.
vOTU_2487	2	4	0	0	0	0	0	0	0	0	0	Butyrivibrio virus Idris	MN882554	Butyrivibrio	O	O	O
vOTU_2488	0	0	0	0	0	0	1	2	0	0	2	n.a.	n.a.	n.a.	n.a.	n.a.	n.a.
vOTU_2489	228	63	104	86	34	0	25	0	0	0	2	n.a.	n.a.	n.a.	n.a.	n.a.	n.a.
vOTU_249	25719	14581	4877	15884	1417	1134	14445	311	9	8	818	Phage DP SC_6_H4_2017	MT121964	Unspecified	Myoviridae	Unclassified	Unclassified
vOTU_2490	0	0	2	12	0	0	28	0	0	0	10	Clostridium phage HM T	KU517658	Clostridium	O	O	O
vOTU_2491	0	0	0	0	0	0	0	1	0	0	0	n.a.	n.a.	n.a.	n.a.	n.a.	n.a.
vOTU_2492	41	230	20	51	4	0	108	0	0	0	924	n.a.	n.a.	n.a.	n.a.	n.a.	n.a.
vOTU_2493	0	0	19	1	9	0	16	0	16	23	1	n.a.	n.a.	n.a.	n.a.	n.a.	n.a.
vOTU_2494	423	338	26	249	16	0	126	2	0	0	0	n.a.	n.a.	n.a.	n.a.	n.a.	n.a.
vOTU_2495	0	0	0	0	0	0	0	0	0	351	0	n.a.	n.a.	n.a.	n.a.	n.a.	n.a.
vOTU_2496	14	0	0	38	0	0	5	0	0	0	0	n.a.	n.a.	n.a.	n.a.	n.a.	n.a.
vOTU_2497	10173	5328	772	3887	354	32	2075	2	0	0	2	n.a.	n.a.	n.a.	n.a.	n.a.	n.a.
vOTU_2498	0	0	0	0	0	0	1	0	0	0	0	n.a.	n.a.	n.a.	n.a.	n.a.	n.a.
vOTU_2499	0	0	8	2	0	0	0	0	1	0	0	n.a.	n.a.	n.a.	n.a.	n.a.	n.a.
vOTU_25	159	104	38	55	13	2	105	3	0	0	3	Enterococcus phage EF1	MF001358	Enterococcus	O	O	O
vOTU_250	128	70	223	238	70	14	228	2	1	0	0	crAssphage cr1_1	MT774380	Unspecified	Podoviridae	Unclassified	Unclassified
vOTU_2500	0	7	0	30	2	0	37	0	0	0	50	Staphylococcus phage SPbeta-like	KT429160	Staphylococcus	O	O	O
vOTU_2501	93	139	545	440	212	1249	281	1108	584	878	430	Flavobacterium phage vB_FspP_elemoF_6-3D	MT497071	Flavobacterium	O	O	O
vOTU_2502	3497	2093	329	1314	71	36	660	0	0	0	283	n.a.	n.a.	n.a.	n.a.	n.a.	n.a.
vOTU_2503	42	353	50	135	20	0	122	0	0	0	1113	Streptococcus phage Javan363	MK448739	Streptococcus	O	O	O
vOTU_2504	0	0	0	0	0	0	0	0	0	0	0	n.a.	n.a.	n.a.	n.a.	n.a.	n.a.
vOTU_2505	127	125	23	9	4	0	0	0	0	0	0	n.a.	n.a.	n.a.	n.a.	n.a.	n.a.
vOTU_2506	154	1221	76	601	37	0	311	0	0	0	4161	n.a.	n.a.	n.a.	n.a.	n.a.	n.a.
vOTU_2507	0	282	133	363	58	34	174	0	0	0	1125	n.a.	n.a.	n.a.	n.a.	n.a.	n.a.
vOTU_2508	0	0	0	0	212	0	0	1	0	0	0	n.a.	n.a.	n.a.	n.a.	n.a.	n.a.
vOTU_2509	0	0	0	10	0	0	0	0	0	0	0	Croceibacter phage P2559Y	KC688701	Croceibacter	O	O	O
vOTU_251	45	7	10	75	6	0	36	0	2	0	0	Streptococcus phage phiJH1301-1	KX077891	Streptococcus	Siphoviridae	Unclassified	Unclassified
vOTU_2510	2484	1470	365	753	108	50	460	0	0	0	0	n.a.	n.a.	n.a.	n.a.	n.a.	n.a.
vOTU_2511	0	0	0	1	0	0	1	2	0	0	0	Clostridium phage phiCD38-2	HM568888	Clostridium	O	O	O
vOTU_2512	2	0	0	0	0	1	0	0	0	0	0	Vibrio phage phi 2	KJ545483	Vibrio	O	O	O
vOTU_2513	0	0	0	0	0	0	0	0	0	0	0	n.a.	n.a.	n.a.	n.a.	n.a.	n.a.
vOTU_2514	4	0	0	8	0	0	0	0	0	0	15	Clostridium phage HM T	KU517658	Clostridium	O	O	O
vOTU_2515	113	122	568	692	297	2906	853	1812	1378	1934	421	n.a.	n.a.	n.a.	n.a.	n.a.	n.a.
vOTU_2516	0	6	2	0	0	0	0	0	0	0	0	n.a.	n.a.	n.a.	n.a.	n.a.	n.a.
vOTU_2517	532	384	8	49	10	0	19	0	0	0	0	n.a.	n.a.	n.a.	n.a.	n.a.	n.a.
vOTU_2518	486	296	22	31	10	1	13	0	0	0	0	n.a.	n.a.	n.a.	n.a.	n.a.	n.a.
vOTU_2519	0	0	0	0	0	0	0	0	0	0	0	n.a.	n.a.	n.a.	n.a.	n.a.	n.a.
vOTU_252	31	25	9	18	0	0	2	3	0	0	1	Bacillus phage BUCT082	MZ969646	Bacillus	O	O	O
vOTU_2520	3667	2819	328	1306	80	128	657	28	0	0	1767	n.a.	n.a.	n.a.	n.a.	n.a.	n.a.
vOTU_2521	0	0	0	1	0	0	0	1	0	0	12	Butyrivibrio virus Idris	MN882554	Butyrivibrio	O	O	O
vOTU_2522	0	0	0	2	0	0	1	0	0	0	0	n.a.	n.a.	n.a.	n.a.	n.a.	n.a.
vOTU_2523	11	10369	10527	13944	3077	726	11808	201	19	10	39426	UAG-readthrough crAss clade sp.	MZ130492	Unspecified	O	O	O
vOTU_2524	93	120	475	565	302	2564	840	1790	1208	1708	298	n.a.	n.a.	n.a.	n.a.	n.a.	n.a.
vOTU_2525	0	0	0	0	0	0	0	1	0	0	0	n.a.	n.a.	n.a.	n.a.	n.a.	n.a.
vOTU_2526	2281	1054	156	721	59	0	356	0	0	0	0	n.a.	n.a.	n.a.	n.a.	n.a.	n.a.
vOTU_2527	65	54	14	17	0	0	2	0	4	0	0	Lactococcus phage 936 group phage PhiA.16	KP793102	Lactococcus	O	O	O
vOTU_2528	480	285	53	33	8	0	3	1	1	16	24	n.a.	n.a.	n.a.	n.a.	n.a.	n.a.
vOTU_2529	398	318	18	13	12	0	88	0	0	0	3	n.a.	n.a.	n.a.	n.a.	n.a.	n.a.
vOTU_253	47985	128693	78169	106365	22405	7604	88500	1717	221	108	338748	CrAssphage ZA	MK238400	Unspecified	Podoviridae	Unclassified	Unclassified
vOTU_2530	8692	4406	745	3758	259	50	2023	20	0	1	0	n.a.	n.a.	n.a.	n.a.	n.a.	n.a.
vOTU_2531	0	2	0	13	0	10	14	7	0	0	4	n.a.	n.a.	n.a.	n.a.	n.a.	n.a.
vOTU_2532	9	6	26	22	112	902	42	145	44	105	0	n.a.	n.a.	n.a.	n.a.	n.a.	n.a.
vOTU_2533	172	124	0	40	0	0	53	0	1	0	0	n.a.	n.a.	n.a.	n.a.	n.a.	n.a.
vOTU_2534	32	42	6	60	6	1	3	0	0	0	0	crAssphage cr271_1	MT774394	Unspecified	O	O	O
vOTU_2535	19	37	4	0	6	0	0	0	0	0	63	Faecalibacterium phage FP_Epona	MG711462	Faecalibacterium	O	O	O
vOTU_2536	0	0	0	6	0	0	16	0	0	0	0	Bacillus phage vB_BtS_BMBtp15	KX190835	Bacillus	O	O	O
vOTU_2537	30	335	125	176	28	0	126	0	0	0	1141	Roseburia phage Jekyll	LR596902	Roseburia	O	O	O
vOTU_2538	2	194	305	236	77	0	342	14	0	0	1123	UAG-readthrough crAss clade sp.	MZ130492	Unspecified	O	O	O
vOTU_2539	67	74	5	30	10	3	89	0	0	0	73	Faecalibacterium phage FP_Epona	MG711462	Faecalibacterium	O	O	O
vOTU_254	5584	2997	1008	1545	264	2	830	1	0	0	0	Prevotella phage Lak-C1	MK250029	Prevotella	O	O	O
vOTU_2540	26	4	4	0	0	0	0	0	0	0	0	n.a.	n.a.	n.a.	n.a.	n.a.	n.a.
vOTU_2541	0	431	807	892	244	55	707	4	4	0	2156	crAssphage cr6_1	MT774401	Unspecified	O	O	O
vOTU_2542	25914	19892	244	365	75	40	329	0	0	0	2	n.a.	n.a.	n.a.	n.a.	n.a.	n.a.
vOTU_2543	0	166	10	112	8	4	84	2	0	0	550	n.a.	n.a.	n.a.	n.a.	n.a.	n.a.
vOTU_2544	4284	2197	236	1303	76	2	813	1	0	0	0	n.a.	n.a.	n.a.	n.a.	n.a.	n.a.
vOTU_2545	146	243	31	58	10	0	1	0	16	40	558	n.a.	n.a.	n.a.	n.a.	n.a.	n.a.
vOTU_2546	0	1	10	1	0	0	0	0	0	0	0	n.a.	n.a.	n.a.	n.a.	n.a.	n.a.
vOTU_2547	0	1121	209	125	43	24	195	0	0	0	6421	n.a.	n.a.	n.a.	n.a.	n.a.	n.a.
vOTU_2548	5	4	0	3	0	0	2	0	0	0	0	Faecalibacterium phage FP_Lagaffe	MG711461	Faecalibacterium	O	O	O
vOTU_2549	17479	11402	597	1891	406	310	1307	96	2	0	1	n.a.	n.a.	n.a.	n.a.	n.a.	n.a.
vOTU_255	685	491	162	478	74	1	697	66	0	3	868	Faecalibacterium phage FP_Lagaffe	MG711461	Faecalibacterium	O	O	O
vOTU_2550	0	25	0	0	0	0	0	0	0	0	144	Bacteriophage sp.	LT996078	Unspecified	O	O	O
vOTU_2551	23	12	3	0	0	0	0	0	0	0	0	n.a.	n.a.	n.a.	n.a.	n.a.	n.a.
vOTU_2552	2360	1557	136	599	48	0	453	0	0	0	0	n.a.	n.a.	n.a.	n.a.	n.a.	n.a.
vOTU_2553	261	122	79	33	17	0	118	0	0	0	0	Faecalibacterium phage FP_Taranis	MG711467	Faecalibacterium	Myoviridae	Unclassified	Taranisvirus
vOTU_2554	0	237	81	59	22	0	155	0	0	0	620	n.a.	n.a.	n.a.	n.a.	n.a.	n.a.
vOTU_2555	568	373	31	215	14	0	169	1	0	0	206	n.a.	n.a.	n.a.	n.a.	n.a.	n.a.
vOTU_2556	155	104	14	20	0	0	0	0	0	6	0	n.a.	n.a.	n.a.	n.a.	n.a.	n.a.
vOTU_2557	8	171	152	197	60	1	317	16	0	0	554	Clostridium phage phiCT19406A	KM983330	Clostridium	O	O	O
vOTU_2558	28	28	4	40	6	0	10	0	0	0	12	n.a.	n.a.	n.a.	n.a.	n.a.	n.a.
vOTU_2559	8	5	14	7	8	2	18	3	0	0	1	n.a.	n.a.	n.a.	n.a.	n.a.	n.a.
vOTU_256	7	4	4	16	3	16	14	7	6	2	6	Bacteroides phage F2	MT806186	Bacteroides	O	O	O
vOTU_2560	2	11786	12341	17001	3405	1502	12447	268	35	24	45236	crAssphage cr6_1	MT774401	Unspecified	O	O	O
vOTU_2561	30	6	4	0	0	0	0	0	4	0	0	Lactococcus phage 936 group phage Phi5.12	KP793108	Lactococcus	O	O	O
vOTU_2562	1	8	0	3	0	1	0	0	0	0	0	n.a.	n.a.	n.a.	n.a.	n.a.	n.a.
vOTU_2563	3874	2221	255	1408	85	1	607	20	0	3	191	n.a.	n.a.	n.a.	n.a.	n.a.	n.a.
vOTU_2564	2	520	304	218	136	48	208	0	0	0	1568	n.a.	n.a.	n.a.	n.a.	n.a.	n.a.
vOTU_2565	0	0	0	1	0	0	0	0	0	0	0	n.a.	n.a.	n.a.	n.a.	n.a.	n.a.
vOTU_2566	573	246	9	311	12	0	162	0	0	0	0	n.a.	n.a.	n.a.	n.a.	n.a.	n.a.
vOTU_2567	488	306	6	82	4	0	10	0	0	0	0	n.a.	n.a.	n.a.	n.a.	n.a.	n.a.
vOTU_2568	0	0	0	0	0	0	0	0	0	0	0	n.a.	n.a.	n.a.	n.a.	n.a.	n.a.
vOTU_2569	7	1	0	0	2	0	0	1	0	0	0	Bacillus phage vB_BtS_BMBtp13	KX190832	Bacillus	Siphoviridae	Unclassified	Unclassified
vOTU_257	1	0	0	5	0	5	7	6	0	0	0	Faecalibacterium phage FP_Epona	MG711462	Faecalibacterium	Myoviridae	Unclassified	Eponavirus
vOTU_2570	9	4	0	2	0	5	1	0	0	0	0	n.a.	n.a.	n.a.	n.a.	n.a.	n.a.
vOTU_2571	0	0	0	0	0	0	0	0	0	0	0	Streptococcus phage Javan74	MK449005	Streptococcus	O	O	O
vOTU_2572	17	8	2	0	0	34	0	0	0	0	0	Clostridium phage phiMMP01	LN681541	Clostridium	O	O	O
vOTU_2573	0	0	0	0	0	0	0	0	0	0	0	n.a.	n.a.	n.a.	n.a.	n.a.	n.a.
vOTU_2574	2	24	204	68	203	265	272	1100	220	294	8	n.a.	n.a.	n.a.	n.a.	n.a.	n.a.
vOTU_2575	2517	1971	74	866	38	0	314	2	0	0	327	n.a.	n.a.	n.a.	n.a.	n.a.	n.a.
vOTU_2576	356	123	204	193	52	0	370	0	0	0	0	n.a.	n.a.	n.a.	n.a.	n.a.	n.a.
vOTU_2577	2	0	0	1	0	0	3	0	0	0	2	n.a.	n.a.	n.a.	n.a.	n.a.	n.a.
vOTU_2578	1	7	2	4	2	8	28	2	0	0	71	n.a.	n.a.	n.a.	n.a.	n.a.	n.a.
vOTU_2579	38	110	0	521	0	3189	871	2136	0	0	171	n.a.	n.a.	n.a.	n.a.	n.a.	n.a.
vOTU_258	17	16	0	1	0	10	8	1	0	1	0	Clostridium phage phiCT453A	KM983327	Clostridium	Myoviridae	Unclassified	Unclassified
vOTU_2580	13	0	4	0	4	1	0	0	0	0	0	n.a.	n.a.	n.a.	n.a.	n.a.	n.a.
vOTU_2581	8	11	4	1	0	0	0	0	0	0	0	n.a.	n.a.	n.a.	n.a.	n.a.	n.a.
vOTU_2582	151	332	0	120	0	0	20	0	0	0	440	n.a.	n.a.	n.a.	n.a.	n.a.	n.a.
vOTU_2583	42	46	17	40	5	0	18	14	0	0	2	n.a.	n.a.	n.a.	n.a.	n.a.	n.a.
vOTU_2584	0	0	0	0	0	0	0	0	0	0	0	Bacillus phage PBP180	KC847113	Bacillus	O	O	O
vOTU_2585	6	0	54	0	270	0	0	43	3737	42	0	n.a.	n.a.	n.a.	n.a.	n.a.	n.a.
vOTU_2586	0	0	0	0	0	0	0	0	0	0	0	Siphovirus 29632	KY053532	Unspecified	O	O	O
vOTU_2587	27	97	455	344	1304	5141	1579	2983	857	1153	73	n.a.	n.a.	n.a.	n.a.	n.a.	n.a.
vOTU_2588	0	2	1	0	0	0	0	1	0	430	0	n.a.	n.a.	n.a.	n.a.	n.a.	n.a.
vOTU_2589	0	0	0	0	0	0	0	1	0	0	0	n.a.	n.a.	n.a.	n.a.	n.a.	n.a.
vOTU_259	1	3	2	10	0	14	14	4	0	4	6	n.a.	n.a.	n.a.	n.a.	n.a.	n.a.
vOTU_2590	59	367	815	332	1352	1796	2362	2564	1312	1615	284	n.a.	n.a.	n.a.	n.a.	n.a.	n.a.
vOTU_2591	6	5	14	8	81	142	42	149	34	68	10	n.a.	n.a.	n.a.	n.a.	n.a.	n.a.
vOTU_2592	74	372	906	708	1402	1620	1601	2403	1224	1537	242	n.a.	n.a.	n.a.	n.a.	n.a.	n.a.
vOTU_2593	0	0	0	0	0	0	0	0	0	0	0	n.a.	n.a.	n.a.	n.a.	n.a.	n.a.
vOTU_2594	0	0	0	0	0	0	0	0	0	0	0	n.a.	n.a.	n.a.	n.a.	n.a.	n.a.
vOTU_2595	260	121	74	36	10	0	57	0	0	0	0	Brevibacillus phage Davies	KC595518	Brevibacillus	O	O	O
vOTU_2596	0	0	14	69	46	99	58	159	43	52	3	n.a.	n.a.	n.a.	n.a.	n.a.	n.a.
vOTU_2597	1947	1221	131	499	50	2	363	1	0	0	229	n.a.	n.a.	n.a.	n.a.	n.a.	n.a.
vOTU_2598	32	114	0	552	0	3147	454	1988	0	0	352	n.a.	n.a.	n.a.	n.a.	n.a.	n.a.
vOTU_2599	14	35	140	74	541	1542	394	909	263	392	6	n.a.	n.a.	n.a.	n.a.	n.a.	n.a.
vOTU_26	0	0	0	0	0	2	1	4	0	0	1	Streptococcus phage Dp-1	HQ268735	Streptococcus	O	O	O
vOTU_260	5112	3738	275	1354	128	34	1026	8	1	4	3	Streptococcus phage phiSS12	KC413987	Streptococcus	O	O	O
vOTU_2600	3491	2005	226	1162	39	0	515	0	0	0	161	n.a.	n.a.	n.a.	n.a.	n.a.	n.a.
vOTU_2601	24	77	201	134	66	953	173	286	217	349	4	Synechococcus phage S-CBS1	HM480106	Synechococcus	O	O	O
vOTU_2602	0	0	0	3	0	0	0	0	0	0	0	n.a.	n.a.	n.a.	n.a.	n.a.	n.a.
vOTU_2603	7508	4109	731	2313	252	58	1645	20	0	0	0	n.a.	n.a.	n.a.	n.a.	n.a.	n.a.
vOTU_2604	0	0	1	3	0	0	6	0	0	0	0	n.a.	n.a.	n.a.	n.a.	n.a.	n.a.
vOTU_2605	0	0	0	0	0	0	0	0	0	344	0	n.a.	n.a.	n.a.	n.a.	n.a.	n.a.
vOTU_2606	0	0	0	0	0	0	0	0	0	0	0	n.a.	n.a.	n.a.	n.a.	n.a.	n.a.
vOTU_2607	11	48	282	62	345	181	698	2023	453	441	70	n.a.	n.a.	n.a.	n.a.	n.a.	n.a.
vOTU_2608	0	0	0	1	0	0	1	0	0	0	0	n.a.	n.a.	n.a.	n.a.	n.a.	n.a.
vOTU_2609	214	100	0	13	1	0	40	0	0	1	6	n.a.	n.a.	n.a.	n.a.	n.a.	n.a.
vOTU_261	4972	3692	280	1233	106	33	1018	5	0	6	9	Streptococcus phage phiSS12	KC413987	Streptococcus	O	O	O
vOTU_2610	2	0	0	0	0	0	1	2	0	0	0	n.a.	n.a.	n.a.	n.a.	n.a.	n.a.
vOTU_2611	3	10	0	20	113	210	122	108	32	82	30	n.a.	n.a.	n.a.	n.a.	n.a.	n.a.
vOTU_2612	0	6	20	2	44	271	2	150	25	30	0	n.a.	n.a.	n.a.	n.a.	n.a.	n.a.
vOTU_2613	12	36	10	23	2	59	42	0	0	0	118	n.a.	n.a.	n.a.	n.a.	n.a.	n.a.
vOTU_2614	1597	3595	295	555	109	58	498	0	0	2	9020	n.a.	n.a.	n.a.	n.a.	n.a.	n.a.
vOTU_2615	1264	4157	307	411	140	194	424	0	0	0	11498	n.a.	n.a.	n.a.	n.a.	n.a.	n.a.
vOTU_2616	0	0	0	1	0	2	0	0	0	0	0	n.a.	n.a.	n.a.	n.a.	n.a.	n.a.
vOTU_2617	18548	6276	10013	11836	2719	336	9501	161	13	17	15	crAssphage cr107_1	MT774377	Unspecified	O	O	O
vOTU_2618	0	0	0	0	0	0	0	0	0	347	0	n.a.	n.a.	n.a.	n.a.	n.a.	n.a.
vOTU_2619	22	24	14	24	0	0	0	0	8	0	0	Lactococcus phage P008	DQ054536	Lactococcus	O	O	O
vOTU_262	5	6	4	5	2	7	18	2	0	2	2	Streptococcus phage Javan336	MK448910	Streptococcus	O	O	O
vOTU_2620	51	92	0	420	0	2102	839	2123	0	0	271	n.a.	n.a.	n.a.	n.a.	n.a.	n.a.
vOTU_2621	1	11	0	6	0	0	1	4	0	0	29	Exiguobacterium phage vB_EalM-137	MH884510	Exiguobacterium	O	O	O
vOTU_2622	1182	2048	211	356	53	0	329	0	0	0	4325	n.a.	n.a.	n.a.	n.a.	n.a.	n.a.
vOTU_2623	0	0	0	0	0	0	0	0	0	2	2	Clostridium phage CWou-2020b	CP063968	Clostridium	Unclassified	Unclassified	Unclassified
vOTU_2624	17	7	2	0	0	0	0	0	0	0	0	Clostridium phage phiMMP01	LN681541	Clostridium	O	O	O
vOTU_2625	2	6	17	0	72	433	35	87	46	78	0	n.a.	n.a.	n.a.	n.a.	n.a.	n.a.
vOTU_2626	221	55	124	142	42	0	142	0	0	0	0	crAssphage cr271_1	MT774394	Unspecified	O	O	O
vOTU_2627	365	143	5	123	6	0	0	0	0	0	0	n.a.	n.a.	n.a.	n.a.	n.a.	n.a.
vOTU_2628	0	0	0	0	0	1	0	0	0	0	0	n.a.	n.a.	n.a.	n.a.	n.a.	n.a.
vOTU_2629	180	127	6	90	0	0	0	0	0	0	0	n.a.	n.a.	n.a.	n.a.	n.a.	n.a.
vOTU_263	94	68	8	26	0	123	34	10	2	0	91	Faecalibacterium phage FP_Epona	MG711462	Faecalibacterium	Myoviridae	Unclassified	Eponavirus
vOTU_2630	19	35	3	0	4	0	2	0	0	0	45	n.a.	n.a.	n.a.	n.a.	n.a.	n.a.
vOTU_2631	275	83	119	160	42	0	108	0	0	0	0	crAssphage cr271_1	MT774394	Unspecified	O	O	O
vOTU_2632	1	0	0	0	0	1	0	1	0	338	2	n.a.	n.a.	n.a.	n.a.	n.a.	n.a.
vOTU_2633	0	466	140	82	30	0	92	0	0	0	1230	n.a.	n.a.	n.a.	n.a.	n.a.	n.a.
vOTU_2634	423	480	44	150	13	0	148	0	8	0	1040	n.a.	n.a.	n.a.	n.a.	n.a.	n.a.
vOTU_2635	8517	4769	784	3234	314	67	1505	0	0	8	29	n.a.	n.a.	n.a.	n.a.	n.a.	n.a.
vOTU_2636	0	0	0	0	0	0	0	0	0	0	0	Bifidobacterium phage BitterVaud1	MT006236	Bifidobacterium	O	O	O
vOTU_2637	0	40	35	29	8	0	1	0	0	0	194	n.a.	n.a.	n.a.	n.a.	n.a.	n.a.
vOTU_2638	0	1	0	0	0	2	0	0	0	0	0	Bacteriophage sp.	LT996075	Unspecified	O	O	O
vOTU_2639	10	256	10	22	4	0	0	0	0	0	1611	Microviridae sp.	MG945811	Unspecified	Microviridae	Unclassified	Unclassified
vOTU_264	71	379	277	1444	59	11	1073	0	2	0	1839	Brevibacillus phage Sundance	KT151959	Brevibacillus	O	O	O
vOTU_2640	0	0	0	0	0	0	0	3	0	0	0	Fusobacterium phage FNU_1P	MZ503612	Fusobacterium	Siphoviridae	Unclassified	Unclassified
vOTU_2641	1	0	0	0	0	0	0	0	0	0	0	Bacillus phage Carmen17	MG784342	Bacillus	O	O	O
vOTU_2642	231	728	12	210	3	0	169	0	0	0	2101	n.a.	n.a.	n.a.	n.a.	n.a.	n.a.
vOTU_2643	0	0	0	0	0	0	0	0	0	0	0	Clostridium phage phiMMP01	LN681541	Clostridium	O	O	O
vOTU_2644	53	32	18	105	10	0	39	0	0	0	14	Bacteroides phage F2	MT806186	Bacteroides	O	O	O
vOTU_2645	0	0	0	0	10	0	0	1	644	0	0	n.a.	n.a.	n.a.	n.a.	n.a.	n.a.
vOTU_2646	6	1912	72	532	72	75	571	22	0	0	7673	Tortoise microvirus 97	MK765650	Unspecified	Microviridae	Unclassified	Unclassified
vOTU_2647	0	0	0	0	0	0	0	1	0	0	0	n.a.	n.a.	n.a.	n.a.	n.a.	n.a.
vOTU_2648	0	0	0	0	0	0	0	0	0	0	0	n.a.	n.a.	n.a.	n.a.	n.a.	n.a.
vOTU_2649	788	8939	5092	7715	1414	590	6566	76	16	8	31769	CrAssphage ZA	MK238400	Unspecified	O	O	O
vOTU_265	24	4671	2374	3320	721	185	2528	38	0	24	16285	Pseudomonas phage AF	JX676771	Pseudomonas	O	O	O
vOTU_2650	332	347	60	175	35	0	126	1	0	0	378	Phage DP SC_6_H4_2017	MT121964	Unspecified	O	O	O
vOTU_2651	2	0	0	0	0	0	0	0	0	0	0	Roseburia phage Shimadzu	LR596903	Roseburia	Myoviridae	Unclassified	Unclassified
vOTU_2652	0	0	0	0	0	0	0	1	0	0	0	Clostridium phage HM2	LT600745	Clostridium	O	O	O
vOTU_2653	91	50	12	0	2	0	0	0	0	0	0	n.a.	n.a.	n.a.	n.a.	n.a.	n.a.
vOTU_2654	2	0	0	1	0	3	3	3	0	0	0	n.a.	n.a.	n.a.	n.a.	n.a.	n.a.
vOTU_2655	5232	2947	261	1663	131	8	942	6	0	0	0	n.a.	n.a.	n.a.	n.a.	n.a.	n.a.
vOTU_2656	2330	1691	127	844	36	56	245	0	0	0	357	n.a.	n.a.	n.a.	n.a.	n.a.	n.a.
vOTU_2657	9396	4995	439	3322	189	114	1485	1	4	0	0	n.a.	n.a.	n.a.	n.a.	n.a.	n.a.
vOTU_2658	1638	1269	47	711	14	0	315	0	2	2	141	n.a.	n.a.	n.a.	n.a.	n.a.	n.a.
vOTU_2659	2	2	0	0	0	0	0	0	0	0	0	Faecalibacterium phage FP_Lagaffe	MG711461	Faecalibacterium	O	O	O
vOTU_266	23	4	0	4	2	3	0	0	4	0	0	Clostridium phage phiCT453A	KM983327	Clostridium	Myoviridae	Unclassified	Unclassified
vOTU_2660	10	13	0	0	1	0	0	0	7	0	0	Lactococcus phage fd13	KC182545	Lactococcus	O	O	O
vOTU_2661	0	0	0	0	0	0	0	0	0	0	0	n.a.	n.a.	n.a.	n.a.	n.a.	n.a.
vOTU_2662	0	0	5	0	27	0	0	0	22	14	0	n.a.	n.a.	n.a.	n.a.	n.a.	n.a.
vOTU_2663	6943	3744	417	2292	133	2	985	33	0	6	0	n.a.	n.a.	n.a.	n.a.	n.a.	n.a.
vOTU_2664	0	0	0	5	0	3	1	1	0	0	1	Lactococcus phage phiLC3	AF242738	Lactococcus	O	O	O
vOTU_2665	7502	3671	555	2189	256	2	1394	0	0	0	0	n.a.	n.a.	n.a.	n.a.	n.a.	n.a.
vOTU_2666	0	0	0	1	0	0	1	4	0	394	0	n.a.	n.a.	n.a.	n.a.	n.a.	n.a.
vOTU_2667	57	61	14	9	6	0	44	0	6	0	0	Lactococcus phage CB14	FJ848883	Lactococcus	O	O	O
vOTU_2668	183	153	0	94	0	0	26	0	0	0	0	n.a.	n.a.	n.a.	n.a.	n.a.	n.a.
vOTU_2669	10	116	354	774	111	13	745	0	0	14	629	crAssphage cr107_1	MT774377	Unspecified	O	O	O
vOTU_267	0	0	24	25	0	1	17	1	0	0	0	Bacillus phage BUCT082	MZ969646	Bacillus	O	O	O
vOTU_2670	18	41	18	81	18	68	49	70	24	25	136	n.a.	n.a.	n.a.	n.a.	n.a.	n.a.
vOTU_2671	0	0	0	0	0	0	0	0	0	0	0	n.a.	n.a.	n.a.	n.a.	n.a.	n.a.
vOTU_2672	79	302	1463	1151	3981	15376	3655	5295	1959	2908	263	n.a.	n.a.	n.a.	n.a.	n.a.	n.a.
vOTU_2673	160	124	22	27	0	0	0	0	0	0	0	n.a.	n.a.	n.a.	n.a.	n.a.	n.a.
vOTU_2674	6	1	92	0	75	0	30	61	166	351	0	Escherichia phage DN1	MF374379	Escherichia	O	O	O
vOTU_2675	173	535	1748	1342	7019	20189	5236	11935	3460	4856	352	n.a.	n.a.	n.a.	n.a.	n.a.	n.a.
vOTU_2676	14	0	2	0	0	0	0	0	0	0	0	n.a.	n.a.	n.a.	n.a.	n.a.	n.a.
vOTU_2677	0	0	0	1	195	0	0	0	0	0	0	n.a.	n.a.	n.a.	n.a.	n.a.	n.a.
vOTU_2678	0	0	2	0	31	0	2	0	398	2	0	n.a.	n.a.	n.a.	n.a.	n.a.	n.a.
vOTU_2679	57	38	7	18	3	1	19	0	10	8	65	n.a.	n.a.	n.a.	n.a.	n.a.	n.a.
vOTU_268	3	4	2	15	0	13	31	5	3	3	7	Faecalibacterium phage FP_Lagaffe	MG711461	Faecalibacterium	O	O	O
vOTU_2680	2	2	56	7	147	50	27	36	973	3	3	n.a.	n.a.	n.a.	n.a.	n.a.	n.a.
vOTU_2681	401	279	46	12	22	0	83	0	0	0	0	n.a.	n.a.	n.a.	n.a.	n.a.	n.a.
vOTU_2682	0	0	0	0	0	0	0	1	0	0	0	n.a.	n.a.	n.a.	n.a.	n.a.	n.a.
vOTU_2683	0	0	0	2	0	0	0	0	0	0	0	n.a.	n.a.	n.a.	n.a.	n.a.	n.a.
vOTU_2684	0	0	0	8	0	3	3	1	0	0	0	Faecalibacterium phage FP_Toutatis	MG711466	Faecalibacterium	O	O	O
vOTU_2685	0	0	0	0	0	0	0	0	0	2	0	Streptococcus phage 34117	FR671407	Streptococcus	O	O	O
vOTU_2686	20	19	4	0	2	0	0	0	6	0	0	Lactococcus phage CB13	FJ848882	Lactococcus	O	O	O
vOTU_2687	4	7	0	0	4	0	1	0	0	0	0	n.a.	n.a.	n.a.	n.a.	n.a.	n.a.
vOTU_2688	16	13	20	0	0	1	0	0	0	4	0	Lactococcus phage 11W16L	KX346246	Lactococcus	O	O	O
vOTU_2689	112	467	1313	916	1848	2414	3448	3720	1957	2549	383	n.a.	n.a.	n.a.	n.a.	n.a.	n.a.
vOTU_269	6	462	258	1163	71	71	1199	21	0	0	2214	Brevibacillus phage Sundance	KT151959	Brevibacillus	O	O	O
vOTU_2690	12	2007	28	43	10	2	44	0	0	0	8089	Microvirus mar45	MZ089791	Unspecified	Microviridae	Unclassified	Microvirus
vOTU_2691	278	195	158	87	53	0	226	0	0	0	0	n.a.	n.a.	n.a.	n.a.	n.a.	n.a.
vOTU_2692	0	0	0	0	0	0	2	0	0	0	1	n.a.	n.a.	n.a.	n.a.	n.a.	n.a.
vOTU_2693	0	1	0	0	0	0	0	0	0	0	0	n.a.	n.a.	n.a.	n.a.	n.a.	n.a.
vOTU_2694	77	34	42	3	2	11	7	22	42	56	64	n.a.	n.a.	n.a.	n.a.	n.a.	n.a.
vOTU_2695	18	10	13	0	0	0	10	0	4	0	0	Lactococcus phage ASCC356	JQ740795	Lactococcus	O	O	O
vOTU_2696	2123	1796	67	921	26	0	671	0	0	0	912	n.a.	n.a.	n.a.	n.a.	n.a.	n.a.
vOTU_2697	228	79	12	0	6	0	0	0	0	0	3	n.a.	n.a.	n.a.	n.a.	n.a.	n.a.
vOTU_2698	2458	1414	105	860	32	2	572	38	2	0	112	n.a.	n.a.	n.a.	n.a.	n.a.	n.a.
vOTU_2699	2588	1698	72	870	29	0	235	0	0	0	230	n.a.	n.a.	n.a.	n.a.	n.a.	n.a.
vOTU_27	1	0	0	3	0	3	4	4	0	0	0	Streptococcus phage Dp-1	HQ268735	Streptococcus	O	O	O
vOTU_270	913	17293	1322	3483	486	648	3964	35	7	0	63843	Cellulophaga phage phi17:2	KC821609	Cellulophaga	O	O	O
vOTU_2700	0	0	0	0	0	0	0	0	0	0	0	n.a.	n.a.	n.a.	n.a.	n.a.	n.a.
vOTU_2701	69	517	908	771	1681	2112	3222	4863	1307	1644	360	n.a.	n.a.	n.a.	n.a.	n.a.	n.a.
vOTU_2702	1	0	0	0	0	1	7	5	0	0	5	Eggerthella phage PMBT5	MH626557	Eggerthella	Siphoviridae	Unclassified	Lentavirus
vOTU_2703	0	0	4	0	32	0	0	0	451	0	0	n.a.	n.a.	n.a.	n.a.	n.a.	n.a.
vOTU_2704	22	49	121	62	533	1555	601	1413	242	404	24	n.a.	n.a.	n.a.	n.a.	n.a.	n.a.
vOTU_2705	5	8	14	16	4	2	5	2	0	0	0	Bacillus phage Pavlov	KT001911	Bacillus	O	O	O
vOTU_2706	47	49	13	46	2	20	0	0	0	2	12	n.a.	n.a.	n.a.	n.a.	n.a.	n.a.
vOTU_2707	0	0	0	0	0	0	0	0	0	0	0	Streptococcus phage IPP45	KY065485	Streptococcus	O	O	O
vOTU_2708	886	523	106	246	26	0	123	0	0	0	0	n.a.	n.a.	n.a.	n.a.	n.a.	n.a.
vOTU_2709	174	643	13	269	6	0	66	0	0	0	1923	n.a.	n.a.	n.a.	n.a.	n.a.	n.a.
vOTU_271	5049	3030	879	1817	282	135	904	72	0	0	3	Prevotella phage Lak-C1	MK250029	Prevotella	O	O	O
vOTU_2710	27	96	364	287	1194	1368	1938	938	587	818	13	n.a.	n.a.	n.a.	n.a.	n.a.	n.a.
vOTU_2711	58	48	1	6	2	1	5	0	10	0	52	Lactococcus phage LP1502a	MF775703	Lactococcus	O	O	O
vOTU_2712	10	32	83	38	151	140	272	626	142	170	16	n.a.	n.a.	n.a.	n.a.	n.a.	n.a.
vOTU_2713	230	434	326	1262	3711	1725	5020	1893	1015	1561	207	n.a.	n.a.	n.a.	n.a.	n.a.	n.a.
vOTU_2714	216	72	84	57	22	0	42	0	0	0	0	n.a.	n.a.	n.a.	n.a.	n.a.	n.a.
vOTU_2715	11	10	12	63	66	406	51	188	50	82	0	n.a.	n.a.	n.a.	n.a.	n.a.	n.a.
vOTU_2716	0	0	2	0	31	0	0	0	382	1	0	n.a.	n.a.	n.a.	n.a.	n.a.	n.a.
vOTU_2717	0	0	0	1	0	0	0	0	0	0	0	Phage DP SC_6_H4_2017	MT121964	Unspecified	O	O	O
vOTU_2718	0	0	0	3	0	0	1	0	0	0	0	n.a.	n.a.	n.a.	n.a.	n.a.	n.a.
vOTU_2719	1	7	28	32	98	251	143	215	62	97	0	n.a.	n.a.	n.a.	n.a.	n.a.	n.a.
vOTU_272	0	0	0	6	0	2	8	1	0	0	0	Butyrivibrio virus Arian	MN882551	Butyrivibrio	O	O	O
vOTU_2720	9	8	0	14	0	0	0	0	0	0	0	n.a.	n.a.	n.a.	n.a.	n.a.	n.a.
vOTU_2721	1	0	0	0	0	1	5	1	0	0	0	n.a.	n.a.	n.a.	n.a.	n.a.	n.a.
vOTU_2722	28	21	4	3	0	0	0	0	0	0	0	Lactococcus phage 16W23	KX346249	Lactococcus	O	O	O
vOTU_2723	10	16	16	20	2	6	12	0	0	0	49	n.a.	n.a.	n.a.	n.a.	n.a.	n.a.
vOTU_2724	0	0	0	0	0	0	0	0	0	0	0	n.a.	n.a.	n.a.	n.a.	n.a.	n.a.
vOTU_2725	1	0	0	2	0	1	4	7	0	531	1	n.a.	n.a.	n.a.	n.a.	n.a.	n.a.
vOTU_2726	305	225	10	145	2	0	26	0	0	0	0	n.a.	n.a.	n.a.	n.a.	n.a.	n.a.
vOTU_2727	669	447	125	151	23	0	122	0	2	0	0	n.a.	n.a.	n.a.	n.a.	n.a.	n.a.
vOTU_2728	0	0	2	0	33	0	0	0	460	10	0	n.a.	n.a.	n.a.	n.a.	n.a.	n.a.
vOTU_2729	5353	2957	278	2040	119	52	850	19	0	0	0	n.a.	n.a.	n.a.	n.a.	n.a.	n.a.
vOTU_273	106	106	31	21	10	66	15	23	0	0	68	Faecalibacterium phage FP_Lagaffe	MG711461	Faecalibacterium	O	O	O
vOTU_2730	0	0	0	0	0	0	0	0	0	0	0	n.a.	n.a.	n.a.	n.a.	n.a.	n.a.
vOTU_2731	6	28	46	16	160	575	125	219	104	118	25	n.a.	n.a.	n.a.	n.a.	n.a.	n.a.
vOTU_2732	18	20	6	1	0	1	1	0	0	0	0	n.a.	n.a.	n.a.	n.a.	n.a.	n.a.
vOTU_2733	40	79	229	194	98	811	260	570	262	555	196	n.a.	n.a.	n.a.	n.a.	n.a.	n.a.
vOTU_2734	281	204	0	54	4	0	4	2	0	0	0	Gokushovirus WZ-2015a	KT264757	Unspecified	Microviridae	Gokushovirinae	Gokushovirus
vOTU_2735	437	1505	4834	4220	18386	50708	13703	40501	11140	14387	1391	n.a.	n.a.	n.a.	n.a.	n.a.	n.a.
vOTU_2736	55	129	0	417	0	2306	710	1527	0	0	152	n.a.	n.a.	n.a.	n.a.	n.a.	n.a.
vOTU_2737	10	14	7	5	0	0	1	0	0	0	0	n.a.	n.a.	n.a.	n.a.	n.a.	n.a.
vOTU_2738	0	0	0	2	0	0	3	0	6	0	2	n.a.	n.a.	n.a.	n.a.	n.a.	n.a.
vOTU_2739	365	262	40	1638	33	1890	1614	1550	68	72	760	n.a.	n.a.	n.a.	n.a.	n.a.	n.a.
vOTU_274	93	36	13	66	12	1	9	1	0	0	0	n.a.	n.a.	n.a.	n.a.	n.a.	n.a.
vOTU_2740	24	279	44	67	14	0	26	1	2	0	1028	n.a.	n.a.	n.a.	n.a.	n.a.	n.a.
vOTU_2741	309	225	10	80	0	3	42	0	0	0	0	n.a.	n.a.	n.a.	n.a.	n.a.	n.a.
vOTU_2742	572	528	79	112	22	27	47	0	0	0	635	n.a.	n.a.	n.a.	n.a.	n.a.	n.a.
vOTU_2743	5242	2842	327	1520	135	16	961	52	0	0	11	n.a.	n.a.	n.a.	n.a.	n.a.	n.a.
vOTU_2744	15	6	0	0	0	0	16	0	0	0	24	n.a.	n.a.	n.a.	n.a.	n.a.	n.a.
vOTU_2745	14	7309	700	1946	172	140	1572	89	7	0	30788	n.a.	n.a.	n.a.	n.a.	n.a.	n.a.
vOTU_2746	2730	1586	318	1075	110	75	661	14	0	0	0	n.a.	n.a.	n.a.	n.a.	n.a.	n.a.
vOTU_2747	0	0	0	0	0	0	0	0	0	0	0	n.a.	n.a.	n.a.	n.a.	n.a.	n.a.
vOTU_2748	0	0	0	0	0	0	0	0	0	2	0	n.a.	n.a.	n.a.	n.a.	n.a.	n.a.
vOTU_2749	0	0	0	0	0	2	0	0	0	0	0	n.a.	n.a.	n.a.	n.a.	n.a.	n.a.
vOTU_275	92	54	20	69	4	0	7	0	0	1	0	n.a.	n.a.	n.a.	n.a.	n.a.	n.a.
vOTU_2750	834	428	261	868	70	62	704	15	2	0	37	Phage DP SC_2_H4_2017	MT121960	Unspecified	O	O	O
vOTU_2751	60	252	441	551	910	2411	1507	1708	1990	696	148	n.a.	n.a.	n.a.	n.a.	n.a.	n.a.
vOTU_2752	29	17	14	0	0	0	0	0	0	0	0	Lactococcus phage P680	KC182551	Lactococcus	O	O	O
vOTU_2753	0	0	0	0	0	0	0	0	0	0	0	n.a.	n.a.	n.a.	n.a.	n.a.	n.a.
vOTU_2754	1	506	9	151	10	0	71	0	0	2	1954	n.a.	n.a.	n.a.	n.a.	n.a.	n.a.
vOTU_2755	84	150	644	286	274	1908	482	1048	1604	2156	356	n.a.	n.a.	n.a.	n.a.	n.a.	n.a.
vOTU_2756	189	654	20	131	12	0	171	0	0	0	2365	n.a.	n.a.	n.a.	n.a.	n.a.	n.a.
vOTU_2757	5	1	5	14	0	0	2	0	0	0	0	n.a.	n.a.	n.a.	n.a.	n.a.	n.a.
vOTU_2758	1	0	0	3	0	0	0	0	0	0	0	Bacillus phage vB_BtS_BMBtp13	KX190832	Bacillus	Siphoviridae	Unclassified	Unclassified
vOTU_2759	0	0	0	0	0	0	0	0	0	0	0	n.a.	n.a.	n.a.	n.a.	n.a.	n.a.
vOTU_276	89	24	14	77	0	0	7	2	0	0	0	n.a.	n.a.	n.a.	n.a.	n.a.	n.a.
vOTU_2760	0	8	8	0	21	0	26	0	314	54	0	n.a.	n.a.	n.a.	n.a.	n.a.	n.a.
vOTU_2761	1	3	2	0	0	0	1	0	0	0	1	n.a.	n.a.	n.a.	n.a.	n.a.	n.a.
vOTU_2762	18	12	0	32	0	12	8	0	2	0	0	Lactococcus phage GP13	MW041637	Lactococcus	O	O	O
vOTU_2763	2	4	0	0	0	0	0	0	0	0	0	n.a.	n.a.	n.a.	n.a.	n.a.	n.a.
vOTU_2764	85	69	0	50	0	0	14	0	0	0	0	n.a.	n.a.	n.a.	n.a.	n.a.	n.a.
vOTU_2765	0	164	68	25	2	0	28	0	0	0	668	n.a.	n.a.	n.a.	n.a.	n.a.	n.a.
vOTU_2766	0	0	0	0	0	0	0	1	0	0	0	n.a.	n.a.	n.a.	n.a.	n.a.	n.a.
vOTU_2767	348	206	2	14	4	0	40	0	0	0	0	Gokushovirus WZ-2015a	KT264756	Unspecified	Microviridae	Gokushovirinae	Gokushovirus
vOTU_2768	138	128	27	0	2	71	0	0	0	0	0	n.a.	n.a.	n.a.	n.a.	n.a.	n.a.
vOTU_2769	546	328	843	1241	280	26	971	0	2	0	0	crAssphage cr7_1	MT774402	Unspecified	Podoviridae	Unclassified	Unclassified
vOTU_277	86	83	58	125	28	17	131	3	2	0	229	Eggerthella phage PMBT5	MH626557	Eggerthella	O	O	O
vOTU_2770	9	2242	71	563	102	81	588	24	0	0	7505	Tortoise microvirus 97	MK765650	Unspecified	Microviridae	Unclassified	Unclassified
vOTU_2771	1315	638	551	707	159	185	791	20	2	0	416	Parabacteroides phage PDS1	MN929097	Parabacteroides	O	O	O
vOTU_2772	28	42	10	5	6	0	40	0	0	0	107	Roseburia phage Shimadzu	LR596903	Roseburia	O	O	O
vOTU_2773	48	23	9	0	13	1	4	1	0	0	3	n.a.	n.a.	n.a.	n.a.	n.a.	n.a.
vOTU_2774	2161	1506	126	877	53	0	437	0	0	0	430	n.a.	n.a.	n.a.	n.a.	n.a.	n.a.
vOTU_2775	24	19	14	0	0	0	0	0	4	0	0	Lactococcus phage LP8511	MF775669	Lactococcus	O	O	O
vOTU_2776	0	2	6	7	2	0	6	0	0	0	11	n.a.	n.a.	n.a.	n.a.	n.a.	n.a.
vOTU_2777	259	126	2	107	4	0	8	0	0	0	0	n.a.	n.a.	n.a.	n.a.	n.a.	n.a.
vOTU_2778	26	0	1	18	0	0	0	0	0	0	0	n.a.	n.a.	n.a.	n.a.	n.a.	n.a.
vOTU_2779	7	8	8	9	6	1	6	1	0	0	8	Butyrivibrio virus Ceridwen	MN882553	Butyrivibrio	O	O	O
vOTU_278	5304	2771	5548	4185	1127	143	3952	151	18	0	5	UAG-readthrough crAss clade sp.	MZ130493	Unspecified	O	O	O
vOTU_2780	138	564	1174	891	1908	2409	3437	5133	1872	2301	365	n.a.	n.a.	n.a.	n.a.	n.a.	n.a.
vOTU_2781	167	80	207	166	49	0	40	0	0	0	0	n.a.	n.a.	n.a.	n.a.	n.a.	n.a.
vOTU_2782	0	0	0	0	0	2	0	0	6	336	0	n.a.	n.a.	n.a.	n.a.	n.a.	n.a.
vOTU_2783	1	0	0	0	0	0	0	0	0	0	1	Faecalibacterium phage FP_Lagaffe	MG711461	Faecalibacterium	Myoviridae	Unclassified	Lagaffevirus
vOTU_2784	185037	135698	95956	131593	25956	8544	108405	2497	273	183	5889	CrAssphage sp. C0521BD4	MW067000	Unspecified	O	O	O
vOTU_2785	52	137	0	613	0	2835	782	2215	0	0	319	n.a.	n.a.	n.a.	n.a.	n.a.	n.a.
vOTU_2786	9029	4858	377	3103	178	46	1614	0	0	0	0	Campylobacter phage PC10	MZ047271	Campylobacter	Myoviridae	Unclassified	Unclassified
vOTU_2787	4104	2658	324	1452	66	1	881	0	0	0	2726	n.a.	n.a.	n.a.	n.a.	n.a.	n.a.
vOTU_2788	0	0	0	0	0	0	1	0	0	0	0	n.a.	n.a.	n.a.	n.a.	n.a.	n.a.
vOTU_2789	33	20	14	53	6	0	0	0	0	0	0	n.a.	n.a.	n.a.	n.a.	n.a.	n.a.
vOTU_279	191	130	96	137	22	0	12	1	0	4	0	n.a.	n.a.	n.a.	n.a.	n.a.	n.a.
vOTU_2790	1472	1098	76	139	24	32	44	0	4	0	0	Lactococcus phage P656	MN552149	Lactococcus	O	O	O
vOTU_2791	5	3738	179	528	172	24	345	0	0	0	14620	Microviridae sp.	MG945130	Unspecified	Microviridae	Unclassified	Unclassified
vOTU_2792	1	0	0	0	0	4	2	0	0	0	0	n.a.	n.a.	n.a.	n.a.	n.a.	n.a.
vOTU_2793	0	0	2	0	28	0	0	0	443	0	0	n.a.	n.a.	n.a.	n.a.	n.a.	n.a.
vOTU_2794	4	324	19	73	12	1	27	0	0	0	1331	n.a.	n.a.	n.a.	n.a.	n.a.	n.a.
vOTU_2795	9370	5157	798	3184	247	0	1537	0	4	14	0	n.a.	n.a.	n.a.	n.a.	n.a.	n.a.
vOTU_2796	0	0	0	0	18	0	0	0	917	0	0	n.a.	n.a.	n.a.	n.a.	n.a.	n.a.
vOTU_2797	24	118	337	88	175	492	118	589	364	796	43	n.a.	n.a.	n.a.	n.a.	n.a.	n.a.
vOTU_2798	0	0	0	0	0	0	0	0	0	0	0	n.a.	n.a.	n.a.	n.a.	n.a.	n.a.
[truncated: 1,810 more rows]

## Sheet:  Data 2
ViralOTU	taxID	Accession	Contig length	Taxonomy	Lifestyle	Adherence	Level of Adherence	Depleted in effluent samples	Has Ig-like domain	Cloned(1) or not cloned(0) gene and domains	Pooled filtrate	Healthy filtrate	Dysbiotic filtrate	Caco 2 adherent I	Caco 2 non adherent I	Caco 2 adherent II	Caco 2 non adherent II	HT29 MTX adherent I	HT29 MTX non adherent I	HT29 MTX adherent II	HT29 MTX non adherent II	Fold change of Pooled filtrate / Caco 2 non adherent I	Fold change of Pooled filtrate / Caco 2 non adherent II	Fold change of Pooled filtrate / HT29 MTX non adherent I	Fold change of Pooled filtrate / HT29 MTX non adherent II
vOTU_281	n.a.	n.a.	42082	n.a.	n.a.	non-adherent	1	yes	1	0	5.10091280663233	12.2049883112949	0.00350942156390087	15.2851918010858	4.7169869369506	0.99160275575058	4.63401350007541	0.364875627416587	4.62899345526517	0	2.61372874723795	1.08139218420858	1.10075484384094	1.10194858902433	1.95158461336996
vOTU_110	crAssphage cr128_1	MT774392	90859	Crassvirales	Virulent	non-adherent	1	no	0	0	1.06635656090366	1.52184843043329	0.286614644652147	7.61142816888496	1.24996322153574	0.229633977742964	2.40178584850157	0.0422486934506897	0.963258536601776	0	2.66283836424348	0.853110349593726	0.443984863000561	1.10703048079449	0.400458614094894
vOTU_1263	Microvirus mar60	MZ089806	8407	Microviridae	Virulent	non-adherent	0	yes	0	0	6.8752826901658	10.6706405665372	0	0	0.678401028864713	0	1.26236594940027	0.304403000534176	1.01072392720699	0	0.442749779829626	10.1345404821561	5.44634675343716	6.80233494537402	15.5285965197125
vOTU_1265	Tortoise microvirus 97	MK765650	8398	Microviridae	Virulent	non-adherent	3	yes	0	0	74.9520674166561	0.112838832237317	191.459782752612	0	16.8453286239698	2.48443838815765	20.2195009032782	17.9790242324312	14.291775338344	1.89164179563111	8.44342229715134	4.44942744008001	3.70691975905816	5.24441964992022	8.87697722307976
vOTU_143	crAssphage cr10_1	MT774382	75183	Crassvirales	Virulent	non-adherent	3	no	0	0	4.78192037833171	9.31659412306656	0.00392864020462276	5.09376300719878	11.6839561125581	4.44021942912583	19.8239300903782	1.07221253212775	14.5823598437036	0	18.1795204357761	0.409272367361257	0.241219594526954	0.327925001823107	0.263038862616045
vOTU_144	Phage DP SC_6_H4_2017	MT121964	74190	Myoviridae	Virulent	adherent	4	yes	0	0	195.945375381523	0.419376468271581	457.784278646185	89.306586551107	171.461836242505	7.31193089604323	186.6146945601	112.43346387771	190.951219915262	14.6676308704696	147.917084265848	1.14279293675818	1.04999971113431	1.0261540903927	1.3246973894466
vOTU_1451	Human gut microviridae SH-CHD12	KX513875	7263	Microviridae	Virulent	non-adherent	3	yes	0	0	65.79452661179	92.1569538446159	0	0	10.9253068494454	2.8726853344001	20.5481539200126	15.8557374565726	12.5328079650575	2.18725152136997	7.94355771512167	6.02221315322872	3.20196777130963	5.24978335224081	8.28275301462731
vOTU_31	n.a.	n.a.	144413	n.a.	n.a.	adherent	4	yes	1	0	53.9839706352416	0.00328093908834036	162.848306203853	9.03695226075573	16.9142090778686	1.73372039224291	21.389778347943	9.82619179806981	16.6522499934699	1.10004001022831	25.7063669885691	3.19163434640742	2.52382094648648	3.2418424330893	2.1000233389357
vOTU_42	n.a.	n.a.	128324	n.a.	n.a.	non-adherent	2	yes	1	0	15.1788025037544	19.0227115880139	0.0115086404921976	2.54974028172771	4.87538673354892	0	4.06792727408288	2.33328586221147	4.44312187400298	0	5.04128540219294	3.11335353138341	3.73133575923538	3.41624716453685	3.01089926334098
vOTU_102	CrAss-like virus sp.	MZ130490	93247	Crassvirales	Temperate	non-adherent	4	no	1	0 (UWG91037.1-IPR024361)	22.7621979099158	0.311649301346128	59.3931053021012	44.9376346796075	69.0868878325442	8.50262116939335	66.3386881510982	57.1805874624397	67.7436488734523	3.57766109144435	70.2270516382228	0.329472040556925	0.343121013458553	0.336004899181566	0.324122932387594
vOTU_151	Faecalibacterium phage FP_Taranis	MG711467	69852	Myoviridae	Temperate	non-adherent	1	no	1	0	0.637152640063168	0.00226101975874944	2.32988594505223	0.372597860051346	0.50764124602712	1.4934657263749	1.12998961541578	0.824315847413722	0.624951887388335	0.227423807474519	0.756674154873057	1.25512385971318	0.563857075649964	1.01952270714122	0.842043614097087
vOTU_153	Faecalibacterium phage FP_Taranis	MG711467	69551	Myoviridae	Temperate	adherent	4	yes	1	0	55.220292704047	0.00908321963383217	149.084911669948	22.2387879390613	42.4431384286318	6.29970216472382	39.3870096369853	31.4595649493845	40.9213731070291	1.59885630110236	38.8617509640974	1.30104169362734	1.40199251512087	1.34942423754011	1.4209419630902
vOTU_182	Roseburia phage Jekyll	LR596902	59584	Siphoviridae	Temperate	non-adherent	1	yes	1	0	7.8078307441869	0.060965113123117	21.0596349167865	0.312004969218805	4.53208382662248	0.700332759927093	3.00566410958079	1.03079324335022	5.09823659041092	0.79984598884147	3.06414108522936	1.72279045200399	2.5977056848431	1.53147673822599	2.54813030046965
vOTU_148	Phage DP SC_6_H4_2017	MT121964	70108	Myoviridae	Virulent	non-adherent	2	no	0	0	12.2265852452702	27.2167637296931	0.00280868523329864	16.7587131030836	22.8806987119791	0	17.8529775333945	15.4040475089451	22.1903785503543	0.906373469487651	14.8977091083352	0.534362407336316	0.684848520220227	0.550985879647145	0.820702374865776
vOTU_1518	Chicken microvirus mg8_48	MN379648	6918	Microviridae	Virulent	non-adherent	1	yes	0	0	7.16448830610176	6.09556415643829	0	0	0.465974878676002	0	0.76703603184505	9.98787694250533	0.429893700435128	0	0.269022650984942	15.3752672814865	9.34048468214472	16.6657206161663	26.631543031307
vOTU_1542	Chicken microvirus mg8_48	MN379648	6807	Microviridae	Virulent	non-adherent	3	yes	0	0	142.346578272135	12.6219469943238	540.066930557199	7.10082424319473	11.0561177175256	0	15.9806497723275	10.7146770569249	11.6403673016707	4.66755040391069	4.83934875589758	12.8749152196973	8.90743369638362	12.2287016021999	29.4144078991334
vOTU_255	Faecalibacterium phage FP_Lagaffe	MG711461	44952	Myoviridae	Temperate	non-adherent	1	no	1	0	0.78917640688751	1.20335775103325	0.950564002512327	5.45903750521266	1.92244300317293	0	1.09191551503409	0.0284649851562868	1.12943823266539	0.530099032291448	0.670710956845615	0.410507050448311	0.722744934037201	0.69873356865662	1.17662668073748
vOTU_429	Streptococcus phage IPP57	KY065494	32145	Siphoviridae	Temperate	non-adherent	3	yes	1	0	12.6924650956967	27.3766863646743	0	0	4.50890198533759	3.2453435345696	7.6760155537763	9.19514390866972	5.50815023541792	7.41297610812417	5.99233832321297	2.81497915389846	1.65352258691718	2.30430626493864	2.11811556876369
vOTU_480	Geobacillus phage GBSV1	DQ340064	27674	Siphoviridae	Temperate	non-adherent	3	no	1	0	1.15396318280204	1.96322334150209	0.00177884751333473	5.77720369802076	3.42287575808446	2.26179593666416	4.84156502582487	2.45055195040495	3.41587270085007	0	3.15406262221575	0.337132652295809	0.238345075744478	0.337823825377002	0.365865653609431
vOTU_156	crAssphage cr4_1	MT774400	69243	Crassvirales	Virulent	non-adherent	1	no	0	0	4.01514106236929	6.74235719810257	0.00853131598873972	7.83967649162012	4.23651333957127	0	3.43894245866217	0.0923961998140899	3.41761327730475	0	4.26012945529429	0.947746587946688	1.16755110346664	1.17483774101433	0.94249273513965
vOTU_1574	Microvirus mar63	MZ089809	6673	Microviridae	Virulent	non-adherent	0	yes	0	0	50.8775207752652	0.248514296115052	121.553557678179	0.557185796071731	10.3491286086818	0	13.120764562718	0	11.619443880004	0	5.1596472262859	4.91611638999096	3.87763384763654	4.37865368607021	9.86065879001745
vOTU_1583	Tortoise microvirus 1	MK765551	6635	Microviridae	Virulent	non-adherent	1	yes	0	0	28.2904489628919	0.416562647067504	99.4795315952695	10.0867844324582	4.29790312710298	0	5.59826478946924	0	3.34571517654504	0	1.2341875324583	6.5823840431604	5.05343173765348	8.45572544884292	22.9223259989847
vOTU_1594	Microviridae sp.	MG945755	6605	Microviridae	Virulent	non-adherent	0	no	0	0	4.21142942975893	5.90618891604493	0	0	0	0	1.4059230461063	0	0.402022901969587	0	0.225416950735967	-1	2.99549071439044	10.475595815876	18.6828426877791
vOTU_1598	Tortoise microvirus 97	MK765650	6590	Microviridae	Virulent	non-adherent	1	yes	0	0	58.0088114263657	0.0479322464910972	129.74034649884	0	13.9789036916988	0	14.3931867103088	21.9408278361504	12.7650751069331	0	6.01538729888385	4.14973968672619	4.03029659754349	4.54433765100681	9.6434042471595
vOTU_16	crAssphage cr111_1	MT774387	175318	Crassvirales	Virulent	non-adherent	4	no	0	0	5.3319032372117	8.4887918859962	0.00477345762231164	9.86160508328745	9.05995910135796	2.38016787594519	8.68663777822736	9.23989803748434	9.40867691495836	2.53715088235025	9.56037308651793	0.588512947747468	0.613805176794163	0.566700640845132	0.55770869912292
vOTU_70	Bacteroides phage SJC03	MT074146	100645	Myoviridae	Temperate	non-adherent	4	no	1	0	43.6317835622896	0.00313849177183497	105.529354993101	23.5694601953906	36.4188319609098	3.31689619295511	49.0526134705985	18.4982553385122	32.2658911591531	2.20978795961986	37.2497115634225	1.19805554470066	0.889489478240379	1.35225719776571	1.17133211858569
vOTU_162	Rhizobium phage RHph_TM29	MN988463	63459	Podoviridae	Virulent	non-adherent	4	no	0	0	5.78606165024602	9.59805677388014	0.0139633601146009	10.8978514000649	6.45530145574831	2.63027322633485	8.04829408869137	6.69429490271631	6.12257458614121	5.25703468056401	5.01208288417582	0.896327102600863	0.718917771453705	0.945037348069731	1.15442257918635
vOTU_1622	Chicken microvirus mg8_48	MN379648	6552	Microviridae	Virulent	non-adherent	1	yes	0	0	32.9715162761197	32.7829644346619	0.510911503924563	0	2.34648352895412	0	4.85929969624913	10.9363932713283	2.43164951237099	0	1.64749274376987	14.0514586483443	6.78524033032379	13.5593209911122	20.0131481008364
vOTU_97	CrAss-like virus sp.	MZ130487	94560	Crassvirales	Temperate	adherent	4	yes	1	0	16.1784557473425	28.8373201660826	0	13.8799660370864	13.2153812107289	0.220646294244373	9.49768008841436	10.6223883249275	14.9459547485095	2.85598701982943	10.4056988412961	1.22421407974278	1.7034113169465	1.08246385189651	1.5547687852676
vOTU_1638	Tortoise microvirus 97	MK765650	6496	Microviridae	Virulent	non-adherent	0	yes	0	0	4.43780790657968	7.1358430984031	1.59899496670711	0	0.916146516866403	0	1.42951381150433	0	0.327014934422307	0	0.34379902084615	4.84399364608056	3.10441764945918	13.5706582160212	12.908145857011
vOTU_1654	Capybara microvirus Cap3_SP_374	MK496774	6471	Microviridae	Virulent	non-adherent	0	yes	0	0	5.12487061958869	0.500340506854796	10.4602473907487	0	1.51364979044831	0	0.820020903771296	0	1.31311328326831	0	0.460169667628206	3.38577037563678	6.24968289956914	3.90283967490834	11.1369153164813
vOTU_1692	Microviridae sp.	MG945130	6397	Microviridae	Virulent	non-adherent	1	yes	0	0	9.61158098354043	14.2826967548622	0	0	0.0193817667577385	0	3.94015749952232	0	1.52754876730242	9.93341116130065	1.04735896799278	495.908402143104	2.43939004588159	6.29215982447097	9.17696919324677
vOTU_1702	Microvirus mar63	MZ089809	6356	Microviridae	Virulent	adherent	4	yes	0	0	107.909880715681	170.062796094368	0.0309803814248114	10.5295491990812	16.9904147353366	6.56523397852359	23.8978004334808	26.9762073171624	19.3345058936945	2.49937190052078	9.69200235272306	6.35122110887912	4.51547333889772	5.5812070558717	11.1339098762561
vOTU_1709	Microvirus mar63	MZ089809	6342	Microviridae	Virulent	non-adherent	0	yes	0	0	6.71012603051008	10.0111280951817	0.124195083151121	0	1.368489646239	0	0.836700609950182	0	0.937875944374085	0	0.645603459307857	4.90330785399175	8.01974559443621	7.15459871933089	10.3935719887621
vOTU_1717	Microvirus mar63	MZ089809	6324	Microviridae	Virulent	non-adherent	0	yes	0	0	12.9557575876498	0.0499483719760168	35.9478337849509	0	0.470531923906084	0	2.30747580452817	0	0.789386335059639	0	0.176574829175885	27.5342796724579	5.61468838036158	16.4124421873492	73.3726185556417
vOTU_1736	Microvirus mar63	MZ089809	6272	Microviridae	Virulent	non-adherent	0	yes	0	0	5.40266965067942	8.88897855905969	0.078488243118663	0.59280944151573	0.948866035325917	0	1.7978324211011	0	0.812865694135446	0	0.949540152813179	5.69381709276136	3.00510191454356	6.64644810287586	5.68977481855091
vOTU_1738	Microvirus mar60	MZ089806	6262	Microviridae	Virulent	non-adherent	0	no	0	0	2.38835512341871	4.640747748742	0	0	0	0	1.05923731801023	0	0.474928875696298	0	0.118882063207527	-1	2.25478755592298	5.02886904890151	20.0901217473781
vOTU_1745	Microviridae sp.	MG945453	6245	Microviridae	Virulent	non-adherent	1	yes	0	0	5.17150204254846	7.38471283249708	0	0.59537242869282	0.476484209252534	0	0.849696600208816	3.68807753873777	0.493229634957661	0	0.238411362627872	10.8534594476091	6.08629249696602	10.4849783468351	21.6915082634734
vOTU_1747	Human gut gokushovirus	KX513876	6244	Microviridae	Virulent	non-adherent	2	yes	0	0	154.510349444931	221.690689390323	0	21.4368400734657	13.9195385212086	0	35.37428540089	20.9024531230031	18.2694298610173	0	7.71980402264705	11.100249423464	4.36787196388266	8.45731643627367	20.0148020586604
vOTU_175	Gordonia phage Secretariat	MT310850	60551	Siphoviridae	Virulent	non-adherent	1	no	0	0	2.05114412250683	4.44328346934881	0.0902427490103685	0.552640044832948	5.60637104947985	0	4.73226180390776	12.3199009336026	4.88876606665319	0	4.39525547109837	0.365859502413264	0.433438429127707	0.419562747438031	0.46667233247178
vOTU_1773	Tortoise microvirus 13	MK765563	6174	Microviridae	Virulent	non-adherent	2	yes	0	0	14.5226802834657	27.1158013151045	0.00797340882475306	0	4.25734602093321	3.37938347647359	3.97503937737386	13.0567144157694	4.00841707372612	0	1.56749485543763	3.41120505875215	3.65346828163001	3.62304620910264	9.26489821200155
vOTU_1784	Tortoise microvirus 97	MK765650	6162	Microviridae	Virulent	non-adherent	2	yes	0	0	15.5007025080672	1.64036873418413	36.485472529332	0	4.50708800334837	3.38596455432456	7.53499003532303	4.15306073594744	3.75766800595253	0	1.51014175552891	3.43918345871026	2.05716297372683	4.12508568705709	10.26440229953
vOTU_120	Phage DP SC_6_H4_2017	MT121964	86511	Myoviridae	Virulent	adherent	4	yes	1	1 (6711S/UVN08811.1-IPR024361), 0 (UWG76145.1-IPR024361, UVM87531.1-IPR022409)	209.758241370791	50.6209645556455	502.884512650777	86.8162852205737	153.340828537393	9.88818597558305	62.8707811724711	113.696090022933	156.491083223165	3.67259835158767	51.5706187938477	1.36792166425291	3.33633903474762	1.34038462160598	4.06739818673293
vOTU_1790	Tortoise microvirus 13	MK765563	6134	Microviridae	Virulent	non-adherent	2	yes	0	0	8.12731213066401	0.0514955175051077	24.7904719226532	0	1.51595812621356	3.40142053859601	1.51387703285492	5.84082562061809	1.57572791224865	0	0.788858268460378	5.36117191506059	5.36854179981662	5.15781440912975	10.302626537117
vOTU_1796	Tortoise microvirus 13	MK765563	6108	Microviridae	Virulent	non-adherent	0	yes	0	0	21.6586276985237	0.116358118016821	53.6686466754298	0	5.9678516065947	0	4.3437747775901	0.209488869146268	3.54743744971749	0	1.09691475413389	3.62921686500885	4.98613045277172	6.10542906126462	19.7450418247178
vOTU_1800	Tortoise microvirus 13	MK765563	6104	Microviridae	Virulent	non-adherent	0	yes	0	0	12.6888388126049	21.7473525907852	0.00806484699934885	0	0.6093635089249	0	3.47729703034342	0	3.11474224694715	0	1.34155214250669	20.8231025106701	3.6490523248029	4.07380059298377	9.45832697109762
vOTU_1803	Tortoise microvirus 13	MK765563	6094	Microviridae	Virulent	non-adherent	1	yes	0	0	5.79759707720164	11.1053328376483	0	0	1.5462540709129	0	4.35375391229412	7.5589249194018	1.39434789235793	0	1.09943474208234	3.74944660535559	1.33163178121538	4.15792723535987	5.27325256815238
vOTU_1804	Microviridae sp.	MG945511	6086	Microviridae	Virulent	non-adherent	2	yes	0	0	34.582004003356	51.7589306998514	0	0.610926851328732	4.84858175220542	3.4282473847762	6.539215332284	0	6.70166760909302	2.61025432134573	1.22319993395585	7.1323957748317	5.28840269758748	5.16020877496732	28.2717510387016
vOTU_1812	Microvirus mar45	MZ089791	6069	Microviridae	Virulent	non-adherent	1	yes	0	0	7.2619677791845	0	31.9668582298804	1.83791439307299	0.122575543202425	0	0.874337661608841	0	0.700045811173932	0	0.490650505721226	59.2448345686043	8.30567879899166	10.3735607916954	14.800693557851
vOTU_1818	Gokushovirus WZ-2015a	KT264793	6057	Microviridae	Virulent	non-adherent	2	yes	0	0	16.1988362928248	25.9316658496171	1.29226091255738	8.5939262738341	3.725491080529	0	3.94231446382174	5.49257195499101	3.173983090105	0	1.6899525916008	4.34810765686352	4.1089660506487	5.10363030708172	9.58537912444073
vOTU_1828	Gokushovirus WZ-2015a	KT264791	6016	Microviridae	Virulent	non-adherent	1	yes	0	0	14.447723445021	0.61694043823502	36.9372351966907	0	2.57615446204398	0	2.64612131065694	13.6123192845256	1.83615406795844	0	0.928074484465008	5.60825201201555	5.45996262032075	7.86847013392783	15.5674180110118
vOTU_1841	Microviridae sp.	MG945743	5971	Microviridae	Virulent	non-adherent	1	yes	0	0	13.3707825828436	0	31.4114917735953	0.622693153104448	1.10052145089774	0	1.99954770619396	7.28604462122655	4.16248224148139	0	0.872730925915044	12.1494974695282	6.68690351394229	3.2122137242044	15.3206242448949
vOTU_1845	Microviridae sp.	MG945382	5955	Microviridae	Virulent	non-adherent	1	yes	0	0	7.97122786221224	0.411086424671126	18.4842013642117	1.2487324323045	2.64418397440053	0	2.33907348099045	0	2.81811640817088	0	1.12509745058771	3.01462679578467	3.40785696857925	2.82856586019666	7.08492216211884
vOTU_1867	Poophage MBI-2016a	LT986678	5893	Microviridae	Virulent	non-adherent	1	yes	0	0	39.7237453561354	64.6701820855324	0	0	7.84769479162929	0	5.96548509290928	16.7191527204134	5.04667337452947	0	1.13693455256233	5.06183617111444	6.65892961552316	7.87127329393279	34.9393421693532
vOTU_188	Rhizobium phage RHph_TM29	MN988463	58216	Podoviridae	Virulent	non-adherent	4	no	0	0	5.33539654640018	8.33145124999752	0.00422803233509906	5.81192755194424	5.54798245976714	1.07518449826927	5.57150896274366	6.90155998354504	5.84018923821404	2.72880441797961	4.75696520694754	0.96168230254717	0.957621459837478	0.913565696037579	1.12159671435222
vOTU_1891	Gokushovirus WZ-2015a	KT264793	5827	Microviridae	Virulent	non-adherent	1	yes	0	0	89.7460164768983	0.0406564489930063	233.838510070317	0	9.42602140784609	0	17.5300049622195	17.1281148093602	13.3793387358963	0	4.6950662232458	9.52109194258723	5.11956594823093	6.7078065850977	19.114962858789
vOTU_1904	Microvirus mar45	MZ089791	5799	Microviridae	Virulent	non-adherent	1	yes	0	0	104.818852336776	0.0544703404684136	249.458337179715	0	14.70974157977	0	16.2420772568369	0.220651493834352	12.6014040492932	2.73943917911883	3.69074582590259	7.12581195042415	6.45353735727701	8.3180296359639	28.4004527218134
vOTU_1948	Microviridae sp.	MG945780	5696	Microviridae	Virulent	non-adherent	2	yes	0	0	27.1827762635725	0.0693191503634855	62.252112233714	0	7.94497614316667	3.66297640164114	9.31593270418549	27.8555466257778	8.80147835859767	0	3.23470455147243	3.4213792179794	2.91788027315396	3.08843300591875	8.40348038932927
vOTU_1958	Tortoise microvirus 19	MK765569	5669	Microviridae	Virulent	non-adherent	2	yes	0	0	82.5357312152995	122.596697478219	0	6.55865376113364	13.2099202359056	0	13.8064456178312	11.2855707597937	12.0847275889461	0	3.21728122336135	6.24801132341138	5.9780578941117	6.8297552102701	25.6538752708312
vOTU_197	Flavobacterium phage vB_FspP_elemoF_6-3D	MT497071	55870	Podoviridae	Virulent	non-adherent	4	no	0	0	2.08979798074051	1.13357146281465	2.6459846380943	668.486176993736	7.88250036233664	1084.48123585473	21.6903326364585	338.383204551876	6.43332201843627	1497.89670823112	19.0140529386521	0.265118665991539	0.0963469770504044	0.324839635689256	0.109908076278274
vOTU_2	crAssphage cr108_1	MT774385	201214	Crassvirales	Virulent	non-adherent	3	no	0	0	9.83969271952538	21.0279880680318	0.00122327040076797	10.0522172639555	14.5111700175182	1.60722842619347	19.4820934649658	15.3320065638036	14.0407634368334	0.789508075964401	17.5228934677953	0.678077143858605	0.50506341822145	0.700794708478079	0.561533558233943
vOTU_2008	Gokushovirus WZ-2015a	KT264798	5539	Microviridae	Virulent	non-adherent	1	yes	0	0	25.2009769464851	0.185338308218645	68.6025617516867	0.671258497415898	3.33522100206513	0	3.3529957463557	16.1706194064233	3.41328258253565	0	0.60479827750946	7.55601410847465	7.51595851974328	7.38320849127112	41.6684006612286
vOTU_2022	Microviridae sp.	MG945347	5517	Microviridae	Virulent	non-adherent	0	yes	0	0	9.10171936638472	18.8367560159168	0.00892293385608581	0	1.66302374193307	0	0.721364228970101	0	0.962610573684658	0	0.202403338718198	5.4729942434887	12.6173699787961	9.45524557406988	44.9682274216675
vOTU_2031	Gokushovirus WZ-2015a	KT264756	5493	Microviridae	Virulent	non-adherent	0	yes	0	0	2.15712776681702	5.85110669402725	0	0.676879813796953	1.62514685242058	0	0.48301067434044	0.465886769614203	0.580089845441644	0	0.13552511920727	1.32734328814906	4.46600433781847	3.7186097701378	15.9168114327053
vOTU_2054	Gokushovirus WZ-2015a	KT264799	5436	Microviridae	Virulent	non-adherent	2	yes	0	0	23.2329094819811	1.00235797470414	63.6629171027776	15.0475014676429	7.4354604112319	0	1.70826374531496	14.5939287693552	4.02505092793877	0	1.78030044839439	3.1246093983482	13.6003058928688	5.77207839054067	13.0499936136815
vOTU_2057	Tortoise microvirus 13	MK765563	5428	Microviridae	Virulent	non-adherent	0	yes	0	0	6.74853866505746	0	24.1967280751989	0	0.114208881677647	0	1.2219867511754	0	0.547900629994513	0	1.02861018764582	59.0894382812113	5.52259560798528	12.3170850618022	6.56083202957854
vOTU_2061	Gokushovirus WZ-2015a	KT264798	5420	Microviridae	Virulent	non-adherent	0	yes	0	0	4.67896126689451	6.41071687848642	0.217982993730002	0	1.37252946807291	0	1.95806467465094	0.472161628319339	1.23459601367583	0	0.137350457528696	3.40900605468526	2.38958463807055	3.78987232670838	34.0658586151193
vOTU_2089	Tortoise microvirus 97	MK765650	5368	Microviridae	Virulent	non-adherent	1	yes	0	0	74.9156091126262	0.0588437973875429	181.935700760242	0	16.3758345421052	0	24.5893418962488	25.7437156066512	15.3543989835103	0	8.07816685891808	4.5747658795651	3.04666995272675	4.87909746210719	9.2738377927811
vOTU_2090	Gokushovirus WZ-2015a	KT264760	5361	Microviridae	Virulent	non-adherent	0	yes	0	0	6.45552141741542	9.50095179643411	1.97425528969697	0	2.59025147142629	0	1.97961397810261	0	1.94161838624058	0	1.18032747217814	2.49223733240879	3.2610001186205	3.32481473350424	5.46926303892816
vOTU_2165	Gokushovirus WZ-2015a	KT264818	5189	Microviridae	Virulent	non-adherent	0	yes	0	0	8.68845465975229	0	25.2637696785045	0	1.21858609740064	0	1.53392424406554	0	1.26908767458521	0	0.430394765738406	7.12994730391689	5.66420062357464	6.84622097727966	20.1871754756263
vOTU_2175	Human gut gokushovirus	KX513867	5173	Microviridae	Virulent	non-adherent	0	no	0	0	5.43311306619734	7.48008975180757	0.228391228690626	0	0	0	2.0515581938156	0	0.287454535048349	0	0.791497610464031	-1	2.64828610885882	18.9007735267892	6.86434550700928
vOTU_2189	Human gut gokushovirus	KX513867	5142	Microviridae	Virulent	non-adherent	0	yes	0	0	19.840117713348	29.1946485715385	0.0382946916250683	0	2.00131630528744	0	3.09588988815872	0	1.54921894253741	0	1.73731500538047	9.91353423790669	6.40853467987772	12.8065292571575	11.4199886905386
vOTU_2190	Tortoise microvirus 14	MK765564	5138	Microviridae	Virulent	non-adherent	1	yes	0	0	12.9229906939835	19.2733249556208	0	0	1.37546793131713	4.06078504938652	2.71101256895643	0	1.75714836697762	0	0.470889122103538	9.39534132330412	4.76685015848452	7.3545244879985	27.4438080800304
vOTU_2198	Microviridae sp.	MG945330	5121	Microviridae	Virulent	non-adherent	0	yes	0	0	21.7556076524451	0	58.1678530822961	0	2.37269007440477	0	3.36763417730683	0	2.17780068805669	0	0.944904631660996	9.16917379439156	6.460205149077	9.98971474834927	23.0241306090353
vOTU_2210	Gokushovirus WZ-2015a	KT264795	5098	Microviridae	Virulent	non-adherent	1	yes	0	0	6.84524378710183	9.89815463399741	0	15.3158331033581	0.729610603859865	0	0.780652501221664	0	0.625035998629061	0	0.511090266637771	9.38205085135603	8.76861827303382	10.9517592620522	13.393414498252
vOTU_121	CrAss-like virus sp.	MZ130489	85996	Crassvirales	Virulent	adherent	4	yes	1	0 (DAN65229.1-IPR024361, MEF2932310.1-IPR024361, MEF2932309.1-IPR024361, YP_010359806.1-IPR024361,IPR013378)	53.5326433632416	74.7966316804424	0.00057244320763786	32.5565132720307	37.4178672039277	4.12453289599185	34.2075294416725	43.9384949490346	37.563376077378	2.77094419502827	32.7417115039592	1.43067062244591	1.5649374344476	1.42512864799394	1.63499832184302
vOTU_2262	Tortoise microvirus 97	MK765650	4969	Microviridae	Virulent	non-adherent	0	yes	0	0	6.8048487466474	0.143029862114458	18.0703471075191	0	0.274469064488184	0	1.8688109719324	0	0.790890456009962	0	1.0487173191062	24.7927713068019	3.64127182944084	8.60403447144605	6.48873497430845
vOTU_2271	Parabacteroides phage YZ-2015b	KM589516	4951	Microviridae	Virulent	non-adherent	0	yes	0	0	11.4847997224016	16.8272342515163	0	0	1.32724976435274	0	3.21532332961263	0	1.39445350343844	0	0.488674673675617	8.65308100318434	3.57189574579587	8.23605784924516	23.5019335788726
vOTU_2305	Tortoise microvirus 14	MK765564	4876	Microviridae	Virulent	non-adherent	2	yes	0	0	21.69296921339	37.7674842189091	0	21.3508660543943	6.15348834940921	0	5.57733198319488	16.2700157486085	5.51112715898121	0	1.67941638184185	3.52531247019794	3.88948860830829	3.93621279052473	12.9169689232154
vOTU_2416	Gokushovirus WZ-2015a	KT264829	4634	Microviridae	Virulent	non-adherent	0	yes	0	0	11.7715199314979	17.1262878667573	0	0	5.4313741639401	0	2.86272942830387	0	3.1401337388757	0	0.481941829826627	2.16731890976159	4.11199179884505	3.7487320319397	24.4251882757978
vOTU_245	Parabacteroides phage PDS1	MN929097	45741	Siphoviridae	Virulent	non-adherent	1	no	0	0	3.69932813809044	6.02176812523031	3.51604267105027	0.406429769483249	7.05295886386299	0.456140302655122	8.16411429585925	2.90929436010411	5.62640987400767	0	7.52723507160005	0.524507261348791	0.453120571813493	0.657493538673791	0.49145909525901
vOTU_2451	Tortoise microvirus 14	MK765564	4568	Microviridae	Virulent	non-adherent	1	yes	0	0	16.7656883950299	23.5798741226639	0	0	1.79137931012494	0	2.03286377397813	1.12045360135324	2.32518499781885	0	0.651873449917277	9.35909458162751	8.24732508377626	7.21047504209646	25.7192379857739
vOTU_2472	Microviridae sp.	MG883726	4533	Microviridae	Virulent	non-adherent	4	no	0	0	0.956328616416674	0.714251802306946	1.67242118176482	585.643940761367	7.43965675053978	1003.40180040968	20.7782497269793	398.009441423124	7.09970848493504	1158.24521901703	6.97963333151006	0.128544723027348	0.0460254655220041	0.134699701888594	0.13701702811511
vOTU_2690	Microvirus mar45	MZ089791	4162	Microviridae	Virulent	non-adherent	0	yes	0	0	34.8407035870619	0.227683929151608	95.6760896669106	0	1.31075135169802	0	1.593691514988	0.614876507806539	1.09736217686586	0	1.25206063398336	26.5807115452732	21.8616358682967	31.7495028729434	27.826690370592
vOTU_2734	Gokushovirus WZ-2015a	KT264757	4100	Microviridae	Virulent	non-adherent	1	no	0	0	3.5949092443749	5.41222284937493	0	1.81370771570081	0.120961133609028	0	0.647116496134643	0	1.39892203361456	0	0	29.7195399639228	5.5552736885059	2.56977097936352	-1
vOTU_2767	Gokushovirus WZ-2015a	KT264756	4042	Microviridae	Virulent	non-adherent	0	yes	0	0	3.68224372980645	6.79886068301356	0	0	1.22696845075956	0	0.656402185589321	0	0.36788775601314	0	0.0920880108616444	3.00109080027848	5.60973715604027	10.0091499910503	39.9861360382597
vOTU_2861	Chicken microvirus mg7_20	MN379644	3913	Microviridae	Virulent	non-adherent	0	yes	0	0	4.09906444860774	0	7.10803008879998	0	1.07730526610647	0	2.03412545424383	0	1.24862374960817	0	0.808552974488503	3.8049238016095	2.01514829877175	3.28286599537616	5.06963004025909
vOTU_348	Flavobacterium phage vB_FspS_filifjonk9-1	MN812206	37052	Siphoviridae	Virulent	non-adherent	4	no	0	0	1.67893203663529	0.850382761026098	1.67272571088708	501.640558812376	4.67805398912491	1294.30596923903	24.2210227451129	261.872190722455	6.59898697809133	1691.62916370927	19.0017715110138	0.358895395508115	0.0693171404982911	0.254422692787447	0.0883566058913064
vOTU_397	Lactobacillus phage Ld17	KJ564037	33640	Siphoviridae	Virulent	non-adherent	1	yes	0	0	15.5970289256294	32.6296203242493	0.00292674352461507	4.19999497779706	6.98798653554649	0	5.14624972141556	0.0380368018057493	13.4820363998382	0	3.70670668452516	2.23197752976346	3.03075633129967	1.15687485651771	4.20778611664747
vOTU_422	Parabacteroides phage PDS1	MN929097	32703	Siphoviridae	Virulent	non-adherent	2	no	0	0	4.31254697874771	2.16358330979721	14.914512455754	3.86556058417718	9.01558618828011	0.637993871624865	9.89779749156187	7.39493209824424	8.62304273642996	0	9.09407614537841	0.47834349189117	0.435707740274972	0.500118938356689	0.474214962554425
vOTU_58	Bacteroides phage crAss001	MH675552	102821	Crassvirales	Virulent	non-adherent	4	no	0	0	2.32447723731227	1.5007071209951	1.80880099342983	842.621499908419	10.482323774568	12.4795059900263	34.5061980652765	273.580332346457	12.2452232384642	7.64782861561012	33.9508741470915	0.221752093076143	0.0673640495807445	0.18982726505228	0.0684659024460322
vOTU_623	Clostridium phage CPD2	MH999279	18358	Podoviridae	Virulent	non-adherent	2	yes	0	0	4.99433738017677	7.26106432328203	0	7.08865500607544	1.5533602379523	0	4.01055013333254	7.52763184314761	1.60843323317907	0	4.21732791697218	3.21518296796403	1.24529982524536	3.10509462074807	1.18424212641317
vOTU_63	CrAss-like virus sp.	MZ130477	102339	Crassvirales	Virulent	non-adherent	3	no	0	0	2.8818637986758	4.30032304373037	0.000481027038411802	1.74389860390427	11.4851555641439	1.6309960881969	14.1811837704214	5.28882478225609	11.2920120737937	0.776146327387901	14.0429397958215	0.25092074570351	0.203217435535013	0.255212603373316	0.205217984309332
vOTU_64	UAG-readthrough crAss clade sp.	MZ130497	101876	Crassvirales	Virulent	non-adherent	2	no	0	0	0.470200691834147	1.03791526551864	0.268183315762634	1.13138644364508	3.77154596647626	0.204801067805449	3.40514915844141	1.1052760721033	3.84922603935909	0.155934742232813	3.30655762507365	0.124670545185865	0.138085196846227	0.122154606413407	0.142202479179135
vOTU_643	Bacillus phage vB_BsuP-Goe1	KU831549	17796	Podoviridae	Virulent	non-adherent	3	yes	0	0	61.8774896411573	80.1664802492524	0.00553245966329798	16.7143214978047	16.5327483313991	2.34483182555046	32.8367258890753	10.0662014938389	13.0828318686896	0.892672948961008	31.5830415404123	3.74272252869411	1.88439888465688	4.72967093533054	1.95919983076936
vOTU_647	Bifidobacterium phage BadAztec1	MT006233	17615	Podoviridae	Virulent	non-adherent	3	yes	0	0	44.5931772024344	63.1702178564699	0	6.33227502217427	18.6171304771942	4.73785150922463	25.1159449613881	4.28577478012937	15.8703624322089	0	22.9269609874823	2.39527661134785	1.77549271074569	2.80983987561194	1.94501038435846
vOTU_668	Rhizobium phage RHph_N3_8	MN988551	17107	Podoviridae	Virulent	non-adherent	0	no	0	0	0.853137700824021	1.47254994879361	0	0	0.391371879655092	0	1.08565168872767	0.074797335169545	0.310441487988441	0	0.990003984659835	2.17986458704154	0.785830031567361	2.7481433179311	0.861751784885145
vOTU_671	Bacillus phage BeachBum	KY921761	17063	Podoviridae	Virulent	non-adherent	1	yes	0	0	3.39171026215754	3.95235264515892	0.18752908020053	0	0.406913735518853	0	0.932958202245335	2.47467704510334	0.454413344729921	0	0.774412516353993	8.33520711173045	3.6354364579193	7.4639319058145	4.37972035644005
vOTU_680	Bacillus phage vB_BsuP-Goe1	KU831549	16914	Podoviridae	Virulent	non-adherent	3	yes	0	0	85.3603097284558	108.652716593443	0.398735495655166	2.63788635486815	13.5830971439024	2.46710578027054	16.9411839002258	5.59816086928935	9.13692951218109	0	14.6784064393488	6.28430385383607	5.03862718397846	9.34234083940955	5.81536627161573
vOTU_684	Bacillus phage BeachBum	KY921761	16799	Podoviridae	Virulent	non-adherent	0	yes	0	0	9.4318486187168	12.6497946347506	0.0058608043435949	0	3.68287373133385	0	4.34325763076259	0.0761687012765883	2.29512742450339	0	4.83028176074784	2.56100244178092	2.17160698732503	4.10950978931273	1.95264978025972
vOTU_686	Bacillus phage vB_BsuP-Goe1	KU831549	16751	Podoviridae	Virulent	non-adherent	2	yes	0	0	12.5902680512356	13.9353184725753	1.82499432858813	0.221962916672835	3.86366512670946	6.22778150073069	7.80066852617678	13.2913315155931	3.62058691122371	0	7.79948234170323	3.25863335416913	1.61399859627239	3.47741080657561	1.61424406129063
vOTU_697	Bacillus phage vB_BsuP-Goe1	KU831549	16597	Podoviridae	Virulent	non-adherent	1	yes	0	0	3.90049778667053	5.16717819112934	0.477536904231373	4.48044925852463	0.418338800334891	0	0.679400189500881	0	0.364778194247202	0	1.04285219651013	9.32377724358363	5.74109022479964	10.6927931772897	3.74022109722108
vOTU_705	Bacillus phage vB_BsuP-Goe1	KU831549	16361	Podoviridae	Virulent	non-adherent	0	yes	0	0	2.34932666390739	1.35628101475687	2.93663946323628	0.45450777057474	0.416795055755084	0	1.09461212826393	0.078207812037492	1.00624899813927	0	1.72903246944626	5.63664715180283	2.14626405394709	2.33473689737999	1.35875219547485
vOTU_717	Bacillus phage vB_BsuP-Goe1	KU831549	15960	Podoviridae	Virulent	non-adherent	0	yes	0	0	19.3121036751387	24.9967566433149	0	0.465927420700083	5.2204278715475	0	9.72499320788806	0	4.09285007398024	0	13.1303078674973	3.69933349340846	1.98582181625324	4.71849770357163	1.47080356911842
vOTU_76	UAG-readthrough crAss clade sp.	MZ130497	99871	Crassvirales	Virulent	non-adherent	4	no	0	0	10.7966111974893	28.7381284771298	0.00345039884038587	20.215365258507	62.9267744278493	2.82032054731201	72.2729296163109	24.0739504555738	64.468239754831	3.34037071616297	70.5913426683254	0.171574203439722	0.149386654931623	0.167471785154182	0.152945259140591
vOTU_77	crAssphage cr53_1	MT774396	99833	Crassvirales	Virulent	non-adherent	2	no	0	0	1.37433454485552	0.802869809937535	2.4132399192173	0.0372432043230862	3.47490792757917	0	3.42832444988742	2.88382151059987	2.73853331165786	1.2730065449068	3.53827424967421	0.395502434452406	0.40087645289834	0.50185058513074	0.38841945193538
vOTU_82	crAssphage cr126_1	MT774391	99010	Crassvirales	Virulent	non-adherent	4	no	0	0	25.3099762229794	0.00877337781067477	75.3780888139448	50.2831733583772	125.087140966679	29.8182039400094	248.254730806918	56.9798129299515	119.715196706466	13.3172270212699	272.700489779485	0.202338753826994	0.10195163709756	0.211418240284379	0.0928123607091643
vOTU_821	Tortoise microvirus 97	MK765650	13813	Microviridae	Virulent	non-adherent	2	yes	0	0	18.9087103813481	0.394470278034583	46.5513548330949	0	2.36068179198245	0	5.81036874198934	4.07591055967552	3.6832492496543	1.15007658001231	2.07492362068435	8.0098514105406	3.25430471300419	5.13370372182194	9.11296695109752
vOTU_846	Pectobacterium phage DU_PP_III	MF979562	13330	Podoviridae	Virulent	non-adherent	1	yes	0	0	9.87009690269164	15.2071884046144	0	0	2.75315888499467	2.34782223373007	5.27450917517095	0	2.81273076498341	0	3.82551420605243	3.58500809978163	1.87128253547341	3.50907986842099	2.58007064437924
vOTU_90	CrAss-like virus sp.	MZ130479	95570	Crassvirales	Virulent	non-adherent	2	no	0	0	1.73123297857006	4.2669529575164	0.00103019412125197	2.139746206396	3.21476646761797	0.873257866851437	5.10119692660285	1.27192645402128	3.47194667770158	0.0831118959909494	5.54610138769005	0.538525269567356	0.339377797697172	0.498634667890733	0.312153142820766
vOTU_913	Pectobacterium phage DU_PP_III	MF979562	12329	Podoviridae	Virulent	non-adherent	1	yes	0	0	6.29387406651639	10.0111583936289	0.00399284825079288	0.301573592115067	2.87612590781786	0	3.44316993644517	8.4065373535873	3.00663827515835	0	3.72853742217467	2.18831659956486	1.82793012912235	2.09332599751624	1.68802759738575
vOTU_92	crAssphage cr85_1	MT774390	95391	Crassvirales	Virulent	non-adherent	3	no	0	0	6.15930327307938	8.57889404097849	0.00670882723833832	14.2657577663544	6.00357961488611	1.31234478622184	7.39149349808579	3.01811022913814	4.84579561434505	0	8.70350588475977	1.0259384680778	0.833296176838212	1.27106129999498	0.707680715637201
vOTU_965	Tortoise microvirus 1	MK765551	11508	Microviridae	Virulent	adherent	4	yes	0	0	43.8225040191653	55.6991926273609	32.2667268119398	8.40029729291389	9.77185800208312	7.25210760644698	14.1212313253225	10.2293480337658	8.09437550088809	2.76086336456552	5.38534816595503	4.48456209758915	3.10330615012174	5.41394503063975	8.13735763570521
vOTU_99	CrAss-like virus sp.	MZ130477	94029	Crassvirales	Virulent	non-adherent	2	no	0	0	2.60252553518955	4.05385946257152	0	0.909467491893917	10.386488430955	1.33135395997498	12.2318912718938	4.73562611997789	10.5300610389221	0.168947960732435	13.5897474937115	0.250568375682507	0.212765587703479	0.247151989487039	0.191506540970967
vOTU_107	CrAss-like virus sp.	MZ130486	91186	Crassvirales	Temperate	non-adherent	3	no	0	0	4.69067303823017	8.10849149396723	0	4.81143921685375	3.44682720528762	1.60167344862408	5.56467245554774	3.19938616570475	3.64702306431736	0	6.1188931427439	1.36086689551319	0.842937850466613	1.28616489545239	0.766588487297349
vOTU_109	Brevibacillus phage Sundance	KT151959	91000	Siphoviridae	Temperate	non-adherent	2	no	0	0	1.05597070187332	2.04970664103542	0.0443591399878032	1.30746402362608	2.22628301785802	0	1.30472196844289	2.92470402913236	1.6889264853124	0	1.19233026573249	0.474320063263702	0.809345383471667	0.625231892007425	0.885636079383261
vOTU_111	CrAss-like virus sp.	MZ130490	90053	Crassvirales	Temperate	non-adherent	3	no	0	0	1.13687648847775	0.683989798822743	2.69719047559306	3.38560921911881	2.76048826478021	0.463378534501859	4.87602743331327	2.75653509014257	2.97225429208266	1.05844388080642	4.71200852263837	0.41183891378298	0.233156294550467	0.382496373714087	0.24127216303106
vOTU_112	CrAss-like virus sp.	MZ130490	90049	Crassvirales	Temperate	non-adherent	3	yes	0	0	23.3972674108578	31.0676704892343	2.85912703549681	6.56507046088995	13.2949918797764	0.695098676845316	19.8806384151304	11.4244982425935	12.9558298980867	3.7047181400561	20.5291489991792	1.75985571277018	1.17688712617251	1.80592579517527	1.13970956184269
vOTU_122	Phage DP SC_6_H4_2017	MT121964	85952	Myoviridae	Virulent	adherent	4	yes	1	1 (6711S/UVN08811.1-IPR024361), 0 (UWG76145.1-IPR024361, UVM87531.1-IPR022409),	2544.42630250954	78.5586137181291	6099.41081311412	1272.34385861773	2235.09392387451	116.517015545875	721.99787751777	1805.6011756546	2292.57846589473	48.5163468845855	643.626358120562	1.13839793278074	3.52414651308572	1.10985352970962	3.95326616196927
vOTU_113	CrAss-like virus sp.	MZ130486	88185	Crassvirales	Temperate	non-adherent	3	yes	0	0	26.3030461898721	44.7921774930658	0	32.212156538307	17.3383797375766	6.38812118570272	17.2922134742744	23.6656927911522	17.3922624949058	0.900720519346265	17.5167196302827	1.51704176445431	1.52109191972463	1.51234183577761	1.50159657430377
vOTU_123	Phage DP SC_6_H4_2017	MT121964	85744	Myoviridae	Virulent	non-adherent	4	no	1	0	66.3665286294809	111.667715910518	15.5972703772243	34.2566202367217	48.8803229909096	7.05664645839582	66.9297352895926	56.3492612442463	48.9425842877801	6.2992660149998	54.6647820806771	1.35773506737718	0.991585105518872	1.35600785277804	1.21406371896871
vOTU_127	Bacteroides phage LoVEphage	MW660583	84703	Siphoviridae	Temperate	non-adherent	1	no	0	0	0.365078785205716	1.25300753775483	0.00116236322406586	0	1.00560554241452	0.123161597486204	1.13546969101462	1.20851257947927	0.890313920371878	0	1.27437900159147	0.363043728189028	0.321522263513256	0.410056247411279	0.286475832346421
vOTU_146	Bacteroides phage LoVEphage	MW660583	70223	Siphoviridae	Temperate	non-adherent	2	no	0	0	2.06803697093919	0.253020870956362	5.02632346983839	0.953046932050181	4.70706807964212	1.18846039524076	5.95069247082786	1.56703628577681	4.56028037625281	0.45244457797901	5.9419040546687	0.439347155373291	0.347528792838371	0.453488996358268	0.348042807812468
vOTU_165	Bacteroides phage LoVEphage	MW660583	61772	Siphoviridae	Temperate	non-adherent	4	no	0	0	145.417077305802	0.0281244621198896	371.509426283312	182.979772133773	260.561124275824	17.3948091297517	146.141243608792	161.632959487347	233.944497813565	11.7013105433984	134.201449479448	0.558091993615542	0.995044750645968	0.621587935022465	1.08357307517809
vOTU_167	Roseburia phage Jekyll	LR596902	61449	Siphoviridae	Temperate	non-adherent	0	no	0	0	0.431511987145318	0.015421251983417	1.35629073801453	0	1.65854290748891	0	0.68003625344423	0	2.7655962036906	0.258523455218313	0.575450785053666	0.260175353436374	0.634542621749662	0.156028557809517	0.749867752991381
vOTU_172	Roseburia phage Jekyll	LR596902	60878	Siphoviridae	Temperate	non-adherent	3	no	0	0	5.94235831072294	10.0672421378195	0	7.14573073377638	11.7777553722614	2.57042530763346	11.4729296657335	4.22469792965975	10.9428206378772	0	9.54425266907943	0.504540816386642	0.517946024586132	0.543037166318363	0.622611168915764
vOTU_180	Roseburia phage Jekyll	LR596902	59833	Siphoviridae	Temperate	non-adherent	2	no	0	0	1.97915494132483	0.617672522053561	4.1137688302463	8.26479382089858	4.81783466535211	1.04612740045199	5.60939566326663	0.0855419593030872	4.10599542844157	0	4.84925187194702	0.410797604898752	0.352828550548755	0.482015865778989	0.408136140086735
vOTU_124	CrAss-like virus sp.	MZ130489	85725	Crassvirales	Virulent	adherent	4	yes	1	0	50.9037167351881	71.1668808810084	0.00344551713623976	26.110197631337	36.1028592893235	4.01587838007396	33.9674826886189	41.6145551418395	36.3427502822177	2.96501749542562	34.0870349152133	1.40996358009354	1.49860138891728	1.40065670154014	1.49334539838398
vOTU_189	Roseburia phage Jekyll	LR596902	57906	Siphoviridae	Temperate	non-adherent	3	yes	0	0	76.3132118736618	0.156829400249016	174.703268885665	1.54102199448209	16.2684222790458	0.720627001821848	4.58186998610167	1.50260672238952	26.2041868322008	1.92038915825597	3.9853596991627	4.69087970331059	16.6554730066862	2.91225262445027	19.1483875068278
vOTU_198	Roseburia phage Jekyll	LR596902	55805	Siphoviridae	Temperate	non-adherent	0	no	0	0	3.60443948544501	8.15933440656717	0.0238177816372849	0.732893271016095	2.09067354886206	0	0.974646384734639	0.573227315090676	5.66045652509428	0	0.907120950215502	1.724056578516	3.69820228330952	0.636775403090829	3.9734938153382
vOTU_200	Bacteroides phage LoVEphage	MW660583	54329	Siphoviridae	Temperate	non-adherent	1	no	0	0	6.06687699457778	10.0162174835599	0.00543663525012706	0.752804376834715	4.72170111861079	0.960091000374934	7.86249699237012	6.19418280019956	4.46331776673478	0	6.86491890854925	1.28489221197525	0.771622170471438	1.35927516516847	0.883750715106394
vOTU_225	Riemerella phage RAP44	HQ396194	50149	Siphoviridae	Temperate	non-adherent	1	yes	0	0	1.30529159175803	0.055113624664358	3.67228254562082	10.453891707179	0.613139248308337	0	1.15070317539346	0	0.891668502758851	0	0.575226422111396	2.12886647749163	1.13434256519864	1.46387540629664	2.26917878175154
vOTU_229	Bacteroides phage LoVEphage	MW660583	48247	Siphoviridae	Temperate	non-adherent	2	no	0	0	6.4423113815604	10.4441148228147	0.00714230486016079	1.84953301992828	4.90317924428825	0.864895789738137	9.21108574047019	2.91730846274369	4.70014409694447	0.329264157350925	6.51907227843879	1.31390492996255	0.699408469650348	1.37066252622946	0.988225180884664
vOTU_230	Clostridium phage phiCT19406A	KM983330	48203	Siphoviridae	Temperate	non-adherent	2	no	0	0	4.74096494216118	11.0040989611425	0	2.23689238633307	7.81675221799018	0	3.15114037622563	3.61014645838174	7.87304176819707	0	3.69879997953292	0.606513397117782	1.50452356167002	0.602177034207053	1.28175758851385
vOTU_126	Phage DP SC_6_H4_2017	MT121964	85366	Myoviridae	Virulent	adherent	4	yes	1	0	1212.79929854474	2204.71221436147	25.8577855540578	764.648430833457	854.460026374987	83.7104632105719	845.679780367689	958.62676832852	841.51990020776	62.8994053405571	747.700969923931	1.41937511540475	1.43411173673495	1.44120097248481	1.62203788323042
vOTU_260	Streptococcus phage phiSS12	KC413987	43933	Siphoviridae	Temperate	non-adherent	0	yes	0	0	6.14737995618113	9.18868136919744	0.00336156142881379	0.677049291819208	2.89551763275747	0.237456053351102	1.93252644465128	0.990257265229867	3.27349296083341	0.723192488548928	1.16496060448024	2.12306769837449	3.18100690067939	1.87792673750429	5.27689943551685
vOTU_265	Pseudomonas phage AF	JX676771	43552	Podoviridae	Temperate	non-adherent	3	no	0	0	7.7489593722028	0.0435167392142262	18.4073096018175	3.2441180899406	7.19678750476929	0	10.9807877607436	5.43530107361087	8.09680327712188	4.37711456641532	10.1447655966335	1.07672477019331	0.705683375459222	0.957039353308495	0.763838188116862
vOTU_131	Phage DP SC_6_H4_2017	MT121964	83631	Myoviridae	Virulent	adherent	4	yes	1	1 (7649L/DAZ81500.1-IPR024361,IPR013783; 6711L/UWI08028.1-IPR024361,IPR013783; 6711S/UVN08811.1-IPR024361) 0 (UVM89414.1-IPR022409,IPR013783)	1738.88238155691	3085.04217934835	316.11974238999	700.708911524183	911.953851988543	59.7506080676739	302.41675691495	823.32598894974	903.250198348694	14.6264256146366	278.565067868426	1.90676576206704	5.74995380314174	1.92513921916198	6.24228441441997
vOTU_284	Roseburia phage Jekyll	LR596902	41532	Siphoviridae	Temperate	non-adherent	0	no	0	0	0.916788991942058	0.439220236871161	2.50927737214393	0	1.91655768976742	0.251183588362563	1.98036469851471	0.184853801321208	1.33752667139292	0	1.55494859080059	0.478351889346629	0.462939474042158	0.685436045164839	0.589594406764301
vOTU_314	Roseburia phage Jekyll	LR596902	39197	Siphoviridae	Temperate	non-adherent	1	no	0	0	0.344691360140887	1.15036719008396	0.00627954002653588	12.6159504218646	0.967917431346057	0	1.45529808746252	0	0.601566651924408	0	1.566861164986	0.35611649194243	0.236852754161104	0.572989475128352	0.219988450695927
vOTU_357	Bacteroides phage SJC25	MT074160	36773	Myoviridae	Temperate	non-adherent	2	yes	0	0	7.09086864644548	0	20.9586067269873	12.2342533619663	2.79171441258482	0	6.02453790693427	11.3087415805688	2.70352502802441	0	5.0256193637104	2.53996920834038	1.17699793012902	2.62282337797594	1.4109442306053
vOTU_132	Phage DP SC_6_H4_2017	MT121964	81752	Myoviridae	Virulent	adherent	4	yes	1	0	298.564986888586	71.1886116716619	690.458919533253	87.003704658945	130.750718846401	10.3361960581	93.8812457333556	135.183757658309	128.34029588369	5.9267447633227	82.3871733234728	2.28346726903525	3.18024100081267	2.32635420413214	3.62392560449119
vOTU_387	Bacteroides phage LoVEphage	MW660583	34465	Siphoviridae	Temperate	non-adherent	2	no	0	0	4.53440029411623	10.237362669037	0	0.215760964293437	5.40692582067976	0.908065294519711	6.29326190604756	21.0877397719249	5.28529763386408	1.84372642387466	4.21197442512922	0.83862816774249	0.720516698940952	0.857927142090029	1.07654981641469
vOTU_405	Flavobacterium phage 11b	AJ842011	32925	Siphoviridae	Temperate	non-adherent	4	no	0	0	2.99535628897288	1.65731656434354	2.74210578703425	831.25102855918	11.0748780954519	2759.41240699865	45.7708396719317	482.404058077713	10.7456441999367	3386.84378891616	37.9907193908351	0.270464041514189	0.0654424587890996	0.278750741532139	0.0788444214008614
vOTU_436	Streptococcus phage SM1	AY007505	31447	Siphoviridae	Temperate	non-adherent	2	no	0	0	4.64561858790682	9.81862659483776	0.12993002718778	6.85756502676966	7.09680705659223	0	4.89344938406901	14.444719512978	5.17106000643176	0	5.24945001580043	0.654606860643267	0.949354580642235	0.898388063980814	0.884972439764902
vOTU_462	Faecalibacterium phage FP_Lugh	MG711464	29133	Siphoviridae	Temperate	non-adherent	0	no	0	0	0.190962080002456	0.132820184279341	1.2048000548488	0.765750348509247	1.00863225146648	0	0.77410530636365	0.131763774353352	0.940628437877809	0	0.657993224350134	0.1893277552099	0.246687470596859	0.203015422788294	0.290218915538316
vOTU_474	Nonlabens phage P12024S	JQ823122	28041	Siphoviridae	Temperate	non-adherent	2	no	0	0	8.28121376136653	10.7606064354156	0	4.50823536194666	7.35306602195384	0	11.401444488974	12.5487127244031	5.33326010435127	0	9.45781408226244	1.12622594937153	0.726330226786183	1.55274890017273	0.875594898497474
vOTU_1529	n.a.	n.a.	6861	n.a.	n.a.	non-adherent	1	yes	0	0	12.0891589800148	19.0256122552862	0	1.08383641369674	0.0180710045108954	0	1.35346476017084	0	0.696640472455389	0	0.434012231339764	668.981017227125	8.93200867563693	17.353512260643	27.8544200072343
vOTU_1786	n.a.	n.a.	6151	n.a.	n.a.	non-adherent	0	yes	0	0	4.38131748657364	7.94690697483941	0	0	1.04815939219008	0	0.215670430348889	0	0.518035038369525	0	0.181541085954853	4.18001071136622	20.3148733903206	8.4575697820817	24.1340270910532
vOTU_1860	n.a.	n.a.	5906	n.a.	n.a.	non-adherent	2	yes	0	0	29.7761642474876	48.2688516254045	0	2.51818545017721	11.6301692719076	0	14.9370396775406	27.0817391793388	12.4450389239168	0	4.22260795351935	2.56025200935047	1.99344481170918	2.39261318743358	7.05160521063065
vOTU_1976	n.a.	n.a.	5626	n.a.	n.a.	non-adherent	3	yes	0	0	230.7499583011	202.109073476484	0	26.4351284549353	15.3824463278668	3.70855200564308	37.2557826338446	10.0072080627085	17.217841990532	0	11.3796294460142	15.0008622414676	6.19366825732651	13.4017932344825	20.2774580135316
vOTU_2277	n.a.	n.a.	4931	n.a.	n.a.	non-adherent	0	yes	0	0	5.94884497058073	8.45574986365355	0	0	1.76008139047814	0	1.07612153078565	0.518985200870171	0.646204323871618	0	0.603885199598889	3.37986925079907	5.52804195473871	9.20582662607284	9.85095341719263
vOTU_139	Phage DP SC_6_H4_2017	MT121964	78282	Myoviridae	Virulent	non-adherent	4	no	1	0	40.9089802231762	67.9748224971725	1.14765568845132	38.8519259658502	49.3013735105944	6.13013480016099	32.892732607043	42.1386852259479	46.7573156739134	2.63813011159949	29.7035936124854	0.829773641385169	1.24370877640056	0.874921488403581	1.37724009952725
vOTU_166	Phage DP SC_6_H4_2017	MT121964	61676	Myoviridae	Virulent	non-adherent	3	yes	1	0	12.3131581179812	1.14593515474745	27.815365964106	5.78730265338088	7.218864980864	0.338289019776703	6.31289022977836	22.0534757044615	8.1939223755162	2.06057562743499	5.16603050387132	1.70569170508402	1.95047872999584	1.50271842393498	2.3834853682637
vOTU_2329	n.a.	n.a.	4843	n.a.	n.a.	non-adherent	0	yes	0	0	7.14599428427918	0	17.2698898444682	0	1.79206304696422	0	3.01310695598517	0	0.175452324097237	0	1.19128762512758	3.98757973185407	2.37163644990582	40.7289804854269	5.99854655882443
vOTU_2515	n.a.	n.a.	4449	n.a.	n.a.	non-adherent	4	no	0	0	1.98124893018075	2.00571510421024	4.6583310364969	1514.31752770111	23.7714864335161	3231.17825560853	44.2792626063807	835.782329745593	16.520656301338	3452.85896658119	23.760486880734	0.083345605489244	0.0447443975703255	0.119925558285496	0.0833841890583155
vOTU_2529	n.a.	n.a.	4426	n.a.	n.a.	non-adherent	0	yes	0	0	5.19107532231111	7.10108759273496	0.0333672567221139	0	2.46513652316635	0	1.79835808912248	0	0.311971951898948	0	0.756886050412314	2.10579628086619	2.88656377932169	16.6395577894534	6.85846346287303
vOTU_2549	n.a.	n.a.	4386	n.a.	n.a.	non-adherent	3	yes	0	0	187.825273304864	314.703202405032	0.0112238545563213	81.3811396374644	36.9467867459357	4.75702544089101	61.3993456147815	90.4384368333505	45.7937816403078	0	25.3323283996752	5.08367005218729	3.05907614200446	4.10154537531224	7.41444964479741
vOTU_24	Phage DP SC_6_H4_2017	MT121964	161393	Myoviridae	Virulent	adherent	4	yes	1	1 (6711S/UVN08811.1-IPR024361), 0 (UWG76145.1-IPR024361, UVM87531.1-IPR022409)	114.081256766677	27.8833087461878	274.250841356835	48.102423935894	83.4961818786467	3.74901695816232	33.2853433218871	64.1788808261452	83.6629733615125	1.67331998658598	28.0941228035016	1.3663050716796	3.42737209177776	1.36358118989777	4.06068050476585
vOTU_2755	n.a.	n.a.	4078	n.a.	n.a.	non-adherent	4	no	0	0	2.65757578360519	1.62661686902966	4.29747574446128	955.509969693873	14.6544502352967	4103.28089606815	44.5666179351187	598.675009396332	7.44907623842678	4199.3909779518	29.390572890802	0.181349401781321	0.0596315337967572	0.356765818813323	0.0904227281815558
vOTU_243	Butyrivibrio virus Ceridwen	MN882553	45792	Siphoviridae	Virulent	non-adherent	3	no	1	0	7.20739133473618	12.3319107584029	0.00215006228529112	0	10.5162117621178	2.27816142380197	11.4720731036448	1.73245538063887	6.37861939696898	1.38766664917104	8.46582064790206	0.685360041978148	0.628255352770225	1.12992967383522	0.851351763106658
vOTU_30	Cellulophaga phage phi17:2	KC821609	144760	Siphoviridae	Virulent	adherent	4	yes	1	0 (UWI30358.1 - IPR024361)	51.5422077686781	69.7917663769325	2.0747372681586	31.2324578177603	38.0606011791994	4.612172110251	37.5130652300405	40.3861602668815	37.7994601874186	3.1824690949958	30.4389146239911	1.35421423129928	1.37398017071138	1.36356994288066	1.69329979092139
vOTU_3014	n.a.	n.a.	3726	n.a.	n.a.	non-adherent	4	no	0	0	15.2606665125095	9.60082511288768	23.5569548866928	8001.00170483164	118.428124363229	11960.8625375431	177.661787364716	4640.54412942263	89.9658632341256	13430.1998306727	84.2139669184195	0.128860155428145	0.085897292484069	0.169627300443896	0.181213010987748
vOTU_3042	n.a.	n.a.	3697	n.a.	n.a.	non-adherent	4	no	0	0	3.04871458138048	2.15737246023867	2.63649163230648	1626.22911046547	25.5214250049721	3798.12903485593	48.9800848068368	829.27265310738	16.7782632429032	4309.89067436008	24.8683461606663	0.119457067181262	0.0622439628964246	0.181706207444922	0.122594183050362
vOTU_3050	n.a.	n.a.	3692	n.a.	n.a.	non-adherent	4	no	0	0	1.89824236622891	0.770005834070144	3.54675019998666	1207.47640298126	21.0895670921265	2582.60869657985	33.9552121380508	1029.33025402325	7.94019187250834	2633.32523657166	15.7275946437788	0.0900085979923977	0.0559043000088258	0.239067568732348	0.120695021026612
vOTU_37	Cellulophaga phage phi17:2	KC821609	138607	Siphoviridae	Virulent	non-adherent	2	yes	1	0	2.00738176616295	1.8288288994207	2.28191060040159	1.34123847178954	1.39722252818929	0.752642852949272	1.23464152173271	1.35703844591958	1.44447422980216	0	1.07954385738752	1.43669438880604	1.62588227499895	1.38969718167827	1.85947217653647
vOTU_313	n.a.	n.a.	39342	n.a.	n.a.	adherent	4	yes	0	0	61.496225273926	0.535929958241067	170.136432124573	22.4927048571609	23.7431805735772	3.18199078599176	24.159953419627	13.4323994525914	36.7439040727967	3.83602953833678	13.113124892106	2.59005844155364	2.54537847014092	1.67364429082141	4.68966976063396
vOTU_3142	n.a.	n.a.	3587	n.a.	n.a.	non-adherent	2	yes	0	0	116.060248843812	183.364261078231	0	16.5847820114264	20.5662590911084	0	36.2435751528992	83.1159790827098	28.4265047873851	0	17.8482841548023	5.64323576444631	3.20222959115356	4.08281812033803	6.50259979262962
vOTU_3171	n.a.	n.a.	3555	n.a.	n.a.	non-adherent	3	yes	0	0	59.2028344203726	95.3840244579439	0.0276949795128132	3.13763782041068	11.5440474276238	29.3450261374795	19.0312319749302	16.9168007310926	16.2234730605621	0	6.96276025415865	5.12842959036237	3.11082511622793	3.6492084154465	8.50278226727868
vOTU_320	n.a.	n.a.	38968	n.a.	n.a.	non-adherent	1	no	0	0	5.84041970222701	0.010132464598399	14.7312071434464	0.381656827877916	5.56164193921407	2.67710859984448	9.42991948085752	0.623886323192434	6.07009807302692	0.815336060342333	8.07615967172524	1.05012508285499	0.619349901564153	0.962162329498345	0.723167933724046
vOTU_3256	n.a.	n.a.	3473	n.a.	n.a.	non-adherent	0	yes	0	0	4.65998860965812	0	19.064620236975	0	0.642595138233965	0	0.763944035171908	0.368430179310511	0.275246201066307	0	1.66121680636132	7.25182674500949	6.09990836384961	16.930255864042	2.80516582291581
vOTU_3565	n.a.	n.a.	3191	n.a.	n.a.	non-adherent	4	no	0	0	0.996248068534099	0.445449943495296	2.31406264888869	649.007256400177	7.5378005070997	1706.5452351483	19.9549555686771	239.390828457852	8.65426423757285	1782.25972807778	10.5565297590725	0.13216694546317	0.0499248452398406	0.115116437537099	0.094372686031402
vOTU_3604	n.a.	n.a.	3158	n.a.	n.a.	non-adherent	1	yes	0	0	4.20966287603911	7.50174567074881	0	0	1.29560175564451	0	1.26021736897658	2.83625905295055	2.69067639519608	0	0.353596966342083	3.24919510003672	3.34042600877479	1.56453703743602	11.9052573317796
vOTU_403	n.a.	n.a.	33315	n.a.	n.a.	non-adherent	4	no	0	0	6.40203664464255	3.15731283077647	6.10268412808118	2070.15014431923	24.6407251167944	5426.34984380563	99.7081914440446	1110.87067094808	22.712644358079	6547.52433131679	74.3042887655214	0.259815269814406	0.0642077300964316	0.281871038163168	0.0861597190553179
vOTU_497	n.a.	n.a.	25906	n.a.	n.a.	non-adherent	4	no	0	0	14.8539658474373	23.758184330938	0	28.2739852152309	23.838882562697	4.83231226366431	27.9338454302079	24.8443480433467	19.2945728787122	3.06608658220298	22.794974807216	0.623098243316182	0.531755138566568	0.769852016979643	0.651633352221784
vOTU_830	n.a.	n.a.	13652	n.a.	n.a.	non-adherent	4	no	0	0	1.05846215895517	0.879225986397639	1.48923909849857	628.307836599005	8.65498530161429	1386.16557430848	21.13485699634	425.238404909603	6.43417453334323	1221.23975870171	9.3245788929641	0.122295084517099	0.0500813494568934	0.164506286466119	0.113513132454039
vOTU_862	n.a.	n.a.	12985	n.a.	n.a.	non-adherent	0	yes	0	0	8.65226992212439	9.76081968663863	0.00379113023365617	0	1.2030905202623	0	0.510815871034275	0	0.384449686786073	0	0.38698240190122	7.19170318143479	16.9381384031896	22.5055975320353	22.3583033223639
vOTU_1481	Microviridae sp.	MG945563	7091	Microviridae	Chronic	non-adherent	2	yes	0	0	18.9007069566872	30.3801621752443	0.0416537803559657	0	3.14727529979772	8.82709642522125	6.3607417544189	11.9095795855587	3.05566886798398	0	2.12592010521253	6.00541902321098	2.97146271400762	6.1854565312102	8.89060078520578
vOTU_1620	Microviridae sp.	MG945563	6552	Microviridae	Chronic	non-adherent	3	yes	0	0	49.1044019991843	0	114.60947177743	1.13495140939764	10.6159456430908	3.18441904513858	17.8174322195802	12.1081496932563	8.70530525428816	0	8.15224857693024	4.62553253851135	2.75597523784723	5.640744415596	6.0234181447979
vOTU_38	Escherichia phage V18	KY683736	130395	Myoviridae	Virulent	non-adherent	4	no	1	0	5.57470422905775	0.00121121785488835	14.2868102496091	1.05502304717134	17.635283551308	880.126974710729	33.5780236263613	4.75927478953581	15.8553953976963	1341.95617864033	18.9085743864099	0.316110836144979	0.166022404745739	0.351596670359147	0.294824142483446
vOTU_43	Cellulophaga phage phi17:2	KC821609	125148	Siphoviridae	Virulent	adherent	4	yes	1	0 (UWI30358.1 - IPR024361, UWI30365.1-IPR024361)	50.6287833827601	68.8963556126227	2.01556062305867	32.6508837383589	41.383866981048	4.16792789012767	39.2417921246476	38.8627865123317	40.5284835897859	2.34834870948505	31.8644819209918	1.2233942131591	1.29017510775101	1.24921484591443	1.58887828486572
vOTU_1664	Microviridae sp.	MG945488	6449	Microviridae	Chronic	non-adherent	1	no	0	0	8.82826702629562	15.1471361805521	0	0	0	0	1.23422746200281	5.15870806813158	0.296458383099174	0	0.461739481969626	-1	7.1528687361808	29.7791107608596	19.119584464896
vOTU_7	IAS virus	KJ003983	184509	Podoviridae	Virulent	non-adherent	4	no	1	0	21.6189175834359	0.0136957440288043	56.8389572196285	8.06052998430789	18.6049308103615	2.60084447060145	31.7538955314711	6.24144194305353	20.5078874537313	1.11928470370676	27.8192945236229	1.16199935403124	0.680827256674996	1.05417574736605	0.777119547912263
vOTU_1668	Microviridae sp.	MG945563	6433	Microviridae	Chronic	non-adherent	3	yes	0	0	62.6142150410867	98.4373399500154	0.038261950943592	4.6237846319747	11.35197581037	3.24332559983646	10.620134319822	9.54745602545927	11.5741224842151	0	3.00877140913163	5.51571075265054	5.89580255347809	5.40984555213412	20.8105590378359
vOTU_1673	Microvirus sp.	MT135397	6428	Microviridae	Chronic	non-adherent	0	yes	0	0	4.12507468856451	6.24081130301712	0	0	0.270036133679146	0	1.85738944519044	0	0.561806366492284	0	0.752777943176098	15.2760100374785	2.22089917612382	7.34252036750666	5.47980281032163
vOTU_1677	Microviridae sp.	MG945522	6424	Microviridae	Chronic	non-adherent	1	yes	0	0	74.2188492180694	117.997733830495	3.0652444635134	0	11.9854896591666	0	24.3676028043227	28.2841279280585	16.1041212612322	0	7.64835081991985	6.19239191127298	3.04580018863829	4.60868668424262	9.70390231378626
vOTU_1706	Microviridae sp.	MG945522	6355	Microviridae	Chronic	non-adherent	0	yes	0	0	7.01473435730332	9.12081637341569	0.193657852415521	0	0.351177484671371	0	1.87872531135863	0	0.90253034426746	0	0.702853954183036	19.9748977753163	3.73377327430081	7.77229752091809	9.98035838819023
vOTU_1730	Inovirus sp.	MT135297	6293	Inoviridae	Chronic	non-adherent	2	yes	0	0	15.924299953564	27.9457450439411	0.414599520491553	0	1.95050548752202	0	3.05665626054382	3.86327701289731	1.56967168522707	5.04878684243128	0.621056295722079	8.16419131114299	5.20971237725333	10.1449877088535	25.6406706819539
vOTU_1735	Microviridae sp.	MG945563	6284	Microviridae	Chronic	non-adherent	0	yes	0	0	7.36993187268449	13.3457058262119	0	0	0.947054069631469	0	2.21661084966552	0	0.760606346517572	0	0.888493968577577	7.78195470460561	3.32486501805068	9.68954822218832	8.29485864094644
vOTU_1758	Microviridae sp.	MG945488	6198	Microviridae	Chronic	non-adherent	0	yes	0	0	32.2901317695506	0.0637047241804475	98.5827327129596	0	2.32047092386469	0	4.28069963561154	0	3.49592577329371	0	1.02093184549	13.9153356490984	7.54319025351046	9.23650382288531	31.628097323238
vOTU_1775	Microviridae sp.	MG945488	6172	Microviridae	Chronic	non-adherent	0	yes	0	0	3.68745098762771	7.19057475127583	0.765695285817635	0	1.04459306891788	0	1.074683098733	0.414633186242841	1.58323549326533	0	0.603077997250108	3.53003585544332	3.43119845466541	2.32906033455741	6.1143848796368
vOTU_708	Bacillus phage vB_BsuP-Goe1	KU831549	16230	Podoviridae	Virulent	non-adherent	1	yes	1	0	10.790851495746	13.1905895003733	0.0030331377747397	0.458176317583076	2.67374039939856	3.85661988609019	3.71902595052117	0.394195321240113	2.76825093322578	0	4.19693237228627	4.03586357829406	2.90152627040256	3.89807562827107	2.5711282762147
vOTU_88	CrAss-like virus sp.	MZ130489	96701	Crassvirales	Virulent	non-adherent	2	no	1	0	5.79866925798432	9.41649357029263	0	3.49890047015011	5.01448763077454	0.431522188679496	5.8646417234568	1.91865556558965	5.32274979673394	0.821398320581487	5.73143186435733	1.15638320102679	0.988750810606451	1.08941232998448	1.0117313430951
vOTU_1787	Microviridae sp.	MG945488	6144	Microviridae	Chronic	non-adherent	0	yes	0	0	12.8061414014705	0.115676332169066	30.7273295950908	0	3.51129853176597	0	4.31832297225266	0	3.00802643585017	0	1.09048751924638	3.64712407265179	2.96553580724653	4.25732342270822	11.7435011180326
vOTU_1820	Microviridae sp.	MG945563	6038	Microviridae	Chronic	non-adherent	0	yes	0	0	20.5216669847681	31.7809132011628	0.0163060040026583	0	3.94255566317599	0	7.03061314117796	0	5.66430161071838	0	2.46584789601037	5.2051686109199	2.91890146317023	3.62298274264486	8.32235719728343
vOTU_2082	Microviridae sp.	MG945869	5379	Microviridae	Chronic	non-adherent	2	yes	0	0	9.61729855190934	15.2827810957316	0	0	1.98228740056438	3.8788461765659	1.97298950299463	23.3122671963283	1.79689812488069	0	0.899582937113954	4.8516166470973	4.87448034432625	5.35216683614043	10.6908414501098
vOTU_2131	Inovirus sp.	MT135297	5263	Inoviridae	Chronic	non-adherent	3	yes	0	0	177.956465402952	8.91263830512732	457.838425073319	69.2331142094419	16.8674474550001	7.92867702213489	24.827854547214	14.1011523350244	17.2348738168557	0	5.87008140070865	10.550290189296	7.16761349896506	10.3253709481128	30.315842874252
vOTU_89	CrAssphage sp. C0521BD4	MW067000	95796	Crassvirales	Virulent	non-adherent	4	no	1	0	2347.51787098439	3290.06872866988	159.523830049668	2112.22561038159	3268.0332966351	497.236084092202	3816.49781628163	2808.57347095862	3267.32175263225	275.280522647279	3909.70800821904	0.718327403029063	0.615097396615715	0.718483837440608	0.600433041559474
vOTU_2273	Microviridae sp.	MG945488	4950	Microviridae	Chronic	non-adherent	0	yes	0	0	3.78038634046515	0.223344902084274	6.43442494472009	0	0.851615253792852	0	0.803993222470312	0	1.13724563376148	0	0.300783628204255	4.43907776854441	4.70201269713408	3.32415990726768	12.5684578081423

## Sheet:  Data 3
ID	MD5 hash	length	database	id	name	start	end	score	status	date	IPID	desc
Hit_vOTU_43_10	4c6e026c6fe915a111f464c193a184a8	308	ProSiteProfiles	PS51301	KilA-N domain profile.	32	137	13.691	T	2023-10-09	IPR017880	KilA, N-terminal
Hit_vOTU_43_10	4c6e026c6fe915a111f464c193a184a8	308	Pfam	PF04383	KilA-N domain	38	138	1.6E-12	T	2023-10-09	IPR018004	KilA, N-terminal/APSES-type HTH, DNA-binding
Hit_vOTU_43_10	4c6e026c6fe915a111f464c193a184a8	308	Pfam	PF03374	Phage antirepressor protein KilAC domain	193	299	3.6E-7	T	2023-10-09	IPR005039	Antirepressor protein, C-terminal
Hit_vOTU_43_10	4c6e026c6fe915a111f464c193a184a8	308	SMART	SM01252	KilA_N_2	39	140	3.5E-7	T	2023-10-09	IPR018004	KilA, N-terminal/APSES-type HTH, DNA-binding
Hit_vOTU_43_10	4c6e026c6fe915a111f464c193a184a8	308	Coils	Coil	Coil	162	196	-	T	2023-10-09
Hit_vOTU_43_11	ebdfa31c37989655e41e2d0ef04cc6e3	242	CDD	cd14948	BACON	10	56	3.60884E-7	T	2023-10-09	IPR024361	Bacteroidetes-Associated Carbohydrate-binding Often N-terminal
Hit_vOTU_43_11	ebdfa31c37989655e41e2d0ef04cc6e3	242	Pfam	PF13004	Putative binding domain, N-terminal	19	56	4.8E-7	T	2023-10-09	IPR024361	Bacteroidetes-Associated Carbohydrate-binding Often N-terminal
Hit_vOTU_43_2	b398b0a901f6fba54644277d8eabec03	919	MobiDBLite	mobidb-lite	consensus disorder prediction	785	804	-	T	2023-10-09
Hit_vOTU_43_2	b398b0a901f6fba54644277d8eabec03	919	Coils	Coil	Coil	883	903	-	T	2023-10-09
Hit_vOTU_43_2	b398b0a901f6fba54644277d8eabec03	919	MobiDBLite	mobidb-lite	consensus disorder prediction	785	813	-	T	2023-10-09
Hit_vOTU_43_2	b398b0a901f6fba54644277d8eabec03	919	Coils	Coil	Coil	772	816	-	T	2023-10-09
Hit_vOTU_43_6	660b66980e2a2c2d740a6991f559ece8	353	MobiDBLite	mobidb-lite	consensus disorder prediction	20	51	-	T	2023-10-09
Hit_vOTU_43_3	289bae3692a206b958fd496f7c7d0fbb	388	MobiDBLite	mobidb-lite	consensus disorder prediction	29	73	-	T	2023-10-09
Hit_vOTU_43_1	61c7719839a35b944ffd12756d4231a2	180	Coils	Coil	Coil	38	66	-	T	2023-10-09
Hit_vOTU_153_42	b9b278f7378ca8cd2bab877c9573fecb	320	MobiDBLite	mobidb-lite	consensus disorder prediction	300	320	-	T	2023-10-09
Hit_vOTU_153_42	b9b278f7378ca8cd2bab877c9573fecb	320	MobiDBLite	mobidb-lite	consensus disorder prediction	288	320	-	T	2023-10-09
Hit_vOTU_153_32	90e4f9a535164efffadc5733ae5dbcb1	308	MobiDBLite	mobidb-lite	consensus disorder prediction	1	23	-	T	2023-10-09
Hit_vOTU_153_41	0deda53754961504543fff02ddecdeab	167	SUPERFAMILY	SSF53335	S-adenosyl-L-methionine-dependent methyltransferases	50	139	8.62E-11	T	2023-10-09	IPR029063	S-adenosyl-L-methionine-dependent methyltransferase
Hit_vOTU_153_41	0deda53754961504543fff02ddecdeab	167	Gene3D	G3DSA:3.40.50.150	Vaccinia Virus protein VP39	56	148	1.6E-8	T	2023-10-09
Hit_vOTU_153_41	0deda53754961504543fff02ddecdeab	167	CDD	cd02440	AdoMet_MTases	50	127	0.00973448	T	2023-10-09
Hit_vOTU_153_4	e455286ced208d19c174f02c1d443cd7	232	MobiDBLite	mobidb-lite	consensus disorder prediction	114	148	-	T	2023-10-09
Hit_vOTU_153_4	e455286ced208d19c174f02c1d443cd7	232	MobiDBLite	mobidb-lite	consensus disorder prediction	46	80	-	T	2023-10-09
Hit_vOTU_153_17	44ae3803ea49078cfe6ffc59ad0abb9f	257	MobiDBLite	mobidb-lite	consensus disorder prediction	229	257	-	T	2023-10-09
Hit_vOTU_153_77	7c3d096525167701dc27578840e4fe09	194	SUPERFAMILY	SSF53335	S-adenosyl-L-methionine-dependent methyltransferases	10	161	8.31E-11	T	2023-10-09	IPR029063	S-adenosyl-L-methionine-dependent methyltransferase
Hit_vOTU_153_77	7c3d096525167701dc27578840e4fe09	194	ProSitePatterns	PS00092	N-6 Adenine-specific DNA methylases signature.	16	22	-	T	2023-10-09	IPR002052	DNA methylase, N-6 adenine-specific, conserved site
Hit_vOTU_153_77	7c3d096525167701dc27578840e4fe09	194	ProSiteProfiles	PS51143	MT-A70-like family profile.	1	194	24.952	T	2023-10-09	IPR007757	MT-A70-like
Hit_vOTU_153_77	7c3d096525167701dc27578840e4fe09	194	Pfam	PF05063	MT-A70	13	184	5.1E-18	T	2023-10-09	IPR007757	MT-A70-like
Hit_vOTU_153_80	9d78b6fe6ecca05c6a88223f380b0179	440	Pfam	PF02368	Bacterial Ig-like domain (group 2)	299	333	1.2E-6	T	2023-10-09	IPR003343	Bacterial Ig-like, group 2
Hit_vOTU_153_80	9d78b6fe6ecca05c6a88223f380b0179	440	Gene3D	G3DSA:2.60.40.1080	-	266	348	7.8E-13	T	2023-10-09
Hit_vOTU_153_80	9d78b6fe6ecca05c6a88223f380b0179	440	SUPERFAMILY	SSF49373	Invasin/intimin cell-adhesion fragments	297	344	6.28E-13	T	2023-10-09	IPR008964	Invasin/intimin cell-adhesion fragments
Hit_vOTU_153_5	f8eb1faaa6b0dd4e7823dcd0c29cf165	175	MobiDBLite	mobidb-lite	consensus disorder prediction	87	112	-	T	2023-10-09
Hit_vOTU_153_71	128e8ec90295f1fd2902be17fc4c9944	191	SUPERFAMILY	SSF88697	PUA domain-like	14	156	5.57E-11	T	2023-10-09	IPR015947	PUA-like superfamily
Hit_vOTU_153_28	c899191c4538b8b0c95dc00d04fa7278	222	MobiDBLite	mobidb-lite	consensus disorder prediction	164	196	-	T	2023-10-09
Hit_vOTU_153_28	c899191c4538b8b0c95dc00d04fa7278	222	MobiDBLite	mobidb-lite	consensus disorder prediction	99	206	-	T	2023-10-09
Hit_vOTU_153_28	c899191c4538b8b0c95dc00d04fa7278	222	MobiDBLite	mobidb-lite	consensus disorder prediction	115	130	-	T	2023-10-09
Hit_vOTU_153_38	c9f1b55919f41dc03de0b4dd62f80889	329	MobiDBLite	mobidb-lite	consensus disorder prediction	302	329	-	T	2023-10-09
Hit_vOTU_153_38	c9f1b55919f41dc03de0b4dd62f80889	329	Pfam	PF03837	RecT family	43	256	1.4E-24	T	2023-10-09	IPR018330	RecT family
Hit_vOTU_153_38	c9f1b55919f41dc03de0b4dd62f80889	329	TIGRFAM	TIGR00616	rect: recombinase, phage RecT family	7	252	3.8E-31	T	2023-10-09	IPR004590	DNA single-strand annealing protein RecT
Hit_vOTU_153_9	c0357e77f75153a5edfec3f782371dba	510	Coils	Coil	Coil	344	364	-	T	2023-10-09
Hit_vOTU_153_9	c0357e77f75153a5edfec3f782371dba	510	MobiDBLite	mobidb-lite	consensus disorder prediction	143	216	-	T	2023-10-09
Hit_vOTU_153_9	c0357e77f75153a5edfec3f782371dba	510	MobiDBLite	mobidb-lite	consensus disorder prediction	150	171	-	T	2023-10-09
Hit_vOTU_153_9	c0357e77f75153a5edfec3f782371dba	510	Coils	Coil	Coil	414	434	-	T	2023-10-09
Hit_vOTU_153_61	200e8eee004fb2b3f4c0d951ff00e05c	589	MobiDBLite	mobidb-lite	consensus disorder prediction	547	589	-	T	2023-10-09
Hit_vOTU_153_58	b3c3313a840013bad96d671fc393cf1d	273	MobiDBLite	mobidb-lite	consensus disorder prediction	215	273	-	T	2023-10-09
Hit_vOTU_153_58	b3c3313a840013bad96d671fc393cf1d	273	Pfam	PF11417	Loader and inhibitor of phage G40P	41	110	3.1E-17	T	2023-10-09	IPR024424	Replicative helicase inhibitor G39P, N-terminal
Hit_vOTU_153_58	b3c3313a840013bad96d671fc393cf1d	273	MobiDBLite	mobidb-lite	consensus disorder prediction	1	45	-	T	2023-10-09
Hit_vOTU_153_58	b3c3313a840013bad96d671fc393cf1d	273	MobiDBLite	mobidb-lite	consensus disorder prediction	219	273	-	T	2023-10-09
Hit_vOTU_153_55	016553b4902ca21e2573666beb410487	227	Gene3D	G3DSA:3.40.50.150	Vaccinia Virus protein VP39	1	223	8.3E-29	T	2023-10-09
Hit_vOTU_153_55	016553b4902ca21e2573666beb410487	227	SUPERFAMILY	SSF53335	S-adenosyl-L-methionine-dependent methyltransferases	1	217	8.17E-32	T	2023-10-09	IPR029063	S-adenosyl-L-methionine-dependent methyltransferase
Hit_vOTU_153_55	016553b4902ca21e2573666beb410487	227	ProSitePatterns	PS00092	N-6 Adenine-specific DNA methylases signature.	18	24	-	T	2023-10-09	IPR002052	DNA methylase, N-6 adenine-specific, conserved site
Hit_vOTU_153_55	016553b4902ca21e2573666beb410487	227	PRINTS	PR00508	S21 class N4 adenine-specific DNA methyltransferase signature	14	28	1.5E-15	T	2023-10-09	IPR001091	Restriction/modification DNA-methylase
Hit_vOTU_153_55	016553b4902ca21e2573666beb410487	227	PRINTS	PR00508	S21 class N4 adenine-specific DNA methyltransferase signature	153	170	1.5E-15	T	2023-10-09	IPR001091	Restriction/modification DNA-methylase
Hit_vOTU_153_55	016553b4902ca21e2573666beb410487	227	PRINTS	PR00508	S21 class N4 adenine-specific DNA methyltransferase signature	172	190	1.5E-15	T	2023-10-09	IPR001091	Restriction/modification DNA-methylase
Hit_vOTU_153_55	016553b4902ca21e2573666beb410487	227	PRINTS	PR00508	S21 class N4 adenine-specific DNA methyltransferase signature	195	215	1.5E-15	T	2023-10-09	IPR001091	Restriction/modification DNA-methylase
Hit_vOTU_153_55	016553b4902ca21e2573666beb410487	227	Pfam	PF01555	DNA methylase	142	210	3.3E-15	T	2023-10-09	IPR002941	DNA methylase N-4/N-6
Hit_vOTU_153_53	68aa0923c633b7080dbc919112f94e3e	312	MobiDBLite	mobidb-lite	consensus disorder prediction	1	29	-	T	2023-10-09
Hit_vOTU_153_62	6629da65a2ef3acea199552dcc8e22b7	453	Coils	Coil	Coil	315	361	-	T	2023-10-09
Hit_vOTU_153_74	bda7acc6666e4af054e9554d3a931e26	166	ProSiteProfiles	PS50935	Single-strand binding (SSB) domain profile.	13	106	9.663	T	2023-10-09	IPR000424	Primosome PriB/single-strand DNA-binding
Hit_vOTU_153_74	bda7acc6666e4af054e9554d3a931e26	166	SUPERFAMILY	SSF50249	Nucleic acid-binding proteins	16	103	5.83E-9	T	2023-10-09	IPR012340	Nucleic acid-binding, OB-fold
Hit_vOTU_153_74	bda7acc6666e4af054e9554d3a931e26	166	MobiDBLite	mobidb-lite	consensus disorder prediction	118	166	-	T	2023-10-09
Hit_vOTU_153_74	bda7acc6666e4af054e9554d3a931e26	166	Pfam	PF00436	Single-strand binding protein family	35	102	9.2E-6	T	2023-10-09	IPR000424	Primosome PriB/single-strand DNA-binding
Hit_vOTU_153_74	bda7acc6666e4af054e9554d3a931e26	166	Gene3D	G3DSA:2.40.50.140	-	15	104	2.7E-9	T	2023-10-09
Hit_vOTU_153_33	902c747aa26b1ef9867dd6576efdeaf7	172	ProSiteProfiles	PS50943	Cro/C1-type HTH domain profile.	6	60	9.98	T	2023-10-09	IPR001387	Cro/C1-type helix-turn-helix domain
Hit_vOTU_153_33	902c747aa26b1ef9867dd6576efdeaf7	172	Gene3D	G3DSA:1.10.260.40	-	1	105	1.9E-10	T	2023-10-09	IPR010982	Lambda repressor-like, DNA-binding domain superfamily
Hit_vOTU_153_33	902c747aa26b1ef9867dd6576efdeaf7	172	CDD	cd00093	HTH_XRE	4	60	5.92186E-6	T	2023-10-09	IPR001387	Cro/C1-type helix-turn-helix domain
Hit_vOTU_153_33	902c747aa26b1ef9867dd6576efdeaf7	172	SUPERFAMILY	SSF47413	lambda repressor-like DNA-binding domains	2	64	3.1E-8	T	2023-10-09	IPR010982	Lambda repressor-like, DNA-binding domain superfamily
Hit_vOTU_153_33	902c747aa26b1ef9867dd6576efdeaf7	172	Coils	Coil	Coil	69	89	-	T	2023-10-09
Hit_vOTU_153_33	902c747aa26b1ef9867dd6576efdeaf7	172	SMART	SM00530	mbf_short4	5	60	0.0033	T	2023-10-09	IPR001387	Cro/C1-type helix-turn-helix domain
Hit_vOTU_153_6	17d9b5ba16537c25d08e85f1076e62a9	197	MobiDBLite	mobidb-lite	consensus disorder prediction	81	102	-	T	2023-10-09
Hit_vOTU_153_6	17d9b5ba16537c25d08e85f1076e62a9	197	MobiDBLite	mobidb-lite	consensus disorder prediction	172	197	-	T	2023-10-09
Hit_vOTU_153_6	17d9b5ba16537c25d08e85f1076e62a9	197	MobiDBLite	mobidb-lite	consensus disorder prediction	120	139	-	T	2023-10-09
Hit_vOTU_153_6	17d9b5ba16537c25d08e85f1076e62a9	197	MobiDBLite	mobidb-lite	consensus disorder prediction	144	197	-	T	2023-10-09
Hit_vOTU_153_6	17d9b5ba16537c25d08e85f1076e62a9	197	MobiDBLite	mobidb-lite	consensus disorder prediction	150	171	-	T	2023-10-09
Hit_vOTU_153_50	f622dd9a68e672ab5362bd4bde991782	177	MobiDBLite	mobidb-lite	consensus disorder prediction	1	118	-	T	2023-10-09
Hit_vOTU_153_50	f622dd9a68e672ab5362bd4bde991782	177	MobiDBLite	mobidb-lite	consensus disorder prediction	45	116	-	T	2023-10-09
Hit_vOTU_153_3	87f3787c823a098c251b96d37e088e25	633	Gene3D	G3DSA:3.40.50.150	Vaccinia Virus protein VP39	99	287	1.3E-15	T	2023-10-09
Hit_vOTU_153_3	87f3787c823a098c251b96d37e088e25	633	Coils	Coil	Coil	236	263	-	T	2023-10-09
Hit_vOTU_153_3	87f3787c823a098c251b96d37e088e25	633	ProSitePatterns	PS00092	N-6 Adenine-specific DNA methylases signature.	193	199	-	T	2023-10-09	IPR002052	DNA methylase, N-6 adenine-specific, conserved site
Hit_vOTU_153_3	87f3787c823a098c251b96d37e088e25	633	SUPERFAMILY	SSF53335	S-adenosyl-L-methionine-dependent methyltransferases	93	261	4.91E-16	T	2023-10-09	IPR029063	S-adenosyl-L-methionine-dependent methyltransferase
Hit_vOTU_153_3	87f3787c823a098c251b96d37e088e25	633	Pfam	PF13708	Domain of unknown function (DUF4942)	372	576	7.8E-33	T	2023-10-09	IPR031339	Domain of unknown function DUF4942
Hit_vOTU_153_3	87f3787c823a098c251b96d37e088e25	633	CDD	cd02440	AdoMet_MTases	120	221	1.19878E-4	T	2023-10-09
Hit_vOTU_153_73	26acdab35fc6bf05d12e2e3b292dbf05	305	Coils	Coil	Coil	201	241	-	T	2023-10-09
Hit_vOTU_153_73	26acdab35fc6bf05d12e2e3b292dbf05	305	Pfam	PF07083	Protein of unknown function (DUF1351)	17	185	4.6E-32	T	2023-10-09	IPR009785	Lactobacillus prophage Lj928, Orf309
Hit_vOTU_153_63	3144eaeccd086fdd064a6b3268db99ef	233	Pfam	PF09992	Phosphodiester glycosidase	29	176	3.5E-13	T	2023-10-09	IPR018711	Phosphodiester glycosidase
Hit_vOTU_153_66	e3be7954350df4e2257462c8f960fd6e	1676	MobiDBLite	mobidb-lite	consensus disorder prediction	1018	1037	-	T	2023-10-09
Hit_vOTU_153_66	e3be7954350df4e2257462c8f960fd6e	1676	MobiDBLite	mobidb-lite	consensus disorder prediction	1494	1514	-	T	2023-10-09
Hit_vOTU_153_66	e3be7954350df4e2257462c8f960fd6e	1676	Coils	Coil	Coil	1205	1252	-	T	2023-10-09
Hit_vOTU_153_66	e3be7954350df4e2257462c8f960fd6e	1676	Coils	Coil	Coil	1153	1183	-	T	2023-10-09
Hit_vOTU_153_66	e3be7954350df4e2257462c8f960fd6e	1676	Coils	Coil	Coil	701	728	-	T	2023-10-09
Hit_vOTU_153_66	e3be7954350df4e2257462c8f960fd6e	1676	Coils	Coil	Coil	1118	1149	-	T	2023-10-09
Hit_vOTU_153_66	e3be7954350df4e2257462c8f960fd6e	1676	Coils	Coil	Coil	1096	1116	-	T	2023-10-09
Hit_vOTU_153_66	e3be7954350df4e2257462c8f960fd6e	1676	Pfam	PF10145	Phage-related minor tail protein	340	552	3.0E-19	T	2023-10-09	IPR010090	Phage tail tape measure protein
Hit_vOTU_153_66	e3be7954350df4e2257462c8f960fd6e	1676	TIGRFAM	TIGR01760	tape_meas_TP901: phage tail tape measure protein, TP901 family, core region	298	663	1.7E-24	T	2023-10-09	IPR010090	Phage tail tape measure protein
Hit_vOTU_153_66	e3be7954350df4e2257462c8f960fd6e	1676	MobiDBLite	mobidb-lite	consensus disorder prediction	1018	1035	-	T	2023-10-09
Hit_vOTU_153_66	e3be7954350df4e2257462c8f960fd6e	1676	MobiDBLite	mobidb-lite	consensus disorder prediction	1469	1514	-	T	2023-10-09
Hit_vOTU_153_66	e3be7954350df4e2257462c8f960fd6e	1676	Coils	Coil	Coil	737	771	-	T	2023-10-09
Hit_vOTU_153_19	6d247abb12b6daa1b8e753e8c9eb262d	359	Pfam	PF00266	Aminotransferase class-V	119	338	4.9E-23	T	2023-10-09	IPR000192	Aminotransferase class V domain
Hit_vOTU_153_19	6d247abb12b6daa1b8e753e8c9eb262d	359	Pfam	PF00266	Aminotransferase class-V	6	100	4.3E-7	T	2023-10-09	IPR000192	Aminotransferase class V domain
Hit_vOTU_153_19	6d247abb12b6daa1b8e753e8c9eb262d	359	Gene3D	G3DSA:3.90.1150.10	Aspartate Aminotransferase	6	15	7.0E-24	T	2023-10-09	IPR015422	Pyridoxal phosphate-dependent transferase domain 1
Hit_vOTU_153_19	6d247abb12b6daa1b8e753e8c9eb262d	359	Gene3D	G3DSA:3.90.1150.10	Aspartate Aminotransferase	250	339	1.2E-60	T	2023-10-09	IPR015422	Pyridoxal phosphate-dependent transferase domain 1
Hit_vOTU_153_19	6d247abb12b6daa1b8e753e8c9eb262d	359	Gene3D	G3DSA:3.40.640.10	-	60	101	7.0E-24	T	2023-10-09	IPR015421	Pyridoxal phosphate-dependent transferase, major domain
Hit_vOTU_153_19	6d247abb12b6daa1b8e753e8c9eb262d	359	Gene3D	G3DSA:3.40.640.10	-	116	205	1.2E-60	T	2023-10-09	IPR015421	Pyridoxal phosphate-dependent transferase, major domain
Hit_vOTU_153_19	6d247abb12b6daa1b8e753e8c9eb262d	359	PIRSF	PIRSF005572	NifS	109	356	2.1E-57	T	2023-10-09	IPR016454	Cysteine desulfurase
Hit_vOTU_153_19	6d247abb12b6daa1b8e753e8c9eb262d	359	PIRSF	PIRSF005572	NifS	3	111	1.6E-17	T	2023-10-09	IPR016454	Cysteine desulfurase
Hit_vOTU_153_19	6d247abb12b6daa1b8e753e8c9eb262d	359	SUPERFAMILY	SSF53383	PLP-dependent transferases	5	350	2.2E-59	T	2023-10-09	IPR015424	Pyridoxal phosphate-dependent transferase
Hit_vOTU_153_19	6d247abb12b6daa1b8e753e8c9eb262d	359	Gene3D	G3DSA:1.10.260.50	-	206	249	1.2E-60	T	2023-10-09
Hit_vOTU_153_19	6d247abb12b6daa1b8e753e8c9eb262d	359	Gene3D	G3DSA:1.10.260.50	-	16	59	7.0E-24	T	2023-10-09
Hit_vOTU_153_19	6d247abb12b6daa1b8e753e8c9eb262d	359	ProSitePatterns	PS00595	Aminotransferases class-V pyridoxal-phosphate attachment site.	163	182	-	T	2023-10-09	IPR020578	Aminotransferase class-V, pyridoxal-phosphate binding site
Hit_vOTU_153_37	83ac137265bedae447b060780f75deff	245	Gene3D	G3DSA:1.10.530.10	-	129	244	3.0E-15	T	2023-10-09
Hit_vOTU_153_37	83ac137265bedae447b060780f75deff	245	Pfam	PF01464	Transglycosylase SLT domain	133	234	4.0E-9	T	2023-10-09	IPR008258	Transglycosylase SLT domain 1
Hit_vOTU_153_37	83ac137265bedae447b060780f75deff	245	SUPERFAMILY	SSF53955	Lysozyme-like	129	244	1.84E-18	T	2023-10-09	IPR023346	Lysozyme-like domain superfamily
Hit_vOTU_153_37	83ac137265bedae447b060780f75deff	245	CDD	cd00254	LT_GEWL_like	147	240	9.05318E-14	T	2023-10-09
Hit_vOTU_153_57	981059fe89f46c3dbc72373982580952	215	Gene3D	G3DSA:3.90.320.10	-	11	212	1.2E-27	T	2023-10-09	IPR011604	Exonuclease, phage-type/RecB, C-terminal
Hit_vOTU_153_57	981059fe89f46c3dbc72373982580952	215	SUPERFAMILY	SSF52980	Restriction endonuclease-like	12	205	1.02E-26	T	2023-10-09	IPR011335	Restriction endonuclease type II-like
Hit_vOTU_153_57	981059fe89f46c3dbc72373982580952	215	TIGRFAM	TIGR03033	phage_rel_nuc: putative phage-type endonuclease	12	161	4.7E-26	T	2023-10-09	IPR017482	Putative phage-type endonuclease
Hit_vOTU_153_57	981059fe89f46c3dbc72373982580952	215	Pfam	PF09588	YqaJ-like viral recombinase domain	14	157	2.3E-21	T	2023-10-09	IPR019080	YqaJ viral recombinase
Hit_vOTU_153_35	472cede1f1966863c8fb44ad18c842b8	196	ProSitePatterns	PS00092	N-6 Adenine-specific DNA methylases signature.	89	95	-	T	2023-10-09	IPR002052	DNA methylase, N-6 adenine-specific, conserved site
Hit_vOTU_153_35	472cede1f1966863c8fb44ad18c842b8	196	SUPERFAMILY	SSF53335	S-adenosyl-L-methionine-dependent methyltransferases	24	117	1.49E-9	T	2023-10-09	IPR029063	S-adenosyl-L-methionine-dependent methyltransferase
Hit_vOTU_153_8	00dae46e6ec33c8419264b2084e9b9f4	423	Coils	Coil	Coil	160	180	-	T	2023-10-09
Hit_vOTU_153_8	00dae46e6ec33c8419264b2084e9b9f4	423	SUPERFAMILY	SSF56349	DNA breaking-rejoining enzymes	125	390	1.03E-26	T	2023-10-09	IPR011010	DNA breaking-rejoining enzyme, catalytic core
Hit_vOTU_153_8	00dae46e6ec33c8419264b2084e9b9f4	423	MobiDBLite	mobidb-lite	consensus disorder prediction	401	423	-	T	2023-10-09
Hit_vOTU_153_8	00dae46e6ec33c8419264b2084e9b9f4	423	CDD	cd01189	INT_ICEBs1_C_like	223	381	8.78446E-28	T	2023-10-09
Hit_vOTU_153_8	00dae46e6ec33c8419264b2084e9b9f4	423	ProSiteProfiles	PS51898	Tyrosine recombinase domain profile.	215	394	19.531	T	2023-10-09
Hit_vOTU_153_8	00dae46e6ec33c8419264b2084e9b9f4	423	Pfam	PF00589	Phage integrase family	241	385	1.1E-9	T	2023-10-09	IPR002104	Integrase, catalytic domain
Hit_vOTU_153_8	00dae46e6ec33c8419264b2084e9b9f4	423	Coils	Coil	Coil	382	402	-	T	2023-10-09
Hit_vOTU_153_8	00dae46e6ec33c8419264b2084e9b9f4	423	Gene3D	G3DSA:1.10.443.10	Intergrase catalytic core	235	399	1.1E-24	T	2023-10-09	IPR013762	Integrase-like, catalytic domain superfamily
Hit_vOTU_153_40	edeb260de478d0a7e4572e72bfac0696	313	Pfam	PF00145	C-5 cytosine-specific DNA methylase	2	109	6.6E-10	T	2023-10-09	IPR001525	C-5 cytosine methyltransferase
Hit_vOTU_153_40	edeb260de478d0a7e4572e72bfac0696	313	Gene3D	G3DSA:3.40.50.150	Vaccinia Virus protein VP39	1	114	1.2E-22	T	2023-10-09
Hit_vOTU_153_40	edeb260de478d0a7e4572e72bfac0696	313	Gene3D	G3DSA:3.40.50.150	Vaccinia Virus protein VP39	246	311	3.4E-12	T	2023-10-09
Hit_vOTU_153_40	edeb260de478d0a7e4572e72bfac0696	313	SUPERFAMILY	SSF53335	S-adenosyl-L-methionine-dependent methyltransferases	3	238	1.83E-16	T	2023-10-09	IPR029063	S-adenosyl-L-methionine-dependent methyltransferase
Hit_vOTU_153_40	edeb260de478d0a7e4572e72bfac0696	313	SUPERFAMILY	SSF53335	S-adenosyl-L-methionine-dependent methyltransferases	248	308	1.27E-5	T	2023-10-09	IPR029063	S-adenosyl-L-methionine-dependent methyltransferase
Hit_vOTU_153_40	edeb260de478d0a7e4572e72bfac0696	313	ProSitePatterns	PS00094	C-5 cytosine-specific DNA methylases active site.	2	14	-	T	2023-10-09	IPR018117	DNA methylase, C-5 cytosine-specific, active site
Hit_vOTU_153_40	edeb260de478d0a7e4572e72bfac0696	313	Gene3D	G3DSA:3.90.120.10	DNA Methylase	121	205	6.9E-11	T	2023-10-09
Hit_vOTU_153_44	b63c735674a763d302b73d3c998d8185	262	MobiDBLite	mobidb-lite	consensus disorder prediction	1	49	-	T	2023-10-09
Hit_vOTU_153_16	c4c10b812e6b76a8258433d127dd225e	234	MobiDBLite	mobidb-lite	consensus disorder prediction	209	234	-	T	2023-10-09
Hit_vOTU_153_16	c4c10b812e6b76a8258433d127dd225e	234	MobiDBLite	mobidb-lite	consensus disorder prediction	217	234	-	T	2023-10-09
Hit_vOTU_153_59	c11e110a1cea715a66d8337f6dd966cd	173	Pfam	PF06356	Protein of unknown function (DUF1064)	71	163	7.5E-19	T	2023-10-09	IPR009414	Protein of unknown function DUF1064
Hit_vOTU_153_75	be8e9b72ce67e2c83837f5ab9edc926b	289	Pfam	PF09681	N-terminal phage replisome organiser (Phage_rep_org_N)	7	125	8.3E-45	T	2023-10-09	IPR010056	Phage replisome organiser, N-terminal domain
Hit_vOTU_153_75	be8e9b72ce67e2c83837f5ab9edc926b	289	TIGRFAM	TIGR01714	phage_rep_org_N: phage replisome organizer, putative, N-terminal region	7	125	2.1E-34	T	2023-10-09	IPR010056	Phage replisome organiser, N-terminal domain
Hit_vOTU_153_75	be8e9b72ce67e2c83837f5ab9edc926b	289	MobiDBLite	mobidb-lite	consensus disorder prediction	251	289	-	T	2023-10-09
Hit_vOTU_153_75	be8e9b72ce67e2c83837f5ab9edc926b	289	MobiDBLite	mobidb-lite	consensus disorder prediction	131	189	-	T	2023-10-09
Hit_vOTU_153_75	be8e9b72ce67e2c83837f5ab9edc926b	289	MobiDBLite	mobidb-lite	consensus disorder prediction	264	289	-	T	2023-10-09
Hit_vOTU_153_20	9ef6e20b75082f24a594364e692c8034	335	Pfam	PF13495	Phage integrase, N-terminal SAM-like domain	15	96	6.9E-8	T	2023-10-09	IPR004107	Integrase, SAM-like, N-terminal
Hit_vOTU_153_20	9ef6e20b75082f24a594364e692c8034	335	Gene3D	G3DSA:1.10.150.130	-	11	108	5.1E-14	T	2023-10-09	IPR010998	Integrase/recombinase, N-terminal
Hit_vOTU_153_20	9ef6e20b75082f24a594364e692c8034	335	SUPERFAMILY	SSF56349	DNA breaking-rejoining enzymes	14	302	1.94E-37	T	2023-10-09	IPR011010	DNA breaking-rejoining enzyme, catalytic core
Hit_vOTU_153_20	9ef6e20b75082f24a594364e692c8034	335	ProSiteProfiles	PS51900	Core-binding (CB) domain profile.	6	93	13.832	T	2023-10-09
Hit_vOTU_153_20	9ef6e20b75082f24a594364e692c8034	335	CDD	cd00397	DNA_BRE_C	151	299	7.40426E-22	T	2023-10-09
Hit_vOTU_153_20	9ef6e20b75082f24a594364e692c8034	335	Pfam	PF00589	Phage integrase family	152	300	1.0E-17	T	2023-10-09	IPR002104	Integrase, catalytic domain
Hit_vOTU_153_20	9ef6e20b75082f24a594364e692c8034	335	Gene3D	G3DSA:1.10.443.10	Intergrase catalytic core	121	326	6.4E-28	T	2023-10-09	IPR013762	Integrase-like, catalytic domain superfamily
Hit_vOTU_153_20	9ef6e20b75082f24a594364e692c8034	335	ProSiteProfiles	PS51898	Tyrosine recombinase domain profile.	122	313	29.288	T	2023-10-09
Hit_vOTU_153_11	e7382f0067c5d7bcf473e8c94c5f5a2f	170	MobiDBLite	mobidb-lite	consensus disorder prediction	52	170	-	T	2023-10-09
Hit_vOTU_153_11	e7382f0067c5d7bcf473e8c94c5f5a2f	170	MobiDBLite	mobidb-lite	consensus disorder prediction	1	21	-	T	2023-10-09
Hit_vOTU_153_11	e7382f0067c5d7bcf473e8c94c5f5a2f	170	MobiDBLite	mobidb-lite	consensus disorder prediction	121	138	-	T	2023-10-09
Hit_vOTU_153_56	40b6edc88b0295f4f1d30ebd3e7eb279	152	Pfam	PF14359	Domain of unknown function (DUF4406)	47	134	1.6E-30	T	2023-10-09	IPR025518	Protein of unknown function DUF4406
Hit_vOTU_153_56	40b6edc88b0295f4f1d30ebd3e7eb279	152	Gene3D	G3DSA:3.40.50.450	-	33	148	4.5E-14	T	2023-10-09
Hit_vOTU_153_56	40b6edc88b0295f4f1d30ebd3e7eb279	152	SUPERFAMILY	SSF52309	N-(deoxy)ribosyltransferase-like	45	136	1.53E-20	T	2023-10-09
Hit_vOTU_153_39	90bc30d18a1d7612c6431e1dab15418a	164	MobiDBLite	mobidb-lite	consensus disorder prediction	7	34	-	T	2023-10-09
Hit_vOTU_153_39	90bc30d18a1d7612c6431e1dab15418a	164	MobiDBLite	mobidb-lite	consensus disorder prediction	8	34	-	T	2023-10-09
Hit_vOTU_153_25	3536762252bfd965b80109b4b80b39f9	364	MobiDBLite	mobidb-lite	consensus disorder prediction	336	364	-	T	2023-10-09
Hit_vOTU_153_26	05bf88ace9deb8fe54c4da0d76b5d733	299	MobiDBLite	mobidb-lite	consensus disorder prediction	272	299	-	T	2023-10-09
Hit_vOTU_153_26	05bf88ace9deb8fe54c4da0d76b5d733	299	MobiDBLite	mobidb-lite	consensus disorder prediction	277	293	-	T	2023-10-09
Hit_vOTU_153_45	096b0b4be9d2da3c78bed96991f55e20	167	Gene3D	G3DSA:3.30.1380.10	-	54	166	2.4E-25	T	2023-10-09	IPR009045	Hedgehog signalling/DD-peptidase zinc-binding domain superfamily
Hit_vOTU_153_45	096b0b4be9d2da3c78bed96991f55e20	167	SUPERFAMILY	SSF55166	Hedgehog/DD-peptidase	54	159	3.73E-27	T	2023-10-09	IPR009045	Hedgehog signalling/DD-peptidase zinc-binding domain superfamily
Hit_vOTU_153_45	096b0b4be9d2da3c78bed96991f55e20	167	Pfam	PF08291	Peptidase M15	53	157	2.6E-26	T	2023-10-09	IPR013230	Peptidase M15A, C-terminal
Hit_vOTU_153_45	096b0b4be9d2da3c78bed96991f55e20	167	CDD	cd14844	Zn-DD-carboxypeptidase_like	67	158	7.81694E-15	T	2023-10-09
Hit_vOTU_153_18	039c43705b3045213c3c0edbd360a9af	150	Pfam	PF01381	Helix-turn-helix	10	62	3.6E-7	T	2023-10-09	IPR001387	Cro/C1-type helix-turn-helix domain
Hit_vOTU_153_18	039c43705b3045213c3c0edbd360a9af	150	Gene3D	G3DSA:1.10.260.40	-	4	73	9.7E-12	T	2023-10-09	IPR010982	Lambda repressor-like, DNA-binding domain superfamily
Hit_vOTU_153_18	039c43705b3045213c3c0edbd360a9af	150	SUPERFAMILY	SSF47413	lambda repressor-like DNA-binding domains	5	70	2.22E-8	T	2023-10-09	IPR010982	Lambda repressor-like, DNA-binding domain superfamily
Hit_vOTU_153_18	039c43705b3045213c3c0edbd360a9af	150	CDD	cd00093	HTH_XRE	9	63	5.6719E-6	T	2023-10-09	IPR001387	Cro/C1-type helix-turn-helix domain
Hit_vOTU_153_18	039c43705b3045213c3c0edbd360a9af	150	ProSiteProfiles	PS50943	Cro/C1-type HTH domain profile.	8	63	10.357	T	2023-10-09	IPR001387	Cro/C1-type helix-turn-helix domain
Hit_vOTU_97_14	3eda2c858081db6c0462560a21b1f375	272	Coils	Coil	Coil	249	269	-	T	2023-10-09
Hit_vOTU_97_52	147d03bb1258a80af5cab2c5f1430bf8	2618	Coils	Coil	Coil	826	860	-	T	2023-10-09
Hit_vOTU_97_52	147d03bb1258a80af5cab2c5f1430bf8	2618	Coils	Coil	Coil	868	888	-	T	2023-10-09
Hit_vOTU_97_52	147d03bb1258a80af5cab2c5f1430bf8	2618	MobiDBLite	mobidb-lite	consensus disorder prediction	1167	1203	-	T	2023-10-09
Hit_vOTU_97_52	147d03bb1258a80af5cab2c5f1430bf8	2618	Coils	Coil	Coil	710	744	-	T	2023-10-09
Hit_vOTU_97_52	147d03bb1258a80af5cab2c5f1430bf8	2618	Coils	Coil	Coil	791	811	-	T	2023-10-09
Hit_vOTU_97_52	147d03bb1258a80af5cab2c5f1430bf8	2618	MobiDBLite	mobidb-lite	consensus disorder prediction	1164	1203	-	T	2023-10-09
Hit_vOTU_97_52	147d03bb1258a80af5cab2c5f1430bf8	2618	Coils	Coil	Coil	513	533	-	T	2023-10-09
Hit_vOTU_97_52	147d03bb1258a80af5cab2c5f1430bf8	2618	Coils	Coil	Coil	649	669	-	T	2023-10-09
Hit_vOTU_97_52	147d03bb1258a80af5cab2c5f1430bf8	2618	Coils	Coil	Coil	597	617	-	T	2023-10-09
Hit_vOTU_97_6	e1f10982bd04ea9b909220835f5f6ecf	448	Gene3D	G3DSA:3.30.1490.70	-	122	333	1.8E-9	T	2023-10-09
Hit_vOTU_97_6	e1f10982bd04ea9b909220835f5f6ecf	448	Gene3D	G3DSA:3.30.470.30	DNA ligase/mRNA capping enzyme	148	294	1.8E-9	T	2023-10-09
Hit_vOTU_97_6	e1f10982bd04ea9b909220835f5f6ecf	448	SUPERFAMILY	SSF56091	DNA ligase/mRNA capping enzyme, catalytic domain	122	342	3.45E-15	T	2023-10-09
Hit_vOTU_97_26	5b38cb34fb7a4ef4a1eb3e297ebd2a9c	210	Coils	Coil	Coil	151	171	-	T	2023-10-09
Hit_vOTU_97_35	8d7c4b265c7abf281e50e4e3fca3bc38	1064	Coils	Coil	Coil	633	660	-	T	2023-10-09
Hit_vOTU_97_7	2c2e59def4f6be9b57ea17b48b68ebc3	333	Coils	Coil	Coil	307	327	-	T	2023-10-09
Hit_vOTU_97_47	428de9a5ef3a5bec00f9c2b939976570	315	CDD	cd14948	BACON	2	51	5.02638E-5	T	2023-10-09	IPR024361	Bacteroidetes-Associated Carbohydrate-binding Often N-terminal
Hit_vOTU_97_17	3960ae94aa0a3c2b85223b5ee2bb472e	436	CDD	cd17933	DEXSc_RecD-like	24	168	1.08958E-30	T	2023-10-09
Hit_vOTU_97_17	3960ae94aa0a3c2b85223b5ee2bb472e	436	SUPERFAMILY	SSF52540	P-loop containing nucleoside triphosphate hydrolases	147	436	2.04E-7	T	2023-10-09	IPR027417	P-loop containing nucleoside triphosphate hydrolase
Hit_vOTU_97_17	3960ae94aa0a3c2b85223b5ee2bb472e	436	SUPERFAMILY	SSF52540	P-loop containing nucleoside triphosphate hydrolases	22	188	5.22E-22	T	2023-10-09	IPR027417	P-loop containing nucleoside triphosphate hydrolase
Hit_vOTU_97_17	3960ae94aa0a3c2b85223b5ee2bb472e	436	Gene3D	G3DSA:2.30.30.780	-	295	404	1.0E-6	T	2023-10-09
Hit_vOTU_97_17	3960ae94aa0a3c2b85223b5ee2bb472e	436	Pfam	PF13604	AAA domain	23	203	2.2E-21	T	2023-10-09
Hit_vOTU_97_17	3960ae94aa0a3c2b85223b5ee2bb472e	436	Gene3D	G3DSA:3.40.50.300	-	239	294	1.0E-6	T	2023-10-09
Hit_vOTU_97_17	3960ae94aa0a3c2b85223b5ee2bb472e	436	Gene3D	G3DSA:3.40.50.300	-	18	199	2.8E-32	T	2023-10-09
Hit_vOTU_97_20	bbb333ffe038a2e16807709d316ed307	240	MobiDBLite	mobidb-lite	consensus disorder prediction	205	219	-	T	2023-10-09
Hit_vOTU_97_20	bbb333ffe038a2e16807709d316ed307	240	MobiDBLite	mobidb-lite	consensus disorder prediction	198	240	-	T	2023-10-09
Hit_vOTU_97_18	8d4a1f4dc5fbefd22a2067bc422c20b3	197	SUPERFAMILY	SSF52141	Uracil-DNA glycosylase-like	22	137	4.05E-7	T	2023-10-09	IPR036895	Uracil-DNA glycosylase-like domain superfamily
Hit_vOTU_97_18	8d4a1f4dc5fbefd22a2067bc422c20b3	197	Gene3D	G3DSA:3.40.470.10	-	3	171	1.4E-12	T	2023-10-09	IPR036895	Uracil-DNA glycosylase-like domain superfamily
Hit_vOTU_97_19	effc19c940dc0fac9db3f5e0e0d5284b	331	MobiDBLite	mobidb-lite	consensus disorder prediction	1	20	-	T	2023-10-09
Hit_vOTU_97_10	6c38868ec4c176345f7c560b6dfd5dbe	774	SUPERFAMILY	SSF56672	DNA/RNA polymerases	381	695	2.06E-21	T	2023-10-09	IPR043502	DNA/RNA polymerase superfamily
Hit_vOTU_97_40	811794924194792ed3628fd81910f398	1016	CDD	cd14948	BACON	986	1016	0.00319069	T	2023-10-09	IPR024361	Bacteroidetes-Associated Carbohydrate-binding Often N-terminal
Hit_vOTU_97_40	811794924194792ed3628fd81910f398	1016	Gene3D	G3DSA:2.60.40.10	Immunoglobulins	2	51	2.8E-6	T	2023-10-09	IPR013783	Immunoglobulin-like fold
Hit_vOTU_97_40	811794924194792ed3628fd81910f398	1016	Pfam	PF09479	Listeria-Bacteroides repeat domain (List_Bact_rpt)	531	605	1.1E-4	T	2023-10-09	IPR013378	Listeria/Bacterioides repeat
Hit_vOTU_97_40	811794924194792ed3628fd81910f398	1016	Pfam	PF09479	Listeria-Bacteroides repeat domain (List_Bact_rpt)	840	910	2.0E-6	T	2023-10-09	IPR013378	Listeria/Bacterioides repeat
Hit_vOTU_97_40	811794924194792ed3628fd81910f398	1016	Pfam	PF09479	Listeria-Bacteroides repeat domain (List_Bact_rpt)	614	681	2.3E-9	T	2023-10-09	IPR013378	Listeria/Bacterioides repeat
Hit_vOTU_97_40	811794924194792ed3628fd81910f398	1016	Pfam	PF09479	Listeria-Bacteroides repeat domain (List_Bact_rpt)	302	372	3.7E-12	T	2023-10-09	IPR013378	Listeria/Bacterioides repeat
Hit_vOTU_97_40	811794924194792ed3628fd81910f398	1016	Pfam	PF09479	Listeria-Bacteroides repeat domain (List_Bact_rpt)	688	760	1.2E-4	T	2023-10-09	IPR013378	Listeria/Bacterioides repeat
Hit_vOTU_97_40	811794924194792ed3628fd81910f398	1016	Pfam	PF09479	Listeria-Bacteroides repeat domain (List_Bact_rpt)	769	834	4.3E-14	T	2023-10-09	IPR013378	Listeria/Bacterioides repeat
Hit_vOTU_97_40	811794924194792ed3628fd81910f398	1016	Pfam	PF09479	Listeria-Bacteroides repeat domain (List_Bact_rpt)	452	523	2.5E-13	T	2023-10-09	IPR013378	Listeria/Bacterioides repeat
Hit_vOTU_97_40	811794924194792ed3628fd81910f398	1016	Pfam	PF09479	Listeria-Bacteroides repeat domain (List_Bact_rpt)	380	446	1.2E-14	T	2023-10-09	IPR013378	Listeria/Bacterioides repeat
Hit_vOTU_97_40	811794924194792ed3628fd81910f398	1016	Pfam	PF18998	Divergent InlB B-repeat domain	225	300	4.7E-12	T	2023-10-09
Hit_vOTU_97_40	811794924194792ed3628fd81910f398	1016	Pfam	PF18998	Divergent InlB B-repeat domain	157	220	1.3E-9	T	2023-10-09
Hit_vOTU_97_40	811794924194792ed3628fd81910f398	1016	Pfam	PF18998	Divergent InlB B-repeat domain	87	146	6.5E-7	T	2023-10-09
Hit_vOTU_97_40	811794924194792ed3628fd81910f398	1016	Pfam	PF18998	Divergent InlB B-repeat domain	919	984	9.7E-14	T	2023-10-09
Hit_vOTU_97_40	811794924194792ed3628fd81910f398	1016	TIGRFAM	TIGR02543	List_Bact_rpt: repeat, TIGR02543 family	799	838	2.7E-9	T	2023-10-09	IPR013378	Listeria/Bacterioides repeat
Hit_vOTU_97_40	811794924194792ed3628fd81910f398	1016	TIGRFAM	TIGR02543	List_Bact_rpt: repeat, TIGR02543 family	492	528	1.3E-6	T	2023-10-09	IPR013378	Listeria/Bacterioides repeat
Hit_vOTU_97_40	811794924194792ed3628fd81910f398	1016	TIGRFAM	TIGR02543	List_Bact_rpt: repeat, TIGR02543 family	342	375	4.0E-6	T	2023-10-09	IPR013378	Listeria/Bacterioides repeat
Hit_vOTU_97_40	811794924194792ed3628fd81910f398	1016	TIGRFAM	TIGR02543	List_Bact_rpt: repeat, TIGR02543 family	412	450	3.3E-10	T	2023-10-09	IPR013378	Listeria/Bacterioides repeat
Hit_vOTU_97_40	811794924194792ed3628fd81910f398	1016	TIGRFAM	TIGR02543	List_Bact_rpt: repeat, TIGR02543 family	182	220	5.1E-6	T	2023-10-09	IPR013378	Listeria/Bacterioides repeat
Hit_vOTU_97_40	811794924194792ed3628fd81910f398	1016	TIGRFAM	TIGR02543	List_Bact_rpt: repeat, TIGR02543 family	646	686	1.1E-6	T	2023-10-09	IPR013378	Listeria/Bacterioides repeat
Hit_vOTU_97_40	811794924194792ed3628fd81910f398	1016	Gene3D	G3DSA:3.10.20.660	-	450	528	1.7E-13	T	2023-10-09	IPR042229	Listeria-Bacteroides repeat domain superfamily
Hit_vOTU_97_40	811794924194792ed3628fd81910f398	1016	Gene3D	G3DSA:3.10.20.660	-	377	449	5.3E-14	T	2023-10-09	IPR042229	Listeria-Bacteroides repeat domain superfamily
Hit_vOTU_97_40	811794924194792ed3628fd81910f398	1016	Gene3D	G3DSA:3.10.20.660	-	838	916	9.3E-6	T	2023-10-09	IPR042229	Listeria-Bacteroides repeat domain superfamily
Hit_vOTU_97_40	811794924194792ed3628fd81910f398	1016	Gene3D	G3DSA:3.10.20.660	-	299	376	5.8E-11	T	2023-10-09	IPR042229	Listeria-Bacteroides repeat domain superfamily
Hit_vOTU_97_40	811794924194792ed3628fd81910f398	1016	Gene3D	G3DSA:3.10.20.660	-	148	221	1.4E-7	T	2023-10-09	IPR042229	Listeria-Bacteroides repeat domain superfamily
Hit_vOTU_97_40	811794924194792ed3628fd81910f398	1016	Gene3D	G3DSA:3.10.20.660	-	766	837	1.6E-11	T	2023-10-09	IPR042229	Listeria-Bacteroides repeat domain superfamily
Hit_vOTU_97_40	811794924194792ed3628fd81910f398	1016	Gene3D	G3DSA:3.10.20.660	-	610	687	1.1E-7	T	2023-10-09	IPR042229	Listeria-Bacteroides repeat domain superfamily
Hit_vOTU_97_40	811794924194792ed3628fd81910f398	1016	CDD	cd14948	BACON	4	51	6.1538E-5	T	2023-10-09	IPR024361	Bacteroidetes-Associated Carbohydrate-binding Often N-terminal
Hit_vOTU_97_28	91ddf4eff8b426affe4ad1a04f24a825	795	Coils	Coil	Coil	761	790	-	T	2023-10-09
Hit_vOTU_97_28	91ddf4eff8b426affe4ad1a04f24a825	795	Coils	Coil	Coil	116	136	-	T	2023-10-09
Hit_vOTU_97_28	91ddf4eff8b426affe4ad1a04f24a825	795	Coils	Coil	Coil	514	534	-	T	2023-10-09
Hit_vOTU_97_28	91ddf4eff8b426affe4ad1a04f24a825	795	Coils	Coil	Coil	661	717	-	T	2023-10-09
Hit_vOTU_97_33	4a0568644adc4394e5d13a3cd27688fe	298	MobiDBLite	mobidb-lite	consensus disorder prediction	279	298	-	T	2023-10-09
Hit_vOTU_97_12	8f35ea26980964f992d3e1d2a1cb3f54	154	Pfam	PF11753	Protein of unknwon function (DUF3310)	7	68	1.4E-13	T	2023-10-09	IPR021739	SaV-like
Hit_vOTU_97_48	35ab78c9d745e47aaf2c6e5c262dbdfa	445	MobiDBLite	mobidb-lite	consensus disorder prediction	1	77	-	T	2023-10-09
Hit_vOTU_97_48	35ab78c9d745e47aaf2c6e5c262dbdfa	445	Coils	Coil	Coil	254	274	-	T	2023-10-09
Hit_vOTU_97_48	35ab78c9d745e47aaf2c6e5c262dbdfa	445	Coils	Coil	Coil	17	68	-	T	2023-10-09
Hit_vOTU_97_48	35ab78c9d745e47aaf2c6e5c262dbdfa	445	MobiDBLite	mobidb-lite	consensus disorder prediction	420	445	-	T	2023-10-09
Hit_vOTU_97_48	35ab78c9d745e47aaf2c6e5c262dbdfa	445	MobiDBLite	mobidb-lite	consensus disorder prediction	22	73	-	T	2023-10-09
Hit_vOTU_97_44	17b693c7d90127276257980c3b7e2306	946	Coils	Coil	Coil	454	474	-	T	2023-10-09
Hit_vOTU_97_44	17b693c7d90127276257980c3b7e2306	946	Coils	Coil	Coil	413	433	-	T	2023-10-09
Hit_vOTU_97_3	39d4f4843d8df6b10553e521990ff754	221	Gene3D	G3DSA:3.40.1440.10	-	1	101	7.7E-7	T	2023-10-09	IPR035901	GIY-YIG endonuclease superfamily
Hit_vOTU_97_3	39d4f4843d8df6b10553e521990ff754	221	ProSiteProfiles	PS50164	GIY-YIG domain profile.	1	96	10.813	T	2023-10-09	IPR000305	GIY-YIG endonuclease
Hit_vOTU_97_32	b246ef71c7523700cad6ce61bbea483a	1009	Gene3D	G3DSA:2.60.40.10	Immunoglobulins	976	1009	2.4E-5	T	2023-10-09	IPR013783	Immunoglobulin-like fold
Hit_vOTU_97_32	b246ef71c7523700cad6ce61bbea483a	1009	CDD	cd14948	BACON	979	1009	2.21279E-6	T	2023-10-09	IPR024361	Bacteroidetes-Associated Carbohydrate-binding Often N-terminal
Hit_vOTU_97_32	b246ef71c7523700cad6ce61bbea483a	1009	Pfam	PF18998	Divergent InlB B-repeat domain	555	633	1.6E-4	T	2023-10-09
Hit_vOTU_97_32	b246ef71c7523700cad6ce61bbea483a	1009	Pfam	PF18998	Divergent InlB B-repeat domain	161	210	3.7E-4	T	2023-10-09
Hit_vOTU_97_32	b246ef71c7523700cad6ce61bbea483a	1009	Pfam	PF18998	Divergent InlB B-repeat domain	224	291	5.2E-8	T	2023-10-09
Hit_vOTU_97_32	b246ef71c7523700cad6ce61bbea483a	1009	Pfam	PF18998	Divergent InlB B-repeat domain	754	811	2.5E-8	T	2023-10-09
Hit_vOTU_97_32	b246ef71c7523700cad6ce61bbea483a	1009	Pfam	PF18998	Divergent InlB B-repeat domain	496	531	0.0011	T	2023-10-09
Hit_vOTU_97_32	b246ef71c7523700cad6ce61bbea483a	1009	Pfam	PF18998	Divergent InlB B-repeat domain	676	725	0.22	T	2023-10-09
Hit_vOTU_97_32	b246ef71c7523700cad6ce61bbea483a	1009	Pfam	PF18998	Divergent InlB B-repeat domain	405	457	0.0061	T	2023-10-09
Hit_vOTU_97_32	b246ef71c7523700cad6ce61bbea483a	1009	Pfam	PF18998	Divergent InlB B-repeat domain	920	977	2.1E-7	T	2023-10-09
Hit_vOTU_97_32	b246ef71c7523700cad6ce61bbea483a	1009	Pfam	PF18998	Divergent InlB B-repeat domain	299	367	0.0062	T	2023-10-09
Hit_vOTU_97_32	b246ef71c7523700cad6ce61bbea483a	1009	Pfam	PF18998	Divergent InlB B-repeat domain	817	883	0.047	T	2023-10-09
Hit_vOTU_97_8	4c0e6c48a2fb8b66d913910a83a5fab8	352	SUPERFAMILY	SSF69796	Thymidylate synthase-complementing protein Thy1	20	331	2.48E-13	T	2023-10-09	IPR036098	Thymidylate synthase ThyX superfamily
Hit_vOTU_97_8	4c0e6c48a2fb8b66d913910a83a5fab8	352	Pfam	PF02511	Thymidylate synthase complementing protein	151	332	7.6E-10	T	2023-10-09	IPR003669	Thymidylate synthase ThyX
Hit_vOTU_97_8	4c0e6c48a2fb8b66d913910a83a5fab8	352	Gene3D	G3DSA:3.30.1360.170	-	146	340	8.4E-14	T	2023-10-09	IPR036098	Thymidylate synthase ThyX superfamily
Hit_vOTU_97_8	4c0e6c48a2fb8b66d913910a83a5fab8	352	Gene3D	G3DSA:3.30.1360.170	-	13	66	1.2E-5	T	2023-10-09	IPR036098	Thymidylate synthase ThyX superfamily
Hit_vOTU_97_23	4e3fdf0136fe594f9de21967f46ef205	232	Coils	Coil	Coil	64	84	-	T	2023-10-09
Hit_vOTU_97_23	4e3fdf0136fe594f9de21967f46ef205	232	Pfam	PF05565	Siphovirus Gp157	2	89	7.2E-9	T	2023-10-09	IPR008840	Siphovirus Gp157
Hit_vOTU_97_53	e0a77768ee01ba1aab0938e97eccd556	4378	Coils	Coil	Coil	1823	1843	-	T	2023-10-09
Hit_vOTU_97_53	e0a77768ee01ba1aab0938e97eccd556	4378	Coils	Coil	Coil	1792	1812	-	T	2023-10-09
Hit_vOTU_97_53	e0a77768ee01ba1aab0938e97eccd556	4378	Coils	Coil	Coil	229	252	-	T	2023-10-09
Hit_vOTU_97_53	e0a77768ee01ba1aab0938e97eccd556	4378	Coils	Coil	Coil	3163	3183	-	T	2023-10-09
Hit_vOTU_97_13	374a33eb35684773a6f02890b47e1af0	334	Pfam	PF06067	Domain of unknown function (DUF932)	76	308	1.1E-36	T	2023-10-09	IPR026325	Protein of unknown function DUF932
Hit_vOTU_97_13	374a33eb35684773a6f02890b47e1af0	334	TIGRFAM	TIGR03299	LGT_TIGR03299: phage/plasmid-like protein TIGR03299	23	328	4.1E-48	T	2023-10-09	IPR017686	Phage/plasmid-like protein
Hit_vOTU_97_49	caf6fabdb251a7699269e5e58982fdf4	227	Gene3D	G3DSA:2.60.40.10	Immunoglobulins	28	87	4.7E-6	T	2023-10-09	IPR013783	Immunoglobulin-like fold
Hit_vOTU_97_49	caf6fabdb251a7699269e5e58982fdf4	227	CDD	cd14948	BACON	197	227	5.47259E-5	T	2023-10-09	IPR024361	Bacteroidetes-Associated Carbohydrate-binding Often N-terminal
Hit_vOTU_97_49	caf6fabdb251a7699269e5e58982fdf4	227	Pfam	PF13004	Putative binding domain, N-terminal	121	192	2.9E-9	T	2023-10-09	IPR024361	Bacteroidetes-Associated Carbohydrate-binding Often N-terminal
Hit_vOTU_97_49	caf6fabdb251a7699269e5e58982fdf4	227	CDD	cd14948	BACON	30	87	1.63365E-5	T	2023-10-09	IPR024361	Bacteroidetes-Associated Carbohydrate-binding Often N-terminal
Hit_vOTU_97_49	caf6fabdb251a7699269e5e58982fdf4	227	Pfam	PF19190	Viral BACON domain	31	88	0.0022	T	2023-10-09
Hit_vOTU_97_50	2acfc36c87cd7bc50f15d77da37c46e8	190	CDD	cd14948	BACON	4	52	8.20721E-12	T	2023-10-09	IPR024361	Bacteroidetes-Associated Carbohydrate-binding Often N-terminal
Hit_vOTU_97_50	2acfc36c87cd7bc50f15d77da37c46e8	190	Pfam	PF13004	Putative binding domain, N-terminal	4	52	2.2E-8	T	2023-10-09	IPR024361	Bacteroidetes-Associated Carbohydrate-binding Often N-terminal
Hit_vOTU_97_50	2acfc36c87cd7bc50f15d77da37c46e8	190	Gene3D	G3DSA:2.60.40.10	Immunoglobulins	2	52	1.6E-9	T	2023-10-09	IPR013783	Immunoglobulin-like fold
Hit_vOTU_132_36	e9a3228267e6f2fbeb3efafa1d368609	154	Pfam	PF06841	T4-like virus tail tube protein gp19	15	147	1.2E-13	T	2023-10-09	IPR010667	Bacteriophage T4, Gp19, tail tube
Hit_vOTU_132_22	3966ad4d48e67b6d55757ef13103f752	181	Coils	Coil	Coil	169	181	-	T	2023-10-09
Hit_vOTU_131_3	5949ba7fa12e8295423bfabbb801c171	280	Coils	Coil	Coil	271	280	-	T	2023-10-09
Hit_vOTU_132_52	cafda9ef7bce6a538e969e59d7d25800	582	ProSiteProfiles	PS51257	Prokaryotic membrane lipoprotein lipid attachment site profile.	1	27	6.0	T	2023-10-09
Hit_vOTU_132_51	eb0fdd1e6a59f84dcd0331b260f94b0c	1952	Coils	Coil	Coil	373	393	-	T	2023-10-09
Hit_vOTU_132_51	eb0fdd1e6a59f84dcd0331b260f94b0c	1952	Coils	Coil	Coil	610	637	-	T	2023-10-09
Hit_vOTU_132_51	eb0fdd1e6a59f84dcd0331b260f94b0c	1952	Coils	Coil	Coil	182	209	-	T	2023-10-09
Hit_vOTU_132_51	eb0fdd1e6a59f84dcd0331b260f94b0c	1952	Coils	Coil	Coil	132	159	-	T	2023-10-09
Hit_vOTU_132_51	eb0fdd1e6a59f84dcd0331b260f94b0c	1952	Pfam	PF13884	Chaperone of endosialidase	1840	1886	6.7E-6	T	2023-10-09	IPR030392	Intramolecular chaperone auto-processing domain
Hit_vOTU_132_51	eb0fdd1e6a59f84dcd0331b260f94b0c	1952	ProSiteProfiles	PS51688	Intramolecular chaperone auto-processing (ICA) domain profile.	1840	1949	9.175	T	2023-10-09	IPR030392	Intramolecular chaperone auto-processing domain
Hit_vOTU_132_51	eb0fdd1e6a59f84dcd0331b260f94b0c	1952	Coils	Coil	Coil	1428	1448	-	T	2023-10-09
Hit_vOTU_132_51	eb0fdd1e6a59f84dcd0331b260f94b0c	1952	Coils	Coil	Coil	104	124	-	T	2023-10-09
Hit_vOTU_132_51	eb0fdd1e6a59f84dcd0331b260f94b0c	1952	Coils	Coil	Coil	1935	1952	-	T	2023-10-09
Hit_vOTU_132_51	eb0fdd1e6a59f84dcd0331b260f94b0c	1952	Coils	Coil	Coil	217	237	-	T	2023-10-09
Hit_vOTU_131_61	ac094dd2c90f5dcfb11de65bd4b4e69c	479	MobiDBLite	mobidb-lite	consensus disorder prediction	460	479	-	T	2023-10-09
Hit_vOTU_131_61	ac094dd2c90f5dcfb11de65bd4b4e69c	479	Pfam	PF03796	DnaB-like helicase C terminal domain	184	416	1.2E-16	T	2023-10-09	IPR007694	DNA helicase, DnaB-like, C-terminal
Hit_vOTU_131_61	ac094dd2c90f5dcfb11de65bd4b4e69c	479	Gene3D	G3DSA:3.40.50.300	-	164	438	4.9E-37	T	2023-10-09
Hit_vOTU_131_61	ac094dd2c90f5dcfb11de65bd4b4e69c	479	ProSiteProfiles	PS51199	Superfamily 4 helicase domain profile.	177	442	22.896	T	2023-10-09	IPR007694	DNA helicase, DnaB-like, C-terminal
Hit_vOTU_131_61	ac094dd2c90f5dcfb11de65bd4b4e69c	479	SUPERFAMILY	SSF52540	P-loop containing nucleoside triphosphate hydrolases	161	418	8.11E-14	T	2023-10-09	IPR027417	P-loop containing nucleoside triphosphate hydrolase
Hit_vOTU_131_61	ac094dd2c90f5dcfb11de65bd4b4e69c	479	MobiDBLite	mobidb-lite	consensus disorder prediction	462	479	-	T	2023-10-09
Hit_vOTU_131_44	46a9618a1d07a010ecde8ffdfc5bd6cc	186	Coils	Coil	Coil	81	105	-	T	2023-10-09
Hit_vOTU_131_44	46a9618a1d07a010ecde8ffdfc5bd6cc	186	Coils	Coil	Coil	165	185	-	T	2023-10-09
Hit_vOTU_131_44	46a9618a1d07a010ecde8ffdfc5bd6cc	186	MobiDBLite	mobidb-lite	consensus disorder prediction	123	171	-	T	2023-10-09
Hit_vOTU_131_44	46a9618a1d07a010ecde8ffdfc5bd6cc	186	MobiDBLite	mobidb-lite	consensus disorder prediction	1	186	-	T	2023-10-09
Hit_vOTU_131_44	46a9618a1d07a010ecde8ffdfc5bd6cc	186	MobiDBLite	mobidb-lite	consensus disorder prediction	1	110	-	T	2023-10-09
Hit_vOTU_132_54	890b240fd47b500a811eed4a75150f76	638	Coils	Coil	Coil	324	344	-	T	2023-10-09
Hit_vOTU_131_36	0082cc0e6922965dabf7b4857234e081	381	Coils	Coil	Coil	315	335	-	T	2023-10-09
Hit_vOTU_131_36	0082cc0e6922965dabf7b4857234e081	381	ProSitePatterns	PS00321	recA signature.	221	229	-	T	2023-10-09	IPR020584	DNA recombination/repair protein RecA, conserved site
Hit_vOTU_131_36	0082cc0e6922965dabf7b4857234e081	381	SUPERFAMILY	SSF52540	P-loop containing nucleoside triphosphate hydrolases	34	267	4.96E-25	T	2023-10-09	IPR027417	P-loop containing nucleoside triphosphate hydrolase
Hit_vOTU_131_36	0082cc0e6922965dabf7b4857234e081	381	ProSiteProfiles	PS50163	RecA family profile 2.	206	265	14.928	T	2023-10-09	IPR020587	DNA recombination and repair protein RecA, monomer-monomer interface
Hit_vOTU_131_36	0082cc0e6922965dabf7b4857234e081	381	PRINTS	PR00142	RecA protein signature	255	284	3.3E-7	T	2023-10-09	IPR013765	DNA recombination and repair protein RecA
Hit_vOTU_131_36	0082cc0e6922965dabf7b4857234e081	381	PRINTS	PR00142	RecA protein signature	91	120	3.3E-7	T	2023-10-09	IPR013765	DNA recombination and repair protein RecA
Hit_vOTU_131_36	0082cc0e6922965dabf7b4857234e081	381	PRINTS	PR00142	RecA protein signature	315	332	3.3E-7	T	2023-10-09	IPR013765	DNA recombination and repair protein RecA
Hit_vOTU_131_36	0082cc0e6922965dabf7b4857234e081	381	PRINTS	PR00142	RecA protein signature	218	246	3.3E-7	T	2023-10-09	IPR013765	DNA recombination and repair protein RecA
Hit_vOTU_131_36	0082cc0e6922965dabf7b4857234e081	381	ProSiteProfiles	PS50162	RecA family profile 1.	34	201	13.129	T	2023-10-09	IPR020588	DNA recombination and repair protein RecA-like, ATP-binding domain
Hit_vOTU_131_36	0082cc0e6922965dabf7b4857234e081	381	Pfam	PF00154	recA bacterial DNA recombination protein	17	266	2.0E-34	T	2023-10-09	IPR013765	DNA recombination and repair protein RecA
Hit_vOTU_131_36	0082cc0e6922965dabf7b4857234e081	381	Gene3D	G3DSA:3.40.50.300	-	34	351	3.9E-54	T	2023-10-09
Hit_vOTU_132_15	f88a2b88854cbf0f7f97477219b1d65a	238	Coils	Coil	Coil	176	196	-	T	2023-10-09
Hit_vOTU_132_15	f88a2b88854cbf0f7f97477219b1d65a	238	SUPERFAMILY	SSF69255	gp5 N-terminal domain-like	19	93	1.07E-8	T	2023-10-09
Hit_vOTU_132_15	f88a2b88854cbf0f7f97477219b1d65a	238	Pfam	PF04717	Type VI secretion system/phage-baseplate injector OB domain	24	93	1.1E-9	T	2023-10-09	IPR006531	Gp5/Type VI secretion system Vgr protein, OB-fold domain
Hit_vOTU_132_29	c9ff884a746e0fd9f5a76f00c9d30f06	185	MobiDBLite	mobidb-lite	consensus disorder prediction	123	185	-	T	2023-10-09
Hit_vOTU_132_29	c9ff884a746e0fd9f5a76f00c9d30f06	185	MobiDBLite	mobidb-lite	consensus disorder prediction	62	185	-	T	2023-10-09
Hit_vOTU_132_29	c9ff884a746e0fd9f5a76f00c9d30f06	185	MobiDBLite	mobidb-lite	consensus disorder prediction	62	112	-	T	2023-10-09
Hit_vOTU_132_29	c9ff884a746e0fd9f5a76f00c9d30f06	185	MobiDBLite	mobidb-lite	consensus disorder prediction	1	22	-	T	2023-10-09
Hit_vOTU_132_29	c9ff884a746e0fd9f5a76f00c9d30f06	185	Coils	Coil	Coil	82	107	-	T	2023-10-09
Hit_vOTU_132_49	7f6a3695513d3306871ec7d5dd1d6acc	371	TIGRFAM	TIGR01554	major_cap_HK97: phage major capsid protein, HK97 family	83	232	8.0E-7	T	2023-10-09	IPR024455	Phage capsid
Hit_vOTU_132_49	7f6a3695513d3306871ec7d5dd1d6acc	371	SUPERFAMILY	SSF56563	Major capsid protein gp5	82	244	3.14E-11	T	2023-10-09
Hit_vOTU_132_8	9aa3359b2e1567464b9156405493f3ef	711	Gene3D	G3DSA:2.60.40.10	Immunoglobulins	498	605	7.2E-15	T	2023-10-09	IPR013783	Immunoglobulin-like fold
Hit_vOTU_132_8	9aa3359b2e1567464b9156405493f3ef	711	Pfam	PF13004	Putative binding domain, N-terminal	548	601	1.5E-7	T	2023-10-09	IPR024361	Bacteroidetes-Associated Carbohydrate-binding Often N-terminal
Hit_vOTU_132_8	9aa3359b2e1567464b9156405493f3ef	711	Pfam	PF13004	Putative binding domain, N-terminal	340	374	0.0011	T	2023-10-09	IPR024361	Bacteroidetes-Associated Carbohydrate-binding Often N-terminal
Hit_vOTU_132_8	9aa3359b2e1567464b9156405493f3ef	711	CDD	cd14948	BACON	547	601	1.44543E-5	T	2023-10-09	IPR024361	Bacteroidetes-Associated Carbohydrate-binding Often N-terminal
Hit_vOTU_132_8	9aa3359b2e1567464b9156405493f3ef	711	CDD	cd14948	BACON	278	374	0.00177342	T	2023-10-09	IPR024361	Bacteroidetes-Associated Carbohydrate-binding Often N-terminal
Hit_vOTU_131_27	38305e2cf668afdfe5c72d8eae53abcb	648	TIGRFAM	TIGR01760	tape_meas_TP901: phage tail tape measure protein, TP901 family, core region	62	396	2.4E-35	T	2023-10-09	IPR010090	Phage tail tape measure protein
Hit_vOTU_131_27	38305e2cf668afdfe5c72d8eae53abcb	648	Pfam	PF10145	Phage-related minor tail protein	96	291	1.9E-28	T	2023-10-09	IPR010090	Phage tail tape measure protein
Hit_vOTU_131_64	7beac6a11c72eeb6d43bc2466c827746	256	Pfam	PF00303	Thymidylate synthase	96	250	2.8E-13	T	2023-10-09	IPR023451	Thymidylate synthase/dCMP hydroxymethylase domain
Hit_vOTU_131_64	7beac6a11c72eeb6d43bc2466c827746	256	Gene3D	G3DSA:3.30.572.10	Thymidylate Synthase	28	255	2.0E-22	T	2023-10-09	IPR036926	Thymidylate synthase/dCMP hydroxymethylase superfamily
Hit_vOTU_131_64	7beac6a11c72eeb6d43bc2466c827746	256	SUPERFAMILY	SSF55831	Thymidylate synthase/dCMP hydroxymethylase	70	248	3.27E-26	T	2023-10-09	IPR036926	Thymidylate synthase/dCMP hydroxymethylase superfamily
Hit_vOTU_131_26	d9c7a718c95392d09db42eb24c8eab12	158	Coils	Coil	Coil	154	158	-	T	2023-10-09
Hit_vOTU_132_47	9dc96bd1b171815ed66657d9ce778854	202	Pfam	PF11860	N-acetylmuramidase	19	199	8.8E-62	T	2023-10-09	IPR024408	N-acetylmuramidase
Hit_vOTU_131_19	01fb13a2bd4121a575b1aac8290ae5e9	763	SUPERFAMILY	SSF56672	DNA/RNA polymerases	197	702	2.22E-79	T	2023-10-09	IPR043502	DNA/RNA polymerase superfamily
Hit_vOTU_131_19	01fb13a2bd4121a575b1aac8290ae5e9	763	Gene3D	G3DSA:3.30.420.10	-	2	217	6.7E-34	T	2023-10-09	IPR036397	Ribonuclease H superfamily
Hit_vOTU_131_19	01fb13a2bd4121a575b1aac8290ae5e9	763	SMART	SM00482	polaultra3	431	658	3.6E-37	T	2023-10-09	IPR001098	DNA-directed DNA polymerase, family A, palm domain
Hit_vOTU_131_19	01fb13a2bd4121a575b1aac8290ae5e9	763	Gene3D	G3DSA:1.20.1060.10	Taq DNA Polymerase; Chain T	285	403	2.3E-9	T	2023-10-09
Hit_vOTU_131_19	01fb13a2bd4121a575b1aac8290ae5e9	763	Pfam	PF00476	DNA polymerase family A	306	650	3.3E-65	T	2023-10-09	IPR001098	DNA-directed DNA polymerase, family A, palm domain
Hit_vOTU_131_19	01fb13a2bd4121a575b1aac8290ae5e9	763	Gene3D	G3DSA:3.30.70.370	-	410	650	7.0E-55	T	2023-10-09
Hit_vOTU_131_19	01fb13a2bd4121a575b1aac8290ae5e9	763	Gene3D	G3DSA:1.10.150.20	5' to 3' exonuclease	454	618	7.0E-55	T	2023-10-09
Hit_vOTU_131_19	01fb13a2bd4121a575b1aac8290ae5e9	763	PRINTS	PR00868	DNA-polymerase family A (pol I) signature	475	488	5.8E-17	T	2023-10-09	IPR002298	DNA polymerase A
Hit_vOTU_131_19	01fb13a2bd4121a575b1aac8290ae5e9	763	PRINTS	PR00868	DNA-polymerase family A (pol I) signature	611	627	5.8E-17	T	2023-10-09	IPR002298	DNA polymerase A
Hit_vOTU_131_19	01fb13a2bd4121a575b1aac8290ae5e9	763	PRINTS	PR00868	DNA-polymerase family A (pol I) signature	401	423	5.8E-17	T	2023-10-09	IPR002298	DNA polymerase A
Hit_vOTU_131_19	01fb13a2bd4121a575b1aac8290ae5e9	763	PRINTS	PR00868	DNA-polymerase family A (pol I) signature	445	468	5.8E-17	T	2023-10-09	IPR002298	DNA polymerase A
Hit_vOTU_131_19	01fb13a2bd4121a575b1aac8290ae5e9	763	SUPERFAMILY	SSF53098	Ribonuclease H-like	3	192	6.0E-17	T	2023-10-09	IPR012337	Ribonuclease H-like superfamily
Hit_vOTU_131_19	01fb13a2bd4121a575b1aac8290ae5e9	763	ProSitePatterns	PS00447	DNA polymerase family A signature.	513	532	-	T	2023-10-09	IPR019760	DNA-directed DNA polymerase, family A, conserved site
Hit_vOTU_131_19	01fb13a2bd4121a575b1aac8290ae5e9	763	Pfam	PF01612	3'-5' exonuclease	5	192	1.5E-13	T	2023-10-09	IPR002562	3'-5' exonuclease domain
Hit_vOTU_131_56	e15a2edc0d81014425af8d4b06a7b1c0	588	Gene3D	G3DSA:3.40.50.11780	-	254	415	4.6E-6	T	2023-10-09
Hit_vOTU_131_39	e1d2cb1f1d1236e19925feb5041ded2e	152	SUPERFAMILY	SSF54060	His-Me finger endonucleases	5	102	1.65E-16	T	2023-10-09
Hit_vOTU_131_39	e1d2cb1f1d1236e19925feb5041ded2e	152	Gene3D	G3DSA:3.90.75.20	-	4	107	2.9E-20	T	2023-10-09
Hit_vOTU_131_39	e1d2cb1f1d1236e19925feb5041ded2e	152	Pfam	PF13392	HNH endonuclease	58	98	1.3E-5	T	2023-10-09	IPR003615	HNH nuclease
Hit_vOTU_131_10	505eaa1cf5953e15830cb9a4f55071a8	315	CDD	cd14948	BACON	108	179	3.71014E-4	T	2023-10-09	IPR024361	Bacteroidetes-Associated Carbohydrate-binding Often N-terminal
Hit_vOTU_132_43	8f7ddb7ef7929425c1949758c94661e9	270	Pfam	PF08804	gp32 DNA binding protein like	79	210	7.9E-11	T	2023-10-09	IPR012339	Bacteriophage T4, Gp32, single-stranded DNA-binding
Hit_vOTU_132_43	8f7ddb7ef7929425c1949758c94661e9	270	MobiDBLite	mobidb-lite	consensus disorder prediction	1	29	-	T	2023-10-09
Hit_vOTU_132_43	8f7ddb7ef7929425c1949758c94661e9	270	MobiDBLite	mobidb-lite	consensus disorder prediction	1	39	-	T	2023-10-09
Hit_vOTU_132_43	8f7ddb7ef7929425c1949758c94661e9	270	Coils	Coil	Coil	210	230	-	T	2023-10-09
Hit_vOTU_132_43	8f7ddb7ef7929425c1949758c94661e9	270	MobiDBLite	mobidb-lite	consensus disorder prediction	228	270	-	T	2023-10-09
Hit_vOTU_132_57	5ae0cbe6040a0c61cad38cbbf5ef42b5	246	Pfam	PF00303	Thymidylate synthase	111	238	2.3E-11	T	2023-10-09	IPR023451	Thymidylate synthase/dCMP hydroxymethylase domain
Hit_vOTU_132_57	5ae0cbe6040a0c61cad38cbbf5ef42b5	246	Gene3D	G3DSA:3.30.572.10	Thymidylate Synthase	17	242	1.4E-20	T	2023-10-09	IPR036926	Thymidylate synthase/dCMP hydroxymethylase superfamily
Hit_vOTU_132_57	5ae0cbe6040a0c61cad38cbbf5ef42b5	246	SUPERFAMILY	SSF55831	Thymidylate synthase/dCMP hydroxymethylase	68	235	6.02E-23	T	2023-10-09	IPR036926	Thymidylate synthase/dCMP hydroxymethylase superfamily
Hit_vOTU_132_19	7ab48f08b639cf2b1c1f81a9238109e9	179	Pfam	PF13392	HNH endonuclease	61	104	5.7E-10	T	2023-10-09	IPR003615	HNH nuclease
Hit_vOTU_132_19	7ab48f08b639cf2b1c1f81a9238109e9	179	SUPERFAMILY	SSF54060	His-Me finger endonucleases	30	110	1.88E-17	T	2023-10-09
Hit_vOTU_132_19	7ab48f08b639cf2b1c1f81a9238109e9	179	Gene3D	G3DSA:3.90.75.20	-	9	113	1.4E-18	T	2023-10-09
Hit_vOTU_131_52	de21bdac83a871be36c74452f829b08a	298	Pfam	PF18911	PKD domain	10	67	6.2E-9	T	2023-10-09
Hit_vOTU_131_52	de21bdac83a871be36c74452f829b08a	298	ProSiteProfiles	PS50093	Polycystic kidney disease (PKD) domain profile.	25	80	13.514	T	2023-10-09	IPR000601	PKD domain
Hit_vOTU_131_52	de21bdac83a871be36c74452f829b08a	298	SUPERFAMILY	SSF49299	PKD domain	5	75	2.35E-13	T	2023-10-09	IPR035986	PKD domain superfamily
Hit_vOTU_131_52	de21bdac83a871be36c74452f829b08a	298	Gene3D	G3DSA:2.60.40.10	Immunoglobulins	8	80	4.2E-12	T	2023-10-09	IPR013783	Immunoglobulin-like fold
Hit_vOTU_131_52	de21bdac83a871be36c74452f829b08a	298	CDD	cd00146	PKD	9	80	3.39874E-8	T	2023-10-09
Hit_vOTU_131_52	de21bdac83a871be36c74452f829b08a	298	SMART	SM00089	PKD_9	4	83	7.7E-5	T	2023-10-09	IPR022409	PKD/Chitinase domain
Hit_vOTU_132_33	02254a3bd777051884f3d74ed60e148f	497	MobiDBLite	mobidb-lite	consensus disorder prediction	10	46	-	T	2023-10-09
Hit_vOTU_132_33	02254a3bd777051884f3d74ed60e148f	497	Coils	Coil	Coil	265	285	-	T	2023-10-09
Hit_vOTU_132_33	02254a3bd777051884f3d74ed60e148f	497	MobiDBLite	mobidb-lite	consensus disorder prediction	459	485	-	T	2023-10-09
Hit_vOTU_132_33	02254a3bd777051884f3d74ed60e148f	497	MobiDBLite	mobidb-lite	consensus disorder prediction	440	497	-	T	2023-10-09
Hit_vOTU_131_50	fc907e85e07def356099c498e8fbb643	505	MobiDBLite	mobidb-lite	consensus disorder prediction	471	498	-	T	2023-10-09
Hit_vOTU_131_50	fc907e85e07def356099c498e8fbb643	505	MobiDBLite	mobidb-lite	consensus disorder prediction	291	312	-	T	2023-10-09
Hit_vOTU_131_50	fc907e85e07def356099c498e8fbb643	505	MobiDBLite	mobidb-lite	consensus disorder prediction	463	505	-	T	2023-10-09
Hit_vOTU_131_50	fc907e85e07def356099c498e8fbb643	505	Coils	Coil	Coil	355	389	-	T	2023-10-09
Hit_vOTU_131_31	c0512972ea1178da7aa1d0504d16435e	495	CDD	cd18804	SF2_C_priA	383	449	9.74913E-8	T	2023-10-09
Hit_vOTU_131_31	c0512972ea1178da7aa1d0504d16435e	495	CDD	cd17926	DEXHc_RE	104	251	4.44171E-16	T	2023-10-09
Hit_vOTU_131_31	c0512972ea1178da7aa1d0504d16435e	495	Pfam	PF00271	Helicase conserved C-terminal domain	335	440	3.0E-17	T	2023-10-09	IPR001650	Helicase, C-terminal
Hit_vOTU_131_31	c0512972ea1178da7aa1d0504d16435e	495	SUPERFAMILY	SSF52540	P-loop containing nucleoside triphosphate hydrolases	155	451	3.46E-30	T	2023-10-09	IPR027417	P-loop containing nucleoside triphosphate hydrolase
Hit_vOTU_131_31	c0512972ea1178da7aa1d0504d16435e	495	Gene3D	G3DSA:3.40.50.300	-	95	283	6.0E-22	T	2023-10-09
Hit_vOTU_131_31	c0512972ea1178da7aa1d0504d16435e	495	CDD	cd18811	SF2_C_RecG	331	413	5.03888E-12	T	2023-10-09
Hit_vOTU_131_31	c0512972ea1178da7aa1d0504d16435e	495	SMART	SM00487	ultradead3	100	275	5.4E-8	T	2023-10-09	IPR014001	Helicase superfamily 1/2, ATP-binding domain
Hit_vOTU_131_31	c0512972ea1178da7aa1d0504d16435e	495	ProSiteProfiles	PS51192	Superfamilies 1 and 2 helicase ATP-binding type-1 domain profile.	119	270	11.471	T	2023-10-09	IPR014001	Helicase superfamily 1/2, ATP-binding domain
Hit_vOTU_131_31	c0512972ea1178da7aa1d0504d16435e	495	SMART	SM00490	helicmild6	357	441	5.2E-13	T	2023-10-09	IPR001650	Helicase, C-terminal
Hit_vOTU_131_31	c0512972ea1178da7aa1d0504d16435e	495	ProSiteProfiles	PS51194	Superfamilies 1 and 2 helicase C-terminal domain profile.	331	478	13.163	T	2023-10-09	IPR001650	Helicase, C-terminal
Hit_vOTU_131_31	c0512972ea1178da7aa1d0504d16435e	495	Pfam	PF04851	Type III restriction enzyme, res subunit	101	253	1.7E-15	T	2023-10-09	IPR006935	Helicase/UvrB, N-terminal
Hit_vOTU_131_31	c0512972ea1178da7aa1d0504d16435e	495	Gene3D	G3DSA:3.40.50.300	-	314	486	3.3E-27	T	2023-10-09
Hit_vOTU_132_1	116e9266f30ccd010ca6c699969c8b7a	219	Coils	Coil	Coil	115	135	-	T	2023-10-09
Hit_vOTU_132_61	3de18f5cb0b3d42ecdc811fa5b475343	570	Gene3D	G3DSA:3.40.50.300	-	3	225	1.0E-20	T	2023-10-09
Hit_vOTU_132_61	3de18f5cb0b3d42ecdc811fa5b475343	570	Coils	Coil	Coil	323	343	-	T	2023-10-09
Hit_vOTU_132_61	3de18f5cb0b3d42ecdc811fa5b475343	570	Coils	Coil	Coil	186	213	-	T	2023-10-09
Hit_vOTU_132_61	3de18f5cb0b3d42ecdc811fa5b475343	570	Pfam	PF13558	Putative exonuclease SbcCD, C subunit	475	531	1.7E-8	T	2023-10-09
Hit_vOTU_132_61	3de18f5cb0b3d42ecdc811fa5b475343	570	Pfam	PF13476	AAA domain	6	242	8.5E-15	T	2023-10-09	IPR038729	Rad50/SbcC-type AAA domain
Hit_vOTU_132_61	3de18f5cb0b3d42ecdc811fa5b475343	570	SUPERFAMILY	SSF52540	P-loop containing nucleoside triphosphate hydrolases	4	548	4.56E-34	T	2023-10-09	IPR027417	P-loop containing nucleoside triphosphate hydrolase
Hit_vOTU_132_61	3de18f5cb0b3d42ecdc811fa5b475343	570	Coils	Coil	Coil	354	400	-	T	2023-10-09
Hit_vOTU_132_61	3de18f5cb0b3d42ecdc811fa5b475343	570	Gene3D	G3DSA:3.40.50.300	-	254	568	4.7E-22	T	2023-10-09
Hit_vOTU_132_61	3de18f5cb0b3d42ecdc811fa5b475343	570	Coils	Coil	Coil	225	245	-	T	2023-10-09
Hit_vOTU_131_23	2839a0e2c67755cfbd3cf78cc843a5dd	198	Pfam	PF11860	N-acetylmuramidase	19	195	8.6E-62	T	2023-10-09	IPR024408	N-acetylmuramidase
Hit_vOTU_131_33	691723937f123e1864a0354056d84d79	165	Gene3D	G3DSA:3.90.75.20	-	36	158	5.6E-23	T	2023-10-09
Hit_vOTU_131_33	691723937f123e1864a0354056d84d79	165	Pfam	PF13392	HNH endonuclease	106	149	1.2E-6	T	2023-10-09	IPR003615	HNH nuclease
Hit_vOTU_131_33	691723937f123e1864a0354056d84d79	165	SUPERFAMILY	SSF54060	His-Me finger endonucleases	37	154	1.41E-18	T	2023-10-09
Hit_vOTU_132_23	e80dc069d06848418c98da99ad4b0036	164	Pfam	PF13392	HNH endonuclease	61	104	4.2E-10	T	2023-10-09	IPR003615	HNH nuclease
Hit_vOTU_132_23	e80dc069d06848418c98da99ad4b0036	164	SUPERFAMILY	SSF54060	His-Me finger endonucleases	10	108	1.41E-19	T	2023-10-09
Hit_vOTU_132_23	e80dc069d06848418c98da99ad4b0036	164	Gene3D	G3DSA:3.90.75.20	-	8	113	7.3E-24	T	2023-10-09
Hit_vOTU_131_24	b3fa9d491a85aee1f6e077f659ab2819	500	Gene3D	G3DSA:3.40.50.300	-	2	226	1.4E-57	T	2023-10-09
Hit_vOTU_131_24	b3fa9d491a85aee1f6e077f659ab2819	500	Gene3D	G3DSA:3.30.420.240	-	260	458	2.6E-26	T	2023-10-09
Hit_vOTU_132_12	29d8b1829f0d0d10edda40be0275832a	640	Pfam	PF10145	Phage-related minor tail protein	98	305	4.7E-24	T	2023-10-09	IPR010090	Phage tail tape measure protein
Hit_vOTU_132_12	29d8b1829f0d0d10edda40be0275832a	640	TIGRFAM	TIGR01760	tape_meas_TP901: phage tail tape measure protein, TP901 family, core region	58	413	2.7E-36	T	2023-10-09	IPR010090	Phage tail tape measure protein
Hit_vOTU_132_48	5bfa7a003fe0bfd1046429c697133cb2	500	Gene3D	G3DSA:3.30.420.240	-	260	459	5.1E-26	T	2023-10-09
Hit_vOTU_132_48	5bfa7a003fe0bfd1046429c697133cb2	500	Gene3D	G3DSA:3.40.50.300	-	2	226	7.6E-57	T	2023-10-09
Hit_vOTU_132_46	ed8a9f5073802dd0a0ed86b5c1ed3cd6	191	MobiDBLite	mobidb-lite	consensus disorder prediction	1	21	-	T	2023-10-09
Hit_vOTU_131_45	22f6e424cf15201c4594b24c533d2867	160	Coils	Coil	Coil	114	134	-	T	2023-10-09
Hit_vOTU_132_58	33b603c7cca35b80014ddca43405dea3	758	Gene3D	G3DSA:3.30.420.10	-	2	217	3.8E-39	T	2023-10-09	IPR036397	Ribonuclease H superfamily
Hit_vOTU_132_58	33b603c7cca35b80014ddca43405dea3	758	Gene3D	G3DSA:1.20.1060.10	Taq DNA Polymerase; Chain T	251	401	2.9E-9	T	2023-10-09
Hit_vOTU_132_58	33b603c7cca35b80014ddca43405dea3	758	SMART	SM00474	35exoneu6	5	193	1.1E-6	T	2023-10-09	IPR002562	3'-5' exonuclease domain
Hit_vOTU_132_58	33b603c7cca35b80014ddca43405dea3	758	PRINTS	PR00868	DNA-polymerase family A (pol I) signature	609	625	5.6E-17	T	2023-10-09	IPR002298	DNA polymerase A
Hit_vOTU_132_58	33b603c7cca35b80014ddca43405dea3	758	PRINTS	PR00868	DNA-polymerase family A (pol I) signature	399	421	5.6E-17	T	2023-10-09	IPR002298	DNA polymerase A
Hit_vOTU_132_58	33b603c7cca35b80014ddca43405dea3	758	PRINTS	PR00868	DNA-polymerase family A (pol I) signature	443	466	5.6E-17	T	2023-10-09	IPR002298	DNA polymerase A
Hit_vOTU_132_58	33b603c7cca35b80014ddca43405dea3	758	PRINTS	PR00868	DNA-polymerase family A (pol I) signature	473	486	5.6E-17	T	2023-10-09	IPR002298	DNA polymerase A
Hit_vOTU_132_58	33b603c7cca35b80014ddca43405dea3	758	SUPERFAMILY	SSF53098	Ribonuclease H-like	4	199	3.8E-22	T	2023-10-09	IPR012337	Ribonuclease H-like superfamily
Hit_vOTU_132_58	33b603c7cca35b80014ddca43405dea3	758	SMART	SM00482	polaultra3	429	656	7.8E-42	T	2023-10-09	IPR001098	DNA-directed DNA polymerase, family A, palm domain
Hit_vOTU_132_58	33b603c7cca35b80014ddca43405dea3	758	Pfam	PF00476	DNA polymerase family A	306	648	1.3E-67	T	2023-10-09	IPR001098	DNA-directed DNA polymerase, family A, palm domain
Hit_vOTU_132_58	33b603c7cca35b80014ddca43405dea3	758	ProSitePatterns	PS00447	DNA polymerase family A signature.	511	530	-	T	2023-10-09	IPR019760	DNA-directed DNA polymerase, family A, conserved site
Hit_vOTU_132_58	33b603c7cca35b80014ddca43405dea3	758	SUPERFAMILY	SSF56672	DNA/RNA polymerases	196	700	1.78E-81	T	2023-10-09	IPR043502	DNA/RNA polymerase superfamily
Hit_vOTU_132_58	33b603c7cca35b80014ddca43405dea3	758	Gene3D	G3DSA:3.30.70.370	-	408	650	3.0E-57	T	2023-10-09
Hit_vOTU_132_58	33b603c7cca35b80014ddca43405dea3	758	Gene3D	G3DSA:1.10.150.20	5' to 3' exonuclease	452	616	3.0E-57	T	2023-10-09
Hit_vOTU_132_58	33b603c7cca35b80014ddca43405dea3	758	Pfam	PF01612	3'-5' exonuclease	5	192	6.6E-18	T	2023-10-09	IPR002562	3'-5' exonuclease domain
Hit_vOTU_131_14	786188ed3ed8e06eabdc7d891b36f901	573	Pfam	PF04865	Baseplate J-like protein	245	435	6.3E-18	T	2023-10-09	IPR006949	Baseplate protein J-like
Hit_vOTU_131_8	7400fb8b51428e3bed69f4072e2ba9ad	2058	Coils	Coil	Coil	725	752	-	T	2023-10-09
Hit_vOTU_131_8	7400fb8b51428e3bed69f4072e2ba9ad	2058	Coils	Coil	Coil	2038	2058	-	T	2023-10-09
Hit_vOTU_131_8	7400fb8b51428e3bed69f4072e2ba9ad	2058	Coils	Coil	Coil	961	988	-	T	2023-10-09
Hit_vOTU_131_8	7400fb8b51428e3bed69f4072e2ba9ad	2058	ProSiteProfiles	PS51688	Intramolecular chaperone auto-processing (ICA) domain profile.	1943	2052	11.251	T	2023-10-09	IPR030392	Intramolecular chaperone auto-processing domain
Hit_vOTU_131_8	7400fb8b51428e3bed69f4072e2ba9ad	2058	Coils	Coil	Coil	135	155	-	T	2023-10-09
Hit_vOTU_131_8	7400fb8b51428e3bed69f4072e2ba9ad	2058	Gene3D	G3DSA:1.20.120.20	Apolipoprotein	58	212	1.3E-5	T	2023-10-09
Hit_vOTU_131_8	7400fb8b51428e3bed69f4072e2ba9ad	2058	Coils	Coil	Coil	171	245	-	T	2023-10-09
Hit_vOTU_131_35	a0ee20b00dcdfc1a1567d303f04916ed	269	MobiDBLite	mobidb-lite	consensus disorder prediction	1	35	-	T	2023-10-09
Hit_vOTU_131_35	a0ee20b00dcdfc1a1567d303f04916ed	269	MobiDBLite	mobidb-lite	consensus disorder prediction	225	241	-	T	2023-10-09
Hit_vOTU_131_35	a0ee20b00dcdfc1a1567d303f04916ed	269	MobiDBLite	mobidb-lite	consensus disorder prediction	225	269	-	T	2023-10-09
Hit_vOTU_131_35	a0ee20b00dcdfc1a1567d303f04916ed	269	Coils	Coil	Coil	208	228	-	T	2023-10-09
Hit_vOTU_131_35	a0ee20b00dcdfc1a1567d303f04916ed	269	MobiDBLite	mobidb-lite	consensus disorder prediction	1	27	-	T	2023-10-09
Hit_vOTU_131_35	a0ee20b00dcdfc1a1567d303f04916ed	269	MobiDBLite	mobidb-lite	consensus disorder prediction	248	269	-	T	2023-10-09
Hit_vOTU_131_35	a0ee20b00dcdfc1a1567d303f04916ed	269	Pfam	PF08804	gp32 DNA binding protein like	78	208	2.9E-9	T	2023-10-09	IPR012339	Bacteriophage T4, Gp32, single-stranded DNA-binding
Hit_vOTU_131_37	cda7d10420d14a605a338cdf475c34a9	197	Pfam	PF13392	HNH endonuclease	99	141	7.5E-7	T	2023-10-09	IPR003615	HNH nuclease
Hit_vOTU_131_37	cda7d10420d14a605a338cdf475c34a9	197	Gene3D	G3DSA:3.90.75.20	-	37	150	2.6E-23	T	2023-10-09
Hit_vOTU_131_37	cda7d10420d14a605a338cdf475c34a9	197	SUPERFAMILY	SSF54060	His-Me finger endonucleases	39	144	2.47E-18	T	2023-10-09
Hit_vOTU_131_16	e4b7a55bd7c114e0c0fb89dcec81ad36	317	SUPERFAMILY	SSF57783	Zinc beta-ribbon	15	84	3.74E-5	T	2023-10-09
Hit_vOTU_131_16	e4b7a55bd7c114e0c0fb89dcec81ad36	317	SUPERFAMILY	SSF56731	DNA primase core	122	300	4.97E-16	T	2023-10-09
Hit_vOTU_131_16	e4b7a55bd7c114e0c0fb89dcec81ad36	317	Gene3D	G3DSA:3.40.1360.10	-	194	300	3.0E-9	T	2023-10-09
Hit_vOTU_131_6	bb2d298e078e6bdd5b62f55bd83cd592	496	MobiDBLite	mobidb-lite	consensus disorder prediction	439	496	-	T	2023-10-09
Hit_vOTU_131_6	bb2d298e078e6bdd5b62f55bd83cd592	496	MobiDBLite	mobidb-lite	consensus disorder prediction	458	484	-	T	2023-10-09
Hit_vOTU_131_6	bb2d298e078e6bdd5b62f55bd83cd592	496	MobiDBLite	mobidb-lite	consensus disorder prediction	15	40	-	T	2023-10-09
Hit_vOTU_131_38	12bebae3300415eb07b4d7962ae588e3	570	SUPERFAMILY	SSF52540	P-loop containing nucleoside triphosphate hydrolases	5	549	3.89E-33	T	2023-10-09	IPR027417	P-loop containing nucleoside triphosphate hydrolase
Hit_vOTU_131_38	12bebae3300415eb07b4d7962ae588e3	570	Coils	Coil	Coil	186	213	-	T	2023-10-09
Hit_vOTU_131_38	12bebae3300415eb07b4d7962ae588e3	570	Pfam	PF13558	Putative exonuclease SbcCD, C subunit	476	531	1.5E-7	T	2023-10-09
Hit_vOTU_131_38	12bebae3300415eb07b4d7962ae588e3	570	Coils	Coil	Coil	387	407	-	T	2023-10-09
Hit_vOTU_131_38	12bebae3300415eb07b4d7962ae588e3	570	Coils	Coil	Coil	323	350	-	T	2023-10-09
Hit_vOTU_131_38	12bebae3300415eb07b4d7962ae588e3	570	Coils	Coil	Coil	354	374	-	T	2023-10-09
Hit_vOTU_131_38	12bebae3300415eb07b4d7962ae588e3	570	Coils	Coil	Coil	265	285	-	T	2023-10-09
Hit_vOTU_131_38	12bebae3300415eb07b4d7962ae588e3	570	Pfam	PF13476	AAA domain	7	246	1.8E-12	T	2023-10-09	IPR038729	Rad50/SbcC-type AAA domain
Hit_vOTU_131_38	12bebae3300415eb07b4d7962ae588e3	570	Gene3D	G3DSA:3.40.50.300	-	291	569	2.5E-24	T	2023-10-09
Hit_vOTU_131_38	12bebae3300415eb07b4d7962ae588e3	570	Gene3D	G3DSA:3.40.50.300	-	3	290	2.9E-23	T	2023-10-09
Hit_vOTU_131_38	12bebae3300415eb07b4d7962ae588e3	570	Coils	Coil	Coil	221	252	-	T	2023-10-09
Hit_vOTU_132_6	1c1171cb8f70429c9eb7db9c0412a88e	499	MobiDBLite	mobidb-lite	consensus disorder prediction	464	478	-	T	2023-10-09
Hit_vOTU_132_6	1c1171cb8f70429c9eb7db9c0412a88e	499	Coils	Coil	Coil	347	388	-	T	2023-10-09
Hit_vOTU_132_6	1c1171cb8f70429c9eb7db9c0412a88e	499	MobiDBLite	mobidb-lite	consensus disorder prediction	459	499	-	T	2023-10-09
Hit_vOTU_132_6	1c1171cb8f70429c9eb7db9c0412a88e	499	MobiDBLite	mobidb-lite	consensus disorder prediction	292	312	-	T	2023-10-09
Hit_vOTU_131_13	2c25d56d0064a0cdf8762f4176c5dc1d	240	Coils	Coil	Coil	178	198	-	T	2023-10-09
Hit_vOTU_131_13	2c25d56d0064a0cdf8762f4176c5dc1d	240	Pfam	PF04717	Type VI secretion system/phage-baseplate injector OB domain	24	94	1.9E-9	T	2023-10-09	IPR006531	Gp5/Type VI secretion system Vgr protein, OB-fold domain
Hit_vOTU_131_13	2c25d56d0064a0cdf8762f4176c5dc1d	240	SUPERFAMILY	SSF69255	gp5 N-terminal domain-like	19	94	2.48E-7	T	2023-10-09
Hit_vOTU_132_41	f2c90bdc5f9875e41bf60ed5f82e7537	221	CDD	cd07557	trimeric_dUTPase	107	185	5.9945E-11	T	2023-10-09	IPR033704	dUTPase, trimeric
Hit_vOTU_132_41	f2c90bdc5f9875e41bf60ed5f82e7537	221	SUPERFAMILY	SSF51283	dUTPase-like	37	221	8.33E-22	T	2023-10-09	IPR036157	dUTPase-like superfamily
Hit_vOTU_132_41	f2c90bdc5f9875e41bf60ed5f82e7537	221	Pfam	PF00692	dUTPase	107	202	2.8E-10	T	2023-10-09	IPR029054	dUTPase-like
Hit_vOTU_132_41	f2c90bdc5f9875e41bf60ed5f82e7537	221	Gene3D	G3DSA:2.70.40.10	-	35	221	4.1E-25	T	2023-10-09	IPR036157	dUTPase-like superfamily
Hit_vOTU_132_40	0f969e7ee8f1d3e087fecc321bdb52a5	206	Gene3D	G3DSA:1.20.1260.10	-	44	203	2.6E-8	T	2023-10-09	IPR012347	Ferritin-like
Hit_vOTU_132_40	0f969e7ee8f1d3e087fecc321bdb52a5	206	Coils	Coil	Coil	132	152	-	T	2023-10-09
Hit_vOTU_132_40	0f969e7ee8f1d3e087fecc321bdb52a5	206	SUPERFAMILY	SSF47240	Ferritin-like	55	190	1.87E-11	T	2023-10-09	IPR009078	Ferritin-like superfamily
Hit_vOTU_132_44	030d1815ac7bda1794e03aee4367892d	376	ProSitePatterns	PS00321	recA signature.	218	226	-	T	2023-10-09	IPR020584	DNA recombination/repair protein RecA, conserved site
Hit_vOTU_132_44	030d1815ac7bda1794e03aee4367892d	376	SUPERFAMILY	SSF52540	P-loop containing nucleoside triphosphate hydrolases	30	264	1.4E-29	T	2023-10-09	IPR027417	P-loop containing nucleoside triphosphate hydrolase
Hit_vOTU_132_44	030d1815ac7bda1794e03aee4367892d	376	PRINTS	PR00142	RecA protein signature	215	243	2.4E-9	T	2023-10-09	IPR013765	DNA recombination and repair protein RecA
Hit_vOTU_132_44	030d1815ac7bda1794e03aee4367892d	376	PRINTS	PR00142	RecA protein signature	252	281	2.4E-9	T	2023-10-09	IPR013765	DNA recombination and repair protein RecA
Hit_vOTU_132_44	030d1815ac7bda1794e03aee4367892d	376	PRINTS	PR00142	RecA protein signature	88	117	2.4E-9	T	2023-10-09	IPR013765	DNA recombination and repair protein RecA
Hit_vOTU_132_44	030d1815ac7bda1794e03aee4367892d	376	PRINTS	PR00142	RecA protein signature	313	330	2.4E-9	T	2023-10-09	IPR013765	DNA recombination and repair protein RecA
Hit_vOTU_132_44	030d1815ac7bda1794e03aee4367892d	376	ProSiteProfiles	PS50163	RecA family profile 2.	204	284	16.971	T	2023-10-09	IPR020587	DNA recombination and repair protein RecA, monomer-monomer interface
Hit_vOTU_132_44	030d1815ac7bda1794e03aee4367892d	376	Pfam	PF00154	recA bacterial DNA recombination protein	10	272	1.3E-39	T	2023-10-09	IPR013765	DNA recombination and repair protein RecA
Hit_vOTU_132_44	030d1815ac7bda1794e03aee4367892d	376	Gene3D	G3DSA:3.40.50.300	-	33	347	1.2E-58	T	2023-10-09
Hit_vOTU_131_43	5fe9dcf9531af02c0a7b38333ea52270	171	Coils	Coil	Coil	86	113	-	T	2023-10-09
Hit_vOTU_131_43	5fe9dcf9531af02c0a7b38333ea52270	171	MobiDBLite	mobidb-lite	consensus disorder prediction	30	141	-	T	2023-10-09
Hit_vOTU_131_43	5fe9dcf9531af02c0a7b38333ea52270	171	MobiDBLite	mobidb-lite	consensus disorder prediction	47	138	-	T	2023-10-09
Hit_vOTU_131_53	564f6a2b4a9135b33ff0d8f9e05186c4	598	Gene3D	G3DSA:2.60.40.10	Immunoglobulins	63	172	3.5E-7	T	2023-10-09	IPR013783	Immunoglobulin-like fold
Hit_vOTU_131_53	564f6a2b4a9135b33ff0d8f9e05186c4	598	Gene3D	G3DSA:2.60.40.10	Immunoglobulins	173	271	8.0E-14	T	2023-10-09	IPR013783	Immunoglobulin-like fold
Hit_vOTU_131_53	564f6a2b4a9135b33ff0d8f9e05186c4	598	Gene3D	G3DSA:2.60.40.10	Immunoglobulins	477	589	8.6E-12	T	2023-10-09	IPR013783	Immunoglobulin-like fold
Hit_vOTU_131_53	564f6a2b4a9135b33ff0d8f9e05186c4	598	CDD	cd14948	BACON	180	265	6.68033E-4	T	2023-10-09	IPR024361	Bacteroidetes-Associated Carbohydrate-binding Often N-terminal
Hit_vOTU_132_4	5bcc33489a395eca75af727ef258a141	334	SUPERFAMILY	SSF53335	S-adenosyl-L-methionine-dependent methyltransferases	41	296	2.99E-14	T	2023-10-09	IPR029063	S-adenosyl-L-methionine-dependent methyltransferase
Hit_vOTU_132_4	5bcc33489a395eca75af727ef258a141	334	Gene3D	G3DSA:3.90.120.10	DNA Methylase	142	294	2.7E-12	T	2023-10-09
Hit_vOTU_132_4	5bcc33489a395eca75af727ef258a141	334	Gene3D	G3DSA:3.40.50.150	Vaccinia Virus protein VP39	55	172	2.7E-12	T	2023-10-09
Hit_vOTU_132_4	5bcc33489a395eca75af727ef258a141	334	Pfam	PF00145	C-5 cytosine-specific DNA methylase	43	204	8.5E-8	T	2023-10-09	IPR001525	C-5 cytosine methyltransferase
Hit_vOTU_132_64	4235ac5381e19f273994d38aaa8dd714	172	MobiDBLite	mobidb-lite	consensus disorder prediction	50	139	-	T	2023-10-09
Hit_vOTU_132_64	4235ac5381e19f273994d38aaa8dd714	172	Coils	Coil	Coil	87	107	-	T	2023-10-09
Hit_vOTU_132_64	4235ac5381e19f273994d38aaa8dd714	172	MobiDBLite	mobidb-lite	consensus disorder prediction	37	140	-	T	2023-10-09
Hit_vOTU_132_45	6cdef89ae9645c71a1df14f0cab40f0d	180	CDD	cd17179	FERM_F1_PLEKHH2	80	107	9.86434E-5	T	2023-10-09
Hit_vOTU_132_59	c57ed1ce5fff2d131d8c04e21e12c23a	197	Gene3D	G3DSA:3.90.75.20	-	24	140	5.6E-22	T	2023-10-09
Hit_vOTU_132_59	c57ed1ce5fff2d131d8c04e21e12c23a	197	SUPERFAMILY	SSF54060	His-Me finger endonucleases	27	136	2.35E-18	T	2023-10-09
Hit_vOTU_132_59	c57ed1ce5fff2d131d8c04e21e12c23a	197	Pfam	PF13392	HNH endonuclease	88	132	2.2E-9	T	2023-10-09	IPR003615	HNH nuclease
Hit_vOTU_132_26	7b56397e20764596aefc4eca5d09ae64	322	Gene3D	G3DSA:3.60.21.10	-	7	246	3.5E-27	T	2023-10-09	IPR029052	Metallo-dependent phosphatase-like
Hit_vOTU_132_26	7b56397e20764596aefc4eca5d09ae64	322	Pfam	PF00149	Calcineurin-like phosphoesterase	8	204	1.1E-10	T	2023-10-09	IPR004843	Calcineurin-like phosphoesterase domain, ApaH type
Hit_vOTU_132_26	7b56397e20764596aefc4eca5d09ae64	322	SUPERFAMILY	SSF56300	Metallo-dependent phosphatases	8	252	2.93E-24	T	2023-10-09
Hit_vOTU_132_20	129fcf0f11768d39a61b1b116a386d62	494	Pfam	PF00271	Helicase conserved C-terminal domain	337	438	2.6E-16	T	2023-10-09	IPR001650	Helicase, C-terminal
Hit_vOTU_132_20	129fcf0f11768d39a61b1b116a386d62	494	Gene3D	G3DSA:3.40.50.300	-	306	484	6.4E-28	T	2023-10-09
Hit_vOTU_132_20	129fcf0f11768d39a61b1b116a386d62	494	SUPERFAMILY	SSF52540	P-loop containing nucleoside triphosphate hydrolases	154	448	1.82E-30	T	2023-10-09	IPR027417	P-loop containing nucleoside triphosphate hydrolase
Hit_vOTU_132_20	129fcf0f11768d39a61b1b116a386d62	494	CDD	cd17926	DEXHc_RE	103	250	3.36383E-17	T	2023-10-09
Hit_vOTU_132_20	129fcf0f11768d39a61b1b116a386d62	494	ProSiteProfiles	PS51194	Superfamilies 1 and 2 helicase C-terminal domain profile.	330	477	12.939	T	2023-10-09	IPR001650	Helicase, C-terminal
Hit_vOTU_132_20	129fcf0f11768d39a61b1b116a386d62	494	ProSiteProfiles	PS51192	Superfamilies 1 and 2 helicase ATP-binding type-1 domain profile.	118	269	10.817	T	2023-10-09	IPR014001	Helicase superfamily 1/2, ATP-binding domain
Hit_vOTU_132_20	129fcf0f11768d39a61b1b116a386d62	494	SMART	SM00487	ultradead3	99	286	5.6E-8	T	2023-10-09	IPR014001	Helicase superfamily 1/2, ATP-binding domain
Hit_vOTU_132_20	129fcf0f11768d39a61b1b116a386d62	494	CDD	cd18787	SF2_C_DEAD	343	419	1.21737E-10	T	2023-10-09
Hit_vOTU_132_20	129fcf0f11768d39a61b1b116a386d62	494	Gene3D	G3DSA:3.40.50.300	-	94	281	3.3E-22	T	2023-10-09
Hit_vOTU_132_20	129fcf0f11768d39a61b1b116a386d62	494	Pfam	PF04851	Type III restriction enzyme, res subunit	100	252	4.8E-16	T	2023-10-09	IPR006935	Helicase/UvrB, N-terminal
Hit_vOTU_132_20	129fcf0f11768d39a61b1b116a386d62	494	SMART	SM00490	helicmild6	356	440	3.7E-11	T	2023-10-09	IPR001650	Helicase, C-terminal
Hit_vOTU_132_55	6c06d9ab515be887a14342009ea23c75	318	SUPERFAMILY	SSF56731	DNA primase core	121	295	8.37E-14	T	2023-10-09
Hit_vOTU_132_55	6c06d9ab515be887a14342009ea23c75	318	Gene3D	G3DSA:3.40.1360.10	-	196	303	1.5E-7	T	2023-10-09
Hit_vOTU_132_55	6c06d9ab515be887a14342009ea23c75	318	SUPERFAMILY	SSF57783	Zinc beta-ribbon	28	85	3.06E-5	T	2023-10-09
Hit_vOTU_131_7	d8781bcfae0401aa7fcb2d31d1baa9f5	373	SUPERFAMILY	SSF56563	Major capsid protein gp5	84	342	6.02E-10	T	2023-10-09
Hit_vOTU_131_7	d8781bcfae0401aa7fcb2d31d1baa9f5	373	Coils	Coil	Coil	369	373	-	T	2023-10-09
Hit_vOTU_132_38	97c2ab1dcec86289cb5e49b9e6e7bfa3	416	Coils	Coil	Coil	267	287	-	T	2023-10-09
Hit_vOTU_132_38	97c2ab1dcec86289cb5e49b9e6e7bfa3	416	SUPERFAMILY	SSF88874	Receptor-binding domain of short tail fibre protein gp12	288	416	6.02E-23	T	2023-10-09
Hit_vOTU_132_38	97c2ab1dcec86289cb5e49b9e6e7bfa3	416	MobiDBLite	mobidb-lite	consensus disorder prediction	369	401	-	T	2023-10-09
Hit_vOTU_132_38	97c2ab1dcec86289cb5e49b9e6e7bfa3	416	MobiDBLite	mobidb-lite	consensus disorder prediction	375	399	-	T	2023-10-09
Hit_vOTU_132_30	b4b94e90ffca8dabb6252fa9237b634c	281	MobiDBLite	mobidb-lite	consensus disorder prediction	76	95	-	T	2023-10-09
Hit_vOTU_132_7	742c4eded3d3aa8715ae597c08670981	304	MobiDBLite	mobidb-lite	consensus disorder prediction	180	203	-	T	2023-10-09
Hit_vOTU_132_7	742c4eded3d3aa8715ae597c08670981	304	ProSiteProfiles	PS50093	Polycystic kidney disease (PKD) domain profile.	25	80	12.285	T	2023-10-09	IPR000601	PKD domain
Hit_vOTU_132_7	742c4eded3d3aa8715ae597c08670981	304	SUPERFAMILY	SSF49299	PKD domain	5	80	4.32E-12	T	2023-10-09	IPR035986	PKD domain superfamily
Hit_vOTU_132_7	742c4eded3d3aa8715ae597c08670981	304	CDD	cd00146	PKD	11	80	1.72913E-9	T	2023-10-09
Hit_vOTU_132_7	742c4eded3d3aa8715ae597c08670981	304	MobiDBLite	mobidb-lite	consensus disorder prediction	277	296	-	T	2023-10-09
Hit_vOTU_132_7	742c4eded3d3aa8715ae597c08670981	304	SMART	SM00089	PKD_9	4	83	1.3E-4	T	2023-10-09	IPR022409	PKD/Chitinase domain
Hit_vOTU_132_7	742c4eded3d3aa8715ae597c08670981	304	Gene3D	G3DSA:2.60.40.10	Immunoglobulins	6	80	6.7E-10	T	2023-10-09	IPR013783	Immunoglobulin-like fold
Hit_vOTU_132_7	742c4eded3d3aa8715ae597c08670981	304	Pfam	PF18911	PKD domain	8	67	9.4E-7	T	2023-10-09
Hit_vOTU_131_34	61ef709b98bbfae96823af5fd7099aa2	173	Coils	Coil	Coil	50	70	-	T	2023-10-09
Hit_vOTU_131_34	61ef709b98bbfae96823af5fd7099aa2	173	ProSiteProfiles	PS51257	Prokaryotic membrane lipoprotein lipid attachment site profile.	1	23	5.0	T	2023-10-09
Hit_vOTU_132_39	ab1f261e9386467efd19c8d04f7c7092	476	Pfam	PF03796	DnaB-like helicase C terminal domain	182	403	1.8E-12	T	2023-10-09	IPR007694	DNA helicase, DnaB-like, C-terminal
Hit_vOTU_132_39	ab1f261e9386467efd19c8d04f7c7092	476	ProSiteProfiles	PS51199	Superfamily 4 helicase domain profile.	175	440	18.697	T	2023-10-09	IPR007694	DNA helicase, DnaB-like, C-terminal
Hit_vOTU_132_39	ab1f261e9386467efd19c8d04f7c7092	476	Gene3D	G3DSA:3.40.50.300	-	163	436	7.6E-35	T	2023-10-09
Hit_vOTU_132_39	ab1f261e9386467efd19c8d04f7c7092	476	MobiDBLite	mobidb-lite	consensus disorder prediction	453	476	-	T	2023-10-09
Hit_vOTU_132_39	ab1f261e9386467efd19c8d04f7c7092	476	SUPERFAMILY	SSF52540	P-loop containing nucleoside triphosphate hydrolases	180	421	2.19E-13	T	2023-10-09	IPR027417	P-loop containing nucleoside triphosphate hydrolase
Hit_vOTU_131_63	f262bf6de2b924119fc2ba4605ee09a3	179	CDD	cd07557	trimeric_dUTPase	48	141	4.03332E-12	T	2023-10-09	IPR033704	dUTPase, trimeric
Hit_vOTU_131_63	f262bf6de2b924119fc2ba4605ee09a3	179	Gene3D	G3DSA:2.70.40.10	-	4	178	7.6E-27	T	2023-10-09	IPR036157	dUTPase-like superfamily
Hit_vOTU_131_63	f262bf6de2b924119fc2ba4605ee09a3	179	SUPERFAMILY	SSF51283	dUTPase-like	11	177	1.83E-23	T	2023-10-09	IPR036157	dUTPase-like superfamily
Hit_vOTU_131_63	f262bf6de2b924119fc2ba4605ee09a3	179	Pfam	PF00692	dUTPase	61	176	3.5E-11	T	2023-10-09	IPR029054	dUTPase-like
Hit_vOTU_131_48	8e2358fb0e8f6db3a73023151c07b05f	348	Gene3D	G3DSA:3.90.120.10	DNA Methylase	143	302	6.2E-15	T	2023-10-09
Hit_vOTU_131_48	8e2358fb0e8f6db3a73023151c07b05f	348	SUPERFAMILY	SSF53335	S-adenosyl-L-methionine-dependent methyltransferases	3	302	4.54E-18	T	2023-10-09	IPR029063	S-adenosyl-L-methionine-dependent methyltransferase
Hit_vOTU_131_48	8e2358fb0e8f6db3a73023151c07b05f	348	Pfam	PF00145	C-5 cytosine-specific DNA methylase	42	302	5.7E-11	T	2023-10-09	IPR001525	C-5 cytosine methyltransferase
Hit_vOTU_131_48	8e2358fb0e8f6db3a73023151c07b05f	348	PRINTS	PR00105	Cytosine-specific DNA methyltransferase signature	107	121	7.8E-6	T	2023-10-09	IPR001525	C-5 cytosine methyltransferase
Hit_vOTU_131_48	8e2358fb0e8f6db3a73023151c07b05f	348	PRINTS	PR00105	Cytosine-specific DNA methyltransferase signature	149	162	7.8E-6	T	2023-10-09	IPR001525	C-5 cytosine methyltransferase
Hit_vOTU_131_48	8e2358fb0e8f6db3a73023151c07b05f	348	PRINTS	PR00105	Cytosine-specific DNA methyltransferase signature	5	21	7.8E-6	T	2023-10-09	IPR001525	C-5 cytosine methyltransferase
Hit_vOTU_131_48	8e2358fb0e8f6db3a73023151c07b05f	348	Gene3D	G3DSA:3.40.50.150	Vaccinia Virus protein VP39	58	173	6.2E-15	T	2023-10-09
Hit_vOTU_132_62	bd1ca1f3695f4c8d9b7b5c816310fbaa	238	SUPERFAMILY	SSF50104	Translation proteins SH3-like domain	129	202	6.22E-6	T	2023-10-09	IPR008991	Translation protein SH3-like domain superfamily
Hit_vOTU_131_60	4656b63a7cea8db840f8e31709f977a0	451	SUPERFAMILY	SSF88874	Receptor-binding domain of short tail fibre protein gp12	290	448	1.7E-5	T	2023-10-09
Hit_vOTU_131_20	bab3688fdec5a54b351233d1398d78f6	192	MobiDBLite	mobidb-lite	consensus disorder prediction	1	22	-	T	2023-10-09
Hit_vOTU_131_20	bab3688fdec5a54b351233d1398d78f6	192	MobiDBLite	mobidb-lite	consensus disorder prediction	103	131	-	T	2023-10-09
Hit_vOTU_132_42	fa173d72e3d5bcb44b5b4dc9587bbfc6	239	Coils	Coil	Coil	4	24	-	T	2023-10-09
Hit_vOTU_132_42	fa173d72e3d5bcb44b5b4dc9587bbfc6	239	Coils	Coil	Coil	32	73	-	T	2023-10-09
Hit_vOTU_132_42	fa173d72e3d5bcb44b5b4dc9587bbfc6	239	Gene3D	G3DSA:1.20.5.340	-	1	82	5.3E-10	T	2023-10-09
Hit_vOTU_132_42	fa173d72e3d5bcb44b5b4dc9587bbfc6	239	SUPERFAMILY	SSF57997	Tropomyosin	5	77	3.92E-8	T	2023-10-09
Hit_vOTU_131_46	e1e42606894da736f2cd3f679074413b	317	MobiDBLite	mobidb-lite	consensus disorder prediction	276	317	-	T	2023-10-09
Hit_vOTU_131_46	e1e42606894da736f2cd3f679074413b	317	MobiDBLite	mobidb-lite	consensus disorder prediction	282	302	-	T	2023-10-09
Hit_vOTU_131_62	3c51270bf427ebf3c40566689082a56a	196	Pfam	PF02915	Rubrerythrin	57	179	5.8E-7	T	2023-10-09	IPR003251	Rubrerythrin
Hit_vOTU_131_62	3c51270bf427ebf3c40566689082a56a	196	Gene3D	G3DSA:1.20.1260.10	-	42	193	1.2E-8	T	2023-10-09	IPR012347	Ferritin-like
Hit_vOTU_131_62	3c51270bf427ebf3c40566689082a56a	196	SUPERFAMILY	SSF47240	Ferritin-like	50	180	6.59E-15	T	2023-10-09	IPR009078	Ferritin-like superfamily
Hit_vOTU_131_40	2e32683c5ccf684153f33cad88046e78	177	CDD	cd17179	FERM_F1_PLEKHH2	71	96	0.00101421	T	2023-10-09
Hit_vOTU_132_60	d6e093edc177093b31bd10924fa9905b	192	Pfam	PF13521	AAA domain	3	166	1.4E-8	T	2023-10-09	IPR038727	NadR/Ttd14, AAA domain
Hit_vOTU_132_60	d6e093edc177093b31bd10924fa9905b	192	Gene3D	G3DSA:3.40.50.300	-	4	188	8.3E-11	T	2023-10-09
Hit_vOTU_132_60	d6e093edc177093b31bd10924fa9905b	192	CDD	cd18315	BTB_POZ_BAB-like	91	117	8.94341E-4	T	2023-10-09
Hit_vOTU_132_60	d6e093edc177093b31bd10924fa9905b	192	SUPERFAMILY	SSF52540	P-loop containing nucleoside triphosphate hydrolases	2	156	2.98E-13	T	2023-10-09	IPR027417	P-loop containing nucleoside triphosphate hydrolase
Hit_vOTU_132_25	15783107ed1e6c20982a5b36b08619ba	292	SUPERFAMILY	SSF88723	PIN domain-like	3	173	4.66E-31	T	2023-10-09	IPR029060	PIN-like domain superfamily
Hit_vOTU_132_25	15783107ed1e6c20982a5b36b08619ba	292	Pfam	PF01367	5'-3' exonuclease, C-terminal SAM fold	175	236	4.4E-15	T	2023-10-09	IPR020045	DNA polymerase I-like, H3TH domain
Hit_vOTU_132_25	15783107ed1e6c20982a5b36b08619ba	292	Gene3D	G3DSA:3.40.50.1010	-	1	174	8.8E-37	T	2023-10-09
Hit_vOTU_132_25	15783107ed1e6c20982a5b36b08619ba	292	SUPERFAMILY	SSF47807	5' to 3' exonuclease, C-terminal subdomain	176	278	6.88E-17	T	2023-10-09	IPR036279	5'-3' exonuclease, C-terminal domain superfamily
Hit_vOTU_132_25	15783107ed1e6c20982a5b36b08619ba	292	CDD	cd09898	H3TH_53EXO	176	239	1.83406E-19	T	2023-10-09	IPR020045	DNA polymerase I-like, H3TH domain
Hit_vOTU_132_25	15783107ed1e6c20982a5b36b08619ba	292	SMART	SM00475	53exo3	3	247	1.3E-35	T	2023-10-09	IPR002421	5'-3' exonuclease, N-terminal
Hit_vOTU_132_25	15783107ed1e6c20982a5b36b08619ba	292	CDD	cd09859	PIN_53EXO	8	159	2.35245E-31	T	2023-10-09
Hit_vOTU_132_25	15783107ed1e6c20982a5b36b08619ba	292	Pfam	PF02739	5'-3' exonuclease, N-terminal resolvase-like domain	6	171	2.1E-28	T	2023-10-09	IPR020046	5'-3' exonuclease, alpha-helical arch, N-terminal
Hit_vOTU_132_25	15783107ed1e6c20982a5b36b08619ba	292	Gene3D	G3DSA:1.10.150.20	5' to 3' exonuclease	176	267	4.6E-14	T	2023-10-09
Hit_vOTU_132_25	15783107ed1e6c20982a5b36b08619ba	292	SMART	SM00279	HhH_4	176	211	5.7E-9	T	2023-10-09	IPR008918	Helix-hairpin-helix motif, class 2
Hit_vOTU_132_16	cd9dce97c150a1b6d0f59931031686ec	572	Pfam	PF04865	Baseplate J-like protein	247	434	5.6E-18	T	2023-10-09	IPR006949	Baseplate protein J-like
Hit_vOTU_131_11	7009c8c0b8c484597ef72aaf0aede63b	154	Pfam	PF06841	T4-like virus tail tube protein gp19	23	147	7.6E-13	T	2023-10-09	IPR010667	Bacteriophage T4, Gp19, tail tube
Hit_vOTU_131_11	7009c8c0b8c484597ef72aaf0aede63b	154	ProSiteProfiles	PS51257	Prokaryotic membrane lipoprotein lipid attachment site profile.	1	31	6.0	T	2023-10-09
Hit_vOTU_132_10	0065b6e7082dd0d6d5cddc0865e780bc	307	CDD	cd14948	BACON	61	147	0.00204368	T	2023-10-09	IPR024361	Bacteroidetes-Associated Carbohydrate-binding Often N-terminal
Hit_vOTU_132_10	0065b6e7082dd0d6d5cddc0865e780bc	307	Gene3D	G3DSA:2.60.40.10	Immunoglobulins	50	155	5.0E-14	T	2023-10-09	IPR013783	Immunoglobulin-like fold
Hit_vOTU_132_10	0065b6e7082dd0d6d5cddc0865e780bc	307	Pfam	PF07484	Phage Tail Collar Domain	160	218	5.1E-14	T	2023-10-09	IPR011083	Phage tail collar domain
Hit_vOTU_132_10	0065b6e7082dd0d6d5cddc0865e780bc	307	MobiDBLite	mobidb-lite	consensus disorder prediction	269	293	-	T	2023-10-09
Hit_vOTU_132_10	0065b6e7082dd0d6d5cddc0865e780bc	307	SUPERFAMILY	SSF88874	Receptor-binding domain of short tail fibre protein gp12	158	306	1.31E-28	T	2023-10-09
Hit_vOTU_132_10	0065b6e7082dd0d6d5cddc0865e780bc	307	Gene3D	G3DSA:3.90.1340.10	-	158	219	3.3E-10	T	2023-10-09	IPR037053	Phage tail collar domain superfamily
Hit_vOTU_131_15	e634ec7bb226426845d6c5fa91127e95	178	Pfam	PF13392	HNH endonuclease	67	109	4.2E-9	T	2023-10-09	IPR003615	HNH nuclease
Hit_vOTU_131_15	e634ec7bb226426845d6c5fa91127e95	178	SUPERFAMILY	SSF54060	His-Me finger endonucleases	16	111	7.06E-16	T	2023-10-09
Hit_vOTU_131_15	e634ec7bb226426845d6c5fa91127e95	178	Gene3D	G3DSA:3.90.75.20	-	13	117	3.0E-19	T	2023-10-09
Hit_vOTU_131_29	deb00dac058340f76f1bd4688caf7203	177	Pfam	PF05105	Bacteriophage holin family	31	129	8.9E-6	T	2023-10-09	IPR006480	Bacteriophage holin family
Hit_vOTU_31_87	83e5fe65e4b929e2637845c39124a492	319	Gene3D	G3DSA:3.40.50.300	-	22	317	5.4E-38	T	2023-10-09
Hit_vOTU_31_87	83e5fe65e4b929e2637845c39124a492	319	SUPERFAMILY	SSF52540	P-loop containing nucleoside triphosphate hydrolases	20	261	1.2E-25	T	2023-10-09	IPR027417	P-loop containing nucleoside triphosphate hydrolase
Hit_vOTU_31_87	83e5fe65e4b929e2637845c39124a492	319	PRINTS	PR00142	RecA protein signature	237	266	3.1E-7	T	2023-10-09	IPR013765	DNA recombination and repair protein RecA
Hit_vOTU_31_87	83e5fe65e4b929e2637845c39124a492	319	PRINTS	PR00142	RecA protein signature	116	145	3.1E-7	T	2023-10-09	IPR013765	DNA recombination and repair protein RecA
Hit_vOTU_31_87	83e5fe65e4b929e2637845c39124a492	319	ProSiteProfiles	PS50163	RecA family profile 2.	191	266	9.473	T	2023-10-09	IPR020587	DNA recombination and repair protein RecA, monomer-monomer interface
Hit_vOTU_31_87	83e5fe65e4b929e2637845c39124a492	319	Pfam	PF00154	recA bacterial DNA recombination protein	18	261	3.3E-21	T	2023-10-09	IPR013765	DNA recombination and repair protein RecA
Hit_vOTU_31_87	83e5fe65e4b929e2637845c39124a492	319	SMART	SM00382	AAA_5	42	278	8.5E-4	T	2023-10-09	IPR003593	AAA+ ATPase domain
Hit_vOTU_30_103	923b1b2b10f79563f8e36332fda61149	245	Coils	Coil	Coil	68	88	-	T	2023-10-09
Hit_vOTU_30_103	923b1b2b10f79563f8e36332fda61149	245	Coils	Coil	Coil	226	245	-	T	2023-10-09
Hit_vOTU_31_26	0623d4aca31c500a2f82f00a79d82f3c	211	MobiDBLite	mobidb-lite	consensus disorder prediction	104	118	-	T	2023-10-09
Hit_vOTU_31_26	0623d4aca31c500a2f82f00a79d82f3c	211	MobiDBLite	mobidb-lite	consensus disorder prediction	1	149	-	T	2023-10-09
Hit_vOTU_31_26	0623d4aca31c500a2f82f00a79d82f3c	211	MobiDBLite	mobidb-lite	consensus disorder prediction	1	39	-	T	2023-10-09
Hit_vOTU_31_26	0623d4aca31c500a2f82f00a79d82f3c	211	Coils	Coil	Coil	29	49	-	T	2023-10-09
Hit_vOTU_31_26	0623d4aca31c500a2f82f00a79d82f3c	211	MobiDBLite	mobidb-lite	consensus disorder prediction	80	98	-	T	2023-10-09
Hit_vOTU_30_88	4151b55bff3d29df06849d46f6f24a4b	188	Pfam	PF11672	zinc-finger-containing domain	14	128	3.5E-30	T	2023-10-09	IPR021686	Protein of unkown function DUF3268
Hit_vOTU_30_80	1e81ff9eba14dca0400e3145dd11aa46	218	Gene3D	G3DSA:2.70.40.10	-	49	217	4.9E-37	T	2023-10-09	IPR036157	dUTPase-like superfamily
Hit_vOTU_30_80	1e81ff9eba14dca0400e3145dd11aa46	218	MobiDBLite	mobidb-lite	consensus disorder prediction	14	34	-	T	2023-10-09
Hit_vOTU_30_80	1e81ff9eba14dca0400e3145dd11aa46	218	Pfam	PF00692	dUTPase	104	216	7.5E-9	T	2023-10-09	IPR029054	dUTPase-like
Hit_vOTU_30_80	1e81ff9eba14dca0400e3145dd11aa46	218	Coils	Coil	Coil	2	26	-	T	2023-10-09
Hit_vOTU_30_80	1e81ff9eba14dca0400e3145dd11aa46	218	SUPERFAMILY	SSF51283	dUTPase-like	55	217	1.55E-27	T	2023-10-09	IPR036157	dUTPase-like superfamily
Hit_vOTU_30_80	1e81ff9eba14dca0400e3145dd11aa46	218	CDD	cd07557	trimeric_dUTPase	93	183	5.11954E-16	T	2023-10-09	IPR033704	dUTPase, trimeric
Hit_vOTU_30_81	119928fee91a2a98532c6a3986db6900	243	MobiDBLite	mobidb-lite	consensus disorder prediction	185	243	-	T	2023-10-09
Hit_vOTU_30_81	119928fee91a2a98532c6a3986db6900	243	Coils	Coil	Coil	17	58	-	T	2023-10-09
Hit_vOTU_30_81	119928fee91a2a98532c6a3986db6900	243	SUPERFAMILY	SSF57997	Tropomyosin	26	175	3.4E-6	T	2023-10-09
Hit_vOTU_30_81	119928fee91a2a98532c6a3986db6900	243	Coils	Coil	Coil	129	163	-	T	2023-10-09
Hit_vOTU_30_81	119928fee91a2a98532c6a3986db6900	243	Coils	Coil	Coil	66	121	-	T	2023-10-09
Hit_vOTU_30_81	119928fee91a2a98532c6a3986db6900	243	MobiDBLite	mobidb-lite	consensus disorder prediction	185	207	-	T	2023-10-09
Hit_vOTU_30_52	9921d23372517df08641e7064e0028e9	298	ProSitePatterns	PS00028	Zinc finger C2H2 type domain signature.	112	134	-	T	2023-10-09	IPR013087	Zinc finger C2H2-type
Hit_vOTU_30_83	86806fc449e14a679e610d9d54cf4a58	319	Gene3D	G3DSA:3.10.310.30	-	224	313	2.7E-7	T	2023-10-09
Hit_vOTU_30_83	86806fc449e14a679e610d9d54cf4a58	319	SUPERFAMILY	SSF64182	DHH phosphoesterases	5	311	4.06E-14	T	2023-10-09	IPR038763	DHH phosphoesterase superfamily
Hit_vOTU_30_89	a67b5e74135cfae7d5ba21e0c0dcdf03	237	Coils	Coil	Coil	232	237	-	T	2023-10-09
Hit_vOTU_30_68	9fab7b478de783336c4bda65fdfb78cf	339	Pfam	PF12705	PD-(D/E)XK nuclease superfamily	21	317	5.6E-23	T	2023-10-09	IPR038726	PD-(D/E)XK endonuclease-like domain, AddAB-type
Hit_vOTU_30_68	9fab7b478de783336c4bda65fdfb78cf	339	SUPERFAMILY	SSF52980	Restriction endonuclease-like	21	238	4.08E-7	T	2023-10-09	IPR011335	Restriction endonuclease type II-like
Hit_vOTU_31_8	24d25ab8eece0d5eefdf7c9c1a077bd2	382	Gene3D	G3DSA:3.30.300.10	-	12	268	7.8E-108	T	2023-10-09
Hit_vOTU_31_8	24d25ab8eece0d5eefdf7c9c1a077bd2	382	TIGRFAM	TIGR01034	metK: methionine adenosyltransferase	8	367	2.0E-101	T	2023-10-09	IPR002133	S-adenosylmethionine synthetase
Hit_vOTU_31_8	24d25ab8eece0d5eefdf7c9c1a077bd2	382	PIRSF	PIRSF000497	MAT	1	382	1.8E-108	T	2023-10-09	IPR002133	S-adenosylmethionine synthetase
Hit_vOTU_31_8	24d25ab8eece0d5eefdf7c9c1a077bd2	382	ProSitePatterns	PS00376	S-adenosylmethionine synthase signature 1.	117	127	-	T	2023-10-09	IPR022631	S-adenosylmethionine synthetase, conserved site
Hit_vOTU_31_8	24d25ab8eece0d5eefdf7c9c1a077bd2	382	ProSitePatterns	PS00377	S-adenosylmethionine synthase signature 2.	255	263	-	T	2023-10-09	IPR022631	S-adenosylmethionine synthetase, conserved site
Hit_vOTU_31_8	24d25ab8eece0d5eefdf7c9c1a077bd2	382	Pfam	PF00438	S-adenosylmethionine synthetase, N-terminal domain	8	103	2.8E-22	T	2023-10-09	IPR022628	S-adenosylmethionine synthetase, N-terminal
Hit_vOTU_31_8	24d25ab8eece0d5eefdf7c9c1a077bd2	382	Pfam	PF02773	S-adenosylmethionine synthetase, C-terminal domain	229	367	2.5E-46	T	2023-10-09	IPR022630	S-adenosylmethionine synthetase, C-terminal
Hit_vOTU_31_8	24d25ab8eece0d5eefdf7c9c1a077bd2	382	Gene3D	G3DSA:3.30.300.10	-	8	231	7.8E-108	T	2023-10-09
Hit_vOTU_31_8	24d25ab8eece0d5eefdf7c9c1a077bd2	382	CDD	cd18079	S-AdoMet_synt	7	381	1.18342E-131	T	2023-10-09
Hit_vOTU_31_8	24d25ab8eece0d5eefdf7c9c1a077bd2	382	Pfam	PF02772	S-adenosylmethionine synthetase, central domain	116	227	3.1E-19	T	2023-10-09	IPR022629	S-adenosylmethionine synthetase, central domain
Hit_vOTU_31_8	24d25ab8eece0d5eefdf7c9c1a077bd2	382	Gene3D	G3DSA:3.30.300.10	-	115	366	7.8E-108	T	2023-10-09
Hit_vOTU_31_8	24d25ab8eece0d5eefdf7c9c1a077bd2	382	SUPERFAMILY	SSF55973	S-adenosylmethionine synthetase	229	365	1.18E-43	T	2023-10-09	IPR022636	S-adenosylmethionine synthetase superfamily
Hit_vOTU_31_8	24d25ab8eece0d5eefdf7c9c1a077bd2	382	SUPERFAMILY	SSF55973	S-adenosylmethionine synthetase	7	109	3.53E-24	T	2023-10-09	IPR022636	S-adenosylmethionine synthetase superfamily
Hit_vOTU_31_8	24d25ab8eece0d5eefdf7c9c1a077bd2	382	SUPERFAMILY	SSF55973	S-adenosylmethionine synthetase	114	228	2.94E-23	T	2023-10-09	IPR022636	S-adenosylmethionine synthetase superfamily
Hit_vOTU_31_48	6ef008a3d78ae589ed51105268f00d4f	469	Coils	Coil	Coil	469	469	-	T	2023-10-09
Hit_vOTU_31_48	6ef008a3d78ae589ed51105268f00d4f	469	Gene3D	G3DSA:2.60.120.200	-	185	405	2.1E-8	T	2023-10-09
Hit_vOTU_31_48	6ef008a3d78ae589ed51105268f00d4f	469	SUPERFAMILY	SSF49899	Concanavalin A-like lectins/glucanases	295	407	8.8E-9	T	2023-10-09	IPR013320	Concanavalin A-like lectin/glucanase domain superfamily
Hit_vOTU_31_46	9c5826d46a095901595caf7d05143e3d	227	MobiDBLite	mobidb-lite	consensus disorder prediction	48	192	-	T	2023-10-09
Hit_vOTU_31_46	9c5826d46a095901595caf7d05143e3d	227	Gene3D	G3DSA:1.20.5.320	-	161	213	8.0E-7	T	2023-10-09
Hit_vOTU_31_46	9c5826d46a095901595caf7d05143e3d	227	MobiDBLite	mobidb-lite	consensus disorder prediction	65	85	-	T	2023-10-09
Hit_vOTU_31_46	9c5826d46a095901595caf7d05143e3d	227	MobiDBLite	mobidb-lite	consensus disorder prediction	137	161	-	T	2023-10-09
Hit_vOTU_31_52	036dc125d7cb41cbf320fb4dfbc12d3d	221	MobiDBLite	mobidb-lite	consensus disorder prediction	172	221	-	T	2023-10-09
Hit_vOTU_31_52	036dc125d7cb41cbf320fb4dfbc12d3d	221	MobiDBLite	mobidb-lite	consensus disorder prediction	176	221	-	T	2023-10-09
Hit_vOTU_31_52	036dc125d7cb41cbf320fb4dfbc12d3d	221	Coils	Coil	Coil	142	194	-	T	2023-10-09
Hit_vOTU_30_91	04a288c37ab941b35d694d4e4eb7be31	566	Pfam	PF01145	SPFH domain / Band 7 family	29	210	5.8E-20	T	2023-10-09	IPR001107	Band 7 domain
Hit_vOTU_30_91	04a288c37ab941b35d694d4e4eb7be31	566	Coils	Coil	Coil	192	212	-	T	2023-10-09
Hit_vOTU_30_91	04a288c37ab941b35d694d4e4eb7be31	566	Gene3D	G3DSA:3.30.479.30	-	68	184	7.2E-28	T	2023-10-09
Hit_vOTU_30_91	04a288c37ab941b35d694d4e4eb7be31	566	Coils	Coil	Coil	389	409	-	T	2023-10-09
Hit_vOTU_30_91	04a288c37ab941b35d694d4e4eb7be31	566	CDD	cd03399	SPFH_flotillin	57	201	1.36965E-46	T	2023-10-09
Hit_vOTU_30_91	04a288c37ab941b35d694d4e4eb7be31	566	Coils	Coil	Coil	294	314	-	T	2023-10-09
Hit_vOTU_30_91	04a288c37ab941b35d694d4e4eb7be31	566	Coils	Coil	Coil	322	342	-	T	2023-10-09
Hit_vOTU_30_91	04a288c37ab941b35d694d4e4eb7be31	566	Pfam	PF15975	Flotillin	450	559	1.4E-9	T	2023-10-09	IPR031905	Flotillin, C-terminal domain
Hit_vOTU_30_91	04a288c37ab941b35d694d4e4eb7be31	566	Coils	Coil	Coil	446	466	-	T	2023-10-09
Hit_vOTU_30_91	04a288c37ab941b35d694d4e4eb7be31	566	SMART	SM00244	PHB_4	24	194	2.8E-6	T	2023-10-09	IPR001107	Band 7 domain
Hit_vOTU_30_91	04a288c37ab941b35d694d4e4eb7be31	566	Coils	Coil	Coil	468	488	-	T	2023-10-09
Hit_vOTU_30_91	04a288c37ab941b35d694d4e4eb7be31	566	SUPERFAMILY	SSF117892	Band 7/SPFH domain	59	197	1.7E-30	T	2023-10-09	IPR036013	Band 7/SPFH domain superfamily
Hit_vOTU_31_44	938e618c686f8e17c2605add76653361	338	Coils	Coil	Coil	185	205	-	T	2023-10-09
Hit_vOTU_30_92	f8ccb0b75ecc59a3a1e3bb91ca730b2b	382	Pfam	PF00271	Helicase conserved C-terminal domain	150	254	2.6E-15	T	2023-10-09	IPR001650	Helicase, C-terminal
Hit_vOTU_30_92	f8ccb0b75ecc59a3a1e3bb91ca730b2b	382	Gene3D	G3DSA:3.40.50.300	-	1	71	1.1E-6	T	2023-10-09
Hit_vOTU_30_92	f8ccb0b75ecc59a3a1e3bb91ca730b2b	382	CDD	cd18032	DEXHc_RE_I_III_res	2	62	3.85234E-5	T	2023-10-09
Hit_vOTU_30_92	f8ccb0b75ecc59a3a1e3bb91ca730b2b	382	ProSiteProfiles	PS51194	Superfamilies 1 and 2 helicase C-terminal domain profile.	147	292	2024-10-27	T	2023-10-09	IPR001650	Helicase, C-terminal
Hit_vOTU_30_92	f8ccb0b75ecc59a3a1e3bb91ca730b2b	382	CDD	cd18799	SF2_C_EcoAI-like	158	267	2.13078E-21	T	2023-10-09
Hit_vOTU_30_92	f8ccb0b75ecc59a3a1e3bb91ca730b2b	382	ProSiteProfiles	PS51192	Superfamilies 1 and 2 helicase ATP-binding type-1 domain profile.	1	60	2024-08-09	T	2023-10-09	IPR014001	Helicase superfamily 1/2, ATP-binding domain
Hit_vOTU_30_92	f8ccb0b75ecc59a3a1e3bb91ca730b2b	382	SMART	SM00490	helicmild6	173	255	2.2E-13	T	2023-10-09	IPR001650	Helicase, C-terminal
Hit_vOTU_30_92	f8ccb0b75ecc59a3a1e3bb91ca730b2b	382	Gene3D	G3DSA:3.40.50.300	-	121	288	2.9E-31	T	2023-10-09
Hit_vOTU_30_92	f8ccb0b75ecc59a3a1e3bb91ca730b2b	382	SUPERFAMILY	SSF52540	P-loop containing nucleoside triphosphate hydrolases	4	270	5.85E-28	T	2023-10-09	IPR027417	P-loop containing nucleoside triphosphate hydrolase
Hit_vOTU_31_73	7b84f590e1107f1b4ced2cfbe86c40c5	1113	Coils	Coil	Coil	259	279	-	T	2023-10-09
Hit_vOTU_31_73	7b84f590e1107f1b4ced2cfbe86c40c5	1113	Pfam	PF18998	Divergent InlB B-repeat domain	747	819	7.5E-10	T	2023-10-09
Hit_vOTU_31_73	7b84f590e1107f1b4ced2cfbe86c40c5	1113	Pfam	PF18998	Divergent InlB B-repeat domain	1045	1112	3.4E-11	T	2023-10-09
Hit_vOTU_31_73	7b84f590e1107f1b4ced2cfbe86c40c5	1113	Pfam	PF18998	Divergent InlB B-repeat domain	970	1039	2.9E-11	T	2023-10-09
Hit_vOTU_31_73	7b84f590e1107f1b4ced2cfbe86c40c5	1113	Pfam	PF18998	Divergent InlB B-repeat domain	692	740	5.2E-4	T	2023-10-09
Hit_vOTU_31_73	7b84f590e1107f1b4ced2cfbe86c40c5	1113	Pfam	PF18998	Divergent InlB B-repeat domain	824	892	1.7E-10	T	2023-10-09
Hit_vOTU_31_73	7b84f590e1107f1b4ced2cfbe86c40c5	1113	Pfam	PF18998	Divergent InlB B-repeat domain	897	964	1.7E-8	T	2023-10-09
Hit_vOTU_31_73	7b84f590e1107f1b4ced2cfbe86c40c5	1113	Pfam	PF18998	Divergent InlB B-repeat domain	444	489	0.23	T	2023-10-09
Hit_vOTU_31_23	639ba852eee2ce7dcf3e28fb4f2c0a32	1448	PRINTS	PR00379	Intein signature	613	628	4.4E-12	T	2023-10-09	IPR006142	Intein
Hit_vOTU_31_23	639ba852eee2ce7dcf3e28fb4f2c0a32	1448	PRINTS	PR00379	Intein signature	486	498	4.4E-12	T	2023-10-09	IPR006142	Intein
Hit_vOTU_31_23	639ba852eee2ce7dcf3e28fb4f2c0a32	1448	PRINTS	PR00379	Intein signature	582	594	4.4E-12	T	2023-10-09	IPR006142	Intein
Hit_vOTU_31_23	639ba852eee2ce7dcf3e28fb4f2c0a32	1448	PRINTS	PR00379	Intein signature	776	793	4.4E-12	T	2023-10-09	IPR006142	Intein
Hit_vOTU_31_23	639ba852eee2ce7dcf3e28fb4f2c0a32	1448	Pfam	PF14890	Intein splicing domain	415	799	5.5E-10	T	2023-10-09
Hit_vOTU_31_23	639ba852eee2ce7dcf3e28fb4f2c0a32	1448	SMART	SM00306	hint_7	383	475	3.2E-8	T	2023-10-09	IPR003587	Hint domain N-terminal
Hit_vOTU_31_23	639ba852eee2ce7dcf3e28fb4f2c0a32	1448	Gene3D	G3DSA:2.170.16.10	Hedgehog/intein (Hint) domain	383	484	1.0E-6	T	2023-10-09
Hit_vOTU_31_23	639ba852eee2ce7dcf3e28fb4f2c0a32	1448	SUPERFAMILY	SSF55608	Homing endonucleases	565	682	9.23E-18	T	2023-10-09	IPR027434	Homing endonuclease
Hit_vOTU_31_23	639ba852eee2ce7dcf3e28fb4f2c0a32	1448	Gene3D	G3DSA:3.10.28.10	Homing endonucleases	485	661	2.9E-26	T	2023-10-09	IPR027434	Homing endonuclease
Hit_vOTU_31_23	639ba852eee2ce7dcf3e28fb4f2c0a32	1448	SUPERFAMILY	SSF51294	Hedgehog/intein (Hint) domain	385	799	6.12E-21	T	2023-10-09	IPR036844	Hint domain superfamily
Hit_vOTU_31_23	639ba852eee2ce7dcf3e28fb4f2c0a32	1448	Coils	Coil	Coil	1441	1448	-	T	2023-10-09
Hit_vOTU_31_23	639ba852eee2ce7dcf3e28fb4f2c0a32	1448	Pfam	PF14528	LAGLIDADG-like domain	581	672	1.5E-14	T	2023-10-09	IPR004860	Homing endonuclease, LAGLIDADG
Hit_vOTU_31_23	639ba852eee2ce7dcf3e28fb4f2c0a32	1448	ProSiteProfiles	PS50819	Intein DOD-type homing endonuclease domain profile.	489	626	20.648	T	2023-10-09	IPR004042	Intein DOD homing endonuclease
Hit_vOTU_31_23	639ba852eee2ce7dcf3e28fb4f2c0a32	1448	CDD	cd00081	Hint	385	475	2.48513E-7	T	2023-10-09
Hit_vOTU_31_23	639ba852eee2ce7dcf3e28fb4f2c0a32	1448	SUPERFAMILY	SSF102114	Radical SAM enzymes	793	1031	6.28E-5	T	2023-10-09
Hit_vOTU_31_23	639ba852eee2ce7dcf3e28fb4f2c0a32	1448	ProSiteProfiles	PS50817	Intein N-terminal splicing motif profile.	385	451	8.039	T	2023-10-09	IPR006141	Intein N-terminal splicing region
Hit_vOTU_30_64	fe15e3811f2a9f564da461a481886ba0	353	Coils	Coil	Coil	218	252	-	T	2023-10-09
Hit_vOTU_31_97	7024b3bf53c4f8179f8aed78259a9308	232	Coils	Coil	Coil	222	232	-	T	2023-10-09
Hit_vOTU_31_12	8ec187272cdf031109f75987700dca0b	203	Coils	Coil	Coil	161	194	-	T	2023-10-09
Hit_vOTU_30_86	5f4e32665f48d0abdc23539b4e22d309	156	Pfam	PF14902	Domain of unknown function (DUF4494)	4	140	1.2E-42	T	2023-10-09	IPR027848	Protein of unknown function DUF4494
Hit_vOTU_31_31	c429bf15c378d445fce5ea4637a1d88b	1202	Gene3D	G3DSA:2.10.70.40	peptidoglycan hydrolase	683	727	8.2E-13	T	2023-10-09
Hit_vOTU_31_31	c429bf15c378d445fce5ea4637a1d88b	1202	MobiDBLite	mobidb-lite	consensus disorder prediction	1148	1175	-	T	2023-10-09
Hit_vOTU_31_31	c429bf15c378d445fce5ea4637a1d88b	1202	Coils	Coil	Coil	126	157	-	T	2023-10-09
Hit_vOTU_31_31	c429bf15c378d445fce5ea4637a1d88b	1202	Pfam	PF01832	Mannosyl-glycoprotein endo-beta-N-acetylglucosaminidase	670	784	5.9E-8	T	2023-10-09	IPR002901	Mannosyl-glycoprotein endo-beta-N-acetylglucosamidase-like domain
Hit_vOTU_31_31	c429bf15c378d445fce5ea4637a1d88b	1202	Gene3D	G3DSA:1.10.530.10	-	669	782	8.2E-13	T	2023-10-09
Hit_vOTU_31_31	c429bf15c378d445fce5ea4637a1d88b	1202	MobiDBLite	mobidb-lite	consensus disorder prediction	333	359	-	T	2023-10-09
Hit_vOTU_31_31	c429bf15c378d445fce5ea4637a1d88b	1202	MobiDBLite	mobidb-lite	consensus disorder prediction	1153	1170	-	T	2023-10-09
Hit_vOTU_31_31	c429bf15c378d445fce5ea4637a1d88b	1202	MobiDBLite	mobidb-lite	consensus disorder prediction	416	436	-	T	2023-10-09
Hit_vOTU_30_79	a3f7a6f267f909c1b3c5a6198dc3622b	315	MobiDBLite	mobidb-lite	consensus disorder prediction	227	272	-	T	2023-10-09
Hit_vOTU_30_79	a3f7a6f267f909c1b3c5a6198dc3622b	315	MobiDBLite	mobidb-lite	consensus disorder prediction	281	295	-	T	2023-10-09
Hit_vOTU_30_79	a3f7a6f267f909c1b3c5a6198dc3622b	315	MobiDBLite	mobidb-lite	consensus disorder prediction	224	315	-	T	2023-10-09
Hit_vOTU_31_57	a66943de823f5184a94d73b0a04d0faf	173	Pfam	PF08281	Sigma-70, region 4	124	158	5.3E-8	T	2023-10-09	IPR013249	RNA polymerase sigma factor 70, region 4 type 2
Hit_vOTU_31_57	a66943de823f5184a94d73b0a04d0faf	173	Pfam	PF04542	Sigma-70 region 2	13	74	1.2E-8	T	2023-10-09	IPR007627	RNA polymerase sigma-70 region 2
Hit_vOTU_31_57	a66943de823f5184a94d73b0a04d0faf	173	SUPERFAMILY	SSF88946	Sigma2 domain of RNA polymerase sigma factors	4	81	1.33E-11	T	2023-10-09	IPR013325	RNA polymerase sigma factor, region 2
Hit_vOTU_31_57	a66943de823f5184a94d73b0a04d0faf	173	SUPERFAMILY	SSF88659	Sigma3 and sigma4 domains of RNA polymerase sigma factors	107	162	6.8E-9	T	2023-10-09	IPR013324	RNA polymerase sigma factor, region 3/4-like
Hit_vOTU_31_57	a66943de823f5184a94d73b0a04d0faf	173	TIGRFAM	TIGR02937	sigma70-ECF: RNA polymerase sigma factor, sigma-70 family	15	161	1.3E-18	T	2023-10-09	IPR014284	RNA polymerase sigma-70 like domain
Hit_vOTU_31_57	a66943de823f5184a94d73b0a04d0faf	173	Gene3D	G3DSA:1.10.1740.10	-	1	77	3.4E-11	T	2023-10-09
Hit_vOTU_31_57	a66943de823f5184a94d73b0a04d0faf	173	Gene3D	G3DSA:1.10.10.10	winged helix"" repressor DNA binding domain	118	165	3.4E-11	T	2023-10-09	IPR036388	Winged helix-like DNA-binding domain superfamily
Hit_vOTU_31_59	87b016f49e416a0b1e13a95450ec9fb5	196	Coils	Coil	Coil	21	55	-	T	2023-10-09
Hit_vOTU_31_59	87b016f49e416a0b1e13a95450ec9fb5	196	Gene3D	G3DSA:3.40.50.300	-	1	196	2.7E-16	T	2023-10-09
Hit_vOTU_31_59	87b016f49e416a0b1e13a95450ec9fb5	196	SUPERFAMILY	SSF52540	P-loop containing nucleoside triphosphate hydrolases	5	190	2.34E-11	T	2023-10-09	IPR027417	P-loop containing nucleoside triphosphate hydrolase
Hit_vOTU_30_24	b0b992ae08b1aa70de029b2d37711d20	225	ProSiteProfiles	PS51257	Prokaryotic membrane lipoprotein lipid attachment site profile.	1	16	5.0	T	2023-10-09
Hit_vOTU_31_79	ebe777d10db2b9f909a83622df50c98b	195	MobiDBLite	mobidb-lite	consensus disorder prediction	175	195	-	T	2023-10-09
Hit_vOTU_30_82	c959e120559308eb4254995570102297	192	Pfam	PF08645	Polynucleotide kinase 3 phosphatase	12	178	1.2E-21	T	2023-10-09	IPR013954	Polynucleotide kinase 3 phosphatase
Hit_vOTU_30_82	c959e120559308eb4254995570102297	192	TIGRFAM	TIGR01662	HAD-SF-IIIA: HAD hydrolase, family IIIA	11	176	1.1E-14	T	2023-10-09	IPR006549	HAD-superfamily hydrolase,subfamily IIIA
Hit_vOTU_30_82	c959e120559308eb4254995570102297	192	Gene3D	G3DSA:3.40.50.1000	-	2	189	1.1E-33	T	2023-10-09	IPR023214	HAD superfamily
Hit_vOTU_30_82	c959e120559308eb4254995570102297	192	SUPERFAMILY	SSF56784	HAD-like	5	186	1.1E-22	T	2023-10-09	IPR036412	HAD-like superfamily
Hit_vOTU_31_42	cfe83f3de2bbaab474e05102fd82c5a1	233	SUPERFAMILY	SSF53187	Zn-dependent exopeptidases	5	202	1.85E-25	T	2023-10-09
Hit_vOTU_31_42	cfe83f3de2bbaab474e05102fd82c5a1	233	CDD	cd02696	MurNAc-LAA	6	199	1.02077E-30	T	2023-10-09	IPR002508	N-acetylmuramoyl-L-alanine amidase, catalytic domain
Hit_vOTU_31_42	cfe83f3de2bbaab474e05102fd82c5a1	233	Pfam	PF01520	N-acetylmuramoyl-L-alanine amidase	6	198	4.1E-18	T	2023-10-09	IPR002508	N-acetylmuramoyl-L-alanine amidase, catalytic domain
Hit_vOTU_31_42	cfe83f3de2bbaab474e05102fd82c5a1	233	Gene3D	G3DSA:3.40.630.40	-	4	203	5.2E-26	T	2023-10-09
Hit_vOTU_31_42	cfe83f3de2bbaab474e05102fd82c5a1	233	SMART	SM00646	ami_3	92	199	1.4E-5	T	2023-10-09	IPR002508	N-acetylmuramoyl-L-alanine amidase, catalytic domain
Hit_vOTU_31_18	03a2f19c15212bf36c0e55a6eec1451b	298	SUPERFAMILY	SSF56300	Metallo-dependent phosphatases	1	225	3.34E-15	T	2023-10-09
Hit_vOTU_31_18	03a2f19c15212bf36c0e55a6eec1451b	298	Gene3D	G3DSA:3.60.21.10	-	1	228	3.4E-10	T	2023-10-09	IPR029052	Metallo-dependent phosphatase-like
Hit_vOTU_31_64	e017103afe06a63537c553bc5f664bbb	304	MobiDBLite	mobidb-lite	consensus disorder prediction	59	82	-	T	2023-10-09
Hit_vOTU_31_107	658a8ef93e0ac0bbefbca6af0a8cb1d3	441	Gene3D	G3DSA:3.40.50.300	-	132	413	1.1E-24	T	2023-10-09
Hit_vOTU_31_107	658a8ef93e0ac0bbefbca6af0a8cb1d3	441	SUPERFAMILY	SSF52540	P-loop containing nucleoside triphosphate hydrolases	132	395	3.45E-9	T	2023-10-09	IPR027417	P-loop containing nucleoside triphosphate hydrolase
Hit_vOTU_31_107	658a8ef93e0ac0bbefbca6af0a8cb1d3	441	Pfam	PF03796	DnaB-like helicase C terminal domain	144	396	1.5E-14	T	2023-10-09	IPR007694	DNA helicase, DnaB-like, C-terminal
Hit_vOTU_31_75	facdae0bf6b16dec534060c406ab65b4	327	CDD	cd09859	PIN_53EXO	6	209	2.43979E-10	T	2023-10-09
Hit_vOTU_31_75	facdae0bf6b16dec534060c406ab65b4	327	SUPERFAMILY	SSF88723	PIN domain-like	1	196	1.26E-12	T	2023-10-09	IPR029060	PIN-like domain superfamily
Hit_vOTU_31_75	facdae0bf6b16dec534060c406ab65b4	327	SMART	SM00475	53exo3	1	303	1.5E-5	T	2023-10-09	IPR002421	5'-3' exonuclease, N-terminal
Hit_vOTU_31_55	e9355b0ebb25f6b0b8947a852dd42e4e	264	CDD	cd06223	PRTases_typeI	94	263	5.71789E-8	T	2023-10-09	IPR000836	Phosphoribosyltransferase domain
Hit_vOTU_31_55	e9355b0ebb25f6b0b8947a852dd42e4e	264	Pfam	PF00156	Phosphoribosyl transferase domain	95	261	1.6E-8	T	2023-10-09	IPR000836	Phosphoribosyltransferase domain
Hit_vOTU_31_55	e9355b0ebb25f6b0b8947a852dd42e4e	264	SUPERFAMILY	SSF53271	PRTase-like	51	261	6.82E-21	T	2023-10-09	IPR029057	Phosphoribosyltransferase-like
Hit_vOTU_31_58	6123938d1faa078084ea39c41fb14039	438	Coils	Coil	Coil	353	373	-	T	2023-10-09
Hit_vOTU_31_58	6123938d1faa078084ea39c41fb14039	438	Coils	Coil	Coil	186	206	-	T	2023-10-09
Hit_vOTU_31_58	6123938d1faa078084ea39c41fb14039	438	Gene3D	G3DSA:3.40.50.300	-	3	136	6.3E-5	T	2023-10-09
Hit_vOTU_31_58	6123938d1faa078084ea39c41fb14039	438	Coils	Coil	Coil	249	269	-	T	2023-10-09
Hit_vOTU_31_58	6123938d1faa078084ea39c41fb14039	438	SUPERFAMILY	SSF52540	P-loop containing nucleoside triphosphate hydrolases	20	63	3.22E-6	T	2023-10-09	IPR027417	P-loop containing nucleoside triphosphate hydrolase
Hit_vOTU_31_37	c4d5b5a42812b48b123663e76a0dedbc	1243	Pfam	PF00476	DNA polymerase family A	228	441	1.8E-22	T	2023-10-09	IPR001098	DNA-directed DNA polymerase, family A, palm domain
Hit_vOTU_31_37	c4d5b5a42812b48b123663e76a0dedbc	1243	Pfam	PF00476	DNA polymerase family A	780	889	1.8E-19	T	2023-10-09	IPR001098	DNA-directed DNA polymerase, family A, palm domain
Hit_vOTU_31_37	c4d5b5a42812b48b123663e76a0dedbc	1243	Gene3D	G3DSA:3.30.420.10	-	9	204	3.1E-24	T	2023-10-09	IPR036397	Ribonuclease H superfamily
Hit_vOTU_31_37	c4d5b5a42812b48b123663e76a0dedbc	1243	SMART	SM00306	hint_7	440	535	0.0054	T	2023-10-09	IPR003587	Hint domain N-terminal
Hit_vOTU_31_37	c4d5b5a42812b48b123663e76a0dedbc	1243	SMART	SM00482	polaultra3	736	941	4.7E-6	T	2023-10-09	IPR001098	DNA-directed DNA polymerase, family A, palm domain
Hit_vOTU_31_37	c4d5b5a42812b48b123663e76a0dedbc	1243	CDD	cd00081	Hint	442	529	6.24345E-6	T	2023-10-09
Hit_vOTU_31_37	c4d5b5a42812b48b123663e76a0dedbc	1243	Gene3D	G3DSA:3.10.28.10	Homing endonucleases	571	744	4.3E-20	T	2023-10-09	IPR027434	Homing endonuclease
Hit_vOTU_31_37	c4d5b5a42812b48b123663e76a0dedbc	1243	Pfam	PF01612	3'-5' exonuclease	14	195	2.2E-10	T	2023-10-09	IPR002562	3'-5' exonuclease domain
Hit_vOTU_31_37	c4d5b5a42812b48b123663e76a0dedbc	1243	SUPERFAMILY	SSF51294	Hedgehog/intein (Hint) domain	442	530	3.34E-8	T	2023-10-09	IPR036844	Hint domain superfamily
Hit_vOTU_31_37	c4d5b5a42812b48b123663e76a0dedbc	1243	ProSiteProfiles	PS50819	Intein DOD-type homing endonuclease domain profile.	575	720	12.789	T	2023-10-09	IPR004042	Intein DOD homing endonuclease
Hit_vOTU_31_37	c4d5b5a42812b48b123663e76a0dedbc	1243	SUPERFAMILY	SSF56672	DNA/RNA polymerases	781	890	2.33E-18	T	2023-10-09	IPR043502	DNA/RNA polymerase superfamily
Hit_vOTU_31_37	c4d5b5a42812b48b123663e76a0dedbc	1243	SUPERFAMILY	SSF56672	DNA/RNA polymerases	213	444	3.45E-30	T	2023-10-09	IPR043502	DNA/RNA polymerase superfamily
Hit_vOTU_31_37	c4d5b5a42812b48b123663e76a0dedbc	1243	Coils	Coil	Coil	226	246	-	T	2023-10-09
Hit_vOTU_31_37	c4d5b5a42812b48b123663e76a0dedbc	1243	Gene3D	G3DSA:1.10.150.20	5' to 3' exonuclease	781	890	3.4E-23	T	2023-10-09
Hit_vOTU_31_37	c4d5b5a42812b48b123663e76a0dedbc	1243	Gene3D	G3DSA:1.20.1060.10	Taq DNA Polymerase; Chain T	221	326	1.0E-12	T	2023-10-09
Hit_vOTU_31_37	c4d5b5a42812b48b123663e76a0dedbc	1243	SUPERFAMILY	SSF53098	Ribonuclease H-like	10	195	2.43E-15	T	2023-10-09	IPR012337	Ribonuclease H-like superfamily
Hit_vOTU_31_37	c4d5b5a42812b48b123663e76a0dedbc	1243	ProSiteProfiles	PS50817	Intein N-terminal splicing motif profile.	442	512	8.168	T	2023-10-09	IPR006141	Intein N-terminal splicing region
Hit_vOTU_31_37	c4d5b5a42812b48b123663e76a0dedbc	1243	SUPERFAMILY	SSF56672	DNA/RNA polymerases	1017	1195	7.23E-8	T	2023-10-09	IPR043502	DNA/RNA polymerase superfamily
Hit_vOTU_31_105	917b7b6745e46dd04e02f7c25bdb5048	207	Coils	Coil	Coil	27	68	-	T	2023-10-09
Hit_vOTU_31_105	917b7b6745e46dd04e02f7c25bdb5048	207	ProSiteProfiles	PS51257	Prokaryotic membrane lipoprotein lipid attachment site profile.	1	21	6.0	T	2023-10-09
Hit_vOTU_31_54	ffb588aad6626db9e1e67310828ea144	370	MobiDBLite	mobidb-lite	consensus disorder prediction	348	370	-	T	2023-10-09
Hit_vOTU_30_55	7304a2c3bbb35f8af56e4633fd1402da	338	Coils	Coil	Coil	253	284	-	T	2023-10-09
Hit_vOTU_31_51	0638473c9cb59a770e18c2c06462d918	230	Pfam	PF10979	Protein of unknown function (DUF2786)	12	48	7.9E-11	T	2023-10-09	IPR024498	Domain of unknown function DUF2786
Hit_vOTU_31_68	25990624cad85c23f2256c281ed040f8	516	Gene3D	G3DSA:3.40.960.10	VSR Endonuclease	210	318	3.8E-10	T	2023-10-09
Hit_vOTU_31_68	25990624cad85c23f2256c281ed040f8	516	SUPERFAMILY	SSF55729	Acyl-CoA N-acyltransferases (Nat)	349	445	6.07E-7	T	2023-10-09	IPR016181	Acyl-CoA N-acyltransferase
Hit_vOTU_31_68	25990624cad85c23f2256c281ed040f8	516	Coils	Coil	Coil	479	499	-	T	2023-10-09
Hit_vOTU_30_93	fb6bc064c489c492bd6934494b10c86e	396	Pfam	PF07282	Putative transposase DNA-binding domain	297	371	5.1E-7	T	2023-10-09	IPR010095	Transposase IS605, OrfB, C-terminal
Hit_vOTU_30_93	fb6bc064c489c492bd6934494b10c86e	396	TIGRFAM	TIGR01766	tspaseT_teng_C: transposase, IS605 OrfB family	247	324	1.7E-15	T	2023-10-09	IPR010095	Transposase IS605, OrfB, C-terminal
Hit_vOTU_30_93	fb6bc064c489c492bd6934494b10c86e	396	CDD	cd16964	YqgF	249	347	0.00179167	T	2023-10-09
Hit_vOTU_30_93	fb6bc064c489c492bd6934494b10c86e	396	Pfam	PF01385	Probable transposase	175	277	5.7E-16	T	2023-10-09	IPR001959	Probable transposase, IS891/IS1136/IS1341
Hit_vOTU_31_3	15f5d9b19e31a3f5adb45ae8ebfe2917	157	CDD	cd06554	ASCH_ASC-1_like	6	125	1.98568E-23	T	2023-10-09
Hit_vOTU_31_3	15f5d9b19e31a3f5adb45ae8ebfe2917	157	SUPERFAMILY	SSF88697	PUA domain-like	5	144	1.19E-19	T	2023-10-09	IPR015947	PUA-like superfamily
Hit_vOTU_31_3	15f5d9b19e31a3f5adb45ae8ebfe2917	157	Pfam	PF04266	ASCH domain	8	88	1.2E-7	T	2023-10-09	IPR007374	ASCH domain
Hit_vOTU_31_3	15f5d9b19e31a3f5adb45ae8ebfe2917	157	Gene3D	G3DSA:2.30.130.30	Hypothetical protein.	3	156	5.3E-30	T	2023-10-09
Hit_vOTU_31_93	8198c6823580d36522d6e36585bd78d1	375	SUPERFAMILY	SSF51294	Hedgehog/intein (Hint) domain	19	357	1.81E-6	T	2023-10-09	IPR036844	Hint domain superfamily
Hit_vOTU_31_38	058cc7dade15d19f94d32cf1ba24391f	311	Gene3D	G3DSA:3.80.10.10	Ribonuclease Inhibitor	57	310	3.2E-8	T	2023-10-09	IPR032675	Leucine-rich repeat domain superfamily
Hit_vOTU_31_38	058cc7dade15d19f94d32cf1ba24391f	311	SUPERFAMILY	SSF52058	L domain-like	95	271	4.42E-6	T	2023-10-09
Hit_vOTU_30_76	966c6183b904bcc5889be7e5e8a33ded	290	PRINTS	PR00108	Thymidylate synthase family signature	182	208	2.3E-13	T	2023-10-09	IPR000398	Thymidylate synthase
Hit_vOTU_30_76	966c6183b904bcc5889be7e5e8a33ded	290	PRINTS	PR00108	Thymidylate synthase family signature	220	237	2.3E-13	T	2023-10-09	IPR000398	Thymidylate synthase
Hit_vOTU_30_76	966c6183b904bcc5889be7e5e8a33ded	290	PRINTS	PR00108	Thymidylate synthase family signature	138	157	2.3E-13	T	2023-10-09	IPR000398	Thymidylate synthase
Hit_vOTU_30_76	966c6183b904bcc5889be7e5e8a33ded	290	PRINTS	PR00108	Thymidylate synthase family signature	52	73	2.3E-13	T	2023-10-09	IPR000398	Thymidylate synthase
Hit_vOTU_30_76	966c6183b904bcc5889be7e5e8a33ded	290	SUPERFAMILY	SSF55831	Thymidylate synthase/dCMP hydroxymethylase	9	289	1.16E-55	T	2023-10-09	IPR036926	Thymidylate synthase/dCMP hydroxymethylase superfamily
Hit_vOTU_30_76	966c6183b904bcc5889be7e5e8a33ded	290	Gene3D	G3DSA:3.30.572.10	Thymidylate Synthase	2	290	2.9E-68	T	2023-10-09	IPR036926	Thymidylate synthase/dCMP hydroxymethylase superfamily
Hit_vOTU_30_76	966c6183b904bcc5889be7e5e8a33ded	290	CDD	cd00351	TS_Pyrimidine_HMase	28	239	7.56768E-52	T	2023-10-09	IPR023451	Thymidylate synthase/dCMP hydroxymethylase domain
Hit_vOTU_30_76	966c6183b904bcc5889be7e5e8a33ded	290	Pfam	PF00303	Thymidylate synthase	9	289	7.4E-57	T	2023-10-09	IPR023451	Thymidylate synthase/dCMP hydroxymethylase domain
Hit_vOTU_31_5	29d3c09355e89957feefb221b821b330	182	CDD	cd18719	PIN_Zc3h12a-N4BP1-like	26	107	0.00937723	T	2023-10-09
Hit_vOTU_31_63	4215554548db80c7344b2fcbaf449e73	309	Pfam	PF00210	Ferritin-like domain	34	176	7.0E-16	T	2023-10-09	IPR008331	Ferritin/DPS protein domain
Hit_vOTU_31_63	4215554548db80c7344b2fcbaf449e73	309	Gene3D	G3DSA:1.20.1260.10	-	18	182	1.1E-36	T	2023-10-09	IPR012347	Ferritin-like
Hit_vOTU_31_63	4215554548db80c7344b2fcbaf449e73	309	SUPERFAMILY	SSF47240	Ferritin-like	30	177	3.37E-17	T	2023-10-09	IPR009078	Ferritin-like superfamily
Hit_vOTU_31_25	2deb785c62e27c0c7d66d729b735e4b3	157	Coils	Coil	Coil	55	75	-	T	2023-10-09
Hit_vOTU_30_41	88454abfbebdb91cbcea4a826bd47960	2214	Coils	Coil	Coil	720	740	-	T	2023-10-09
Hit_vOTU_30_41	88454abfbebdb91cbcea4a826bd47960	2214	MobiDBLite	mobidb-lite	consensus disorder prediction	1914	1936	-	T	2023-10-09
Hit_vOTU_30_41	88454abfbebdb91cbcea4a826bd47960	2214	MobiDBLite	mobidb-lite	consensus disorder prediction	1901	1939	-	T	2023-10-09
Hit_vOTU_30_41	88454abfbebdb91cbcea4a826bd47960	2214	Coils	Coil	Coil	754	774	-	T	2023-10-09
Hit_vOTU_30_41	88454abfbebdb91cbcea4a826bd47960	2214	MobiDBLite	mobidb-lite	consensus disorder prediction	1640	1675	-	T	2023-10-09
Hit_vOTU_30_96	33115bf92e8f0c30b9465d7f5b52776e	264	Coils	Coil	Coil	161	181	-	T	2023-10-09
Hit_vOTU_31_56	635cf26650551c654f3d673b6e375848	265	MobiDBLite	mobidb-lite	consensus disorder prediction	195	265	-	T	2023-10-09
Hit_vOTU_31_56	635cf26650551c654f3d673b6e375848	265	MobiDBLite	mobidb-lite	consensus disorder prediction	195	225	-	T	2023-10-09
Hit_vOTU_30_48	5d238799d235f2c03adfc6cd598bf116	432	Coils	Coil	Coil	382	402	-	T	2023-10-09
Hit_vOTU_30_31	7f7d47083483c54ff706bc001455c7e1	472	SUPERFAMILY	SSF56672	DNA/RNA polymerases	59	299	6.08E-10	T	2023-10-09	IPR043502	DNA/RNA polymerase superfamily
Hit_vOTU_30_31	7f7d47083483c54ff706bc001455c7e1	472	ProSiteProfiles	PS50878	Reverse transcriptase (RT) catalytic domain profile.	67	293	13.057	T	2023-10-09	IPR000477	Reverse transcriptase domain
Hit_vOTU_30_31	7f7d47083483c54ff706bc001455c7e1	472	Pfam	PF00078	Reverse transcriptase (RNA-dependent DNA polymerase)	91	261	2.6E-10	T	2023-10-09	IPR000477	Reverse transcriptase domain
Hit_vOTU_30_26	e436aaa4cad242b605a05fa5f7d111a7	922	MobiDBLite	mobidb-lite	consensus disorder prediction	893	911	-	T	2023-10-09
Hit_vOTU_30_26	e436aaa4cad242b605a05fa5f7d111a7	922	SUPERFAMILY	SSF51294	Hedgehog/intein (Hint) domain	119	354	9.22E-13	T	2023-10-09	IPR036844	Hint domain superfamily
Hit_vOTU_30_26	e436aaa4cad242b605a05fa5f7d111a7	922	MobiDBLite	mobidb-lite	consensus disorder prediction	888	911	-	T	2023-10-09
Hit_vOTU_30_26	e436aaa4cad242b605a05fa5f7d111a7	922	Gene3D	G3DSA:2.170.16.10	Hedgehog/intein (Hint) domain	115	217	9.4E-6	T	2023-10-09
Hit_vOTU_31_10	2a1c2b7e0f54947787986d801070e480	223	CDD	cd09008	MTAN	7	203	9.09424E-24	T	2023-10-09
Hit_vOTU_31_10	2a1c2b7e0f54947787986d801070e480	223	Pfam	PF01048	Phosphorylase superfamily	49	211	1.3E-12	T	2023-10-09	IPR000845	Nucleoside phosphorylase domain
Hit_vOTU_31_10	2a1c2b7e0f54947787986d801070e480	223	Gene3D	G3DSA:3.40.50.1580	-	1	223	5.4E-29	T	2023-10-09	IPR035994	Nucleoside phosphorylase superfamily
Hit_vOTU_31_10	2a1c2b7e0f54947787986d801070e480	223	SUPERFAMILY	SSF53167	Purine and uridine phosphorylases	7	205	3.67E-25	T	2023-10-09	IPR035994	Nucleoside phosphorylase superfamily
Hit_vOTU_31_60	79cf8762cd177d214d01f15c847d1c82	413	MobiDBLite	mobidb-lite	consensus disorder prediction	1	25	-	T	2023-10-09
Hit_vOTU_31_108	ed0374662520b3192e88fd1d2562f099	320	Pfam	PF00535	Glycosyl transferase family 2	4	160	5.9E-17	T	2023-10-09	IPR001173	Glycosyltransferase 2-like
Hit_vOTU_31_108	ed0374662520b3192e88fd1d2562f099	320	Gene3D	G3DSA:3.90.550.10	Spore Coat Polysaccharide Biosynthesis Protein SpsA; Chain A	2	184	3.6E-29	T	2023-10-09	IPR029044	Nucleotide-diphospho-sugar transferases
Hit_vOTU_31_108	ed0374662520b3192e88fd1d2562f099	320	SUPERFAMILY	SSF53448	Nucleotide-diphospho-sugar transferases	2	211	6.56E-31	T	2023-10-09	IPR029044	Nucleotide-diphospho-sugar transferases
Hit_vOTU_31_108	ed0374662520b3192e88fd1d2562f099	320	CDD	cd00761	Glyco_tranf_GTA_type	5	181	4.48009E-18	T	2023-10-09
Hit_vOTU_31_90	5c14f21175d686c17a7b11a00434d045	1141	ProSitePatterns	PS00333	ATP-dependent DNA ligase signature 2.	501	525	-	T	2023-10-09	IPR016059	DNA ligase, ATP-dependent, conserved site
Hit_vOTU_31_90	5c14f21175d686c17a7b11a00434d045	1141	SUPERFAMILY	SSF81301	Nucleotidyltransferase	970	1129	6.18E-29	T	2023-10-09	IPR043519	Nucleotidyltransferase superfamily
Hit_vOTU_31_90	5c14f21175d686c17a7b11a00434d045	1141	Pfam	PF14791	DNA polymerase beta thumb	1070	1130	5.0E-19	T	2023-10-09	IPR029398	DNA polymerase beta, thumb domain
Hit_vOTU_31_90	5c14f21175d686c17a7b11a00434d045	1141	ProSiteProfiles	PS50160	ATP-dependent DNA ligase family profile.	426	525	12.689	T	2023-10-09	IPR012310	DNA ligase, ATP-dependent, central
Hit_vOTU_31_90	5c14f21175d686c17a7b11a00434d045	1141	Gene3D	G3DSA:3.30.460.10	Beta Polymerase	974	1074	1.1E-10	T	2023-10-09	IPR043519	Nucleotidyltransferase superfamily
Hit_vOTU_31_90	5c14f21175d686c17a7b11a00434d045	1141	ProSiteProfiles	PS50966	Zinc finger SWIM-type profile.	939	972	9.099	T	2023-10-09	IPR007527	Zinc finger, SWIM-type
Hit_vOTU_31_90	5c14f21175d686c17a7b11a00434d045	1141	SUPERFAMILY	SSF56091	DNA ligase/mRNA capping enzyme, catalytic domain	294	525	5.76E-29	T	2023-10-09
Hit_vOTU_31_90	5c14f21175d686c17a7b11a00434d045	1141	Pfam	PF14792	DNA polymerase beta palm	974	1031	1.2E-5	T	2023-10-09	IPR028207	DNA polymerase beta, palm domain
Hit_vOTU_31_90	5c14f21175d686c17a7b11a00434d045	1141	Pfam	PF01068	ATP dependent DNA ligase domain	306	525	7.5E-26	T	2023-10-09	IPR012310	DNA ligase, ATP-dependent, central
Hit_vOTU_31_90	5c14f21175d686c17a7b11a00434d045	1141	Gene3D	G3DSA:3.30.470.30	DNA ligase/mRNA capping enzyme	301	526	4.9E-26	T	2023-10-09
Hit_vOTU_31_90	5c14f21175d686c17a7b11a00434d045	1141	Gene3D	G3DSA:3.30.210.10	Beta Polymerase	1075	1131	1.7E-15	T	2023-10-09	IPR037160	DNA polymerase, thumb domain superfamily
Hit_vOTU_31_90	5c14f21175d686c17a7b11a00434d045	1141	SMART	SM00483	polxneu3	843	1130	0.0011	T	2023-10-09	IPR002054	DNA-directed DNA polymerase X
Hit_vOTU_31_110	327c7170a56bc58c04a7043aac9e5ff3	339	Gene3D	G3DSA:3.30.70.370	-	107	315	5.9E-14	T	2023-10-09
Hit_vOTU_31_110	327c7170a56bc58c04a7043aac9e5ff3	339	SUPERFAMILY	SSF56672	DNA/RNA polymerases	106	315	2.0E-15	T	2023-10-09	IPR043502	DNA/RNA polymerase superfamily
Hit_vOTU_31_110	327c7170a56bc58c04a7043aac9e5ff3	339	MobiDBLite	mobidb-lite	consensus disorder prediction	1	23	-	T	2023-10-09
Hit_vOTU_31_110	327c7170a56bc58c04a7043aac9e5ff3	339	Gene3D	G3DSA:1.10.150.20	5' to 3' exonuclease	136	272	5.9E-14	T	2023-10-09
Hit_vOTU_31_82	ce60dd69922ce82af7be56ad0bfb4799	191	Pfam	PF00112	Papain family cysteine protease	48	179	5.0E-8	T	2023-10-09	IPR000668	Peptidase C1A, papain C-terminal
Hit_vOTU_31_82	ce60dd69922ce82af7be56ad0bfb4799	191	Gene3D	G3DSA:3.90.70.10	Cysteine proteinases	1	98	9.4E-9	T	2023-10-09
Hit_vOTU_31_82	ce60dd69922ce82af7be56ad0bfb4799	191	Gene3D	G3DSA:3.90.70.10	Cysteine proteinases	99	190	1.1E-14	T	2023-10-09
Hit_vOTU_31_82	ce60dd69922ce82af7be56ad0bfb4799	191	ProSitePatterns	PS00639	Eukaryotic thiol (cysteine) proteases histidine active site.	143	153	-	T	2023-10-09	IPR025660	Cysteine peptidase, histidine active site
Hit_vOTU_31_82	ce60dd69922ce82af7be56ad0bfb4799	191	SUPERFAMILY	SSF54001	Cysteine proteinases	31	187	8.24E-20	T	2023-10-09	IPR038765	Papain-like cysteine peptidase superfamily
Hit_vOTU_31_76	0d9cadc7a87783c653e2a1c1f77ea5e0	627	Coils	Coil	Coil	142	190	-	T	2023-10-09
Hit_vOTU_30_46	e47eb18cfa0ff5a0a3f481f572b7e5c0	362	MobiDBLite	mobidb-lite	consensus disorder prediction	334	362	-	T	2023-10-09
Hit_vOTU_30_46	e47eb18cfa0ff5a0a3f481f572b7e5c0	362	Coils	Coil	Coil	329	349	-	T	2023-10-09
Hit_vOTU_30_85	924ab53b64c6e82cceb934aa361cef0d	298	Coils	Coil	Coil	143	163	-	T	2023-10-09
Hit_vOTU_30_74	06be981d398ad60e239dd13a4214f948	522	Coils	Coil	Coil	111	131	-	T	2023-10-09
Hit_vOTU_30_53	e3f6545b13615af1d477c96b977eadcc	544	Pfam	PF05731	TROVE domain	44	192	3.4E-6	T	2023-10-09	IPR008858	TROVE domain
Hit_vOTU_30_53	e3f6545b13615af1d477c96b977eadcc	544	Pfam	PF05731	TROVE domain	239	323	1.4E-5	T	2023-10-09	IPR008858	TROVE domain
Hit_vOTU_30_53	e3f6545b13615af1d477c96b977eadcc	544	SUPERFAMILY	SSF140864	TROVE domain-like	14	336	8.89E-38	T	2023-10-09	IPR037214	TROVE domain superfamily
Hit_vOTU_30_53	e3f6545b13615af1d477c96b977eadcc	544	ProSiteProfiles	PS50988	TROVE domain profile.	15	342	31.791	T	2023-10-09	IPR008858	TROVE domain
Hit_vOTU_30_53	e3f6545b13615af1d477c96b977eadcc	544	SUPERFAMILY	SSF53300	vWA-like	341	528	2.45E-10	T	2023-10-09	IPR036465	von Willebrand factor A-like domain superfamily
Hit_vOTU_30_53	e3f6545b13615af1d477c96b977eadcc	544	Gene3D	G3DSA:3.40.50.410	-	325	532	3.5E-5	T	2023-10-09	IPR036465	von Willebrand factor A-like domain superfamily
Hit_vOTU_31_61	fe0863f8a25c66e55f5c7e1b9c4adc2b	655	Coils	Coil	Coil	285	305	-	T	2023-10-09
Hit_vOTU_31_106	0857ec17fc94203c60ee7b17a847a238	946	Pfam	PF05204	Homing endonuclease	248	325	3.9E-5	T	2023-10-09	IPR007869	Homing endonuclease PI-Sce
Hit_vOTU_31_106	0857ec17fc94203c60ee7b17a847a238	946	SUPERFAMILY	SSF52540	P-loop containing nucleoside triphosphate hydrolases	554	911	5.56E-17	T	2023-10-09	IPR027417	P-loop containing nucleoside triphosphate hydrolase
Hit_vOTU_31_106	0857ec17fc94203c60ee7b17a847a238	946	CDD	cd00081	Hint	44	149	7.38462E-5	T	2023-10-09
Hit_vOTU_31_106	0857ec17fc94203c60ee7b17a847a238	946	PRINTS	PR00379	Intein signature	165	177	2.2E-6	T	2023-10-09	IPR006142	Intein
Hit_vOTU_31_106	0857ec17fc94203c60ee7b17a847a238	946	PRINTS	PR00379	Intein signature	111	124	2.2E-6	T	2023-10-09	IPR006142	Intein
Hit_vOTU_31_106	0857ec17fc94203c60ee7b17a847a238	946	PRINTS	PR00379	Intein signature	432	449	2.2E-6	T	2023-10-09	IPR006142	Intein
Hit_vOTU_31_106	0857ec17fc94203c60ee7b17a847a238	946	PRINTS	PR00379	Intein signature	261	273	2.2E-6	T	2023-10-09	IPR006142	Intein
Hit_vOTU_31_106	0857ec17fc94203c60ee7b17a847a238	946	ProSiteProfiles	PS50818	Intein C-terminal splicing motif profile.	434	457	8.324	T	2023-10-09	IPR030934	Intein C-terminal splicing region
Hit_vOTU_31_106	0857ec17fc94203c60ee7b17a847a238	946	Gene3D	G3DSA:3.40.50.10810	-	456	653	3.4E-17	T	2023-10-09	IPR038718	SNF2-like, N-terminal domain superfamily
Hit_vOTU_31_106	0857ec17fc94203c60ee7b17a847a238	946	SUPERFAMILY	SSF51294	Hedgehog/intein (Hint) domain	43	456	6.28E-25	T	2023-10-09	IPR036844	Hint domain superfamily
Hit_vOTU_31_106	0857ec17fc94203c60ee7b17a847a238	946	SMART	SM00306	hint_7	42	148	7.8E-4	T	2023-10-09	IPR003587	Hint domain N-terminal
Hit_vOTU_31_106	0857ec17fc94203c60ee7b17a847a238	946	Gene3D	G3DSA:3.10.28.10	Homing endonucleases	166	329	2.4E-23	T	2023-10-09	IPR027434	Homing endonuclease
Hit_vOTU_31_106	0857ec17fc94203c60ee7b17a847a238	946	Pfam	PF00176	SNF2 family N-terminal domain	467	622	4.2E-10	T	2023-10-09	IPR000330	SNF2-related, N-terminal domain
Hit_vOTU_31_106	0857ec17fc94203c60ee7b17a847a238	946	ProSiteProfiles	PS50817	Intein N-terminal splicing motif profile.	44	124	11.313	T	2023-10-09	IPR006141	Intein N-terminal splicing region
Hit_vOTU_31_106	0857ec17fc94203c60ee7b17a847a238	946	CDD	cd17999	DEXHc_Mot1	557	660	1.30393E-6	T	2023-10-09
Hit_vOTU_31_106	0857ec17fc94203c60ee7b17a847a238	946	CDD	cd17919	DEXHc_Snf	468	607	1.98338E-15	T	2023-10-09
Hit_vOTU_31_106	0857ec17fc94203c60ee7b17a847a238	946	SUPERFAMILY	SSF55608	Homing endonucleases	244	326	4.37E-13	T	2023-10-09	IPR027434	Homing endonuclease
Hit_vOTU_31_106	0857ec17fc94203c60ee7b17a847a238	946	Pfam	PF14890	Intein splicing domain	58	456	2.3E-10	T	2023-10-09
Hit_vOTU_31_106	0857ec17fc94203c60ee7b17a847a238	946	ProSiteProfiles	PS50819	Intein DOD-type homing endonuclease domain profile.	168	300	16.121	T	2023-10-09	IPR004042	Intein DOD homing endonuclease
Hit_vOTU_31_106	0857ec17fc94203c60ee7b17a847a238	946	Gene3D	G3DSA:2.170.16.10	Hedgehog/intein (Hint) domain	77	165	4.0E-5	T	2023-10-09
Hit_vOTU_31_106	0857ec17fc94203c60ee7b17a847a238	946	Pfam	PF00271	Helicase conserved C-terminal domain	759	865	3.0E-7	T	2023-10-09	IPR001650	Helicase, C-terminal
Hit_vOTU_31_106	0857ec17fc94203c60ee7b17a847a238	946	SUPERFAMILY	SSF52540	P-loop containing nucleoside triphosphate hydrolases	457	656	9.4E-16	T	2023-10-09	IPR027417	P-loop containing nucleoside triphosphate hydrolase
Hit_vOTU_31_106	0857ec17fc94203c60ee7b17a847a238	946	Gene3D	G3DSA:2.170.16.10	Hedgehog/intein (Hint) domain	353	455	1.3E-5	T	2023-10-09
Hit_vOTU_31_106	0857ec17fc94203c60ee7b17a847a238	946	Gene3D	G3DSA:3.40.50.300	-	749	902	1.3E-10	T	2023-10-09
Hit_vOTU_31_89	fdaab328db19240538bb96f21149dae6	278	Gene3D	G3DSA:3.20.20.190	Phosphatidylinositol (PI) phosphodiesterase	13	273	1.5E-31	T	2023-10-09	IPR017946	PLC-like phosphodiesterase, TIM beta/alpha-barrel domain superfamily
Hit_vOTU_31_89	fdaab328db19240538bb96f21149dae6	278	SUPERFAMILY	SSF51695	PLC-like phosphodiesterases	19	271	3.71E-24	T	2023-10-09	IPR017946	PLC-like phosphodiesterase, TIM beta/alpha-barrel domain superfamily
Hit_vOTU_30_97	58e4b0923c76af1b6f2d785ef9c66ff7	268	SUPERFAMILY	SSF52540	P-loop containing nucleoside triphosphate hydrolases	23	244	2.66E-17	T	2023-10-09	IPR027417	P-loop containing nucleoside triphosphate hydrolase
Hit_vOTU_30_97	58e4b0923c76af1b6f2d785ef9c66ff7	268	Gene3D	G3DSA:3.40.50.300	-	19	73	2.6E-7	T	2023-10-09
Hit_vOTU_30_97	58e4b0923c76af1b6f2d785ef9c66ff7	268	CDD	cd00267	ABC_ATPase	200	257	1.28244E-5	T	2023-10-09
Hit_vOTU_30_97	58e4b0923c76af1b6f2d785ef9c66ff7	268	Gene3D	G3DSA:3.40.50.300	-	87	265	4.5E-7	T	2023-10-09
Hit_vOTU_30_97	58e4b0923c76af1b6f2d785ef9c66ff7	268	Pfam	PF13476	AAA domain	23	111	2.1E-7	T	2023-10-09	IPR038729	Rad50/SbcC-type AAA domain
Hit_vOTU_31_88	22ea1db49ff0ac0a115934c1478a3c00	216	Coils	Coil	Coil	126	174	-	T	2023-10-09
Hit_vOTU_31_27	c560e328a77bf7cbc6208c4dd0432cc0	700	CDD	cd00081	Hint	272	376	7.00991E-6	T	2023-10-09
Hit_vOTU_31_27	c560e328a77bf7cbc6208c4dd0432cc0	700	ProSiteProfiles	PS50819	Intein DOD-type homing endonuclease domain profile.	391	544	11.252	T	2023-10-09	IPR004042	Intein DOD homing endonuclease
Hit_vOTU_31_27	c560e328a77bf7cbc6208c4dd0432cc0	700	Gene3D	G3DSA:3.10.28.10	Homing endonucleases	387	570	5.5E-13	T	2023-10-09	IPR027434	Homing endonuclease
Hit_vOTU_31_27	c560e328a77bf7cbc6208c4dd0432cc0	700	SMART	SM00306	hint_7	270	375	4.0E-7	T	2023-10-09	IPR003587	Hint domain N-terminal
Hit_vOTU_31_27	c560e328a77bf7cbc6208c4dd0432cc0	700	SMART	SM00306	hint_7	87	180	0.055	T	2023-10-09	IPR003587	Hint domain N-terminal
Hit_vOTU_31_27	c560e328a77bf7cbc6208c4dd0432cc0	700	ProSiteProfiles	PS50817	Intein N-terminal splicing motif profile.	89	156	8.013	T	2023-10-09	IPR006141	Intein N-terminal splicing region
Hit_vOTU_31_27	c560e328a77bf7cbc6208c4dd0432cc0	700	SMART	SM00305	HINTC_6	597	644	0.03	T	2023-10-09	IPR003586	Hint domain C-terminal
Hit_vOTU_31_27	c560e328a77bf7cbc6208c4dd0432cc0	700	SMART	SM00305	HINTC_6	192	239	0.006	T	2023-10-09	IPR003586	Hint domain C-terminal
Hit_vOTU_31_27	c560e328a77bf7cbc6208c4dd0432cc0	700	ProSiteProfiles	PS50818	Intein C-terminal splicing motif profile.	616	639	8.392	T	2023-10-09	IPR030934	Intein C-terminal splicing region
Hit_vOTU_31_27	c560e328a77bf7cbc6208c4dd0432cc0	700	SUPERFAMILY	SSF55608	Homing endonucleases	494	568	3.06E-8	T	2023-10-09	IPR027434	Homing endonuclease
Hit_vOTU_31_27	c560e328a77bf7cbc6208c4dd0432cc0	700	SUPERFAMILY	SSF51294	Hedgehog/intein (Hint) domain	272	434	6.02E-19	T	2023-10-09	IPR036844	Hint domain superfamily
Hit_vOTU_31_27	c560e328a77bf7cbc6208c4dd0432cc0	700	SUPERFAMILY	SSF51294	Hedgehog/intein (Hint) domain	89	233	1.02E-17	T	2023-10-09	IPR036844	Hint domain superfamily
Hit_vOTU_31_27	c560e328a77bf7cbc6208c4dd0432cc0	700	MobiDBLite	mobidb-lite	consensus disorder prediction	668	690	-	T	2023-10-09
Hit_vOTU_31_27	c560e328a77bf7cbc6208c4dd0432cc0	700	CDD	cd00081	Hint	89	233	5.87929E-8	T	2023-10-09
Hit_vOTU_31_27	c560e328a77bf7cbc6208c4dd0432cc0	700	Gene3D	G3DSA:2.170.16.10	Hedgehog/intein (Hint) domain	271	384	1.6E-10	T	2023-10-09
Hit_vOTU_31_27	c560e328a77bf7cbc6208c4dd0432cc0	700	PRINTS	PR00379	Intein signature	388	400	4.3E-8	T	2023-10-09	IPR006142	Intein
Hit_vOTU_31_27	c560e328a77bf7cbc6208c4dd0432cc0	700	PRINTS	PR00379	Intein signature	614	631	4.3E-8	T	2023-10-09	IPR006142	Intein
Hit_vOTU_31_27	c560e328a77bf7cbc6208c4dd0432cc0	700	PRINTS	PR00379	Intein signature	504	516	4.3E-8	T	2023-10-09	IPR006142	Intein
Hit_vOTU_31_27	c560e328a77bf7cbc6208c4dd0432cc0	700	PRINTS	PR00379	Intein signature	326	339	4.3E-8	T	2023-10-09	IPR006142	Intein
Hit_vOTU_31_27	c560e328a77bf7cbc6208c4dd0432cc0	700	MobiDBLite	mobidb-lite	consensus disorder prediction	668	700	-	T	2023-10-09
Hit_vOTU_31_27	c560e328a77bf7cbc6208c4dd0432cc0	700	Pfam	PF14528	LAGLIDADG-like domain	502	539	5.3E-4	T	2023-10-09	IPR004860	Homing endonuclease, LAGLIDADG
Hit_vOTU_31_27	c560e328a77bf7cbc6208c4dd0432cc0	700	Gene3D	G3DSA:2.170.16.10	Hedgehog/intein (Hint) domain	87	233	4.9E-15	T	2023-10-09
Hit_vOTU_31_27	c560e328a77bf7cbc6208c4dd0432cc0	700	ProSiteProfiles	PS50817	Intein N-terminal splicing motif profile.	272	339	10.127	T	2023-10-09	IPR006141	Intein N-terminal splicing region
Hit_vOTU_31_27	c560e328a77bf7cbc6208c4dd0432cc0	700	ProSiteProfiles	PS50818	Intein C-terminal splicing motif profile.	211	234	8.098	T	2023-10-09	IPR030934	Intein C-terminal splicing region
Hit_vOTU_30_42	9d1c60f1c6d7345f8ca4c5c9c604ae52	240	Pfam	PF02498	BRO family, N-terminal domain	23	58	4.8E-11	T	2023-10-09	IPR003497	BRO N-terminal domain
Hit_vOTU_30_42	9d1c60f1c6d7345f8ca4c5c9c604ae52	240	ProSiteProfiles	PS51750	Bro-N domain profile.	1	64	12.588	T	2023-10-09	IPR003497	BRO N-terminal domain
Hit_vOTU_30_42	9d1c60f1c6d7345f8ca4c5c9c604ae52	240	SMART	SM01040	Bro_N_2	2	58	0.0025	T	2023-10-09	IPR003497	BRO N-terminal domain
Hit_vOTU_30_42	9d1c60f1c6d7345f8ca4c5c9c604ae52	240	Coils	Coil	Coil	97	117	-	T	2023-10-09
Hit_vOTU_30_42	9d1c60f1c6d7345f8ca4c5c9c604ae52	240	Pfam	PF03374	Phage antirepressor protein KilAC domain	117	225	3.4E-12	T	2023-10-09	IPR005039	Antirepressor protein, C-terminal
Hit_vOTU_31_49	0d6ff9f714d8bb7656da2807f01e7be9	200	Pfam	PF19190	Viral BACON domain	5	55	2.4E-6	T	2023-10-09
Hit_vOTU_31_49	0d6ff9f714d8bb7656da2807f01e7be9	200	Gene3D	G3DSA:2.60.40.10	Immunoglobulins	2	53	2.5E-8	T	2023-10-09	IPR013783	Immunoglobulin-like fold
Hit_vOTU_30_102	420e789b056651f8b66224436865ec30	180	Coils	Coil	Coil	143	163	-	T	2023-10-09
Hit_vOTU_31_14	a9d62f266673ddbb5e17d526c6ffbf6b	153	MobiDBLite	mobidb-lite	consensus disorder prediction	98	153	-	T	2023-10-09
Hit_vOTU_31_14	a9d62f266673ddbb5e17d526c6ffbf6b	153	MobiDBLite	mobidb-lite	consensus disorder prediction	119	153	-	T	2023-10-09
Hit_vOTU_31_19	ecf0c177f142888b6df389665741dd13	174	Coils	Coil	Coil	154	174	-	T	2023-10-09
Hit_vOTU_31_67	5ce6149113296db222a5c8e48f1706dd	329	SUPERFAMILY	SSF52540	P-loop containing nucleoside triphosphate hydrolases	3	232	1.99E-29	T	2023-10-09	IPR027417	P-loop containing nucleoside triphosphate hydrolase
Hit_vOTU_31_67	5ce6149113296db222a5c8e48f1706dd	329	Pfam	PF13177	DNA polymerase III, delta subunit	35	174	2.5E-16	T	2023-10-09
Hit_vOTU_31_67	5ce6149113296db222a5c8e48f1706dd	329	Gene3D	G3DSA:1.10.8.60	-	8	222	3.9E-45	T	2023-10-09
Hit_vOTU_31_67	5ce6149113296db222a5c8e48f1706dd	329	Gene3D	G3DSA:3.40.50.300	-	10	175	3.9E-45	T	2023-10-09
Hit_vOTU_31_67	5ce6149113296db222a5c8e48f1706dd	329	SMART	SM00382	AAA_5	35	175	3.8E-4	T	2023-10-09	IPR003593	AAA+ ATPase domain
Hit_vOTU_31_67	5ce6149113296db222a5c8e48f1706dd	329	CDD	cd18137	HLD_clamp_pol_III_gamma_tau	176	221	4.43389E-9	T	2023-10-09
Hit_vOTU_31_67	5ce6149113296db222a5c8e48f1706dd	329	CDD	cd00009	AAA	16	164	3.09616E-7	T	2023-10-09
Hit_vOTU_31_91	2f0a2ec282501a4436cff444c762fd21	278	Coils	Coil	Coil	120	140	-	T	2023-10-09
Hit_vOTU_31_2	f39b54302eb7b9f911e935114284f928	165	SUPERFAMILY	SSF63411	LuxS/MPP-like metallohydrolase	3	151	4.12E-25	T	2023-10-09	IPR011249	Metalloenzyme, LuxS/M16 peptidase-like
Hit_vOTU_31_2	f39b54302eb7b9f911e935114284f928	165	Pfam	PF02664	S-Ribosylhomocysteinase (LuxS)	2	153	1.9E-25	T	2023-10-09	IPR003815	S-ribosylhomocysteinase (LuxS)
Hit_vOTU_31_2	f39b54302eb7b9f911e935114284f928	165	Gene3D	G3DSA:3.30.1360.80	-	1	158	3.2E-29	T	2023-10-09	IPR037005	S-ribosylhomocysteinase (LuxS) superfamily
Hit_vOTU_31_17	bf249508045eed084ba1b544b071fb8d	270	Gene3D	G3DSA:3.20.20.190	Phosphatidylinositol (PI) phosphodiesterase	13	254	2.3E-13	T	2023-10-09	IPR017946	PLC-like phosphodiesterase, TIM beta/alpha-barrel domain superfamily
Hit_vOTU_31_17	bf249508045eed084ba1b544b071fb8d	270	SUPERFAMILY	SSF51695	PLC-like phosphodiesterases	16	264	8.37E-11	T	2023-10-09	IPR017946	PLC-like phosphodiesterase, TIM beta/alpha-barrel domain superfamily
Hit_vOTU_30_100	b998ac5a2d302fafc9a30c9fd154f34f	251	Coils	Coil	Coil	137	157	-	T	2023-10-09
Hit_vOTU_31_83	fcb8f89646c51d2781414b889bf2949e	313	MobiDBLite	mobidb-lite	consensus disorder prediction	236	267	-	T	2023-10-09
Hit_vOTU_31_39	fd5729c21208930cff002d3cea1ec222	199	Pfam	PF13004	Putative binding domain, N-terminal	4	54	1.6E-7	T	2023-10-09	IPR024361	Bacteroidetes-Associated Carbohydrate-binding Often N-terminal
Hit_vOTU_31_39	fd5729c21208930cff002d3cea1ec222	199	CDD	cd14948	BACON	4	54	1.7287E-5	T	2023-10-09	IPR024361	Bacteroidetes-Associated Carbohydrate-binding Often N-terminal
Hit_vOTU_31_39	fd5729c21208930cff002d3cea1ec222	199	Gene3D	G3DSA:2.60.40.10	Immunoglobulins	2	53	6.8E-9	T	2023-10-09	IPR013783	Immunoglobulin-like fold
Hit_vOTU_31_111	0e2c2173ac68d7d0f4a11e15ca4c6ce5	262	Pfam	PF06908	YspA SLOG family	4	151	2.2E-24	T	2023-10-09	IPR010697	YspA SLOG family
Hit_vOTU_31_111	0e2c2173ac68d7d0f4a11e15ca4c6ce5	262	Gene3D	G3DSA:3.40.50.450	-	1	169	3.8E-49	T	2023-10-09
Hit_vOTU_31_111	0e2c2173ac68d7d0f4a11e15ca4c6ce5	262	SUPERFAMILY	SSF102405	MCP/YpsA-like	1	165	4.81E-44	T	2023-10-09
Hit_vOTU_30_75	71e9f07e584be4da34c3cb369c888e07	475	SUPERFAMILY	SSF52540	P-loop containing nucleoside triphosphate hydrolases	18	170	1.44E-23	T	2023-10-09	IPR027417	P-loop containing nucleoside triphosphate hydrolase
Hit_vOTU_30_75	71e9f07e584be4da34c3cb369c888e07	475	CDD	cd18809	SF1_C_RecD	374	417	1.95453E-11	T	2023-10-09
Hit_vOTU_30_75	71e9f07e584be4da34c3cb369c888e07	475	Gene3D	G3DSA:3.40.50.300	-	331	413	1.4E-5	T	2023-10-09
Hit_vOTU_30_75	71e9f07e584be4da34c3cb369c888e07	475	CDD	cd18037	DEXSc_Pif1_like	25	206	6.60635E-55	T	2023-10-09
Hit_vOTU_30_75	71e9f07e584be4da34c3cb369c888e07	475	Pfam	PF05970	PIF1-like helicase	27	227	2.7E-32	T	2023-10-09	IPR010285	DNA helicase Pif1-like
Hit_vOTU_30_75	71e9f07e584be4da34c3cb369c888e07	475	SUPERFAMILY	SSF52540	P-loop containing nucleoside triphosphate hydrolases	152	439	4.25E-31	T	2023-10-09	IPR027417	P-loop containing nucleoside triphosphate hydrolase
Hit_vOTU_30_75	71e9f07e584be4da34c3cb369c888e07	475	Gene3D	G3DSA:3.40.50.300	-	4	223	5.9E-34	T	2023-10-09
Hit_vOTU_30_37	028c81ab544feada5c825f673c6a1f84	260	MobiDBLite	mobidb-lite	consensus disorder prediction	117	260	-	T	2023-10-09
Hit_vOTU_30_37	028c81ab544feada5c825f673c6a1f84	260	MobiDBLite	mobidb-lite	consensus disorder prediction	117	145	-	T	2023-10-09
Hit_vOTU_30_32	4f2092f48f59815557ded3bbe1421330	1500	CDD	cd14948	BACON	1156	1210	0.0010737	T	2023-10-09	IPR024361	Bacteroidetes-Associated Carbohydrate-binding Often N-terminal
Hit_vOTU_30_32	4f2092f48f59815557ded3bbe1421330	1500	Gene3D	G3DSA:2.60.40.10	Immunoglobulins	1216	1319	2.1E-9	T	2023-10-09	IPR013783	Immunoglobulin-like fold
Hit_vOTU_30_32	4f2092f48f59815557ded3bbe1421330	1500	Gene3D	G3DSA:2.60.40.10	Immunoglobulins	1113	1215	4.5E-11	T	2023-10-09	IPR013783	Immunoglobulin-like fold
Hit_vOTU_30_32	4f2092f48f59815557ded3bbe1421330	1500	Pfam	PF13004	Putative binding domain, N-terminal	1259	1316	4.1E-5	T	2023-10-09	IPR024361	Bacteroidetes-Associated Carbohydrate-binding Often N-terminal
Hit_vOTU_30_32	4f2092f48f59815557ded3bbe1421330	1500	Pfam	PF13004	Putative binding domain, N-terminal	1158	1213	3.7E-5	T	2023-10-09	IPR024361	Bacteroidetes-Associated Carbohydrate-binding Often N-terminal
Hit_vOTU_30_32	4f2092f48f59815557ded3bbe1421330	1500	Coils	Coil	Coil	770	790	-	T	2023-10-09
Hit_vOTU_31_84	26738342911b1df2b7819118283c5cc1	327	SUPERFAMILY	SSF109604	HD-domain/PDEase-like	140	296	2.55E-5	T	2023-10-09
Hit_vOTU_31_16	330c149228b9c2ca8ed9486d2679b5b3	175	Gene3D	G3DSA:3.30.420.10	-	1	153	4.4E-7	T	2023-10-09	IPR036397	Ribonuclease H superfamily
Hit_vOTU_31_96	e86808b3526f3854c63a2d98c347e43e	494	MobiDBLite	mobidb-lite	consensus disorder prediction	432	450	-	T	2023-10-09
Hit_vOTU_31_96	e86808b3526f3854c63a2d98c347e43e	494	MobiDBLite	mobidb-lite	consensus disorder prediction	432	494	-	T	2023-10-09
Hit_vOTU_30_101	f563933126368a9793f9df44789e5ff6	181	Pfam	PF18909	Siphovirus protein of unknown function (DUF5664)	84	171	5.7E-27	T	2023-10-09
Hit_vOTU_30_67	113e956bb8ba3ae35bcc29ffeb6af147	374	Gene3D	G3DSA:3.40.50.300	-	16	323	1.2E-31	T	2023-10-09
Hit_vOTU_30_67	113e956bb8ba3ae35bcc29ffeb6af147	374	SUPERFAMILY	SSF52540	P-loop containing nucleoside triphosphate hydrolases	40	264	1.53E-14	T	2023-10-09	IPR027417	P-loop containing nucleoside triphosphate hydrolase
Hit_vOTU_30_67	113e956bb8ba3ae35bcc29ffeb6af147	374	Coils	Coil	Coil	360	374	-	T	2023-10-09
Hit_vOTU_30_67	113e956bb8ba3ae35bcc29ffeb6af147	374	Pfam	PF03796	DnaB-like helicase C terminal domain	41	269	9.4E-15	T	2023-10-09	IPR007694	DNA helicase, DnaB-like, C-terminal
Hit_vOTU_30_67	113e956bb8ba3ae35bcc29ffeb6af147	374	MobiDBLite	mobidb-lite	consensus disorder prediction	342	374	-	T	2023-10-09
Hit_vOTU_30_99	7670206d9d14edba62732702fab6657c	439	MobiDBLite	mobidb-lite	consensus disorder prediction	60	108	-	T	2023-10-09
Hit_vOTU_30_49	8a7c35c94d0c45debfcfb036f7cb90fd	153	SUPERFAMILY	SSF55166	Hedgehog/DD-peptidase	35	142	1.37E-5	T	2023-10-09	IPR009045	Hedgehog signalling/DD-peptidase zinc-binding domain superfamily
Hit_vOTU_30_78	15cca9e0269f60373f58505ffcf74f13	369	Gene3D	G3DSA:3.10.150.10	DNA Polymerase III	1	244	3.5E-33	T	2023-10-09
Hit_vOTU_30_78	15cca9e0269f60373f58505ffcf74f13	369	SUPERFAMILY	SSF55979	DNA clamp	132	246	1.57E-10	T	2023-10-09
Hit_vOTU_30_78	15cca9e0269f60373f58505ffcf74f13	369	Gene3D	G3DSA:3.70.10.10	-	140	354	3.5E-33	T	2023-10-09
Hit_vOTU_30_78	15cca9e0269f60373f58505ffcf74f13	369	SMART	SM00480	pol35	29	363	0.0044	T	2023-10-09	IPR001001	DNA polymerase III, beta sliding clamp
Hit_vOTU_30_78	15cca9e0269f60373f58505ffcf74f13	369	Pfam	PF02767	DNA polymerase III beta subunit, central domain	135	245	8.5E-6	T	2023-10-09	IPR022637	DNA polymerase III, beta sliding clamp, central
Hit_vOTU_31_6	7b24addc6c2c641878b5bfe1201edb7f	450	Pfam	PF01068	ATP dependent DNA ligase domain	85	305	7.8E-9	T	2023-10-09	IPR012310	DNA ligase, ATP-dependent, central
Hit_vOTU_31_6	7b24addc6c2c641878b5bfe1201edb7f	450	Gene3D	G3DSA:3.30.470.30	DNA ligase/mRNA capping enzyme	83	315	1.6E-9	T	2023-10-09
Hit_vOTU_31_6	7b24addc6c2c641878b5bfe1201edb7f	450	SUPERFAMILY	SSF56091	DNA ligase/mRNA capping enzyme, catalytic domain	98	314	7.2E-12	T	2023-10-09
Hit_vOTU_31_6	7b24addc6c2c641878b5bfe1201edb7f	450	ProSiteProfiles	PS50160	ATP-dependent DNA ligase family profile.	219	358	8.524	T	2023-10-09	IPR012310	DNA ligase, ATP-dependent, central
[truncated: 17,934 more rows]

## Sheet:  Data 4
domain ID_InterPro	domain_ID_Pfam	Identified experimentally	domain_name (short name)
[truncated: 18 more rows]

[truncated: 19 more sheets:  Data 5,  Data 6,  Data 7,  Data 8,  Data 9, Data 10, Data 11, Data 12, Data 15, Data 16, Data 17, Data 18,  Data 19,  Data 20,  Data 21, Data S22, Data S23, Data 24, Data 25]
