# Supplementary material for: Prevalent gut phages encode modular adhesins mediating epithelial binding and endoplasmic reticulum trafficking
Source: Nat Commun. 2026 Jun 4;17:6191. doi: 10.1038/s41467-026-74031-x (PMC13370021; doi:10.1038/s41467-026-74031-x)
Supplement: Supplementary file 4 — Supplementary Dataset [file 41467_2026_74031_MOESM4_ESM.zip › Supplementary Data 13.xlsx]

## Sheet: Readme
Supplementary Data 13	Broad Human Virome dataset, main table
contig_name	identifier of a vOTU's contig
IPID_combined	InterPro identifiers of domains identified in a given contig
desc_combined	descriptive name of the identified domains
IPID4	the presence (InterPro identifier)/absence (X) of the four domains identified experimentally
IPID19	the presence (InterPro identifier)/absence (X) of the 18 adherence related domains from Table S4
IPR013783	presence (1) / absence (0) of the domain from the header (domains from Table S4) in a given contig
IPR029050	presence (1) / absence (0) of the domain from the header (domains from Table S4) in a given contig
IPR003343	presence (1) / absence (0) of the domain from the header (domains from Table S4) in a given contig
IPR022038	presence (1) / absence (0) of the domain from the header (domains from Table S4) in a given contig
IPR019019	presence (1) / absence (0) of the domain from the header (domains from Table S4) in a given contig
IPR025883	presence (1) / absence (0) of the domain from the header (domains from Table S4) in a given contig
IPR024361	presence (1) / absence (0) of the domain from the header (domains from Table S4) in a given contig
IPR026906	presence (1) / absence (0) of the domain from the header (domains from Table S4) in a given contig
IPR000601	presence (1) / absence (0) of the domain from the header (domains from Table S4) in a given contig
IPR044016	presence (1) / absence (0) of the domain from the header (domains from Table S4) in a given contig
IPR036179	presence (1) / absence (0) of the domain from the header (domains from Table S4) in a given contig
IPR036116	presence (1) / absence (0) of the domain from the header (domains from Table S4) in a given contig
IPR008964	presence (1) / absence (0) of the domain from the header (domains from Table S4) in a given contig
IPR013784	presence (1) / absence (0) of the domain from the header (domains from Table S4) in a given contig
IPR013320	presence (1) / absence (0) of the domain from the header (domains from Table S4) in a given contig
IPR036278	presence (1) / absence (0) of the domain from the header (domains from Table S4) in a given contig
IPR036573	presence (1) / absence (0) of the domain from the header (domains from Table S4) in a given contig
IPR016187	presence (1) / absence (0) of the domain from the header (domains from Table S4) in a given contig
biosample	biosample identifier from the original paper that the dataset was derived from (Tisza and Buck, 2021)
virus_taxonomy	virus taxonomy
contig_length	contig length
contig_topology	contig topology
virus_hallmarks	virus hallmarks
bacterial_genus_crispr_host	genus level bacterial host based on CRISPR matches
body_site_of_exemplar	body_site_of_exemplar
PRJNA373901_fatty_liver_neglog10_pvalue	negative base-10 logarithm of p-value indicating whether a vOTU was significantly associated with a given disease. Data from the original paper (Tisza and Buck, 2021)
PRJEB13870_hypertension_neglog10_pvalue	negative base-10 logarithm of p-value indicating whether a vOTU was significantly associated with a given disease. Data from the original paper (Tisza and Buck, 2021)
PRJEB17784_parkinsons_neglog10_pvalue	negative base-10 logarithm of p-value indicating whether a vOTU was significantly associated with a given disease. Data from the original paper (Tisza and Buck, 2021)
PRJEB21528_artherosclerosis_neglog10_pvalue	negative base-10 logarithm of p-value indicating whether a vOTU was significantly associated with a given disease. Data from the original paper (Tisza and Buck, 2021)
PRJEB4336_obesity_neglog10_pvalue	negative base-10 logarithm of p-value indicating whether a vOTU was significantly associated with a given disease. Data from the original paper (Tisza and Buck, 2021)
PRJEB6337_cirrhosis_neglog10_pvalue	negative base-10 logarithm of p-value indicating whether a vOTU was significantly associated with a given disease. Data from the original paper (Tisza and Buck, 2021)
PRJEB7774_adenoma_neglog10_pvalue	negative base-10 logarithm of p-value indicating whether a vOTU was significantly associated with a given disease. Data from the original paper (Tisza and Buck, 2021)
PRJEB7774_carcioma_neglog10_pvalue	negative base-10 logarithm of p-value indicating whether a vOTU was significantly associated with a given disease. Data from the original paper (Tisza and Buck, 2021)
PRJNA289586_t1d_neglog10_pvalue	negative base-10 logarithm of p-value indicating whether a vOTU was significantly associated with a given disease. Data from the original paper (Tisza and Buck, 2021)
PRJNA422434_t2d_neglog10_pvalue	negative base-10 logarithm of p-value indicating whether a vOTU was significantly associated with a given disease. Data from the original paper (Tisza and Buck, 2021)
PRJNA375935_anklosing_spondylitis_neglog10_pvalue	negative base-10 logarithm of p-value indicating whether a vOTU was significantly associated with a given disease. Data from the original paper (Tisza and Buck, 2021)
hmp_ANTERIOR_NARES_rpkm_mean	abundance of a given vOTU in a given body site. Data from the original paper (Tisza and Buck, 2021)
hmp_ANTERIOR_NARES_prevalence	prevalence of a given vOTU in a given body site. Data from the original paper (Tisza and Buck, 2021)
hmp_BUCCAL_MUCOSA_rpkm_mean	abundance of a given vOTU in a given body site. Data from the original paper (Tisza and Buck, 2021)
hmp_BUCCAL_MUCOSA_prevalence	prevalence of a given vOTU in a given body site. Data from the original paper (Tisza and Buck, 2021)
hmp_POSTERIOR_FORNIX_rpkm_mean	abundance of a given vOTU in a given body site. Data from the original paper (Tisza and Buck, 2021)
hmp_POSTERIOR_FORNIX_prevalence	prevalence of a given vOTU in a given body site. Data from the original paper (Tisza and Buck, 2021)
hmp_RETROAURICULAR_CREASE_rpkm_mean	abundance of a given vOTU in a given body site. Data from the original paper (Tisza and Buck, 2021)
hmp_RETROAURICULAR_CREASE_prevalence	prevalence of a given vOTU in a given body site. Data from the original paper (Tisza and Buck, 2021)
hmp_STOOL_rpkm_mean	abundance of a given vOTU in a given body site. Data from the original paper (Tisza and Buck, 2021)
hmp_STOOL_prevalence	prevalence of a given vOTU in a given body site. Data from the original paper (Tisza and Buck, 2021)
hmp_SUPRAGINGIVAL_PLAQUE_rpkm_mean	abundance of a given vOTU in a given body site. Data from the original paper (Tisza and Buck, 2021)
hmp_SUPRAGINGIVAL_PLAQUE_prevalence	prevalence of a given vOTU in a given body site. Data from the original paper (Tisza and Buck, 2021)
hmp_TONGUE_DORSUM_rpkm_mean	abundance of a given vOTU in a given body site. Data from the original paper (Tisza and Buck, 2021)
hmp_TONGUE_DORSUM_prevalence	prevalence of a given vOTU in a given body site. Data from the original paper (Tisza and Buck, 2021)
phylum	phylum level taxonomic category of the vOTUs host
class	class level taxonomic category of the vOTUs host
order	order level taxonomic category of the vOTUs host
family	family level taxonomic category of the vOTUs host
genus	genus level taxonomic category of the vOTUs host
species	species level taxonomic category of the vOTUs host
morphotype	morphotype of the bacteriophage corresponding to a given vOTU
virus_hallmarks_main	bacteriophage hallmarks
significant_matches (blast)	experimentally identified 13 vOTUs are indicated when a given vOTU shows over 80% amino acid identity and coverage
checkv_1.0.3_aai_completeness	metric indicating the fraction of the full viral genome a given vOTU sequence represents
checkv_1.0.3_aai_confidence	metric indicating how reliable the completeness estimate is

## Sheet: Supplementary Data 13
contig_name	IPID_combined	desc_combined	IPID4	IPID19	IPR013783	IPR029050	IPR003343	IPR022038	IPR019019	IPR025883	IPR024361	IPR026906	IPR000601	IPR044016	IPR036179	IPR036116	IPR008964	IPR013784	IPR013320	IPR036278	IPR036573	IPR016187	biosample	virus_taxonomy	contig_length	contig_topology	virus_hallmarks	bacterial_genus_crispr_host	bacterial_genus_crispr_matches	encodes_crispr_array	virus_encoded_crispr_target	body_site_of_exemplar	PRJNA373901_fatty_liver_neglog10_pvalue	PRJEB13870_hypertension_neglog10_pvalue	PRJEB17784_parkinsons_neglog10_pvalue	PRJEB21528_artherosclerosis_neglog10_pvalue	PRJEB4336_obesity_neglog10_pvalue	PRJEB6337_cirrhosis_neglog10_pvalue	PRJEB7774_adenoma_neglog10_pvalue	PRJEB7774_carcioma_neglog10_pvalue	PRJNA289586_t1d_neglog10_pvalue	PRJNA422434_t2d_neglog10_pvalue	PRJNA375935_anklosing_spondylitis_neglog10_pvalue	hmp_ANTERIOR_NARES_rpkm_mean	hmp_ANTERIOR_NARES_prevalence	hmp_BUCCAL_MUCOSA_rpkm_mean	hmp_BUCCAL_MUCOSA_prevalence	hmp_POSTERIOR_FORNIX_rpkm_mean	hmp_POSTERIOR_FORNIX_prevalence
SAMEA1906416_a1_ct13001	IPR018878, IPR003497, IPR030392, IPR036388, IPR036866, IPR001279, IPR010982, IPR001387, IPR005564, IPR007539, IPR002104, IPR010998, IPR011010, IPR013762, IPR000424, IPR012340, IPR007694, IPR027417, IPR036185, IPR016136, IPR007693, IPR021145, IPR035901, IPR000305, IPR004518, IPR008964, IPR003343, IPR014729, IPR041685, IPR010056	ORF6C domain, BRO N-terminal domain, Intramolecular chaperone auto-processing domain, Winged helix-like DNA-binding domain superfamily, Ribonuclease Z/Hydroxyacylglutathione hydrolase-like, Metallo-beta-lactamase, Lambda repressor-like, DNA-binding domain superfamily, Cro/C1-type helix-turn-helix domain, Major capsid protein GpE, Domain of unknown function DUF551, Integrase, catalytic domain, Int…	IPR003343	IPR008964, IPR003343	0	0	1	0	0	0	0	0	0	0	0	0	1	0	0	0	0	0	SAMEA1906416	Siphoviridae__sp._ctLJl001	53468	circular	podo_cluster.8/PDB:4BIJ_C-Terminase-large-subunit|cdd_cluster.334/CDD:pfam05133-portal-protein|VOG1887/PDB:3BQW_A-capsid-protein|baits_missed.143/PDB:2K4Q_A-Major-tail-protein|some_caudo_cluster.c109/PFAM:PF09681.9-phage-replisome-organiser|baits_missed.20/UniProtKB:A0A0R1V141_9LACO-minor-tail-protein-|unclassified_dsDNA_phage_cluster.356/PDB:3BGW_F-DNAB-Like-Replicative-Helicase	Lachnospiraceae	19	No		gut	NA	NA	NA	NA	0.320727	NA	NA	NA	3.67082	NA	NA	0	0	0.000945017	0.00297619	0.00340643	0.00552486
SAMEA1906416_a1_ct130485_vs1	IPR003540, IPR000424, IPR011344, IPR012340, IPR021145, IPR003615, IPR002711, IPR013491, IPR025580, IPR035286, IPR009061, IPR024455, IPR018963, IPR004437, IPR003115, IPR036086, IPR036397	ADP ribosyltransferase, Primosome PriB/single-strand DNA-binding, Single-stranded DNA-binding protein, Nucleic acid-binding, OB-fold, Portal protein, HNH nuclease, HNH endonuclease, Caudovirus, tape measure, N-terminal, Protein of unknown function DUF4355, Protein of unknown function DUF5361, Putative DNA-binding domain superfamily, Phage capsid, Mycobacteriophage D29, Gp19, ParB/RepB/Spo0J parti…	X	X	0	0	0	0	0	0	0	0	0	0	0	0	0	0	0	0	0	0	SAMEA1906416	Siphoviridae__sp._ctM5k1	23523	linear	cdd_cluster.329/CDD:pfam05065-major-capsid-protein|some_caudo_cluster.e33/PFAM:PF06152.10-minor-capsid-protein|some_caudo_cluster.d20/PDB:2JES_G-PORTAL-PROTEIN|some_caudo_cluster.b31/PFAM:PF03354.14-Large-Terminase|tmp1_clust15/Uniprot:T2PM72_GARVA-tail-tape-measure|baits_missed.44/UniProtKB:F8S0S2_9CAUD-tail-protein-|VOG4621/PDB:5A21_G-PORTAL-PROTEIN|hc1_clust52/PFAM:PF10665.8-head-closure-knob	Bifidobacterium	63	No		gut	NA	NA	NA	NA	NA	NA	NA	NA	NA	NA	NA	0	0	0	0	0	0
SAMEA1906416_a1_ct135852_vs1	IPR006520, IPR002053, IPR017853, IPR025530, IPR029052, IPR004843, IPR014054, IPR005039, IPR006528, IPR013491, IPR006437, IPR004921, IPR021145, IPR010064	Streptococcus phage 7201, Orf34, N-terminal, Glycoside hydrolase, family 25, Glycoside hydrolase superfamily, Protein of unknown function DUF4417, Metallo-dependent phosphatase-like, Calcineurin-like phosphoesterase domain, ApaH type, Bacteriophage regulatory protein, Rha family, Antirepressor protein, C-terminal, Phage head morphogenesis domain, Caudovirus, tape measure, N-terminal, Bacteriophag…	X	X	0	0	0	0	0	0	0	0	0	0	0	0	0	0	0	0	0	0	SAMEA1906416	Myoviridae__sp._ctyjS1	24662	linear	baits_missed.54/PFAM:PF05125.11-major-capsid-protein-P2-family|VOG1277/PDB:5A21_F-PORTAL-PROTEIN|mtp1_clust32/Uniprot:D3W0E4_9CAUD-major-tail-protein|baits_missed.149/UniProtKB:A0A0Q5ZV75_9FLAO-tail-tape-measure-protein-|baits_missed.106/PDB:2X8K_C-DISTAL-TAIL-PROTEIN|some_caudo_cluster.a12/PDB:5OEA_B-large-terminase|some_caudo_cluster.c65/PDB:2JES_G-PORTAL-PROTEIN|some_caudo_cluster.f108/PFAM:PF…	Faecalibacterium	11	No		gut	NA	NA	NA	NA	NA	NA	NA	NA	NA	NA	NA	0	0	0	0	0	0
SAMEA1906416_a1_ct1426	IPR025669, IPR027417, IPR005021, IPR006944, IPR006427, IPR001387, IPR010982, IPR003615, IPR002711, IPR006490, IPR001357, IPR036420, IPR012337, IPR013520, IPR006054, IPR036397, IPR025883, IPR024455, IPR007694, IPR007693, IPR016136, IPR036185, IPR002104, IPR013762, IPR010998, IPR011010, IPR023562, IPR001907, IPR029045, IPR002508, IPR036366, IPR036365, IPR002477, IPR016024, IPR010572, IPR007119, IPR…	AAA domain, P-loop containing nucleoside triphosphate hydrolase, Terminase large subunit, Lambdalikevirus-type, Bacteriophage/Gene transfer agent portal protein, Phage portal protein, HK97, Cro/C1-type helix-turn-helix domain, Lambda repressor-like, DNA-binding domain superfamily, HNH nuclease, HNH endonuclease, Phage major tail protein, phi13 family, BRCT domain, BRCT domain superfamily, Ribonuc…	X	IPR025883	0	0	0	0	0	1	0	0	0	0	0	0	0	0	0	0	0	0	SAMEA1906416	Siphoviridae__sp._ctk7K426	31269	circular	ad1_singleton42/PFAM:PF13262.5-head-to-tail-adaptor|VOG4659/PDB:3GS9_A-tail-protein|some_caudo_cluster.g264/PFAM:PF06926.10-replisome-organiser-protein|unclassified_dsDNA_phage_cluster.356/PDB:3BGW_F-DNAB-Like-Replicative-Helicase|VOG8226/PFAM:PF05119.11-terminase-small-subunit|some_caudo_cluster.c80/PFAM:PF03354.14-Large-Terminase|some_caudo_cluster.f74/PFAM:PF04860.11-portal-protein|baits_misse…	Clostridiales	7	No		gut	NA	NA	NA	NA	NA	NA	NA	NA	NA	NA	NA	0.00351732	0.00420168	0.00483961	0.00595238	0	0
SAMEA1906416_a1_ct161322_vs1	IPR007499, IPR007760, IPR009078, IPR012347, IPR013557, IPR005039, IPR006528, IPR011855, IPR000424, IPR011344, IPR012340, IPR025580, IPR006437, IPR004921, IPR006428, IPR021145, IPR003497, IPR013324, IPR013249, IPR036388, IPR006119, IPR036162, IPR011109, IPR038109, IPR001387, IPR010982, IPR011335, IPR019626, IPR007492, IPR001789, IPR011006, IPR013766, IPR036249	Essential recombination function protein, Manganese catalase, Ferritin-like superfamily, Ferritin-like, AntA/AntB antirepressor, Antirepressor protein, C-terminal, Phage head morphogenesis domain, Phage major tail protein TP901-1, Primosome PriB/single-strand DNA-binding, Single-stranded DNA-binding protein, Nucleic acid-binding, OB-fold, Protein of unknown function DUF4355, Bacteriophage termina…	X	X	0	0	0	0	0	0	0	0	0	0	0	0	0	0	0	0	0	0	SAMEA1906416	Myoviridae__sp._ctw821	27200	linear	VOG4713/CDD:cd08055-gp15;-Head-Tail-Connector-Protein|VOG1319/PDB:6B23_B-Major-head-protein|baits_missed.340/PDB:6B0X_d-major-capsid-protein-HK97-like-fold|some_caudo_cluster.b8/PFAM:PF06152.10-minor-capsid-protein|some_caudo_cluster.c7/PDB:5A20_A-PORTAL-PROTEIN|some_caudo_cluster.a12/PDB:5OEA_B-large-terminase|baits_missed.106/PDB:2X8K_C-DISTAL-TAIL-PROTEIN|VOG7238/PDB:5A21_H-PORTAL-PROTEIN	NO_HOST	0	No		gut	NA	NA	NA	NA	NA	NA	NA	NA	NA	NA	NA	0	0	0.00200009	0.00892857	0.00152008	0.00552486
SAMEA1906416_a1_ct2794_vs1	IPR022986, IPR002912, IPR003960, IPR005936, IPR041569, IPR000642, IPR037219, IPR027417, IPR003959, IPR011546, IPR003593, IPR007841, IPR009319, IPR001279, IPR036866, IPR006480, IPR036680, IPR002508, IPR007730, IPR021145, IPR020045, IPR029060, IPR001098, IPR036279, IPR019760, IPR002421, IPR018320, IPR043502, IPR008918, IPR012337, IPR020046, IPR036397, IPR002298, IPR001977, IPR027383, IPR024411, IPR…	Uncharacterised protein family UPF0237, ACT-type, ACT domain, ATPase, AAA-type, conserved site, Peptidase, FtsH, AAA ATPase, AAA+ lid domain, Peptidase M41, Peptidase M41-like, P-loop containing nucleoside triphosphate hydrolase, ATPase, AAA-type, core, Peptidase M41, FtsH extracellular, AAA+ ATPase domain, Uncharacterised protein family UPF0210, Bacteriophage A118, Gp4, minor capsid, Metallo-bet…	X	X	0	0	0	0	0	0	0	0	0	0	0	0	0	0	0	0	0	0	SAMEA1906416	Siphoviridae__sp._ctny41	37600	linear	cdd_cluster.304/CDD:pfam03592-Terminase-small-subunit|some_caudo_cluster.a39/PDB:5OEA_B-large-terminase|VOG0691/PFAM:PF05133.13-portal-protein|VOG0692/PFAM:PF06152.10-Phage-minor-capsid-protein|some_caudo_cluster.e75/PFAM:PF06810.10-minor-structural-protein|baits_missed.167/PDB:3J4U_G-major-capsid-protein|VOG0695/CDD:cd08053-Head-Tail-Connector-Protein|VOG0697/PFAM:PF11114.7-Minor-capsid-protein|…	Enterocloster	1	No		gut	NA	NA	NA	1.32727	NA	NA	0.289754	0.336513	NA	0.273487	NA	0.00136845	0.00420168	0	0	0	0
SAMEA1906416_a1_ct4267_vs1	IPR027417, IPR014001, IPR000330, IPR001650, IPR038718, IPR003615, IPR002711, IPR010090, IPR010359, IPR006490, IPR013324, IPR010861, IPR014818, IPR014015, IPR014820, IPR006500, IPR038666, IPR008767, IPR006944, IPR006427, IPR010982, IPR001387, IPR021229, IPR012340, IPR022595, IPR005021, IPR006448, IPR001098, IPR002298, IPR043502, IPR024455, IPR004027, IPR004919, IPR025364, IPR011089, IPR010064, IPR…	P-loop containing nucleoside triphosphate hydrolase, Helicase superfamily 1/2, ATP-binding domain, SNF2-related, N-terminal domain, Helicase, C-terminal, SNF2-like, N-terminal domain superfamily, HNH nuclease, HNH endonuclease, Phage tail tape measure protein, IrrE N-terminal-like domain, Phage major tail protein, phi13 family, RNA polymerase sigma factor, region 3/4-like, Protein of unknown func…	X	X	0	0	0	0	0	0	0	0	0	0	0	0	0	0	0	0	0	0	SAMEA1906416	Siphoviridae__sp._ctwkO1	29434	linear	unclassified_caudo_cluster.15/PFAM:PF04735.11-dsDNA-helicase|unclassified_caudo_cluster.59/PFAM:PF05119.11-terminase-small-subunit|unclassified_caudo_cluster.16/PFAM:PF03354.14-Terminase-large-subunit|some_caudo_cluster.c10/PDB:3KDR_C-Portal-Protein|unclassified_caudo_cluster.20/PFAM:PF06673.10-major-capsid-protein|VOG0204/3JVO_G-head-tail-connector|unclassified_caudo_cluster.56/PDB:2KZ4_A-Putati…	NO_HOST	0	No		gut	2.24608	0.48839	0.901772	0.96151	0.658182	3.49011	0.282769	1.3749	2.03258	0.600492	3.49527	0.00285775	0.00420168	0.00438838	0.00595238	0.00477904	0.0110497
SAMEA1906417_a1_ct112688_vs1	IPR021283, IPR013785, IPR007197, IPR000385, IPR021808, IPR013491, IPR021695, IPR020049, IPR025127	Protein of unknown function DUF2612, Aldolase-type TIM barrel, Radical SAM, MoaA/NifB/PqqE, iron-sulphur binding, conserved site, Protein of unknown function DUF3383, Caudovirus, tape measure, N-terminal, Bacteriophage rv5, Orf52, Protein of unknown function DUF2184, Protein of unknown function DUF4054	X	X	0	0	0	0	0	0	0	0	0	0	0	0	0	0	0	0	0	0	SAMEA1906417	Siphoviridae__sp._ctt5t1	20767	linear	VOG4691/PFAM:PF04865.13-Baseplate-J-like-protein|VOG0573/PDB:4RU3_A-phage-baseplate|VOG1348/PDB:3CDD_D-tail-protein|sipho_cluster.18/UniProtKB:I6NKY8_9CAUD-Tail-tape-measure-|baits_missed.123/PFAM:PF10876.7-Phage-tail-assembly-chaperone-protein|shth_clust14.cd90/PFAM:PF11863.7-tail-sheath|VOG1353/PFAM:PF05069.12-Phage-virion-morphogenesis-family|ad1_clust53/PFAM:PF13262.5-head-to-tail-adaptor|mcp…	NO_HOST	0	No		gut	NA	0.226999	NA	NA	0.223426	1.91845	NA	NA	0.445239	NA	0.906961	0.00597274	0.012605	0	0	0.00197886	0.00552486
SAMEA1906417_a1_ct137526_vs1	IPR013491, IPR005021, IPR006433, IPR013168, IPR006944	Caudovirus, tape measure, N-terminal, Terminase large subunit, Lambdalikevirus-type, Prohead protease, Cpl-7 lysozyme, C-terminal, Bacteriophage/Gene transfer agent portal protein	X	X	0	0	0	0	0	0	0	0	0	0	0	0	0	0	0	0	0	0	SAMEA1906417	Siphoviridae__sp._ctb8u1	13898	linear	baits_missed.284/PFAM:PF11367.7-tail-completion-protein|baits_missed.103/PFAM:PF04630.11-Phage-tail-tube-protein|ne1_clust9/PFAM:PF04883.11-type-I-neck-protein|tmp1_clust12/Uniprot:R5NKC2_9FIRM-tail-tape-measure|some_caudo_cluster.c3/PFAM:PF03354.14-Large-Terminase|VOG4556/PDB:3KDR_C-Portal-Protein|baits_missed.356/PFAM:PF04586.16-prohead-serine-protease	NO_HOST	0	No		gut	NA	NA	NA	NA	NA	NA	NA	NA	NA	NA	NA	0	0	0	0	0	0
SAMEA1906417_a1_ct26111_vs1	IPR016024, IPR035412, IPR035413, IPR006437, IPR007921, IPR003646, IPR038765, IPR002901, IPR006528, IPR030392, IPR007119, IPR010572, IPR005335, IPR038713, IPR009636, IPR000477, IPR043502, IPR021145	Armadillo-type fold, Phage terminase large subunit, N-terminal, Phage terminase large subunit, C-terminal, Bacteriophage terminase, large subunit, CHAP domain, SH3-like domain, bacterial-type, Papain-like cysteine peptidase superfamily, Mannosyl-glycoprotein endo-beta-N-acetylglucosamidase-like domain, Phage head morphogenesis domain, Intramolecular chaperone auto-processing domain, Phage minor s…	X	X	0	0	0	0	0	0	0	0	0	0	0	0	0	0	0	0	0	0	SAMEA1906417	Siphoviridae__sp._ctQxE1	24768	linear	VOG4623/PDB:5A21_D-PORTAL-PROTEIN|baits_missed.132/PDB:2KZ4_A-head-tail-adaptor|mtp1_clust21/Uniprot:D3W0E4_9CAUD-major-tail-protein|baits_missed.20/UniProtKB:A0A0R1V141_9LACO-minor-tail-protein-|baits_missed.106/PDB:2X8K_C-DISTAL-TAIL-PROTEIN|podo_cluster.53/PFAM:PF03592.15--Terminase-small-subunit|VOG4659/PDB:3GS9_A-tail-protein|baits_missed.184/PFAM:PF12571.7-Phage-tail-collar-fibre-protein|so…	Blautia	3	No		gut	NA	NA	NA	NA	NA	NA	NA	NA	NA	NA	NA	0	0	0	0	0	0
SAMEA1906417_a1_ct29815_vs1	IPR036397, IPR013520, IPR012337, IPR003477, IPR011067, IPR016024, IPR010090, IPR012340, IPR000424, IPR011344, IPR011335, IPR004612, IPR011856, IPR005564, IPR007499, IPR008866, IPR029063, IPR002941, IPR002295, IPR000477, IPR043502, IPR004195, IPR024424, IPR003115, IPR036086, IPR004437, IPR036162, IPR025827, IPR038109, IPR006119, IPR011109, IPR006949, IPR007829, IPR025330, IPR007848, IPR002052, IPR…	Ribonuclease H superfamily, Exonuclease, RNase T/DNA polymerase III, Ribonuclease H-like superfamily, mRNA interferase PemK-like, Plasmid maintenance toxin/Cell growth inhibitor, Armadillo-type fold, Phage tail tape measure protein, Nucleic acid-binding, OB-fold, Primosome PriB/single-strand DNA-binding, Single-stranded DNA-binding protein, Restriction endonuclease type II-like, Holliday junction…	X	IPR016187	0	0	0	0	0	0	0	0	0	0	0	0	0	0	0	0	0	1	SAMEA1906417	Siphoviridae__sp._ctBwU1	45744	linear	baits_missed.19/PDB:1NO1_B-replisome-organizer|VOG9339/PFAM:PF06763.10-minor-tail-protein-Z|cdd_cluster.9/CDD:COG4220-terminase|cdd_cluster.354/CDD:pfam05876-terminase-large-subunit-(GpA)|ad1_clust105/PFAM:PF02831.14-head-to-tail-adaptor|VOG0833/PFAM:PF05136.12-Phage-portal-protein|cdd_cluster.308/CDD:pfam03864-major-capsid-protein-E|some_caudo_cluster.d71/PDB:3J9Q_Q-tail-sheath-tube|mtp1_clust54…	Eubacterium	1	No		gut	NA	NA	NA	NA	NA	NA	NA	NA	NA	NA	NA	0	0	0	0	0	0
SAMEA1906417_a1_ct60875_vs1	IPR006944, IPR010064, IPR012327, IPR023095, IPR029063, IPR025330, IPR005021, IPR014883, IPR011856, IPR024432, IPR040538, IPR009270, IPR001387, IPR010982, IPR001907, IPR029045, IPR023562, IPR007119, IPR010572, IPR002104, IPR013762, IPR010998, IPR011010, IPR004107, IPR000424, IPR012340, IPR019096, IPR023385, IPR008767, IPR038666, IPR027417, IPR001650, IPR014001, IPR006935, IPR024455, IPR016024	Bacteriophage/Gene transfer agent portal protein, Bacteriophage HK97-gp10, putative tail-component, D12 class N6 adenine-specific DNA methyltransferase, Adenine-specific methyltransferase, domain 2, S-adenosyl-L-methionine-dependent methyltransferase, Domain of unknown function DUF4236, Terminase large subunit, Lambdalikevirus-type, VRR-NUC domain, tRNA endonuclease-like domain superfamily, Putat…	X	X	0	0	0	0	0	0	0	0	0	0	0	0	0	0	0	0	0	0	SAMEA1906417	Myoviridae__sp._ctZUb1	31487	linear	unclassified_caudo_cluster.17/PFAM:PF04883.11-putative-tail-component|hc1_clust39/PDB:5A21_F-head-closure-knob|ad1_clust108/PDB:5A21_D-head-to-tail-adaptor|cdd_cluster.127/CDD:TIGR01554-phage-major-capsid-protein-HK97-family|some_caudo_cluster.g42/PFAM:PF04860.11-portal-protein|some_caudo_cluster.c3/PFAM:PF03354.14-Large-Terminase|VOG4659/PDB:3GS9_A-tail-protein|VOG4633/PDB:2X8K_A-DISTAL-TAIL-PRO…	Ruminococcus	96	No		gut	NA	NA	NA	NA	NA	NA	NA	NA	NA	NA	NA	0.0030496	0.00840336	0	0	0.0114332	0.0110497
SAMEA1906417_a1_ct63763_vs1	IPR021739, IPR029432, IPR001368, IPR031612, IPR008841, IPR013785, IPR026412, IPR016024	SaV-like, Siphovirus Gp37-like protein, TNFR/NGFR cysteine-rich region, Putative phage holin, Siphovirus-type tail component, Aldolase-type TIM barrel, Radical SAM peptide maturase, CXXX-repeat target, Armadillo-type fold	X	X	0	0	0	0	0	0	0	0	0	0	0	0	0	0	0	0	0	0	SAMEA1906417	Siphoviridae__sp._ctkVN1	26610	linear	baits_missed.118/UniProtKB:R2PRN9_9ENTE-tail-tape-measure-protein-|baits_missed.30/PFAM:PF05709.10-tail-protein|baits_missed.107/PDB:4L92_B-Receptor-Binding-Protein	NO_HOST	0	No		gut	NA	NA	NA	NA	NA	NA	NA	NA	NA	NA	NA	0	0	0	0	0	0
SAMEA1906417_a1_ct6720_vs1	IPR008784, IPR036199, IPR008016, IPR017853, IPR002048, IPR002053, IPR016134, IPR018247, IPR036439, IPR002105, IPR023211, IPR012337, IPR043502, IPR004868, IPR012340	Podovirus DNA packaging protein, Portal protein Gp10 superfamily, Portal protein Gp10, Glycoside hydrolase superfamily, EF-hand domain, Glycoside hydrolase, family 25, Dockerin domain, EF-Hand 1, calcium-binding site, Dockerin domain superfamily, Dockerin type I repeat, DNA polymerase, palm domain superfamily, Ribonuclease H-like superfamily, DNA/RNA polymerase superfamily, DNA-directed DNA polym…	X	X	0	0	0	0	0	0	0	0	0	0	0	0	0	0	0	0	0	0	SAMEA1906417	Podoviridae__sp._ctC5S1	12356	linear	podo_cluster.38/PDB:1IJG_K-UPPER-COLLAR-PROTEIN|mcp_clust50/Uniprot:A6XAD5_9CAUD-major-capsid-protein|podo_cluster.37/PDB:2PYJ_B-DNA-polymerase-B|podo_cluster.36/PFAM:PF05894.11-Terminase	NO_HOST	0	No		gut	NA	NA	NA	NA	NA	NA	NA	NA	NA	NA	NA	0.00385022	0.00840336	0.00119431	0.00297619	0.000576724	0.00552486
SAMEA1906417_a1_ct74455_vs1	IPR010090, IPR031989, IPR009003, IPR004612, IPR011335, IPR011856, IPR015424, IPR000192, IPR016454, IPR020578, IPR015422, IPR015421	Phage tail tape measure protein, Domain of unknown function DUF5067, Peptidase S1, PA clan, Holliday junction resolvase RecU, Restriction endonuclease type II-like, tRNA endonuclease-like domain superfamily, Pyridoxal phosphate-dependent transferase, Aminotransferase class V domain, Cysteine desulfurase, Aminotransferase class-V, pyridoxal-phosphate binding site, Pyridoxal phosphate-dependent tra…	X	X	0	0	0	0	0	0	0	0	0	0	0	0	0	0	0	0	0	0	SAMEA1906417	Unclassified_virus__sp._ctT9e1	36153	linear	baits_missed.108/UniProtKB:R9N4G9_9FIRM-putative-structural-protein-|baits_missed.24/PDB:3EZK_B-Terminase-large-subunit|baits_missed.9/PFAM:PF10145.8-minor-tail-protein|baits_missed.24/PDB:3EZK_B-Terminase-large-subunit|baits_missed.9/PFAM:PF10145.8-minor-tail-protein|baits_missed.18/UniProtKB:A0A0H3UZ41_9VIRU-portal-protein-|mcp_clust10/-major-capsid-protein	Blautia	5	No		gut	NA	NA	NA	NA	NA	NA	NA	NA	NA	NA	NA	0	0	0	0	0	0
SAMEA1906417_a1_ct9003_vs1	IPR010064, IPR009636, IPR018989, IPR038628, IPR025324, IPR035387, IPR035413, IPR006437, IPR035412, IPR013491, IPR035326, IPR020287, IPR035089, IPR027417, IPR038718, IPR000330, IPR014986, IPR038559, IPR029063, IPR011856, IPR036098, IPR003669, IPR018392, IPR036779, IPR007731, IPR036573, IPR010982, IPR001387, IPR038726, IPR012337, IPR023211, IPR043502, IPR006528, IPR006949, IPR006640, IPR011630, IPR…	Bacteriophage HK97-gp10, putative tail-component, Capsid assembly scaffolding protein, Phage tail tube protein, XkdM-like superfamily, Protein of unknown function DUF4230, Protein of unknown function DUF5406, Phage terminase large subunit, C-terminal, Bacteriophage terminase, large subunit, Phage terminase large subunit, N-terminal, Caudovirus, tape measure, N-terminal, Phage tail sheath protein,…	IPR003343	IPR036573, IPR008964, IPR003343	0	0	1	0	0	0	0	0	0	0	0	0	1	0	0	0	1	0	SAMEA1906417	Siphoviridae__sp._ctuCy1	49300	linear	unclassified_caudo_cluster.23/PDB:5MDN_A-DNA-polymerase|podo_cluster.51/PFAM:PF04735.11--Viral-dsDNA-helicase|some_caudo_cluster.d74/PFAM:PF03592.15-Terminase-small-subunit|some_caudo_cluster.a5/PDB:5OE8_A-large-terminase|some_caudo_cluster.c65/PDB:2JES_G-PORTAL-PROTEIN|some_caudo_cluster.b8/PFAM:PF06152.10-minor-capsid-protein|some_caudo_cluster.e75/PFAM:PF06810.10-minor-structural-protein|sipho…	Kandleria	1	No	SAMEA2737666_a1_ct158826_vs1@Myoviridae__sp._ctCIP1_CRISPR_23_spacer_6	gut	NA	NA	0.224993	NA	0.478314	NA	NA	NA	NA	NA	NA	0.00436818	0.012605	0.00863887	0.0267857	0.0127596	0.0331492
SAMEA1906418_a1_ct11210_vs1	IPR036779, IPR018392, IPR002502, IPR036505, IPR025827, IPR011109, IPR036162, IPR006119, IPR025378, IPR038109, IPR036086, IPR003115, IPR004437, IPR013783, IPR003961, IPR008577, IPR036116, IPR006480	LysM domain superfamily, LysM domain, N-acetylmuramoyl-L-alanine amidase domain, N-acetylmuramoyl-L-alanine amidase/PGRP domain superfamily, Recombinase zinc beta ribbon domain, DNA-binding recombinase domain, Resolvase-like, N-terminal catalytic domain superfamily, Resolvase, N-terminal catalytic domain, Domain of unknown function DUF4368, DNA-binding recombinase domain superfamily, ParB/Sulfire…	IPR013783	IPR013783, IPR036116	1	0	0	0	0	0	0	0	0	0	0	1	0	0	0	0	0	0	SAMEA1906418	Herelleviridae__sp._ctXRB1	12335	linear	herell_cluster.8/UniProtKB:J9PM59_9CAUD-Minor-structural-protein-putative-tail-fiber-|herell_cluster.188/UniProtKB:L0L861_9CAUD-Putative-minor-structural-protein-1-	NO_HOST	0	No		gut	NA	NA	NA	NA	NA	NA	NA	NA	NA	NA	NA	0	0	0	0	0	0
SAMEA1906418_a1_ct14483	IPR008900	Zona occludens toxin, N-terminal	X	X	0	0	0	0	0	0	0	0	0	0	0	0	0	0	0	0	0	0	SAMEA1906418	Inoviridae__sp._ctVd2483	6359	circular	Varsani_microviridae_cluster.122/PFAM:PF05840.12-Replication-associated-protein|ino_cluster.74/PFAM:PF05707.11--Zonular-occludens-toxin-(Zot)	Eubacterium	3	No		gut	NA	NA	NA	NA	NA	NA	NA	NA	NA	NA	NA	0	0	0	0	0	0
SAMEA1906418_a1_ct4218	IPR002502, IPR036505, IPR009414, IPR013491, IPR006437, IPR035412, IPR011741, IPR036388, IPR001387, IPR010982, IPR006944, IPR003497, IPR005039, IPR036157, IPR029054, IPR008181, IPR033704, IPR036390, IPR007499, IPR021739, IPR009559, IPR012340, IPR011344, IPR000424, IPR008160, IPR019080, IPR011335, IPR003593, IPR002611, IPR027417	N-acetylmuramoyl-L-alanine amidase domain, N-acetylmuramoyl-L-alanine amidase/PGRP domain superfamily, Protein of unknown function DUF1064, Caudovirus, tape measure, N-terminal, Bacteriophage terminase, large subunit, Phage terminase large subunit, N-terminal, Phage conserved hypothetical protein, C-terminal, Winged helix-like DNA-binding domain superfamily, Cro/C1-type helix-turn-helix domain, L…	X	X	0	0	0	0	0	0	0	0	0	0	0	0	0	0	0	0	0	0	SAMEA1906418	Myoviridae__sp._ct1Ni218	29681	circular	some_caudo_cluster.a26/PDB:4IDH_A-large-terminase|VOG4556/PDB:3KDR_C-Portal-Protein|VOG4601/PFAM:PF06673.10-major-capsid-protein|ne1_clust42/PFAM:PF11114.7-type-I-neck-protein|tmp1_clust15/Uniprot:T2PM72_GARVA-tail-tape-measure|baits_missed.30/PFAM:PF05709.10-tail-protein|unclassified_dsDNA_phage_cluster.358/PDB:4M4W_K-Replicative-helicase	Bifidobacterium	5	No		gut	NA	NA	NA	NA	NA	NA	NA	NA	NA	NA	NA	0	0	0	0	0	0
SAMEA1906418_a1_ct54868_vs1	IPR013324, IPR022595, IPR012340, IPR024559, IPR007936, IPR021229, IPR001387, IPR010982, IPR001650, IPR038718, IPR014001, IPR027417, IPR000330, IPR001098, IPR043502, IPR011010, IPR002104, IPR013762, IPR028259, IPR010998, IPR004107	RNA polymerase sigma factor, region 3/4-like, Protein of unknown function DUF2815, Nucleic acid-binding, OB-fold, Protein of unknown function DUF3846, Virulence-associated E, Protein of unknown function DUF2800, Cro/C1-type helix-turn-helix domain, Lambda repressor-like, DNA-binding domain superfamily, Helicase, C-terminal, SNF2-like, N-terminal domain superfamily, Helicase superfamily 1/2, ATP-b…	X	X	0	0	0	0	0	0	0	0	0	0	0	0	0	0	0	0	0	0	SAMEA1906418	Caudovirales__sp._ctAJb1	17517	linear	VOG0691/PFAM:PF05133.13-portal-protein|some_caudo_cluster.a39/PDB:5OEA_B-large-terminase|some_caudo_cluster.d74/PFAM:PF03592.15-Terminase-small-subunit|some_caudo_cluster.g594/PDB:1Z6A_A-Helicase-of-the-snf2-rad54-family|unclassified_caudo_cluster.28/CDD:cd08642-DNA-Polymerase-I	Pseudoruminoccoccus	2	No		gut	NA	NA	NA	NA	NA	NA	NA	NA	NA	NA	NA	0	0	0.000617734	0.00297619	0	0
SAMEA1906418_b1_ct2_vs4	IPR001478, IPR043504, IPR036034, IPR009003, IPR001940, IPR014017, IPR027417, IPR014016, IPR034739, IPR013986, IPR023908, IPR036490, IPR015032, IPR041027, IPR002543, IPR036388, IPR018541, IPR036390, IPR026989, IPR001387, IPR010982, IPR023408, IPR006685, IPR011066, IPR006686, IPR010920, IPR011014, IPR004869, IPR008978, IPR002068, IPR002725, IPR016181, IPR000182, IPR003343, IPR008964, IPR012337, IPR…	PDZ domain, Peptidase S1, PA clan, chymotrypsin-like fold, PDZ superfamily, Peptidase S1, PA clan, Peptidase S1C, UvrD-like DNA helicase, C-terminal, P-loop containing nucleoside triphosphate hydrolase, UvrD-like helicase, ATP-binding domain, UvrD/AddA helicase, N-terminal, DExx box DNA helicase domain superfamily, xxxLxxG heptad repeat, Hypothetical protein MTH538 superfamily, MTH538 TIR-like do…	IPR003343	IPR003343, IPR008964	0	0	1	0	0	0	0	0	0	0	0	0	1	0	0	0	0	0	SAMEA1906418	Myoviridae__sp._ctgTt2	42450	linear	some_caudo_cluster.g113/PFAM:PF16461.4-tail-tube-protein	NO_HOST	0	No		gut	NA	NA	NA	NA	NA	NA	NA	NA	NA	NA	NA	0.00158652	0.00420168	0.000927222	0.00297619	0.00264219	0.00552486
SAMEA1906421_a1_ct1992_vs1	IPR023095, IPR002052, IPR029063, IPR012327, IPR018573, IPR027417, IPR026866, IPR011335, IPR008538, IPR024559, IPR008822, IPR036614, IPR021139, IPR018330, IPR004590, IPR010982, IPR001387, IPR010359, IPR002104, IPR013762, IPR010998, IPR028259, IPR004107, IPR011010, IPR001279, IPR036866, IPR025400, IPR012263, IPR026989	Adenine-specific methyltransferase, domain 2, DNA methylase, N-6 adenine-specific, conserved site, S-adenosyl-L-methionine-dependent methyltransferase, D12 class N6 adenine-specific DNA methyltransferase, Restriction endonuclease, type II, AlwI, P-loop containing nucleoside triphosphate hydrolase, Protein CR006, P-loop domain, Restriction endonuclease type II-like, Domain of unknown function DUF8…	X	X	0	0	0	0	0	0	0	0	0	0	0	0	0	0	0	0	0	0	SAMEA1906421	Siphoviridae__sp._ctCn91	22764	linear	VOG0691/PFAM:PF05133.13-portal-protein|some_caudo_cluster.a39/PDB:5OEA_B-large-terminase|VOG0796/PFAM:PF03592.15-Terminase-small-subunit	NO_HOST	0	No		gut	NA	NA	NA	NA	NA	NA	NA	NA	NA	NA	NA	0.00101759	0.00420168	0.0018125	0.00297619	0.00118213	0.00552486
SAMEA1906421_a1_ct245	IPR018579, IPR002941, IPR001091, IPR002052, IPR029063, IPR001525, IPR018117, IPR031303, IPR010982, IPR010697, IPR001387, IPR014015, IPR014820, IPR006500, IPR014818, IPR027417, IPR021229, IPR016024, IPR010572, IPR013320, IPR007119, IPR025827, IPR038109, IPR011109, IPR036162, IPR006119, IPR001650, IPR014001, IPR000330, IPR038718, IPR036388, IPR013324, IPR006490, IPR040613, IPR038675, IPR008841, IPR…	Restriction endonuclease, type II, LlaJI, DNA methylase N-4/N-6, Restriction/modification DNA-methylase, DNA methylase, N-6 adenine-specific, conserved site, S-adenosyl-L-methionine-dependent methyltransferase, C-5 cytosine methyltransferase, DNA methylase, C-5 cytosine-specific, active site, DNA methylase, C-5 cytosine-specific, conserved site, Lambda repressor-like, DNA-binding domain superfami…	X	IPR013320	0	0	0	0	0	0	0	0	0	0	0	0	0	0	1	0	0	0	SAMEA1906421	Siphoviridae__sp._ctraJ245	56327	circular	VOG4828/PDB:3GS9_A-tail-protein|VOG4633/PDB:2X8K_A-DISTAL-TAIL-PROTEIN|baits_missed.118/UniProtKB:R2PRN9_9ENTE-tail-tape-measure-protein-|baits_missed.91/PFAM:PF04630.11-tail-tube-protein|ne1_clust80/PFAM:PF04883.11-type-I-neck-protein|cdd_cluster.343/CDD:pfam05521-head-tail-joining-protein|cdd_cluster.146/CDD:cd08054-Head-Tail-Connector-Protein|unclassified_caudo_cluster.20/PFAM:PF06673.10-major…	Olsenella	1	No		gut	NA	NA	1.75608	NA	0.413041	NA	NA	NA	NA	NA	NA	0.0026099	0.00420168	0.00125641	0.00297619	0.00183179	0.00552486
SAMEA1906421_a1_ct31771_vs1	IPR019612, IPR014729, IPR026816, IPR029039, IPR016440, IPR008254, IPR001279, IPR036866, IPR021080, IPR009319, IPR006645, IPR036735, IPR002053, IPR017853, IPR006432, IPR021145, IPR009363, IPR027469, IPR009660, IPR027417, IPR003593, IPR004921, IPR006437, IPR012327, IPR029063, IPR023095, IPR010982, IPR001387, IPR015927, IPR039418, IPR036286, IPR021874, IPR015126, IPR012337, IPR001584, IPR036397, IPR…	Minor capsid protein, putative, Rossmann-like alpha/beta/alpha sandwich fold, Flavodoxin domain, Flavoprotein-like superfamily, Rubredoxin-oxygen oxidoreductase, Flavodoxin/nitric oxide synthase, Metallo-beta-lactamase, Ribonuclease Z/Hydroxyacylglutathione hydrolase-like, Minor capsid protein, Bacteriophage A118, Gp4, minor capsid, NusG, N-terminal, NusG, N-terminal domain superfamily, Glycoside…	X	X	0	0	0	0	0	0	0	0	0	0	0	0	0	0	0	0	0	0	SAMEA1906421	Siphoviridae__sp._ctHCM1	32212	linear	some_caudo_cluster.d99/PFAM:PF07141.10-terminase-small-subunit|some_caudo_cluster.a12/PDB:5OEA_B-large-terminase|VOG0691/PFAM:PF05133.13-portal-protein|cdd_cluster.365/CDD:pfam06152-minor-capsid-protein|VOG9317/PDB:6B0X_d-Major-capsid-protein|baits_missed.446/PDB:5UU5_D-Major-capsid-protein|VOG0695/CDD:cd08053-Head-Tail-Connector-Protein|VOG0696/PFAM:PF10665.8-Minor-capsid-protein|VOG0697/PFAM:PF…	Eubacterium	3	No		gut	NA	NA	2.81331	NA	0.402925	NA	NA	NA	NA	NA	NA	0.00697139	0.012605	0.0147406	0.0297619	0.0554084	0.0607735
SAMEA1906422_a1_ct16076	IPR002508, IPR000424, IPR011344, IPR012340, IPR003615, IPR003647, IPR010902, IPR015947, IPR027417, IPR038729, IPR036573, IPR012337, IPR036397, IPR013520	N-acetylmuramoyl-L-alanine amidase, catalytic domain, Primosome PriB/single-strand DNA-binding, Single-stranded DNA-binding protein, Nucleic acid-binding, OB-fold, HNH nuclease, Intron encoded nuclease repeat, NUMOD4, PUA-like superfamily, P-loop containing nucleoside triphosphate hydrolase, Rad50/SbcC-type AAA domain, Carbohydrate-binding module superfamily 5/12, Ribonuclease H-like superfamily,…	X	IPR036573	0	0	0	0	0	0	0	0	0	0	0	0	0	0	0	0	1	0	SAMEA1906422	Siphoviridae__sp._ctub9076	44139	circular	VOG10980/UniProt:tr|W8CQE5_9CAUD-Phage-tail-length-tape-measure-protein-|mcp_clust12/Uniprot:R4TME2_9VIRU-major-capsid-protein|VOG7496/PFAM:PF06810.10-minor-structural-protein|prtl_clust12/PDB:2JES_G-portal|VOG7495/UniProt:tr|W8CQM7_9CAUD-Putative-tail-protein-|all_no_hit_virus1_cluster.159/PDB:4BIL_D-Terminase-large-subunit	Bacteroides	21	No	SAMN11252294_a1_ct28058@circular@Podoviridae__sp._ctRuP058_CRISPR_144_spacer_2	gut	NA	NA	NA	NA	0.271334	NA	NA	NA	NA	NA	NA	0.00376825	0.00840336	0.00313093	0.00595238	0.0120054	0.0165746
SAMEA1906422_a1_ct26965	IPR008900	Zona occludens toxin, N-terminal	X	X	0	0	0	0	0	0	0	0	0	0	0	0	0	0	0	0	0	0	SAMEA1906422	Inoviridae__sp._ctgiV965	4734	circular	VOG4757/PFAM:PF05707.11-Zonular-occludens-toxin-(Zot)|Varsani_microviridae_cluster.0/PFAM:PF05840.12-Replication-associated-protein	NO_HOST	0	No		gut	NA	NA	NA	NA	NA	NA	NA	NA	NA	NA	NA	0	0	0	0	0	0
SAMEA1906422_a1_ct7755	IPR012839, IPR007197, IPR012838, IPR001989, IPR013785, IPR040591, IPR012677, IPR002942, IPR000652, IPR020861, IPR035990, IPR022896, IPR004651, IPR011060, IPR006062, IPR023811, IPR001623, IPR011990, IPR036869, IPR019734, IPR013026, IPR036191, IPR002661, IPR023584, IPR032816, IPR033756, IPR027417, IPR019591, IPR011047, IPR006168, IPR011128, IPR013328, IPR036291, IPR008927, IPR006109, IPR016151, IPR…	Organic radical enzyme activase, Radical SAM, Pyruvate formate-lyase 1 activating enzyme, Radical-activating enzyme, conserved site, Aldolase-type TIM barrel, YlmH, putative RNA-binding domain, Nucleotide-binding alpha-beta plait domain superfamily, RNA-binding S4 domain, Triosephosphate isomerase, Triosephosphate isomerase, active site, Triosephosphate isomerase superfamily, Triosephosphate isom…	X	IPR026906	0	0	0	0	0	0	0	1	0	0	0	0	0	0	0	0	0	0	SAMEA1906422	Siphoviridae__sp._ctQ8A755	163104	circular	podo_cluster.51/PFAM:PF04735.11--Viral-dsDNA-helicase|some_caudo_cluster.a5/PDB:5OE8_A-large-terminase|some_caudo_cluster.e23/PFAM:PF05133.13-portal-protein|cdd_cluster.365/CDD:pfam06152-minor-capsid-protein|some_caudo_cluster.e75/PFAM:PF06810.10-minor-structural-protein|some_caudo_cluster.e136/PDB:4AN5_F-major-capsid-protein|cdd_cluster.145/CDD:cd08053-Head-Tail-Connector-Protein|baits_missed.34…	Ruminococcus	14	No		gut	NA	NA	1.40383	0.29519	0.31908	NA	NA	NA	1.42688	0.325234	NA	0.00570311	0.0252101	0.0119239	0.014881	0.0323589	0.0220994
SAMEA1906422_b1_ct100_vs2	IPR025248, IPR009363, IPR017896, IPR014729, IPR002500, IPR019694, IPR001584, IPR009004, IPR012337, IPR004189, IPR036397, IPR015378, IPR014975, IPR006517, IPR012106, IPR010090, IPR000629, IPR010982, IPR001387, IPR027417, IPR003593, IPR001736, IPR025202, IPR000477, IPR043502, IPR043128, IPR009752, IPR002502, IPR036505, IPR002901, IPR000160, IPR029787, IPR018774, IPR036890, IPR005751, IPR034739, IPR…	Domain of unknown function DUF4007, Bacteriophage Mu, Gp16, 4Fe-4S ferredoxin-type, iron-sulphur binding domain, Rossmann-like alpha/beta/alpha sandwich fold, Phosphoadenosine phosphosulphate reductase, Bacteriophage HP1, Orf23, Integrase, catalytic core, Transposase, Mu, C-terminal, Ribonuclease H-like superfamily, Bacteriophage Mu, transposase, Ribonuclease H superfamily, Transposase-like, Mu, …	X	X	0	0	0	0	0	0	0	0	0	0	0	0	0	0	0	0	0	0	SAMEA1906422	Myoviridae__sp._ctJn2100	55750	linear	VOG4691/PFAM:PF04865.13-Baseplate-J-like-protein|tmp1_clust16/PFAM:PF10145.8-tail-tape-measure|shth_clust19.cd90/PDB:5LI4_E-tail-sheath|cdd_cluster.330/CDD:pfam05069-virion-morphogenesis-protein|ad1_clust30/PFAM:PF07030.11-head-to-tail-adaptor|some_caudo_cluster.d73/PFAM:PF10124.8-major-capsid-protein|baits_missed.73/PFAM:PF04233.13-minor-capsid-component|prtl_clust3/PDB:5NGD_C-portal|some_caudo_…	Lachnospiraceae	1	No		gut	NA	NA	NA	NA	0.590051	NA	NA	NA	NA	NA	NA	0.0237575	0.012605	0.00919201	0.00595238	0.00495427	0.0110497
SAMEA1906422_b1_ct101_vs2	IPR005021, IPR010090, IPR007694, IPR027417, IPR021139, IPR036397, IPR013520, IPR012337, IPR007829, IPR006054, IPR025827, IPR006119, IPR036162, IPR011109, IPR036388, IPR008577, IPR010572, IPR024535, IPR012334, IPR011050, IPR001387, IPR010982, IPR003115, IPR036086, IPR003615, IPR002711, IPR006944, IPR006427, IPR006448, IPR038666, IPR008767, IPR010359, IPR024455, IPR025669, IPR019650	Terminase large subunit, Lambdalikevirus-type, Phage tail tape measure protein, DNA helicase, DnaB-like, C-terminal, P-loop containing nucleoside triphosphate hydrolase, NYN domain, limkain-b1-type, Ribonuclease H superfamily, Exonuclease, RNase T/DNA polymerase III, Ribonuclease H-like superfamily, TM2 domain, DNA polymerase III epsilon subunit, exonuclease domain, Recombinase zinc beta ribbon d…	X	X	0	0	0	0	0	0	0	0	0	0	0	0	0	0	0	0	0	0	SAMEA1906422	Siphoviridae__sp._ctX7W101	32562	linear	some_caudo_cluster.e202/PFAM:PF07261.10-Dna-polymerase-B|crass_cluster.25/PDB:3BH0_A-Helicase-ATPase-REPLICATION|cdd_cluster.128/CDD:TIGR01558-phage-terminase-small-subunit-putative-P27-family|some_caudo_cluster.c3/PFAM:PF03354.14-Large-Terminase|some_caudo_cluster.c10/PDB:3KDR_C-Portal-Protein|cdd_cluster.127/CDD:TIGR01554-phage-major-capsid-protein-HK97-family|VOG4589/PDB:2KZ4_A-Putative-head-t…	Oscillibacter	5	No		gut	NA	NA	NA	NA	NA	NA	NA	NA	NA	NA	NA	0	0	0	0	0	0
SAMEA1906422_b1_ct107_vs3	IPR013491, IPR006520, IPR008841, IPR038675, IPR024410, IPR021145, IPR006428, IPR010982, IPR036259, IPR001387, IPR036764, IPR007422, IPR038765, IPR002477, IPR000064, IPR036366, IPR036365, IPR021146, IPR025580, IPR007119, IPR010572, IPR010064, IPR006528, IPR036380, IPR000868, IPR036390, IPR018597, IPR040751, IPR013324, IPR006517, IPR011855, IPR022345, IPR038713, IPR005335, IPR013378, IPR042229	Caudovirus, tape measure, N-terminal, Streptococcus phage 7201, Orf34, N-terminal, Siphovirus-type tail component, Streptococcus phage 7201 Orf34, N-terminal domain superfamily, Phage tail assembly chaperone protein, TAC, Portal protein, Portal protein, SPP1-type, Lambda repressor-like, DNA-binding domain superfamily, MFS transporter superfamily, Cro/C1-type helix-turn-helix domain, Cysteine prot…	X	X	0	0	0	0	0	0	0	0	0	0	0	0	0	0	0	0	0	0	SAMEA1906422	Myoviridae__sp._ctM7I107	26578	linear	baits_missed.542/PDB:3GS9_A-tail-protein|VOG4605/PDB:5LY8_A-Distal-Tail-protein|tmp1_clust15/Uniprot:T2PM72_GARVA-tail-tape-measure|some_caudo_cluster.g111/PFAM:PF12363.7-tail-assembly-chaperone-protein|some_caudo_cluster.g689/PDB:5A21_H-PORTAL-PROTEIN|baits_missed.310/PFAM:PF04883.11-putative-tail-component|hc1_clust19/PDB:2KZ4_A-head-closure-knob|VOG4713/CDD:cd08055-gp15;-Head-Tail-Connector-Pr…	Streptococcus	1	No		gut	NA	NA	NA	NA	NA	NA	NA	NA	NA	NA	NA	0	0	0	0	0	0
SAMEA1906422_b1_ct1_vs2	IPR008784, IPR031772, IPR035408, IPR008016, IPR036199, IPR007921, IPR038765, IPR004868, IPR017964, IPR012337, IPR023211, IPR036397, IPR043502, IPR006172	Podovirus DNA packaging protein, Distal tube protein, N-terminal, Phage single-stranded DNA-binding protein, Portal protein Gp10, Portal protein Gp10 superfamily, CHAP domain, Papain-like cysteine peptidase superfamily, DNA-directed DNA polymerase, family B, mitochondria/virus, DNA-directed DNA polymerase, family B, conserved site, Ribonuclease H-like superfamily, DNA polymerase, palm domain supe…	X	X	0	0	0	0	0	0	0	0	0	0	0	0	0	0	0	0	0	0	SAMEA1906422	Podoviridae__sp._ct2Mq1	13785	linear	VOG0642/UniProt:tr|A0A0N7GFF7_9CAUD-Lower-collar-protein-|podo_cluster.38/PDB:1IJG_K-UPPER-COLLAR-PROTEIN|VOG0645/PDB:4EP0_I-Major-tail-protein|podo_cluster.44/UniProtKB:A6XAD5_9CAUD-Head-protein-|VOG0639/PFAM:PF05894.11-DNA-encapsidation-protein|podo_cluster.37/PDB:2PYJ_B-DNA-polymerase-B	NO_HOST	0	No		gut	NA	NA	NA	NA	NA	NA	NA	NA	NA	NA	NA	0	0	0	0	0	0
SAMEA1906422_b1_ct20_vs3	IPR003115, IPR036086, IPR004437, IPR027417, IPR025669, IPR021145, IPR025088, IPR035940, IPR014044, IPR013783, IPR000424, IPR012340, IPR011344, IPR035421	ParB/Sulfiredoxin, ParB/Sulfiredoxin superfamily, ParB/RepB/Spo0J partition protein, P-loop containing nucleoside triphosphate hydrolase, AAA domain, Portal protein, Protein of unknown function DUF3970, CAP superfamily, CAP domain, Immunoglobulin-like fold, Primosome PriB/single-strand DNA-binding, Nucleic acid-binding, OB-fold, Single-stranded DNA-binding protein, Terminase, large subunit gp17-l…	IPR013783	IPR013783	1	0	0	0	0	0	0	0	0	0	0	0	0	0	0	0	0	0	SAMEA1906422	Podoviridae__sp._ctIhs20	15201	linear	cdd_cluster.334/CDD:pfam05133-portal-protein|unclassified_dsDNA_phage_cluster.41/PDB:3EZK_B-Terminase-large-subunit	NO_HOST	0	No		gut	NA	NA	NA	NA	0.323683	NA	NA	NA	NA	NA	NA	0.0017662	0.00420168	0	0	0.00144866	0.00552486
SAMEA1906422_b1_ct21_vs2	IPR010985, IPR005569, IPR013321, IPR027417, IPR036162, IPR025827, IPR006119, IPR025378, IPR011109, IPR038109, IPR028957, IPR003439, IPR003593, IPR006427, IPR006944, IPR008687, IPR005021, IPR005094, IPR039498	Ribbon-helix-helix, Arc-like DNA binding domain, Arc-type ribbon-helix-helix, P-loop containing nucleoside triphosphate hydrolase, Resolvase-like, N-terminal catalytic domain superfamily, Recombinase zinc beta ribbon domain, Resolvase, N-terminal catalytic domain, Domain of unknown function DUF4368, DNA-binding recombinase domain, DNA-binding recombinase domain superfamily, Immunity protein 50, A…	X	X	0	0	0	0	0	0	0	0	0	0	0	0	0	0	0	0	0	0	SAMEA1906422	Siphoviridae__sp._ctRAG21	15028	linear	unclassified_caudo_cluster.58/PFAM:PF04860.11-portal-protein|unclassified_caudo_cluster.16/PFAM:PF03354.14-Terminase-large-subunit	NO_HOST	0	No		gut	NA	NA	0.57541	NA	0.179692	NA	NA	NA	NA	NA	NA	0.000828273	0.00420168	0.00289677	0.00892857	0	0
SAMEA1906422_b1_ct24_vs2	IPR023562, IPR001907, IPR029045, IPR022712, IPR036866, IPR011108, IPR004843	Clp protease proteolytic subunit /Translocation-enhancing protein TepA, ATP-dependent Clp protease proteolytic subunit, ClpP/crotonase-like domain superfamily, Beta-Casp domain, Ribonuclease Z/Hydroxyacylglutathione hydrolase-like, Zn-dependent metallo-hydrolase, RNA specificity domain, Calcineurin-like phosphoesterase domain, ApaH type	X	X	0	0	0	0	0	0	0	0	0	0	0	0	0	0	0	0	0	0	SAMEA1906422	Siphoviridae__sp._ct9WV24	14151	linear	baits_missed.18/UniProtKB:A0A0H3UZ41_9VIRU-portal-protein-|baits_missed.24/PDB:3EZK_B-Terminase-large-subunit|some_caudo_cluster.e128/CDD:cd07386-DNA-polymerase-II-small-subunit	NO_HOST	0	No		gut	NA	NA	NA	NA	NA	NA	NA	NA	NA	NA	NA	0	0	0	0	0	0
SAMEA1906422_b1_ct29_vs2	IPR031807, IPR035069, IPR035412, IPR006437, IPR025586, IPR002156, IPR012337, IPR036397, IPR001387, IPR010982, IPR000209, IPR034074, IPR036852, IPR027417, IPR003593, IPR003959, IPR041569, IPR038713, IPR005335, IPR036361, IPR003034, IPR013324	HicB-like antitoxin of toxin-antitoxin system, TTHA1013/TTHA0281-like, Phage terminase large subunit, N-terminal, Bacteriophage terminase, large subunit, PcfJ-like protein, Ribonuclease H domain, Ribonuclease H-like superfamily, Ribonuclease H superfamily, Cro/C1-type helix-turn-helix domain, Lambda repressor-like, DNA-binding domain superfamily, Peptidase S8/S53 domain, Y4bN, peptidase domain, P…	X	X	0	0	0	0	0	0	0	0	0	0	0	0	0	0	0	0	0	0	SAMEA1906422	Siphoviridae__sp._ctYX929	23324	linear	some_caudo_cluster.a31/PDB:5OEA_B-large-terminase|some_caudo_cluster.g554/PFAM:PF03592.15-Terminase-small-subunit	NO_HOST	0	No		gut	NA	NA	NA	NA	NA	NA	NA	NA	NA	NA	NA	0	0	0	0	0	0
SAMEA1906422_b1_ct2_vs3	IPR009319, IPR031157, IPR005225, IPR000795, IPR027417, IPR005025, IPR029039, IPR008841, IPR022595, IPR012340, IPR028259, IPR010998, IPR004107, IPR002104, IPR011010, IPR013762, IPR003646, IPR011055, IPR010982, IPR036390, IPR018597, IPR036388, IPR021229, IPR009660, IPR002052, IPR001091, IPR036086, IPR003115, IPR015840, IPR002941, IPR029063, IPR009636, IPR001387, IPR043502, IPR001098, IPR002298, IPR…	Bacteriophage A118, Gp4, minor capsid, Tr-type G domain, conserved site, Small GTP-binding protein domain, Transcription factor, GTP-binding domain, P-loop containing nucleoside triphosphate hydrolase, NADPH-dependent FMN reductase-like, Flavoprotein-like superfamily, Siphovirus-type tail component, Protein of unknown function DUF2815, Nucleic acid-binding, OB-fold, AP2-like integrase, N-terminal…	X	X	0	0	0	0	0	0	0	0	0	0	0	0	0	0	0	0	0	0	SAMEA1906422	Caudovirales__sp._ctEAC2	43000	linear	unclassified_caudo_cluster.28/CDD:cd08642-DNA-Polymerase-I|some_caudo_cluster.a12/PDB:5OEA_B-large-terminase|some_caudo_cluster.e23/PFAM:PF05133.13-portal-protein|cdd_cluster.365/CDD:pfam06152-minor-capsid-protein|some_caudo_cluster.e75/PFAM:PF06810.10-minor-structural-protein|baits_missed.167/PDB:3J4U_G-major-capsid-protein|VOG0697/PFAM:PF11114.7-Minor-capsid-protein|tmp1_clust15/Uniprot:T2PM72_…	Solobacterium	1	No		gut	NA	NA	NA	NA	NA	NA	NA	NA	NA	NA	NA	0	0	0	0	0.000805762	0.00552486
SAMEA1906422_b1_ct35_vs3	IPR032066, IPR006437, IPR027417, IPR035412, IPR015927, IPR039418, IPR001387, IPR036286, IPR010982, IPR036188, IPR009051, IPR028261, IPR017927, IPR039261, IPR017938, IPR019480, IPR012165, IPR036457, IPR001932	DNA-packaging protein gp3, Bacteriophage terminase, large subunit, P-loop containing nucleoside triphosphate hydrolase, Phage terminase large subunit, N-terminal, Peptidase S24/S26A/S26B/S26C, LexA-like, Cro/C1-type helix-turn-helix domain, LexA/Signal peptidase-like superfamily, Lambda repressor-like, DNA-binding domain superfamily, FAD/NAD(P)-binding domain superfamily, Alpha-helical ferredoxin…	X	X	0	0	0	0	0	0	0	0	0	0	0	0	0	0	0	0	0	0	SAMEA1906422	Myoviridae__sp._ct6GI35	7400	linear	some_caudo_cluster.a5/PDB:5OE8_A-large-terminase|cdd_cluster.432/CDD:pfam16677-DNA-packaging-protein-gp3	NO_HOST	0	No		gut	NA	NA	NA	NA	NA	NA	NA	NA	NA	NA	NA	0	0	0	0	0	0
SAMEA1906422_b1_ct36_vs2	IPR038765, IPR007921, IPR022555, IPR022225, IPR036397, IPR025246, IPR001584, IPR012337, IPR001119, IPR006119, IPR006118, IPR036162, IPR005068, IPR010982, IPR036779, IPR018392, IPR027417, IPR003365, IPR006949, IPR002543, IPR000477, IPR043502, IPR013491, IPR018755, IPR020288	Papain-like cysteine peptidase superfamily, CHAP domain, Protein of unknown function, DUF2577, Phage tail fibre protein, Ribonuclease H superfamily, Transposase IS30-like HTH domain, Integrase, catalytic core, Ribonuclease H-like superfamily, S-layer homology domain, Resolvase, N-terminal catalytic domain, Recombinase, conserved site, Resolvase-like, N-terminal catalytic domain superfamily, Bacte…	X	X	0	0	0	0	0	0	0	0	0	0	0	0	0	0	0	0	0	0	SAMEA1906422	CRESS_virus__sp._ctk3o36	25533	linear	some_caudo_cluster.c11/PFAM:PF12571.7-tail-collar-fibre-protein|crass_cluster.146/PDB:3QC7_A-Head-fiber-protein|some_caudo_cluster.e241/PFAM:PF06120.10-Tail-length-tape-measure-protein|circoviridae_cluster.0/PFAM:PF01057.16-Rep-protein|VOG4885/PDB:3CDD_F-43-kDa-tail-protein|VOG4550/PDB:5IV5_BD-Baseplate-wedge-protein|some_caudo_cluster.c64/PFAM:PF04865.13-Baseplate-J-like-protein|VOG4862/PF10076.…	NO_HOST	0	No		gut	1.27363	NA	0.313811	NA	1.73033	NA	0.902133	1.03375	0.727101	NA	1.63348	0.115385	0.0378151	0.0202186	0.0208333	0.112538	0.0441989
SAMEA1906422_b1_ct37_vs2	IPR006944, IPR006427, IPR010572, IPR007119, IPR005021, IPR006520, IPR008841, IPR010064, IPR024455, IPR001907, IPR023562, IPR029045, IPR016024, IPR006490, IPR008767, IPR038666	Bacteriophage/Gene transfer agent portal protein, Phage portal protein, HK97, Prophage tail endopeptidase, Phage minor structural protein, N-terminal domain, Terminase large subunit, Lambdalikevirus-type, Streptococcus phage 7201, Orf34, N-terminal, Siphovirus-type tail component, Bacteriophage HK97-gp10, putative tail-component, Phage capsid, ATP-dependent Clp protease proteolytic subunit, Clp p…	X	X	0	0	0	0	0	0	0	0	0	0	0	0	0	0	0	0	0	0	SAMEA1906422	Siphoviridae__sp._ctOZi37	12534	linear	baits_missed.91/PFAM:PF04630.11-tail-tube-protein|baits_missed.118/UniProtKB:R2PRN9_9ENTE-tail-tape-measure-protein-|baits_missed.122/PDB:2X8K_C-DISTAL-TAIL-PROTEIN;-2.95A-|VOG4659/PDB:3GS9_A-tail-protein|unclassified_caudo_cluster.16/PFAM:PF03354.14-Terminase-large-subunit|some_caudo_cluster.c10/PDB:3KDR_C-Portal-Protein|unclassified_caudo_cluster.20/PFAM:PF06673.10-major-capsid-protein|cdd_clus…	Streptococcus	1	No		gut	NA	NA	NA	NA	NA	NA	NA	NA	NA	NA	NA	0	0	0	0	0.000786864	0.00552486
SAMEA1906422_b1_ct41_vs2	IPR002931, IPR038765, IPR011778, IPR006680, IPR032466, IPR011059, IPR018228, IPR006474, IPR006483, IPR014001, IPR038257, IPR001650, IPR011545, IPR006674, IPR027417, IPR014347, IPR011851, IPR038377, IPR001734, IPR018212, IPR010155, IPR021124, IPR013422, IPR000182, IPR016181, IPR020084, IPR000086, IPR015797, IPR010144, IPR008577, IPR004921, IPR033720, IPR000795, IPR004160, IPR004161, IPR009000, IPR…	Transglutaminase-like, Papain-like cysteine peptidase superfamily, Hydantoinase/dihydropyrimidinase, Amidohydrolase-related, Metal-dependent hydrolase, Metal-dependent hydrolase, composite domain superfamily, Deoxyribonuclease, TatD-related, conserved site, Helicase Cas3, CRISPR-associated, core, CRISPR-associated Cas3-type HD domain, Helicase superfamily 1/2, ATP-binding domain, CRISPR-associate…	X	X	0	0	0	0	0	0	0	0	0	0	0	0	0	0	0	0	0	0	SAMEA1906422	Myoviridae__sp._cthZV41	27100	linear	baits_missed.296/PDB:5OEA_B-Large-subunit-terminase|VOG0254/PFAM:PF16510.4-portal-protein|cdd_cluster.138/CDD:TIGR04387-major-capsid-protein-N4-gp56-family	NO_HOST	0	No		gut	NA	0.2369	0.307422	0.317015	0.325076	NA	NA	NA	0.353886	0.249615	1.254	0.00408377	0.00840336	0.0030354	0.00892857	0.00306184	0.00552486
SAMEA1906422_b1_ct42_vs2	IPR008016, IPR036199, IPR043502, IPR023211, IPR012337, IPR031772, IPR006480, IPR008784, IPR041219, IPR002508	Portal protein Gp10, Portal protein Gp10 superfamily, DNA/RNA polymerase superfamily, DNA polymerase, palm domain superfamily, Ribonuclease H-like superfamily, Distal tube protein, N-terminal, Bacteriophage holin family, Podovirus DNA packaging protein, Phage tail lysozyme, N-acetylmuramoyl-L-alanine amidase, catalytic domain	X	X	0	0	0	0	0	0	0	0	0	0	0	0	0	0	0	0	0	0	SAMEA1906422	Podoviridae__sp._ctA7Y42	15611	linear	podo_cluster.37/PDB:2PYJ_B-DNA-polymerase-B|VOG0642/UniProt:tr|A0A0N7GFF7_9CAUD-Lower-collar-protein-|podo_cluster.38/PDB:1IJG_K-UPPER-COLLAR-PROTEIN|VOG0645/PDB:4EP0_I-Major-tail-protein|podo_cluster.44/UniProtKB:A6XAD5_9CAUD-Head-protein-|podo_cluster.36/PFAM:PF05894.11-Terminase	Roseburia	6	No		gut	NA	NA	NA	NA	NA	NA	NA	NA	NA	NA	NA	0	0	0	0	0	0
SAMEA1906422_b1_ct49_vs4	IPR009951, IPR006949, IPR006528, IPR001789, IPR001867, IPR036388, IPR011006, IPR021874, IPR019694, IPR032364, IPR009279, IPR009752, IPR018774, IPR009363, IPR024406, IPR029063, IPR007757, IPR005754, IPR042002, IPR023365, IPR000477, IPR043502, IPR012106, IPR003593, IPR027417, IPR010982, IPR001387, IPR002053, IPR017853, IPR018077, IPR036583, IPR012657, IPR010090, IPR041033, IPR013783, IPR014875, IPR…	Host-nuclease inhibitor protein Gam, Baseplate protein J-like, Phage head morphogenesis domain, Signal transduction response regulator, receiver domain, OmpR/PhoB-type DNA-binding domain, Winged helix-like DNA-binding domain superfamily, CheY-like superfamily, Bacteriophage Mu, Gp27, Bacteriophage HP1, Orf23, Gram-positive pilin subunit D1, N-terminal, Protein of unknown function DUF935, Bacterio…	IPR013783	IPR013783	1	0	0	0	0	0	0	0	0	0	0	0	0	0	0	0	0	0	SAMEA1906422	Myoviridae__sp._ctkj949	46200	linear	VOG4691/PFAM:PF04865.13-Baseplate-J-like-protein|tmp1_clust16/PFAM:PF10145.8-tail-tape-measure|shth_clust19.cd90/PDB:5LI4_E-tail-sheath|VOG0572/PFAM:PF05069.12-Phage-virion-morphogenesis-protein|ad1_clust30/PFAM:PF07030.11-head-to-tail-adaptor|VOG2790/PFAM:PF10124.8-major-capsid-subunit-gpT|baits_missed.73/PFAM:PF04233.13-minor-capsid-component|prtl_clust3/PDB:5NGD_C-portal|some_caudo_cluster.d11…	Hungatella	3	No		gut	NA	NA	NA	NA	NA	NA	NA	NA	NA	NA	NA	0	0	0	0	0	0
SAMEA1906422_b1_ct50_vs5	IPR017853, IPR002053, IPR001789, IPR011006, IPR006480, IPR015797, IPR003265, IPR029119, IPR000445, IPR011257, IPR023170, IPR005760, IPR004036, IPR001650, IPR014001, IPR011545, IPR014014, IPR000629, IPR027417, IPR018755	Glycoside hydrolase superfamily, Glycoside hydrolase, family 25, Signal transduction response regulator, receiver domain, CheY-like superfamily, Bacteriophage holin family, NUDIX hydrolase-like domain superfamily, HhH-GPD domain, MutY, C-terminal, Helix-hairpin-helix motif, DNA glycosylase, Helix-turn-helix, base-excision DNA repair, C-terminal, A/G-specific adenine glycosylase MutY, Endonuclease…	X	X	0	0	0	0	0	0	0	0	0	0	0	0	0	0	0	0	0	0	SAMEA1906422	Myoviridae__sp._ctiA550	10434	linear	VOG4862/PF10076.8-tail-protein|some_caudo_cluster.c64/PFAM:PF04865.13-Baseplate-J-like-protein	NO_HOST	0	No		gut	NA	NA	NA	NA	NA	NA	NA	NA	NA	NA	NA	0	0	0	0	0	0
SAMEA1906422_b1_ct55_vs2	IPR013491, IPR024410, IPR013324, IPR010064, IPR040751, IPR011855, IPR022345, IPR008841, IPR006520, IPR038675, IPR035412, IPR006437, IPR021145, IPR006428, IPR007539, IPR025580, IPR008822, IPR036614, IPR006528, IPR007119, IPR021146	Caudovirus, tape measure, N-terminal, Phage tail assembly chaperone protein, TAC, RNA polymerase sigma factor, region 3/4-like, Bacteriophage HK97-gp10, putative tail-component, S-layer protein SbsC, C-terminal domain, Phage major tail protein TP901-1, Bacteriophage 69, Orf23, major tail protein, Siphovirus-type tail component, Streptococcus phage 7201, Orf34, N-terminal, Streptococcus phage 7201…	X	X	0	0	0	0	0	0	0	0	0	0	0	0	0	0	0	0	0	0	SAMEA1906422	Siphoviridae__sp._ctw4P55	23294	linear	VOG5660/PF04883.11-putative-tail-component|VOG4713/CDD:cd08055-gp15;-Head-Tail-Connector-Protein|baits_missed.54/PFAM:PF05125.11-major-capsid-protein-P2-family|baits_missed.340/PDB:6B0X_d-major-capsid-protein-HK97-like-fold|some_caudo_cluster.b23/PFAM:PF06152.10-minor-capsid-protein|some_caudo_cluster.c7/PDB:5A20_A-PORTAL-PROTEIN|some_caudo_cluster.a5/PDB:5OE8_A-large-terminase|some_caudo_cluster…	Dorea	4	No		gut	0.290373	NA	NA	NA	NA	NA	NA	NA	1.22862	NA	NA	0.00205442	0.00420168	0	0	0	0
SAMEA1906422_b1_ct61_vs2	IPR006428, IPR021145, IPR036365, IPR002477, IPR036366, IPR038765, IPR020287, IPR020288, IPR006949, IPR025580, IPR010982, IPR001387, IPR039418, IPR036286, IPR015927, IPR000073, IPR029058, IPR038628, IPR018989, IPR027417, IPR003959, IPR035412, IPR006437, IPR035413, IPR025699, IPR043519, IPR007685, IPR016136, IPR007693, IPR007694, IPR007692, IPR036185, IPR006145, IPR020103, IPR020594, IPR036791, IPR…	Portal protein, SPP1-type, Portal protein, PGBD-like superfamily, Peptidoglycan binding-like, PGBD superfamily, Papain-like cysteine peptidase superfamily, Tail sheath protein, C-terminal domain, Protein of unknown function DUF2634, Baseplate protein J-like, Protein of unknown function DUF4355, Lambda repressor-like, DNA-binding domain superfamily, Cro/C1-type helix-turn-helix domain, LexA-like, …	X	X	0	0	0	0	0	0	0	0	0	0	0	0	0	0	0	0	0	0	SAMEA1906422	Siphoviridae__sp._ctn3X61	21576	linear	VOG4862/PF10076.8-tail-protein|cdd_cluster.327/CDD:pfam04865-Baseplate-J-like-protein|VOG4885/PDB:3CDD_F-43-kDa-tail-protein|VOG3891/PFAM:PF09393.9-Phage-tail-tube-protein|some_caudo_cluster.e175/PDB:2XD8_E-major-capsid-protein|some_caudo_cluster.c7/PDB:5A20_A-PORTAL-PROTEIN|some_caudo_cluster.a5/PDB:5OE8_A-large-terminase|some_caudo_cluster.d74/PFAM:PF03592.15-Terminase-small-subunit|unclassifie…	NO_HOST	0	No		gut	NA	NA	NA	NA	NA	NA	NA	NA	NA	NA	NA	0	0	0	0	0	0
SAMEA1906422_b1_ct62_vs2	IPR016195, IPR003141, IPR010140, IPR004013, IPR017587, IPR009008, IPR002301, IPR009080, IPR001412, IPR014729, IPR002300, IPR033709, IPR023586, IPR013155, IPR002302, IPR000064, IPR038765, IPR011098, IPR007137, IPR006480, IPR020598, IPR023165, IPR029063, IPR001737, IPR011530, IPR020596, IPR002477, IPR005946, IPR029057, IPR000842, IPR029099, IPR000836, IPR011546, IPR005936, IPR027417, IPR000642, IPR…	Polymerase/histidinol phosphatase-like, Polymerase/histidinol phosphatase, N-terminal, Histidinol phosphate phosphatase, HisJ, PHP domain, Putative selenium-dependent hydroxylase accessory protein YqeC, Valyl/Leucyl/Isoleucyl-tRNA synthetase, editing domain, Isoleucine-tRNA ligase, Aminoacyl-tRNA synthetase, class Ia, anticodon-binding, Aminoacyl-tRNA synthetase, class I, conserved site, Rossmann…	X	X	0	0	0	0	0	0	0	0	0	0	0	0	0	0	0	0	0	0	SAMEA1906422	Phycodnaviridae__sp._ctubE62	23217	linear	baits_missed.114/PFAM:PF11134.7-Phage-stabilisation-protein|cdd_cluster.138/CDD:TIGR04387-major-capsid-protein-N4-gp56-family	NO_HOST	0	No		gut	NA	0.255316	2.12777	NA	0.602497	NA	0.310781	0.730826	0.25869	NA	NA	0.0143352	0.00840336	0.00520721	0.014881	0.0200703	0.0331492
SAMEA1906422_b1_ct69_vs2	IPR036619, IPR003593, IPR027417, IPR002880, IPR033412, IPR009014, IPR019752, IPR022367, IPR029061, IPR002869, IPR000792, IPR016032, IPR036388, IPR011010, IPR025269, IPR035386, IPR010998, IPR013762, IPR001387, IPR010982, IPR024079, IPR036866, IPR001279, IPR004590, IPR018330, IPR035412, IPR013520, IPR036397, IPR012337, IPR004437, IPR036086, IPR003115, IPR041685, IPR025530, IPR021145, IPR011766	NinB superfamily, AAA+ ATPase domain, P-loop containing nucleoside triphosphate hydrolase, Pyruvate flavodoxin/ferredoxin oxidoreductase, N-terminal, Pyruvate:ferredoxin oxidoreductase, core domain II, Transketolase C-terminal/Pyruvate-ferredoxin oxidoreductase domain II, Pyruvate/ketoisovalerate oxidoreductase, catalytic domain, 2-oxoacid:acceptor oxidoreductase, alpha subunit, Thiamin diphospha…	X	X	0	0	0	0	0	0	0	0	0	0	0	0	0	0	0	0	0	0	SAMEA1906422	Caudovirales__sp._ct1v069	24209	linear	cdd_cluster.334/CDD:pfam05133-portal-protein|VOG9315/PDB:4IEE_A-terminase-large-subunit	Bacteroides	2	No		gut	NA	NA	NA	NA	NA	NA	NA	NA	NA	NA	NA	0	0	0	0	0	0
SAMEA1906422_b1_ct6_vs6	IPR030392, IPR000792, IPR036388, IPR016032, IPR002104, IPR013762, IPR011010, IPR004364, IPR006195, IPR010090, IPR001119, IPR036505, IPR041219, IPR002502, IPR007855, IPR010992, IPR000119, IPR010540, IPR004921, IPR027417, IPR000477, IPR043502, IPR009414, IPR035985, IPR000594	Intramolecular chaperone auto-processing domain, Transcription regulator LuxR, C-terminal, Winged helix-like DNA-binding domain superfamily, Signal transduction response regulator, C-terminal effector, Integrase, catalytic domain, Integrase-like, catalytic domain superfamily, DNA breaking-rejoining enzyme, catalytic core, Aminoacyl-tRNA synthetase, class II (D/K/N), Aminoacyl-tRNA synthetase, cla…	X	X	0	0	0	0	0	0	0	0	0	0	0	0	0	0	0	0	0	0	SAMEA1906422	Siphoviridae__sp._ctY146	69200	linear	some_caudo_cluster.e128/CDD:cd07386-DNA-polymerase-II-small-subunit|some_caudo_cluster.e132/PDB:3EZK_B-large-terminase|baits_missed.18/UniProtKB:A0A0H3UZ41_9VIRU-portal-protein-|mcp_clust10/-major-capsid-protein|hc1_singleton2/PDB:5A21_F-head-closure-knob|baits_missed.108/UniProtKB:R9N4G9_9FIRM-putative-structural-protein-|baits_missed.9/PFAM:PF10145.8-minor-tail-protein|baits_missed.421/PDB:2X8K…	NO_HOST	0	No		gut	NA	NA	NA	NA	NA	NA	NA	NA	NA	NA	NA	0	0	0	0	0	0
SAMEA1906422_b1_ct70_vs2	IPR032489, IPR010026, IPR036116, IPR021865, IPR022741, IPR010982, IPR001387, IPR005068, IPR016177, IPR003115, IPR036086, IPR000525, IPR036388, IPR036390, IPR032675, IPR025669, IPR027417, IPR011055, IPR016047	Domain of unknown function DUF5048, Phage holin, LL-H family, Fibronectin type III superfamily, Peptidase G2, IMC autoproteolytic cleavage domain, Bacteriophage B103, Gp8, head fibre, Lambda repressor-like, DNA-binding domain superfamily, Cro/C1-type helix-turn-helix domain, Bacteriophage lambda, Stf, side tail fibre-repeat-2, DNA-binding domain superfamily, ParB/Sulfiredoxin, ParB/Sulfiredoxin s…	X	IPR036116	0	0	0	0	0	0	0	0	0	0	0	1	0	0	0	0	0	0	SAMEA1906422	Unclassified_virus__sp._ctJjU70	42194	linear	VOG10957/UniProt:tr|A0A068EP79_9CAUD-Putative-tail-protein-|crass_cluster.146/PDB:3QC7_A-Head-fiber-protein|baits_missed.67/UniProtKB:L7VLC1_CLOSH-tail-protein-	NO_HOST	0	No		gut	NA	NA	0.343054	NA	1.42845	NA	NA	NA	0.295226	NA	NA	0.0218769	0.0210084	0.00102135	0.00297619	0.00233757	0.00552486
SAMEA1906422_b1_ct72_vs3	IPR010667, IPR003959, IPR027417, IPR003593, IPR005850, IPR006949, IPR006531, IPR037026, IPR025295, IPR020287, IPR035089, IPR007048, IPR025351, IPR011747, IPR003409, IPR006521, IPR011748, IPR016024	Bacteriophage T4, Gp19, tail tube, ATPase, AAA-type, core, P-loop containing nucleoside triphosphate hydrolase, AAA+ ATPase domain, Galactose-1-phosphate uridyl transferase, C-terminal, Baseplate protein J-like, Gp5/Type VI secretion system Vgr protein, OB-fold domain, Vgr protein, OB-fold domain superfamily, Domain of unknown function DUF4157, Tail sheath protein, C-terminal domain, Tail sheath …	X	X	0	0	0	0	0	0	0	0	0	0	0	0	0	0	0	0	0	0	SAMEA1906422	Unclassified_virus__sp._ct0IJ72	20700	linear	mtp1_clust47/PFAM:PF06841.11-major-tail-protein|some_caudo_cluster.d71/PDB:3J9Q_Q-tail-sheath-tube|cdd_cluster.135/CDD:TIGR02243-putative-baseplate-assembly-protein|cdd_cluster.135/CDD:TIGR02243-putative-baseplate-assembly-protein|cdd_cluster.2/CDD:COG3628-baseplate-assembly-protein	NO_HOST	0	No		gut	NA	NA	1.754	NA	NA	NA	NA	NA	NA	NA	NA	0.00155589	0.00420168	0.00377783	0.00892857	0.00495555	0.0110497
SAMEA1906422_b1_ct74_vs2	IPR001525, IPR029063, IPR002104, IPR011010, IPR010998, IPR013762, IPR029432, IPR006626, IPR039448, IPR012334, IPR013780, IPR011050, IPR010090, IPR031807, IPR035069, IPR004921, IPR008841, IPR000843, IPR028082, IPR010982, IPR025997, IPR007499, IPR008160, IPR003610, IPR001387, IPR005181, IPR036514, IPR011344, IPR007110, IPR000424, IPR012340, IPR010359, IPR009660, IPR036365, IPR002502, IPR036366, IPR…	C-5 cytosine methyltransferase, S-adenosyl-L-methionine-dependent methyltransferase, Integrase, catalytic domain, DNA breaking-rejoining enzyme, catalytic core, Integrase/recombinase, N-terminal, Integrase-like, catalytic domain superfamily, Siphovirus Gp37-like protein, Parallel beta-helix repeat, Right handed beta helix domain, Pectin lyase fold, Glycosyl hydrolase, all-beta, Pectin lyase fold/…	X	X	0	0	0	0	0	0	0	0	0	0	0	0	0	0	0	0	0	0	SAMEA1906422	Siphoviridae__sp._ctBcx74	42100	linear	some_caudo_cluster.c109/PFAM:PF09681.9-phage-replisome-organiser|some_caudo_cluster.a12/PDB:5OEA_B-large-terminase|VOG0691/PFAM:PF05133.13-portal-protein|cdd_cluster.365/CDD:pfam06152-minor-capsid-protein|some_caudo_cluster.e75/PFAM:PF06810.10-minor-structural-protein|baits_missed.446/PDB:5UU5_D-Major-capsid-protein|cdd_cluster.145/CDD:cd08053-Head-Tail-Connector-Protein|cdd_cluster.404/CDD:pfam1…	Blautia	2	No		gut	NA	NA	NA	NA	NA	2.04183	0.751468	NA	NA	NA	2.19122	0	0	0.00208152	0.00595238	0.00169452	0.00552486
SAMEA1906422_b1_ct75_vs2	IPR015840, IPR036086, IPR002941, IPR002295, IPR003115, IPR029063, IPR002052, IPR007527, IPR026590, IPR029035, IPR003000, IPR026591, IPR007757, IPR008866, IPR039564, IPR042047, IPR011105, IPR027417, IPR001650, IPR038718, IPR000330, IPR014001, IPR036890, IPR009270, IPR002694, IPR036977, IPR040538, IPR003594, IPR003661, IPR005467, IPR004358, IPR036097, IPR001525, IPR014883, IPR011856, IPR011335, IPR…	DNA methyase, ParB domain-containing, ParB/Sulfiredoxin superfamily, DNA methylase N-4/N-6, N6 adenine-specific DNA methyltransferase, D21 class, ParB/Sulfiredoxin, S-adenosyl-L-methionine-dependent methyltransferase, DNA methylase, N-6 adenine-specific, conserved site, Zinc finger, SWIM-type, Sirtuin family, catalytic core domain, DHS-like NAD/FAD-binding domain superfamily, Sirtuin family, Sirt…	X	X	0	0	0	0	0	0	0	0	0	0	0	0	0	0	0	0	0	0	SAMEA1906422	Siphoviridae__sp._ct18H75	25565	linear	VOG0831/PFAM:PF07471.11-DNA-packaging-protein|cdd_cluster.354/CDD:pfam05876-terminase-large-subunit-(GpA)	Lachnospiraceae	1	No		gut	0.258883	0.314201	0.309757	0.567799	1.15366	3.83149	0.317106	0.152924	1.17655	0.350556	0.398624	0.0413826	0.0714286	0.0327324	0.0535714	0.0627921	0.0662983
SAMEA1906422_b1_ct79_vs2	IPR025580, IPR021145, IPR006428, IPR013324, IPR007630, IPR005335, IPR038713, IPR043502, IPR001098, IPR006528, IPR007936, IPR027417, IPR011856, IPR014883, IPR000330, IPR014001, IPR038718, IPR001650, IPR035412, IPR006437	Protein of unknown function DUF4355, Portal protein, Portal protein, SPP1-type, RNA polymerase sigma factor, region 3/4-like, RNA polymerase sigma-70 region 4, Terminase small subunit, Terminase small subunit, N-terminal domain superfamily, DNA/RNA polymerase superfamily, DNA-directed DNA polymerase, family A, palm domain, Phage head morphogenesis domain, Virulence-associated E, P-loop containing…	X	X	0	0	0	0	0	0	0	0	0	0	0	0	0	0	0	0	0	0	SAMEA1906422	Myoviridae__sp._ctSCf79	14319	linear	unclassified_caudo_cluster.28/CDD:cd08642-DNA-Polymerase-I|some_caudo_cluster.b23/PFAM:PF06152.10-minor-capsid-protein|some_caudo_cluster.c7/PDB:5A20_A-PORTAL-PROTEIN|some_caudo_cluster.a5/PDB:5OE8_A-large-terminase|some_caudo_cluster.d74/PFAM:PF03592.15-Terminase-small-subunit	Robinsoniella	1	No		gut	NA	NA	NA	NA	NA	NA	NA	NA	NA	NA	NA	0	0	0	0	0.002225	0.0110497
SAMEA1906422_b1_ct83_vs2	IPR007731, IPR024659, IPR009636, IPR006528, IPR003540, IPR038109, IPR036162, IPR006119, IPR011109, IPR006490, IPR021146, IPR004968, IPR027417, IPR006500, IPR014015, IPR001650, IPR000330, IPR038718, IPR014001, IPR021145, IPR010064, IPR006523, IPR001387, IPR010982, IPR038726, IPR008841, IPR035413, IPR035412, IPR006437	Protein of unknown function DUF669, Major capsid protein Gp5, Capsid assembly scaffolding protein, Phage head morphogenesis domain, ADP ribosyltransferase, DNA-binding recombinase domain superfamily, Resolvase-like, N-terminal catalytic domain superfamily, Resolvase, N-terminal catalytic domain, DNA-binding recombinase domain, Phage major tail protein, phi13 family, Phage gp6-like head-tail conne…	X	X	0	0	0	0	0	0	0	0	0	0	0	0	0	0	0	0	0	0	SAMEA1906422	Siphoviridae__sp._ct2u783	32910	linear	VOG3653/PFAM:PF05709.10-tail-protein|some_caudo_cluster.g575/PFAM:PF04883.11-putative-tail-component|cdd_cluster.412/CDD:pfam11651-P22-coat-protein|some_caudo_cluster.e75/PFAM:PF06810.10-minor-structural-protein|some_caudo_cluster.b8/PFAM:PF06152.10-minor-capsid-protein|some_caudo_cluster.c65/PDB:2JES_G-PORTAL-PROTEIN|some_caudo_cluster.a5/PDB:5OE8_A-large-terminase|some_caudo_cluster.d74/PFAM:PF…	NO_HOST	0	No		gut	NA	NA	NA	NA	NA	NA	NA	NA	NA	NA	NA	0	0	0	0	0	0
SAMEA1906422_b1_ct86_vs2	IPR029052, IPR004843, IPR011604, IPR036397, IPR001098, IPR002298, IPR012337, IPR043502, IPR021122, IPR036157, IPR008181, IPR029054, IPR033704, IPR002196, IPR033907, IPR023346, IPR034151, IPR013237, IPR006171, IPR007694, IPR027417, IPR003593, IPR004042, IPR036844, IPR012833, IPR027434, IPR030934	Metallo-dependent phosphatase-like, Calcineurin-like phosphoesterase domain, ApaH type, Exonuclease, phage-type/RecB, C-terminal, Ribonuclease H superfamily, DNA-directed DNA polymerase, family A, palm domain, DNA polymerase A, Ribonuclease H-like superfamily, DNA/RNA polymerase superfamily, RNA ligase domain, REL/Rln2, dUTPase-like superfamily, Deoxyuridine triphosphate nucleotidohydrolase, dUTP…	X	X	0	0	0	0	0	0	0	0	0	0	0	0	0	0	0	0	0	0	SAMEA1906422	Podoviridae__sp._ctUre86	41248	linear	VOG2357/PDB:5MU4_D-Tail-tubular-protein-A|podo_cluster.106/PFAM:PF11134.7--Phage-stabilisation-protein|unclassified_dsDNA_phage_cluster.45/PDB:4BIJ_C-Terminase-large-subunit|podo_cluster.62/PDB:3J4A_A-Head-to-tail-joining-protein|unclassified_caudo_cluster.52/PDB:5IKN_F-DNA-directed-DNA-polymerase|podo_cluster.74/PDB:4BML_D-MAJOR-CAPSID-PROTEIN	NO_HOST	0	No		gut	NA	NA	NA	NA	NA	NA	NA	NA	NA	NA	NA	0	0	0	0	0	0
SAMEA1906422_b1_ct87_vs2	IPR029045, IPR023562, IPR007712, IPR035093, IPR021874, IPR006944, IPR006427, IPR015378, IPR001584, IPR015126, IPR009004, IPR012337, IPR036397, IPR004189, IPR016024, IPR005021, IPR001387, IPR010982, IPR010090, IPR013321, IPR007337, IPR010064, IPR014875, IPR009057, IPR003593, IPR027417, IPR006490, IPR026906, IPR032675, IPR024455, IPR008767, IPR038666	ClpP/crotonase-like domain superfamily, Clp protease proteolytic subunit /Translocation-enhancing protein TepA, Toxin-antitoxin system, RelE/ParE toxin family, Toxin-antitoxin system, RelE/ParE toxin domain superfamily, Bacteriophage Mu, Gp27, Bacteriophage/Gene transfer agent portal protein, Phage portal protein, HK97, Transposase-like, Mu, C-terminal, Integrase, catalytic core, Mu DNA binding, …	X	IPR026906	0	0	0	0	0	0	0	1	0	0	0	0	0	0	0	0	0	0	SAMEA1906422	Siphoviridae__sp._ctdqU87	16856	linear	some_caudo_cluster.g100/PFAM:PF10145.8-minor-tail-protein|unclassified_caudo_cluster.20/PFAM:PF06673.10-major-capsid-protein|some_caudo_cluster.c10/PDB:3KDR_C-Portal-Protein|unclassified_caudo_cluster.16/PFAM:PF03354.14-Terminase-large-subunit|VOG0749/PFAM:PF05125.11-major-capsid-protein|baits_missed.107/PDB:4L92_B-Receptor-Binding-Protein|some_caudo_cluster.g385/PFAM:PF04630.11-tail-tube-protein…	NO_HOST	0	No		gut	NA	NA	NA	NA	NA	NA	NA	NA	NA	NA	NA	0	0	0	0	0.00203391	0.00552486
SAMEA1906422_b1_ct88_vs2	IPR013324, IPR007627, IPR013325, IPR014284, IPR036162, IPR038109, IPR006119, IPR011109, IPR025827, IPR024455, IPR002711, IPR003615, IPR027417, IPR001387, IPR010982, IPR008767, IPR038666, IPR005021, IPR001650, IPR014001, IPR006935, IPR011856, IPR011335	RNA polymerase sigma factor, region 3/4-like, RNA polymerase sigma-70 region 2, RNA polymerase sigma factor, region 2, RNA polymerase sigma-70 like domain, Resolvase-like, N-terminal catalytic domain superfamily, DNA-binding recombinase domain superfamily, Resolvase, N-terminal catalytic domain, DNA-binding recombinase domain, Recombinase zinc beta ribbon domain, Phage capsid, HNH endonuclease, H…	X	X	0	0	0	0	0	0	0	0	0	0	0	0	0	0	0	0	0	0	SAMEA1906422	Myoviridae__sp._ctBEI88	12724	linear	VOG4589/PDB:2KZ4_A-Putative-head-tail-adaptor|some_caudo_cluster.c3/PFAM:PF03354.14-Large-Terminase|cdd_cluster.127/CDD:TIGR01554-phage-major-capsid-protein-HK97-family|baits_missed.179/PDB:1RIF_B-DNA-helicase-uvsW	NO_HOST	0	No		gut	NA	NA	0.23848	NA	0.631637	NA	1.05344	0.552248	0.223268	NA	NA	0.00325835	0.012605	0.0149699	0.0267857	0.0428503	0.0276243
SAMEA1906422_b1_ct92_vs2	IPR010090, IPR036614, IPR010982, IPR001387, IPR008964, IPR011493, IPR003343, IPR014054	Phage tail tape measure protein, Holliday junction resolvase RusA-like superfamily, Lambda repressor-like, DNA-binding domain superfamily, Cro/C1-type helix-turn-helix domain, Invasin/intimin cell-adhesion fragments, GLUG, Bacterial Ig-like, group 2, Bacteriophage regulatory protein, Rha family	IPR003343	IPR008964, IPR003343	0	0	1	0	0	0	0	0	0	0	0	0	1	0	0	0	0	0	SAMEA1906422	Siphoviridae__sp._ct7bE92	37871	linear	baits_missed.18/UniProtKB:A0A0H3UZ41_9VIRU-portal-protein-|baits_missed.108/UniProtKB:R9N4G9_9FIRM-putative-structural-protein-|baits_missed.9/PFAM:PF10145.8-minor-tail-protein|baits_missed.9/PFAM:PF10145.8-minor-tail-protein|VOG5042/PDB:3GS9_A-tail-protein|mcp_clust10/-major-capsid-protein	NO_HOST	0	No		gut	NA	NA	NA	NA	NA	NA	NA	NA	NA	NA	NA	0	0	0	0	0	0
SAMEA1906422_b1_ct96_vs2	IPR036162, IPR006119, IPR021145, IPR036291, IPR020631, IPR032066, IPR006500, IPR004968, IPR014015, IPR006517, IPR032481	Resolvase-like, N-terminal catalytic domain superfamily, Resolvase, N-terminal catalytic domain, Portal protein, NAD(P)-binding domain superfamily, Tetrahydrofolate dehydrogenase/cyclohydrolase, NAD(P)-binding domain, DNA-packaging protein gp3, DNA primase, phage/plasmid, DNA primase/nucleoside triphosphatase, C-terminal, Helicase, superfamily 3, DNA virus, Archaeophage PsiM2, terminase large sub…	X	X	0	0	0	0	0	0	0	0	0	0	0	0	0	0	0	0	0	0	SAMEA1906422	Siphoviridae__sp._ct8ob96	19168	linear	VOG4713/CDD:cd08055-gp15;-Head-Tail-Connector-Protein|baits_missed.54/PFAM:PF05125.11-major-capsid-protein-P2-family|cdd_cluster.334/CDD:pfam05133-portal-protein|podo_cluster.8/PDB:4BIJ_C-Terminase-large-subunit|baits_missed.371/PDB:3P9A_A-Terminase-small-subunit|adinto_cluster.34/PFAM:PF04735.11--Superfamily-3-helicase|baits_missed.20/UniProtKB:A0A0R1V141_9LACO-minor-tail-protein-|baits_missed.1…	Firmicutes	1	No		gut	NA	NA	NA	NA	NA	NA	NA	NA	NA	NA	NA	0	0	0	0	0	0
SAMEA1906422_b1_ct97_vs2	IPR010982, IPR001387, IPR016187, IPR042095, IPR005532, IPR025827, IPR006119, IPR036162, IPR011109, IPR038109, IPR008593, IPR011344, IPR000424, IPR012340, IPR016181, IPR006498, IPR009951, IPR000477, IPR043502, IPR015947, IPR007374, IPR008866, IPR029045, IPR001907, IPR023562, IPR015840, IPR001091, IPR003115, IPR029063, IPR002941, IPR036086, IPR027417, IPR003593, IPR002611, IPR006521, IPR016024, IPR…	Lambda repressor-like, DNA-binding domain superfamily, Cro/C1-type helix-turn-helix domain, C-type lectin fold, Sulfatase-modifying factor enzyme superfamily, Sulfatase-modifying factor enzyme, Recombinase zinc beta ribbon domain, Resolvase, N-terminal catalytic domain, Resolvase-like, N-terminal catalytic domain superfamily, DNA-binding recombinase domain, DNA-binding recombinase domain superfam…	X	IPR016187	0	0	0	0	0	0	0	0	0	0	0	0	0	0	0	0	0	1	SAMEA1906422	Siphoviridae__sp._ctDDz97	46204	linear	VOG0574/PFAM:PF09684.9-Phage-tail-protein|cdd_cluster.327/CDD:pfam04865-Baseplate-J-like-protein|baits_missed.20/UniProtKB:A0A0R1V141_9LACO-minor-tail-protein-|mtp1_clust54/PDB:5W5E_O-major-tail-protein|some_caudo_cluster.d71/PDB:3J9Q_Q-tail-sheath-tube|cdd_cluster.308/CDD:pfam03864-major-capsid-protein-E|VOG0833/PFAM:PF05136.12-Phage-portal-protein|ad1_clust105/PFAM:PF02831.14-head-to-tail-adapt…	Lachnospiraceae	25	No		gut	NA	NA	NA	NA	NA	NA	NA	NA	NA	NA	NA	0	0	0.000820396	0.00297619	0.0161488	0.0110497
SAMEA1906422_b1_ct99_vs2	IPR006437, IPR004921, IPR035421, IPR007163, IPR005335, IPR003447, IPR016181, IPR011990, IPR027417, IPR003959, IPR000515, IPR035906, IPR009016, IPR027631, IPR017896, IPR004108, IPR017900, IPR001584, IPR036397, IPR012337, IPR009057, IPR003365	Bacteriophage terminase, large subunit, Terminase large subunit, T4likevirus-type, Terminase, large subunit gp17-like, Protein of unknown function DUF368, Terminase small subunit, FemABX peptidyl transferase, Acyl-CoA N-acyltransferase, Tetratricopeptide-like helical domain superfamily, P-loop containing nucleoside triphosphate hydrolase, ATPase, AAA-type, core, ABC transporter type 1, transmembr…	X	X	0	0	0	0	0	0	0	0	0	0	0	0	0	0	0	0	0	0	SAMEA1906422	Inoviridae__sp._ctA4a99	20950	linear	cdd_cluster.304/CDD:pfam03592-Terminase-small-subunit|ino_cluster.1/PFAM:PF05707.11--Zonular-occludens-toxin-(Zot)|circoviridae_cluster.0/PFAM:PF01057.16-Rep-protein|cdd_cluster.326/CDD:pfam04860-portal-protein|some_caudo_cluster.a12/PDB:5OEA_B-large-terminase	Ruminococcus	6	No		gut	1.43733	0.87251	1.54855	1.0453	0.27115	1.83167	1.56841	0.253413	1.42643	0.313626	0.252857	0.0632736	0.109244	0.0759192	0.0714286	0.192435	0.0828729
SAMEA1906422_b1_ct9_vs6	IPR033248, IPR029061, IPR005475, IPR009014, IPR003343, IPR013783, IPR035398, IPR013737, IPR008964, IPR000421, IPR008928, IPR008979, IPR035396, IPR007110, IPR008902, IPR005474, IPR001347, IPR000281, IPR036388, IPR009057, IPR035472, IPR035906	Transketolase, C-terminal domain, Thiamin diphosphate-binding fold, Transketolase-like, pyrimidine-binding domain, Transketolase C-terminal/Pyruvate-ferredoxin oxidoreductase domain II, Bacterial Ig-like, group 2, Immunoglobulin-like fold, Alpha-L-rhamnosidase C-terminal domain, Bacterial alpha-L-rhamnosidase N-terminal, Invasin/intimin cell-adhesion fragments, Coagulation factor 5/8 C-terminal d…	IPR003343, IPR013783	IPR003343, IPR013783, IPR008964	1	0	1	0	0	0	0	0	0	0	0	0	1	0	0	0	0	0	SAMEA1906422	Caudovirales__sp._ctKdD9	9750	linear	podo_cluster.44/UniProtKB:A6XAD5_9CAUD-Head-protein-	NO_HOST	0	No		gut	NA	NA	NA	NA	NA	NA	NA	NA	NA	NA	NA	0	0	0	0	0	0
SAMEA1906422_b1_ct9_vs7	IPR001303, IPR036409, IPR013447, IPR002528, IPR035398, IPR012341, IPR013783, IPR008964, IPR003343, IPR008902, IPR035396, IPR008979, IPR008928, IPR007110, IPR013737, IPR036116, IPR011081, IPR036388, IPR036390, IPR000835, IPR006059, IPR000064, IPR038765	Class II aldolase/adducin N-terminal, Class II aldolase/adducin N-terminal domain superfamily, Rhamnulose-1-phosphate aldolase, Multi antimicrobial extrusion protein, Alpha-L-rhamnosidase C-terminal domain, Six-hairpin glycosidase-like superfamily, Immunoglobulin-like fold, Invasin/intimin cell-adhesion fragments, Bacterial Ig-like, group 2, Alpha-L-rhamnosidase, concanavalin-like domain, Alpha-L…	IPR013783, IPR003343	IPR013783, IPR008964, IPR003343, IPR036116	1	0	1	0	0	0	0	0	0	0	0	1	1	0	0	0	0	0	SAMEA1906422	Caudovirales__sp._ctv9l9	14100	linear	podo_cluster.44/UniProtKB:A6XAD5_9CAUD-Head-protein-	NO_HOST	0	No		gut	NA	NA	NA	NA	NA	NA	NA	NA	NA	NA	NA	0	0	0	0	0	0
SAMEA1906423_a1_ct55052_vs1	IPR021146, IPR003477, IPR011067, IPR011109, IPR006119, IPR036162, IPR038109, IPR006118, IPR020631, IPR024422, IPR035198, IPR032066, IPR014818, IPR027417, IPR014015, IPR004968, IPR006500, IPR032481, IPR021145, IPR003669, IPR036098, IPR014820, IPR006517	Phage gp6-like head-tail connector protein, mRNA interferase PemK-like, Plasmid maintenance toxin/Cell growth inhibitor, DNA-binding recombinase domain, Resolvase, N-terminal catalytic domain, Resolvase-like, N-terminal catalytic domain superfamily, DNA-binding recombinase domain superfamily, Recombinase, conserved site, Tetrahydrofolate dehydrogenase/cyclohydrolase, NAD(P)-binding domain, Protei…	X	X	0	0	0	0	0	0	0	0	0	0	0	0	0	0	0	0	0	0	SAMEA1906423	Myoviridae__sp._ct8DN1	30224	linear	adinto_cluster.34/PFAM:PF04735.11--Superfamily-3-helicase|baits_missed.371/PDB:3P9A_A-Terminase-small-subunit|podo_cluster.8/PDB:4BIJ_C-Terminase-large-subunit|cdd_cluster.334/CDD:pfam05133-portal-protein|baits_missed.127/PFAM:PF17236.1-Major-capsid-protein|VOG4713/CDD:cd08055-gp15;-Head-Tail-Connector-Protein|baits_missed.143/PDB:2K4Q_A-Major-tail-protein|baits_missed.20/UniProtKB:A0A0R1V141_9LA…	Firmicutes	1	No		gut	NA	NA	0.35891	NA	0.308836	NA	NA	NA	NA	NA	NA	0.00188845	0.00420168	0.00211021	0.00595238	0.00310475	0.00552486
SAMEA1906423_a1_ct56401_vs1	IPR003607, IPR003615, IPR002711, IPR027417, IPR029063, IPR001387, IPR010982, IPR014818, IPR006500, IPR014015, IPR005021, IPR013324, IPR006433, IPR040751, IPR010090, IPR027267, IPR024455, IPR008841, IPR029432, IPR006490, IPR006724, IPR008767, IPR018337, IPR002508, IPR012337, IPR043502, IPR008160, IPR023451, IPR036926, IPR000398, IPR011335, IPR014883, IPR011856, IPR002104, IPR013762, IPR010998, IPR…	HD/PDEase domain, HNH nuclease, HNH endonuclease, P-loop containing nucleoside triphosphate hydrolase, S-adenosyl-L-methionine-dependent methyltransferase, Cro/C1-type helix-turn-helix domain, Lambda repressor-like, DNA-binding domain superfamily, Bacteriophage/plasmid primase, P4, C-terminal, DNA primase, phage/plasmid, Helicase, superfamily 3, DNA virus, Terminase large subunit, Lambdalikevirus…	X	X	0	0	0	0	0	0	0	0	0	0	0	0	0	0	0	0	0	0	SAMEA1906423	Siphoviridae__sp._cttIV1	40547	linear	unclassified_caudo_cluster.23/PDB:5MDN_A-DNA-polymerase|unclassified_caudo_cluster.15/PFAM:PF04735.11-dsDNA-helicase|some_caudo_cluster.d99/PFAM:PF07141.10-terminase-small-subunit|unclassified_dsDNA_phage_cluster.157/PDB:5E7T_B-Minor-structural-protein|some_caudo_cluster.c3/PFAM:PF03354.14-Large-Terminase|crass_cluster.146/PDB:3QC7_A-Head-fiber-protein|cdd_cluster.326/CDD:pfam04860-portal-protein…	Eubacterium	1	No		gut	NA	NA	NA	NA	NA	NA	NA	NA	NA	NA	NA	0	0	0	0	0	0
SAMEA1906424_a1_ct107971_vs1	IPR008822, IPR036614, IPR003615, IPR011055, IPR041219, IPR016047, IPR011889, IPR005046, IPR032675, IPR005082, IPR037033	Holliday junction resolvase RusA-like, Holliday junction resolvase RusA-like superfamily, HNH nuclease, Duplicated hybrid motif, Phage tail lysozyme, Peptidase M23, Bacterial surface protein 26-residue repeat, Protein of unknown function DUF285, Leucine-rich repeat domain superfamily, Peptidase U9, T4 prohead protease, DNA-directed RNA polymerase, subunit 2, hybrid-binding domain superfamily	X	X	0	0	0	0	0	0	0	0	0	0	0	0	0	0	0	0	0	0	SAMEA1906424	Myoviridae__sp._ct5gq1	64144	linear	baits_missed.320/PDB:5IW9_A-Baseplate-wedge-protein|baits_missed.449/PFAM:PF03420.12-Prohead-core-protein-serine-protease	Acidaminococcus	1	No		gut	NA	NA	NA	NA	NA	NA	NA	NA	NA	NA	NA	0	0	0	0	0	0
SAMEA1906424_a1_ct108020_vs1	IPR011010, IPR002104, IPR013762, IPR024455, IPR010982, IPR001387, IPR006944, IPR008841, IPR006490, IPR005021, IPR029432, IPR010998, IPR006433, IPR027417	DNA breaking-rejoining enzyme, catalytic core, Integrase, catalytic domain, Integrase-like, catalytic domain superfamily, Phage capsid, Lambda repressor-like, DNA-binding domain superfamily, Cro/C1-type helix-turn-helix domain, Bacteriophage/Gene transfer agent portal protein, Siphovirus-type tail component, Phage major tail protein, phi13 family, Terminase large subunit, Lambdalikevirus-type, Si…	X	X	0	0	0	0	0	0	0	0	0	0	0	0	0	0	0	0	0	0	SAMEA1906424	Myoviridae__sp._ctbIp1	21687	linear	baits_missed.152/UniProtKB:R4KJ43_9FIRM-Phage-related-minor-tail-protein-|baits_missed.30/PFAM:PF05709.10-tail-protein|baits_missed.107/PDB:4L92_B-Receptor-Binding-Protein|some_caudo_cluster.c3/PFAM:PF03354.14-Large-Terminase|cdd_cluster.326/CDD:pfam04860-portal-protein|some_caudo_cluster.d119/PFAM:PF04586.16-prohead-serine-protease|cdd_cluster.127/CDD:TIGR01554-phage-major-capsid-protein-HK97-fa…	NO_HOST	0	No		gut	NA	NA	NA	NA	NA	NA	NA	NA	NA	NA	NA	0	0	0	0	0	0
SAMEA1906424_a1_ct117735_vs1	IPR020290	Gene product 88	X	X	0	0	0	0	0	0	0	0	0	0	0	0	0	0	0	0	0	0	SAMEA1906424	Siphoviridae__sp._ctQAV1	12765	linear	baits_missed.446/PDB:5UU5_D-Major-capsid-protein|VOG0691/PFAM:PF05133.13-portal-protein	NO_HOST	0	No		gut	NA	NA	NA	NA	NA	NA	NA	NA	NA	NA	NA	0	0	0	0	0	0
SAMEA1906424_a1_ct125467_vs1	IPR043502, IPR000477, IPR008841, IPR038675, IPR029432	DNA/RNA polymerase superfamily, Reverse transcriptase domain, Siphovirus-type tail component, Streptococcus phage 7201 Orf34, N-terminal domain superfamily, Siphovirus Gp37-like protein	X	X	0	0	0	0	0	0	0	0	0	0	0	0	0	0	0	0	0	0	SAMEA1906424	Unclassified_virus__sp._cteyg1	12345	linear	baits_missed.107/PDB:4L92_B-Receptor-Binding-Protein|baits_missed.30/PFAM:PF05709.10-tail-protein|baits_missed.67/UniProtKB:L7VLC1_CLOSH-tail-protein-	NO_HOST	0	No		gut	NA	NA	NA	NA	0.459057	NA	NA	NA	NA	NA	NA	0.00159529	0.00420168	0.00616536	0.0119048	0.015676	0.0110497
SAMEA1906424_a1_ct132322_vs1	IPR009414, IPR000477, IPR043502, IPR036505, IPR001119, IPR002502, IPR041219, IPR018149, IPR004364, IPR002313, IPR006195, IPR036573, IPR010090	Protein of unknown function DUF1064, Reverse transcriptase domain, DNA/RNA polymerase superfamily, N-acetylmuramoyl-L-alanine amidase/PGRP domain superfamily, S-layer homology domain, N-acetylmuramoyl-L-alanine amidase domain, Phage tail lysozyme, Lysyl-tRNA synthetase, class II, C-terminal, Aminoacyl-tRNA synthetase, class II (D/K/N), Lysine-tRNA ligase, class II, Aminoacyl-tRNA synthetase, clas…	X	IPR036573	0	0	0	0	0	0	0	0	0	0	0	0	0	0	0	0	1	0	SAMEA1906424	Myoviridae__sp._ctE051	13868	linear	baits_missed.9/PFAM:PF10145.8-minor-tail-protein|baits_missed.108/UniProtKB:R9N4G9_9FIRM-putative-structural-protein-	NO_HOST	0	No		gut	NA	NA	1.73241	NA	4.64675	NA	0.863975	0.59374	0.454153	NA	0.922775	0.0216564	0.0210084	0.0776558	0.0297619	0.0974851	0.0331492
SAMEA1906424_a1_ct147898_vs1	IPR027417, IPR003593, IPR011855, IPR006433, IPR000477, IPR043502, IPR012337, IPR036397, IPR010332, IPR006528, IPR006522, IPR002528, IPR025518, IPR009752, IPR002502, IPR036505, IPR039418, IPR036286, IPR015927, IPR009279, IPR013497, IPR005733, IPR013824, IPR006171, IPR003602, IPR013825, IPR023406, IPR003601, IPR028612, IPR025589, IPR034149, IPR023405, IPR013826, IPR038460, IPR003702, IPR026888, IPR…	P-loop containing nucleoside triphosphate hydrolase, AAA+ ATPase domain, Phage major tail protein TP901-1, Prohead protease, Reverse transcriptase domain, DNA/RNA polymerase superfamily, Ribonuclease H-like superfamily, Ribonuclease H superfamily, ATPase terminase subunit, putative, Phage head morphogenesis domain, Phage virion morphogensis protein, Multi antimicrobial extrusion protein, Protein …	X	X	0	0	0	0	0	0	0	0	0	0	0	0	0	0	0	0	0	0	SAMEA1906424	Unclassified_virus__sp._ctyLc1	41300	linear	baits_missed.459/PDB:2XD8_E-Major-capsid-protein|baits_missed.455/PFAM:PF04586.16-prohead-serine-protease|cdd_cluster.363/CDD:pfam06056-Putative-ATPase-subunit-of-terminase-(gpP-like)|some_caudo_cluster.d115/PDB:4BIL_D-Large-Terminase|ad1_singleton21/PFAM:PF07030.11-head-to-tail-adaptor|prtl_clust20/PDB:4ZJN_A-portal|baits_missed.73/PFAM:PF04233.13-minor-capsid-component|baits_missed.16/PDB:3GS9_…	Prevotella	7	No		gut	NA	NA	0.233778	NA	0.828751	NA	NA	NA	NA	NA	NA	0.0568771	0.00840336	0	0	0.0185403	0.0165746
SAMEA1906424_a1_ct17360	IPR038149, IPR003513, IPR003514, IPR037002, IPR016184, IPR006777, IPR008766, IPR036632, IPR004196, IPR003515, IPR029053	Scaffold protein B superfamily, Scaffold protein B, Microviridae F protein, Microviridae F protein superfamily, Capsid/spike protein, ssDNA virus, Minor spike protein, Replication gene A protein, Scaffold protein D superfamily, Scaffold protein D, Major spike protein G, Viral coat protein subunit	X	X	0	0	0	0	0	0	0	0	0	0	0	0	0	0	0	0	0	0	SAMEA1906424	Microviridae__sp._ct341360	5386	circular	VOG0177/PDB:1GFF_2-CAPSID-PROTEIN|cdd_cluster.323/CDD:pfam04687-pilot-protein|microviridae_cluster.6/PFAM:PF05840.12-Replication-associated-protein|microviridae_cluster.8/PDB:1CD3_4-SCAFFOLD-PROTEIN|cdd_cluster.23/CDD:PHA00008-DNA-packaging-protein|microviridae_cluster.5/PDB:1M06_F-Major-capsid-protein	Pectobacterium	2	No		gut	NA	NA	10.0851	NA	NA	NA	NA	NA	0.444489	NA	NA	0	0	0	0	0	0
SAMEA1906424_a1_ct17389	IPR005021, IPR006944, IPR024455, IPR008767, IPR038666, IPR034154, IPR007694, IPR006171, IPR027417, IPR006433	Terminase large subunit, Lambdalikevirus-type, Bacteriophage/Gene transfer agent portal protein, Phage capsid, Bacteriophage SPP1, head-tail adaptor, Bacteriophage SPP1, head-tail adaptor superfamily, Archaeal primase DnaG/twinkle, TOPRIM domain, DNA helicase, DnaB-like, C-terminal, TOPRIM domain, P-loop containing nucleoside triphosphate hydrolase, Prohead protease	X	X	0	0	0	0	0	0	0	0	0	0	0	0	0	0	0	0	0	0	SAMEA1906424	Myoviridae__sp._ctroD389	12152	circular	some_caudo_cluster.c3/PFAM:PF03354.14-Large-Terminase|VOG4589/PDB:2KZ4_A-Putative-head-tail-adaptor|crass_cluster.25/PDB:3BH0_A-Helicase-ATPase-REPLICATION|some_caudo_cluster.g42/PFAM:PF04860.11-portal-protein|some_caudo_cluster.d119/PFAM:PF04586.16-prohead-serine-protease|cdd_cluster.127/CDD:TIGR01554-phage-major-capsid-protein-HK97-family	NO_HOST	0	No		gut	NA	NA	NA	NA	NA	NA	NA	NA	NA	NA	NA	0	0	0	0	0	0
SAMEA1906424_a1_ct188671_vs1	IPR030392, IPR034154, IPR006171, IPR011630, IPR021671, IPR011856, IPR027417, IPR012337, IPR002562, IPR001098, IPR043502, IPR036397, IPR029054, IPR036157, IPR036895, IPR036412, IPR023214, IPR035985, IPR000594, IPR001650, IPR014001, IPR017946, IPR000836, IPR029057, IPR000305, IPR003611, IPR035901, IPR010896, IPR003647, IPR006350, IPR036388, IPR038570, IPR027434, IPR004860, IPR012833, IPR005144, IPR…	Intramolecular chaperone auto-processing domain, Archaeal primase DnaG/twinkle, TOPRIM domain, TOPRIM domain, Nucleotide modification associated domain 1, PD(D/E)XK endonuclease, tRNA endonuclease-like domain superfamily, P-loop containing nucleoside triphosphate hydrolase, Ribonuclease H-like superfamily, 3'-5' exonuclease domain, DNA-directed DNA polymerase, family A, palm domain, DNA/RNA polym…	X	X	0	0	0	0	0	0	0	0	0	0	0	0	0	0	0	0	0	0	SAMEA1906424	CrAss-like_virus__sp._ctQIM1	55258	linear	crass_cluster.39/PDB:3BH0_A-Helicase-ATPase-REPLICATION|crass_cluster.3/PDB:3EZK_B-Terminase-large-subunit|crass_cluster.2/PFAM:PF16510.4-portal-protein|baits_missed.184/PFAM:PF12571.7-Phage-tail-collar-fibre-protein	Porphyromonas	1	No		gut	NA	NA	NA	NA	0.301207	NA	NA	NA	NA	NA	NA	0	0	0	0	0	0
SAMEA1906424_a1_ct223487_vs1	IPR027417, IPR005046, IPR032675, IPR011889, IPR027409, IPR027410, IPR002423, IPR027413, IPR017998, IPR023211, IPR012337, IPR043502	P-loop containing nucleoside triphosphate hydrolase, Protein of unknown function DUF285, Leucine-rich repeat domain superfamily, Bacterial surface protein 26-residue repeat, GroEL-like apical domain superfamily, TCP-1-like chaperonin intermediate domain superfamily, Chaperonin Cpn60/TCP-1 family, GroEL-like equatorial domain superfamily, Chaperone tailless complex polypeptide 1 (TCP-1), DNA polym…	X	X	0	0	0	0	0	0	0	0	0	0	0	0	0	0	0	0	0	0	SAMEA1906424	Myoviridae__sp._ctdZo1	36120	linear	VOG0370/PDB:5O6V_E-Envelope-protein|some_caudo_cluster.c27/PDB:1NOZ_B-DNA-POLYMERASE|baits_missed.524/PDB:3JA7_F-Portal-protein|baits_missed.189/UniProtKB:K1XCA1_9BACT-Tail-sheath-|baits_missed.117/UniProtKB:G4KK74_9CAUD-Structural-protein	NO_HOST	0	No		gut	NA	NA	NA	NA	NA	NA	NA	NA	NA	NA	NA	0	0	0	0	0	0
SAMEA1906424_a1_ct31691_vs1	IPR022595, IPR012340, IPR007936, IPR027417, IPR000330, IPR014001, IPR038718, IPR038713, IPR005335, IPR021229, IPR043502, IPR001098, IPR023346, IPR008258, IPR001525, IPR029063	Protein of unknown function DUF2815, Nucleic acid-binding, OB-fold, Virulence-associated E, P-loop containing nucleoside triphosphate hydrolase, SNF2-related, N-terminal domain, Helicase superfamily 1/2, ATP-binding domain, SNF2-like, N-terminal domain superfamily, Terminase small subunit, N-terminal domain superfamily, Terminase small subunit, Protein of unknown function DUF2800, DNA/RNA polymer…	X	X	0	0	0	0	0	0	0	0	0	0	0	0	0	0	0	0	0	0	SAMEA1906424	Myoviridae__sp._ctIvJ1	15079	linear	cdd_cluster.304/CDD:pfam03592-Terminase-small-subunit|unclassified_caudo_cluster.28/CDD:cd08642-DNA-Polymerase-I	NO_HOST	0	No		gut	NA	NA	2.24605	NA	0.437148	NA	NA	NA	NA	NA	NA	0.00182003	0.00420168	0.00232906	0.00892857	0.0253456	0.0165746
SAMEA1906424_a1_ct44384_vs1	IPR010064, IPR020288, IPR022555, IPR006949, IPR018755, IPR020287, IPR035326, IPR035089, IPR038628, IPR018989, IPR013491, IPR009636, IPR006528, IPR022225, IPR018392, IPR036779, IPR021145, IPR014986, IPR038559	Bacteriophage HK97-gp10, putative tail-component, Protein of unknown function DUF2634, Protein of unknown function, DUF2577, Baseplate protein J-like, Bacteriophage Mu-like, Gp48, Tail sheath protein, C-terminal domain, Phage tail sheath protein, beta-sandwich domain, Tail sheath protein, subtilisin-like domain, XkdM-like superfamily, Phage tail tube protein, Caudovirus, tape measure, N-terminal,…	X	X	0	0	0	0	0	0	0	0	0	0	0	0	0	0	0	0	0	0	SAMEA1906424	Myoviridae__sp._ctUiJ1	19547	linear	some_caudo_cluster.a12/PDB:5OEA_B-large-terminase|hc1_clust17/PDB:3F3B_A-head-closure-knob|ne1_clust55/PFAM:PF04883.11-type-I-neck-protein|VOG4870/PDB:5A21_G-PORTAL-PROTEIN|baits_missed.487/PFAM:PF04984.13-Tail-sheath|some_caudo_cluster.g544/PFAM:PF09393.9-tail-tube-protein|sipho_cluster.18/UniProtKB:I6NKY8_9CAUD-Tail-tape-measure-|VOG4885/PDB:3CDD_F-43-kDa-tail-protein|some_caudo_cluster.c64/PFA…	Clostridiales	1	No		gut	NA	NA	1.00193	NA	0.245312	NA	NA	NA	NA	NA	NA	0	0	0.000856079	0.00297619	0.0128035	0.0165746
SAMEA1906424_a1_ct7196	IPR014721, IPR036890, IPR013759, IPR013760, IPR013506, IPR003594, IPR001241, IPR020568, IPR006171, IPR000565, IPR027417, IPR038763, IPR041122, IPR001085, IPR015421, IPR039429, IPR019798, IPR015422, IPR015424, IPR012310, IPR012340, IPR012337, IPR036397, IPR003714, IPR036390, IPR010026, IPR013344, IPR000788, IPR011856, IPR021671, IPR013087, IPR000305, IPR035901, IPR006350, IPR007921, IPR038765, IPR…	Ribosomal protein S5 domain 2-type fold, subgroup, Histidine kinase/HSP90-like ATPase superfamily, DNA topoisomerase, type IIA, subunit B, C-terminal, DNA topoisomerase, type IIA-like domain superfamily, DNA topoisomerase, type IIA, subunit B, domain 2, Histidine kinase/HSP90-like ATPase, DNA topoisomerase, type IIA, Ribosomal protein S5 domain 2-type fold, TOPRIM domain, DNA topoisomerase, type …	X	IPR036278	0	0	0	0	0	0	0	0	0	0	0	0	0	0	0	1	0	0	SAMEA1906424	Siphoviridae__sp._ct2YT196	126930	circular	baits_missed.22/PDB:4IDH_A-terminase-large-subunit|baits_missed.22/PDB:4IDH_A-terminase-large-subunit|baits_missed.13/UniProtKB:A0A0H3UZ41_9VIRU-portal-protein-|mcp_clust52/Uniprot:A6XAD5_9CAUD-major-capsid-protein|baits_missed.45/UniProtKB:E0YJ23_9CAUD-Putative-phage-structural-protein-|baits_missed.9/PFAM:PF10145.8-minor-tail-protein|some_caudo_cluster.e143/PDB:2R6A_B-Replicative-helicase-DnaG-…	NO_HOST	0	No		gut	NA	NA	NA	NA	NA	NA	NA	NA	NA	NA	NA	0	0	0	0	0	0
SAMEA1906424_a1_ct74408_vs1	IPR002104, IPR011010, IPR013762, IPR010090, IPR033704, IPR008181, IPR036157, IPR029054, IPR001357, IPR013839, IPR012340, IPR010994, IPR004150, IPR013840, IPR036420, IPR001679, IPR012106, IPR001907, IPR023562, IPR029045, IPR009279, IPR003497, IPR000477, IPR043502, IPR027848	Integrase, catalytic domain, DNA breaking-rejoining enzyme, catalytic core, Integrase-like, catalytic domain superfamily, Phage tail tape measure protein, dUTPase, trimeric, Deoxyuridine triphosphate nucleotidohydrolase, dUTPase-like superfamily, dUTPase-like, BRCT domain, NAD-dependent DNA ligase, adenylation, Nucleic acid-binding, OB-fold, RuvA domain 2-like, NAD-dependent DNA ligase, OB-fold, …	X	X	0	0	0	0	0	0	0	0	0	0	0	0	0	0	0	0	0	0	SAMEA1906424	Unclassified_virus__sp._ctVOU1	50880	linear	baits_missed.169/PDB:3D37_A-Tail-protein|some_caudo_cluster.g100/PFAM:PF10145.8-minor-tail-protein|shth_clust15.cd90/PDB:3J9Q_Q-tail-sheath|mcp_clust48/PFAM:PF05125.11-major-capsid-protein|baits_missed.73/PFAM:PF04233.13-minor-capsid-component|prtl_clust20/PDB:4ZJN_A-portal	Prevotella	1	No		gut	NA	NA	NA	NA	NA	NA	NA	NA	NA	NA	NA	0	0	0	0	0	0
SAMEA1906424_b1_ct2_vs2	IPR009826, IPR036779, IPR014937, IPR036287, IPR012338, IPR001264, IPR036950, IPR023346, IPR006043, IPR013249, IPR036388, IPR013324, IPR014284, IPR023399, IPR006437, IPR004921, IPR017853, IPR018077, IPR002053, IPR033524, IPR036291, IPR006095, IPR006097, IPR006096, IPR014362, IPR033922, IPR003594, IPR036890, IPR025474, IPR036390, IPR036583, IPR012657	DNA circulation, N-terminal, LysM domain superfamily, Protein of unknown function DUF1810, Rv1873-like superfamily, Beta-lactamase/transpeptidase-like, Glycosyl transferase, family 51, Penicillin binding protein transglycosylase domain, Lysozyme-like domain superfamily, Xanthine/uracil/vitamin C permease, RNA polymerase sigma factor 70, region 4 type 2, Winged helix-like DNA-binding domain superf…	X	X	0	0	0	0	0	0	0	0	0	0	0	0	0	0	0	0	0	0	SAMEA1906424	Siphoviridae__sp._cta4u2	18461	linear	VOG2793/PDB:1WRU_A-43-kDa-tail-protein|mcp_clust35/PDB:1IF0_A-major-capsid-protein|some_caudo_cluster.a12/PDB:5OEA_B-large-terminase	NO_HOST	0	No		gut	NA	NA	1.39462	NA	2.95565	NA	NA	NA	0.542485	NA	NA	0	0	0	0	0.0010512	0.00552486
SAMEA1906424_b1_ct5_vs2	IPR043502, IPR014001, IPR027417, IPR006935, IPR021361, IPR032675, IPR011889, IPR005046	DNA/RNA polymerase superfamily, Helicase superfamily 1/2, ATP-binding domain, P-loop containing nucleoside triphosphate hydrolase, Helicase/UvrB, N-terminal, Protein of unknown function DUF2829, Leucine-rich repeat domain superfamily, Bacterial surface protein 26-residue repeat, Protein of unknown function DUF285	X	X	0	0	0	0	0	0	0	0	0	0	0	0	0	0	0	0	0	0	SAMEA1906424	Myoviridae__sp._ctswY5	16760	linear	some_caudo_cluster.d7/PDB:3EZK_B-large-terminase|baits_missed.431/PDB:3EZK_B-Terminase-large-subunit|some_caudo_cluster.d24/PDB:3QEX_A-DNA-polymerase	NO_HOST	0	No		gut	NA	NA	NA	NA	NA	NA	NA	NA	NA	NA	NA	0	0	0	0	0	0
SAMEA1906425_a1_ct107597_vs1	IPR010572, IPR041219, IPR038765, IPR007921, IPR001119, IPR013491	Prophage tail endopeptidase, Phage tail lysozyme, Papain-like cysteine peptidase superfamily, CHAP domain, S-layer homology domain, Caudovirus, tape measure, N-terminal	X	X	0	0	0	0	0	0	0	0	0	0	0	0	0	0	0	0	0	0	SAMEA1906425	Siphoviridae__sp._ctQSi1	17827	linear	baits_missed.519/PDB:5AQ5_B-L-SHAPED-TAIL-FIBER-PROTEIN|VOG4659/PDB:3GS9_A-tail-protein|baits_missed.106/PDB:2X8K_C-DISTAL-TAIL-PROTEIN|tmp1_clust12/Uniprot:R5NKC2_9FIRM-tail-tape-measure|ne1_clust9/PFAM:PF04883.11-type-I-neck-protein	NO_HOST	0	No		gut	NA	NA	NA	NA	NA	NA	NA	NA	NA	NA	NA	0.002237	0.00420168	0	0	0	0
SAMEA1906425_a1_ct107823_vs1	IPR001387, IPR010982, IPR036926, IPR023451, IPR027417, IPR023095, IPR012327, IPR029063, IPR006528, IPR009951, IPR036397, IPR012337, IPR002502, IPR036505, IPR010332, IPR001173, IPR029044, IPR009752, IPR006522, IPR003593, IPR043502, IPR000477, IPR025518, IPR009279	Cro/C1-type helix-turn-helix domain, Lambda repressor-like, DNA-binding domain superfamily, Thymidylate synthase/dCMP hydroxymethylase superfamily, Thymidylate synthase/dCMP hydroxymethylase domain, P-loop containing nucleoside triphosphate hydrolase, Adenine-specific methyltransferase, domain 2, D12 class N6 adenine-specific DNA methyltransferase, S-adenosyl-L-methionine-dependent methyltransfer…	X	X	0	0	0	0	0	0	0	0	0	0	0	0	0	0	0	0	0	0	SAMEA1906425	Myoviridae__sp._ctMyy1	32400	linear	baits_missed.16/PDB:3GS9_A-tail-protein|some_caudo_cluster.d115/PDB:4BIL_D-Large-Terminase|ad1_singleton21/PFAM:PF07030.11-head-to-tail-adaptor|prtl_clust20/PDB:4ZJN_A-portal|baits_missed.73/PFAM:PF04233.13-minor-capsid-component|baits_missed.99/PFAM:PF05069.12-Phage-tail-morphogenesis-protein|baits_missed.376/UniProtKB:A0A088C3E3_9CAUD-tail-tape-measure-protein|baits_missed.459/PDB:2XD8_E-Major-…	Prevotella	5	No		gut	0.271425	0.425982	1.26318	NA	2.03768	2.96573	0.139368	0.466201	0.891746	NA	0.33229	0.0508051	0.0672269	0.058497	0.077381	0.04787	0.0828729
SAMEA1906425_a1_ct114171_vs1	IPR010572, IPR007119, IPR035069, IPR031807, IPR036397, IPR013520, IPR036420, IPR001357, IPR012337, IPR011112, IPR016032, IPR036388, IPR006433, IPR008841, IPR002509, IPR003646, IPR011330, IPR027417, IPR002711, IPR003615, IPR004107, IPR010998, IPR011010, IPR002104, IPR013762, IPR032111, IPR001387, IPR010982, IPR005021, IPR006944, IPR024455, IPR036614, IPR008822, IPR010090, IPR016024	Prophage tail endopeptidase, Phage minor structural protein, N-terminal domain, TTHA1013/TTHA0281-like, HicB-like antitoxin of toxin-antitoxin system, Ribonuclease H superfamily, Exonuclease, RNase T/DNA polymerase III, BRCT domain superfamily, BRCT domain, Ribonuclease H-like superfamily, Rho termination factor, N-terminal, Signal transduction response regulator, C-terminal effector, Winged heli…	X	X	0	0	0	0	0	0	0	0	0	0	0	0	0	0	0	0	0	0	SAMEA1906425	Siphoviridae__sp._ctcft1	30551	linear	some_caudo_cluster.c3/PFAM:PF03354.14-Large-Terminase|some_caudo_cluster.g42/PFAM:PF04860.11-portal-protein|some_caudo_cluster.d119/PFAM:PF04586.16-prohead-serine-protease|cdd_cluster.127/CDD:TIGR01554-phage-major-capsid-protein-HK97-family|hc1_clust39/PDB:5A21_F-head-closure-knob|ne1_singleton16/PFAM:PF04883.11-type-I-neck-protein|mtp1_clust20/Uniprot:D3W0E4_9CAUD-major-tail-protein|baits_missed…	Clostridium	1	No		gut	NA	NA	NA	NA	NA	NA	NA	NA	NA	NA	NA	0.00338944	0.00420168	0.000424095	0.00297619	0	0
SAMEA1906425_a1_ct115383_vs1	IPR004150, IPR013840, IPR012340, IPR013839, IPR016024, IPR013491, IPR006944, IPR004518, IPR001387, IPR010982, IPR029432, IPR010998, IPR013762, IPR002104, IPR011010, IPR027417, IPR038675, IPR008841, IPR002477, IPR036366, IPR036365, IPR021229, IPR003356, IPR029063, IPR011105, IPR042047, IPR024434, IPR000788, IPR013344, IPR013509, IPR008926, IPR006433, IPR032290, IPR002502, IPR041219, IPR036505, IPR…	NAD-dependent DNA ligase, OB-fold, NAD-dependent DNA ligase, N-terminal, Nucleic acid-binding, OB-fold, NAD-dependent DNA ligase, adenylation, Armadillo-type fold, Caudovirus, tape measure, N-terminal, Bacteriophage/Gene transfer agent portal protein, NTP pyrophosphohydrolase MazG, putative catalytic core, Cro/C1-type helix-turn-helix domain, Lambda repressor-like, DNA-binding domain superfamily,…	X	X	0	0	0	0	0	0	0	0	0	0	0	0	0	0	0	0	0	0	SAMEA1906425	Siphoviridae__sp._ctX1R1	63000	linear	VOG9104/UniProt:tr|D4P7D0_9CAUD-Structural-protein-|some_caudo_cluster.c3/PFAM:PF03354.14-Large-Terminase|VOG4556/PDB:3KDR_C-Portal-Protein|baits_missed.356/PFAM:PF04586.16-prohead-serine-protease|baits_missed.284/PFAM:PF11367.7-tail-completion-protein|baits_missed.103/PFAM:PF04630.11-Phage-tail-tube-protein|ne1_clust9/PFAM:PF04883.11-type-I-neck-protein|tmp1_clust12/Uniprot:R5NKC2_9FIRM-tail-tap…	Erysipelotrichaceae	1	No		gut	NA	NA	NA	NA	NA	NA	NA	NA	NA	NA	NA	0	0	0	0	0	0
SAMEA1906425_a1_ct115383_vs2	IPR009288, IPR013024, IPR036568, IPR021146, IPR006944, IPR006427, IPR006480, IPR013324, IPR008841, IPR038675, IPR006520, IPR029045, IPR023562, IPR001907, IPR011335, IPR011856, IPR014883, IPR006490, IPR001650, IPR014001, IPR038718, IPR000330, IPR027417, IPR036388, IPR007630, IPR014284, IPR001387, IPR010982, IPR002502, IPR018392, IPR036505, IPR036779, IPR003115, IPR015840, IPR001091, IPR002052, IPR…	Gamma-glutamylcyclotransferase, AIG2-like, Gamma-glutamyl cyclotransferase-like, Gamma-glutamyl cyclotransferase-like superfamily, Phage gp6-like head-tail connector protein, Bacteriophage/Gene transfer agent portal protein, Phage portal protein, HK97, Bacteriophage holin family, RNA polymerase sigma factor, region 3/4-like, Siphovirus-type tail component, Streptococcus phage 7201 Orf34, N-termin…	X	X	0	0	0	0	0	0	0	0	0	0	0	0	0	0	0	0	0	0	SAMEA1906425	Siphoviridae__sp._ctizO2	40446	linear	podo_cluster.51/PFAM:PF04735.11--Viral-dsDNA-helicase|unclassified_caudo_cluster.16/PFAM:PF03354.14-Terminase-large-subunit|unclassified_caudo_cluster.58/PFAM:PF04860.11-portal-protein|unclassified_caudo_cluster.20/PFAM:PF06673.10-major-capsid-protein|cdd_cluster.146/CDD:cd08054-Head-Tail-Connector-Protein|VOG4589/PDB:2KZ4_A-Putative-head-tail-adaptor|ne1_clust80/PFAM:PF04883.11-type-I-neck-prote…	NO_HOST	0	No		gut	NA	NA	NA	NA	NA	NA	NA	NA	NA	NA	NA	0	0	0	0	0	0
SAMEA1906425_a1_ct115924_vs1	IPR015915, IPR012795, IPR012094, IPR014729, IPR011063, IPR015943, IPR006119, IPR038109, IPR011109, IPR036162, IPR002505, IPR012147, IPR042113, IPR042112, IPR004013, IPR016195, IPR010140, IPR005335, IPR036086, IPR003115, IPR011111, IPR004437, IPR007492, IPR025269, IPR013762, IPR010998, IPR002104, IPR011010	Kelch-type beta propeller, tRNA(Ile)-lysidine synthase, N-terminal, tRNA(Ile)-lysidine synthase, Rossmann-like alpha/beta/alpha sandwich fold, tRNA(Ile)-lysidine/2-thiocytidine synthase, N-terminal, WD40/YVTN repeat-like-containing domain superfamily, Resolvase, N-terminal catalytic domain, DNA-binding recombinase domain superfamily, DNA-binding recombinase domain, Resolvase-like, N-terminal cata…	X	X	0	0	0	0	0	0	0	0	0	0	0	0	0	0	0	0	0	0	SAMEA1906425	Podoviridae__sp._ctywZ1	20895	linear	some_caudo_cluster.d196/PDB:2RU8_A-Primosomal-protein-1|cdd_cluster.304/CDD:pfam03592-Terminase-small-subunit	NO_HOST	0	No		gut	NA	NA	NA	NA	NA	NA	NA	NA	NA	NA	NA	0	0	0	0	0	0
SAMEA1906425_a1_ct120246_vs1	IPR010090, IPR016024, IPR003439, IPR027417, IPR006480, IPR009319, IPR003115, IPR036086, IPR013324, IPR010982, IPR001387, IPR009660, IPR007499, IPR021739, IPR009636, IPR041415, IPR013762, IPR002104, IPR011010, IPR025269, IPR010998, IPR028259, IPR029432, IPR000424, IPR012340, IPR011344, IPR008841, IPR014871	Phage tail tape measure protein, Armadillo-type fold, ABC transporter-like, P-loop containing nucleoside triphosphate hydrolase, Bacteriophage holin family, Bacteriophage A118, Gp4, minor capsid, ParB/Sulfiredoxin, ParB/Sulfiredoxin superfamily, RNA polymerase sigma factor, region 3/4-like, Lambda repressor-like, DNA-binding domain superfamily, Cro/C1-type helix-turn-helix domain, Bacteriophage A…	X	X	0	0	0	0	0	0	0	0	0	0	0	0	0	0	0	0	0	0	SAMEA1906425	Siphoviridae__sp._ctkF91	36735	linear	some_caudo_cluster.e202/PFAM:PF07261.10-Dna-polymerase-B|some_caudo_cluster.a39/PDB:5OEA_B-large-terminase|some_caudo_cluster.e23/PFAM:PF05133.13-portal-protein|baits_missed.107/PDB:4L92_B-Receptor-Binding-Protein|baits_missed.472/PFAM:PF03906.13-tail-fibre-protein|cdd_cluster.365/CDD:pfam06152-minor-capsid-protein|baits_missed.446/PDB:5UU5_D-Major-capsid-protein|VOG0697/PFAM:PF11114.7-Minor-caps…	Holdemanella	7	No		gut	NA	NA	NA	NA	NA	NA	NA	NA	NA	NA	NA	0	0	0	0	0	0
SAMEA1906425_a1_ct122658_vs1	IPR029063, IPR025714, IPR002104, IPR004107, IPR013762, IPR010998, IPR011010	S-adenosyl-L-methionine-dependent methyltransferase, Methyltransferase domain, Integrase, catalytic domain, Integrase, SAM-like, N-terminal, Integrase-like, catalytic domain superfamily, Integrase/recombinase, N-terminal, DNA breaking-rejoining enzyme, catalytic core	X	X	0	0	0	0	0	0	0	0	0	0	0	0	0	0	0	0	0	0	SAMEA1906425	Siphoviridae__sp._ctiUb1	12070	linear	mcp_clust9/PDB:2XD8_E-major-capsid-protein|podo_cluster.48/PFAM:PF11134.7--Phage-stabilisation-protein|some_caudo_cluster.b22/PDB:2O0J_A-large-terminase	NO_HOST	0	No		gut	NA	NA	NA	NA	NA	NA	NA	NA	NA	NA	NA	0	0	0	0	0.00447112	0.0220994
SAMEA1906425_a1_ct151137_vs1	IPR015882, IPR017853, IPR029018, IPR015883, IPR025705, IPR025272, IPR006429	Beta-hexosaminidase, bacterial type, N-terminal, Glycoside hydrolase superfamily, Beta-hexosaminidase-like, domain 2, Glycoside hydrolase family 20, catalytic domain, Beta-hexosaminidase, Domain of unknown function DUF4065, Phage portal protein, lambda family	X	X	0	0	0	0	0	0	0	0	0	0	0	0	0	0	0	0	0	0	SAMEA1906425	Siphoviridae__sp._ctaA11	15151	linear	VOG0833/PFAM:PF05136.12-Phage-portal-protein|baits_missed.149/UniProtKB:A0A0Q5ZV75_9FLAO-tail-tape-measure-protein-	Akkermansia	5	No		gut	NA	NA	NA	NA	NA	NA	NA	NA	NA	NA	NA	0.000572598	0.00420168	0	0	0.00624305	0.0110497
SAMEA1906425_a1_ct188776_vs1	IPR002901, IPR023346, IPR041055	Mannosyl-glycoprotein endo-beta-N-acetylglucosamidase-like domain, Lysozyme-like domain superfamily, Serine/Threonine/Tyrosine Kinase found in polyvalent protein	X	X	0	0	0	0	0	0	0	0	0	0	0	0	0	0	0	0	0	0	SAMEA1906425	Siphoviridae__sp._ctrU91	12696	linear	VOG2326/PDB:5MU4_D-Tail-tubular-protein-A|some_caudo_cluster.b22/PDB:2O0J_A-large-terminase|podo_cluster.48/PFAM:PF11134.7--Phage-stabilisation-protein	Akkermansia	3	No	SRS104636_a1_ct1667_vs1@Podoviridae__sp._ctLPY1_CRISPR_210_spacer_6	gut	NA	NA	NA	NA	NA	NA	NA	NA	NA	NA	NA	0	0	0	0	0.00630054	0.0110497
SAMEA1906425_a1_ct194365_vs1	IPR002053, IPR018077, IPR018711, IPR017853, IPR001525, IPR029063, IPR036162, IPR006119, IPR018774, IPR010982, IPR001387, IPR025518, IPR008593, IPR036869, IPR040696, IPR027417, IPR035412, IPR008160, IPR019734, IPR011990, IPR029044, IPR007110, IPR011105, IPR042047	Glycoside hydrolase, family 25, Glycoside hydrolase, family 25 subgroup, Phosphodiester glycosidase, Glycoside hydrolase superfamily, C-5 cytosine methyltransferase, S-adenosyl-L-methionine-dependent methyltransferase, Resolvase-like, N-terminal catalytic domain superfamily, Resolvase, N-terminal catalytic domain, Bacteriophage Mu, GpT, Lambda repressor-like, DNA-binding domain superfamily, Cro/C…	X	X	0	0	0	0	0	0	0	0	0	0	0	0	0	0	0	0	0	0	SAMEA1906425	Myoviridae__sp._ctKs41	38165	linear	baits_missed.4/PFAM:PF10124.8-Major-capsid-protein|baits_missed.517/PDB:3LJ4_J-Portal-protein|baits_missed.296/PDB:5OEA_B-Large-subunit-terminase|some_caudo_cluster.d99/PFAM:PF07141.10-terminase-small-subunit|podo_cluster.132/PDB:3C9I_E-Tail-needle-protein|baits_missed.67/UniProtKB:L7VLC1_CLOSH-tail-protein-	Clostridiales	6	No		gut	NA	NA	NA	NA	NA	NA	NA	NA	NA	NA	NA	0	0	0	0	0.00474477	0.0110497
SAMEA1906425_a1_ct195770_vs1	IPR035089, IPR020287, IPR010667, IPR011747, IPR006531, IPR037026, IPR007048, IPR005224, IPR041465, IPR040452, IPR007492, IPR011006, IPR001789, IPR011748, IPR006949, IPR023399	Tail sheath protein, subtilisin-like domain, Tail sheath protein, C-terminal domain, Bacteriophage T4, Gp19, tail tube, Conserved hypothetical protein CHP02241, Gp5/Type VI secretion system Vgr protein, OB-fold domain, Vgr protein, OB-fold domain superfamily, IraD/Gp25-like, Sugar fermentation stimulation protein, SfsA, N-terminal OB domain, Sugar fermentation stimulation protein, C-terminal, Lyt…	X	X	0	0	0	0	0	0	0	0	0	0	0	0	0	0	0	0	0	0	SAMEA1906425	Unclassified_virus__sp._ctn5I1	23950	linear	mtp1_clust47/PFAM:PF06841.11-major-tail-protein|cdd_cluster.2/CDD:COG3628-baseplate-assembly-protein|cdd_cluster.135/CDD:TIGR02243-putative-baseplate-assembly-protein|cdd_cluster.135/CDD:TIGR02243-putative-baseplate-assembly-protein|some_caudo_cluster.d71/PDB:3J9Q_Q-tail-sheath-tube|mtp1_clust47/PFAM:PF06841.11-major-tail-protein	NO_HOST	0	No		gut	NA	NA	NA	NA	NA	NA	NA	NA	NA	NA	NA	0.00110979	0.00420168	0.00290426	0.00595238	0	0
SAMEA1906425_a1_ct200597_vs1	IPR023562, IPR029045, IPR001907, IPR010064, IPR022595, IPR012340, IPR002298, IPR043502, IPR001098, IPR025827, IPR006119, IPR011109, IPR038109, IPR036162, IPR011517, IPR013324, IPR042229, IPR008979, IPR024455, IPR006944, IPR006427, IPR021146, IPR027417, IPR014001, IPR000330, IPR038718, IPR014818, IPR014820, IPR014015, IPR006500, IPR003812, IPR036597, IPR002725, IPR021229, IPR038666, IPR008767, IPR…	Clp protease proteolytic subunit /Translocation-enhancing protein TepA, ClpP/crotonase-like domain superfamily, ATP-dependent Clp protease proteolytic subunit, Bacteriophage HK97-gp10, putative tail-component, Protein of unknown function DUF2815, Nucleic acid-binding, OB-fold, DNA polymerase A, DNA/RNA polymerase superfamily, DNA-directed DNA polymerase, family A, palm domain, Recombinase zinc be…	X	X	0	0	0	0	0	0	0	0	0	0	0	0	0	0	0	0	0	0	SAMEA1906425	Myoviridae__sp._ctRQS1	26050	linear	baits_missed.91/PFAM:PF04630.11-tail-tube-protein|ne1_clust80/PFAM:PF04883.11-type-I-neck-protein|cdd_cluster.343/CDD:pfam05521-head-tail-joining-protein|cdd_cluster.146/CDD:cd08054-Head-Tail-Connector-Protein|unclassified_caudo_cluster.20/PFAM:PF06673.10-major-capsid-protein|unclassified_caudo_cluster.58/PFAM:PF04860.11-portal-protein|unclassified_caudo_cluster.15/PFAM:PF04735.11-dsDNA-helicase|…	NO_HOST	0	No		gut	NA	NA	NA	NA	NA	NA	NA	NA	NA	NA	NA	0	0	0	0	0	0
SAMEA1906425_a1_ct200597_vs2	IPR035069, IPR031807, IPR022749, IPR038333, IPR029063, IPR003356, IPR005021, IPR013320, IPR006119, IPR011109, IPR036162, IPR038109, IPR012933, IPR038570	TTHA1013/TTHA0281-like, HicB-like antitoxin of toxin-antitoxin system, N6 adenine-specific DNA methyltransferase, N-terminal domain, N6 adenine-specific DNA methyltransferase, N-terminal domain superfamily, S-adenosyl-L-methionine-dependent methyltransferase, DNA methylase, adenine-specific, Terminase large subunit, Lambdalikevirus-type, Concanavalin A-like lectin/glucanase domain superfamily, Re…	X	IPR013320	0	0	0	0	0	0	0	0	0	0	0	0	0	0	1	0	0	0	SAMEA1906425	Siphoviridae__sp._ctfOK2	11752	linear	some_caudo_cluster.c3/PFAM:PF03354.14-Large-Terminase|some_caudo_cluster.c3/PFAM:PF03354.14-Large-Terminase	NO_HOST	0	No		gut	NA	NA	NA	NA	NA	NA	NA	NA	NA	NA	NA	0	0	0	0	0	0
SAMEA1906425_a1_ct22721_vs1	IPR005068, IPR007936, IPR011055, IPR016047, IPR017853, IPR002053, IPR036157, IPR029054, IPR033704, IPR000600, IPR043129	Bacteriophage lambda, Stf, side tail fibre-repeat-2, Virulence-associated E, Duplicated hybrid motif, Peptidase M23, Glycoside hydrolase superfamily, Glycoside hydrolase, family 25, dUTPase-like superfamily, dUTPase-like, dUTPase, trimeric, ROK family, ATPase, nucleotide binding domain	X	X	0	0	0	0	0	0	0	0	0	0	0	0	0	0	0	0	0	0	SAMEA1906425	Siphoviridae__sp._ctqng1	13913	linear	baits_missed.46/PDB:2FKK_A-Baseplate|baits_missed.67/UniProtKB:L7VLC1_CLOSH-tail-protein-|baits_missed.67/UniProtKB:L7VLC1_CLOSH-tail-protein-	Subdoligranulum	1	No		gut	0.518138	NA	0.887543	NA	1.94183	NA	NA	NA	0.273251	NA	NA	0.00618652	0.012605	0.0051417	0.0178571	0.00728919	0.0276243
SAMEA1906425_a1_ct25054_vs1	IPR038765, IPR036366, IPR036365, IPR002477, IPR000064, IPR003137, IPR022398, IPR015500, IPR023827, IPR000209, IPR036852, IPR006480, IPR000620, IPR017871, IPR003439, IPR027417, IPR003593	Papain-like cysteine peptidase superfamily, PGBD superfamily, PGBD-like superfamily, Peptidoglycan binding-like, Endopeptidase, NLPC/P60 domain, PA domain, Peptidase S8, subtilisin, His-active site, Peptidase S8, subtilisin-related, Peptidase S8, subtilisin, Asp-active site, Peptidase S8/S53 domain, Peptidase S8/S53 domain superfamily, Bacteriophage holin family, EamA domain, ABC transporter, con…	X	X	0	0	0	0	0	0	0	0	0	0	0	0	0	0	0	0	0	0	SAMEA1906425	Myoviridae__sp._ctqon1	14946	linear	baits_missed.114/PFAM:PF11134.7-Phage-stabilisation-protein|cdd_cluster.138/CDD:TIGR04387-major-capsid-protein-N4-gp56-family	NO_HOST	0	No		gut	NA	NA	NA	NA	NA	NA	NA	NA	NA	NA	NA	0	0	0	0	0	0
SAMEA1906425_a1_ct41878_vs1	IPR036034, IPR008915, IPR004387, IPR001478, IPR002508, IPR006637, IPR010982, IPR001387, IPR009302, IPR006480, IPR038675, IPR006520, IPR008841, IPR017035, IPR029464, IPR036162, IPR011109, IPR006119, IPR006118, IPR025827, IPR038109, IPR007119, IPR010572, IPR014960, IPR014961, IPR002477, IPR036366, IPR036365	PDZ superfamily, Peptidase M50, Peptidase M50, putative membrane-associated zinc metallopeptidase, PDZ domain, N-acetylmuramoyl-L-alanine amidase, catalytic domain, Clostridial hydrophobic repeat, Lambda repressor-like, DNA-binding domain superfamily, Cro/C1-type helix-turn-helix domain, Tail length tape measure, Bacteriophage holin family, Streptococcus phage 7201 Orf34, N-terminal domain superf…	X	X	0	0	0	0	0	0	0	0	0	0	0	0	0	0	0	0	0	0	SAMEA1906425	Myoviridae__sp._ctiXG1	17850	linear	baits_missed.542/PDB:3GS9_A-tail-protein|VOG4605/PDB:5LY8_A-Distal-Tail-protein	Dorea	2	No		gut	NA	NA	0.213841	NA	NA	NA	NA	NA	NA	NA	NA	0	0	0	0	0	0
SAMEA1906425_a1_ct47751_vs1	IPR013785, IPR033919, IPR018225, IPR022999, IPR004731, IPR001585, IPR023591, IPR001865, IPR018130, IPR005706, IPR014154, IPR029016, IPR036388, IPR013198, IPR010312, IPR036390, IPR000943, IPR013324, IPR014284, IPR013325, IPR007630, IPR007627, IPR036402, IPR018101, IPR001816, IPR014039, IPR009060, IPR041100, IPR027383, IPR004482, IPR001208, IPR025158, IPR014721, IPR000523, IPR020568, IPR027417, IPR…	Aldolase-type TIM barrel, Transaldolase/Fructose-6-phosphate aldolase, archaeal/bacterial, Transaldolase, active site, Transaldolase type 3B, putative, Transaldolase type 3B/Fructose-6-phosphate aldolase, Transaldolase/Fructose-6-phosphate aldolase, Ribosomal protein S2, flavodoxin-like domain superfamily, Ribosomal protein S2, Ribosomal protein S2, conserved site, Ribosomal protein S2, bacteria/…	X	X	0	0	0	0	0	0	0	0	0	0	0	0	0	0	0	0	0	0	SAMEA1906425	Siphoviridae__sp._ct3fn1	17522	linear	some_caudo_cluster.e132/PDB:3EZK_B-large-terminase|baits_missed.9/PFAM:PF10145.8-minor-tail-protein	NO_HOST	0	No		gut	NA	NA	NA	NA	NA	NA	NA	NA	NA	NA	NA	0	0	0.000705655	0.00297619	0.00360879	0.0110497
SAMEA1906425_a1_ct52907_vs1	IPR000477, IPR043502, IPR036388, IPR000792, IPR016032, IPR036390, IPR038418, IPR007115, IPR043133, IPR020602, IPR043134, IPR027417, IPR001650, IPR038718, IPR014001, IPR000330, IPR009057, IPR025624, IPR024924, IPR007197, IPR013785, IPR040824, IPR005564, IPR033756, IPR003593, IPR010090, IPR010982, IPR036397, IPR012337, IPR025586, IPR014127, IPR036511, IPR025185, IPR021361, IPR027848, IPR029063, IPR…	Reverse transcriptase domain, DNA/RNA polymerase superfamily, Winged helix-like DNA-binding domain superfamily, Transcription regulator LuxR, C-terminal, Signal transduction response regulator, C-terminal effector, Winged helix DNA-binding domain superfamily, 6-pyruvoyl tetrahydropterin synthase/QueD superfamily, 6-pyruvoyl tetrahydropterin synthase/QueD family, GTP cyclohydrolase I, C-terminal/N…	X	X	0	0	0	0	0	0	0	0	0	0	0	0	0	0	0	0	0	0	SAMEA1906425	Siphoviridae__sp._ctFZU1	108956	linear	prtl_clust20/PDB:4ZJN_A-portal|some_caudo_cluster.d248/PFAM:PF07141.10-terminase-small-subunit|all_no_hit_virus1_cluster.159/PDB:4BIL_D-Terminase-large-subunit|cdd_cluster.334/CDD:pfam05133-portal-protein|baits_missed.98/PFAM:PF11133.7-Head-fiber-protein|VOG1887/PDB:3BQW_A-capsid-protein|unclassified_dsDNA_phage_cluster.84/PFAM:PF10145.8-minor-tail-protein|baits_missed.16/PDB:3GS9_A-tail-protein|…	Parabacteroides	9	No		gut	0.306366	0.300271	0.973891	0.386093	1.3391	1.53907	NA	NA	0.567327	0.27302	4.39431	0.010936	0.0336134	0.0538177	0.0357143	0.109997	0.0497238
SAMEA1906425_a1_ct63873_vs1	IPR003615, IPR002711, IPR011335, IPR014883, IPR011856, IPR005021, IPR027417, IPR038718, IPR014001, IPR000330, IPR010550, IPR011962, IPR033704, IPR036157, IPR002053, IPR017853, IPR003646, IPR030392, IPR036388, IPR008979, IPR007499, IPR022595, IPR013491, IPR011604	HNH nuclease, HNH endonuclease, Restriction endonuclease type II-like, VRR-NUC domain, tRNA endonuclease-like domain superfamily, Terminase large subunit, Lambdalikevirus-type, P-loop containing nucleoside triphosphate hydrolase, SNF2-like, N-terminal domain superfamily, Helicase superfamily 1/2, ATP-binding domain, SNF2-related, N-terminal domain, Deoxycytidine triphosphate deaminase, bacterial,…	X	X	0	0	0	0	0	0	0	0	0	0	0	0	0	0	0	0	0	0	SAMEA1906425	Siphoviridae__sp._ct0wZ1	25800	linear	some_caudo_cluster.e241/PFAM:PF06120.10-Tail-length-tape-measure-protein|some_caudo_cluster.b5/PFAM:PF03354.14-Large-Terminase|some_caudo_cluster.e94/PDB:3JB5_B-major-capsid-protein|baits_missed.44/UniProtKB:F8S0S2_9CAUD-tail-protein-	Bifidobacterium	47	No		gut	NA	NA	NA	NA	NA	NA	NA	NA	NA	NA	NA	0	0	0	0	0	0
SAMEA1906425_a1_ct66272_vs1	IPR020991, IPR013343, IPR011604, IPR022765, IPR002729, IPR019856, IPR042206, IPR042211	Head-to-tail connector protein, podovirus-type, CRISPR-associated protein Cas4, Exonuclease, phage-type/RecB, C-terminal, Dna2/Cas4, domain of unknown function DUF83, CRISPR-associated protein Cas1, CRISPR-associated protein Cas1, DVULG subtype, CRISPR-associated endonuclease Cas1, C-terminal domain, CRISPR-associated endonuclease Cas1, N-terminal domain	X	X	0	0	0	0	0	0	0	0	0	0	0	0	0	0	0	0	0	0	SAMEA1906425	Podoviridae__sp._ctxdJ1	4762	linear	VOG2326/PDB:5MU4_D-Tail-tubular-protein-A|cdd_cluster.419/CDD:pfam12236-head-to-tail-connecting-protein	Acidaminococcus	1	Yes		gut	NA	NA	NA	NA	NA	NA	NA	NA	NA	NA	NA	0	0	0	0	0	0
SAMEA1906425_b1_ct2_vs2	IPR036573	Carbohydrate-binding module superfamily 5/12	X	IPR036573	0	0	0	0	0	0	0	0	0	0	0	0	0	0	0	0	1	0	SAMEA1906425	Siphoviridae__sp._ctG2r2	17173	linear	VOG10980/UniProt:tr|W8CQE5_9CAUD-Phage-tail-length-tape-measure-protein-|VOG7495/UniProt:tr|W8CQM7_9CAUD-Putative-tail-protein-|prtl_clust12/PDB:2JES_G-portal|VOG7496/PFAM:PF06810.10-minor-structural-protein|mcp_clust12/Uniprot:R4TME2_9VIRU-major-capsid-protein	Bacteroidales	1	No		gut	NA	NA	NA	NA	NA	NA	NA	NA	NA	NA	NA	0.000941614	0.00420168	0.00109044	0.00595238	0.0048068	0.00552486
SAMEA1906427_a1_ct107577_vs1	IPR008784, IPR035408, IPR036514, IPR008016, IPR036199, IPR023211, IPR004868, IPR036397, IPR043502, IPR016047, IPR011055	Podovirus DNA packaging protein, Phage single-stranded DNA-binding protein, SGNH hydrolase superfamily, Portal protein Gp10, Portal protein Gp10 superfamily, DNA polymerase, palm domain superfamily, DNA-directed DNA polymerase, family B, mitochondria/virus, Ribonuclease H superfamily, DNA/RNA polymerase superfamily, Peptidase M23, Duplicated hybrid motif	X	X	0	0	0	0	0	0	0	0	0	0	0	0	0	0	0	0	0	0	SAMEA1906427	Podoviridae__sp._ctSuM1	13573	linear	mcp_clust50/Uniprot:A6XAD5_9CAUD-major-capsid-protein|podo_cluster.38/PDB:1IJG_K-UPPER-COLLAR-PROTEIN|podo_cluster.37/PDB:2PYJ_B-DNA-polymerase-B|podo_cluster.36/PFAM:PF05894.11-Terminase	Candidatus Cibiobacter	2	No		gut	NA	NA	NA	NA	NA	NA	NA	NA	NA	NA	NA	0	0	0	0	0	0
SAMEA1906427_a1_ct18554	IPR001387, IPR010982, IPR038765, IPR007921, IPR004921, IPR040998, IPR041131, IPR000424, IPR011344, IPR012340, IPR011010, IPR013762, IPR002104, IPR036116, IPR013783, IPR003961, IPR036764, IPR007422, IPR008840, IPR011105, IPR042047, IPR006480	Cro/C1-type helix-turn-helix domain, Lambda repressor-like, DNA-binding domain superfamily, Papain-like cysteine peptidase superfamily, CHAP domain, Terminase large subunit, T4likevirus-type, Barnase-EndoU-ColicinE5/D-RelE like, Phage MuF, C-terminal domain, Primosome PriB/single-strand DNA-binding, Single-stranded DNA-binding protein, Nucleic acid-binding, OB-fold, DNA breaking-rejoining enzyme,…	IPR013783	IPR036116, IPR013783	1	0	0	0	0	0	0	0	0	0	0	1	0	0	0	0	0	0	SAMEA1906427	Myoviridae__sp._ct16e554	42585	circular	baits_missed.296/PDB:5OEA_B-Large-subunit-terminase|VOG0254/PFAM:PF16510.4-portal-protein|cdd_cluster.138/CDD:TIGR04387-major-capsid-protein-N4-gp56-family|baits_missed.46/PDB:2FKK_A-Baseplate	Unknown	2	No		gut	NA	NA	NA	NA	NA	NA	NA	NA	NA	NA	NA	0	0	0	0	0	0
SAMEA1906427_a1_ct200181_vs1	IPR005021, IPR006433, IPR024455, IPR013168, IPR036505, IPR002502, IPR013491, IPR006944, IPR009057, IPR001387	Terminase large subunit, Lambdalikevirus-type, Prohead protease, Phage capsid, Cpl-7 lysozyme, C-terminal, N-acetylmuramoyl-L-alanine amidase/PGRP domain superfamily, N-acetylmuramoyl-L-alanine amidase domain, Caudovirus, tape measure, N-terminal, Bacteriophage/Gene transfer agent portal protein, Homeobox-like domain superfamily, Cro/C1-type helix-turn-helix domain	X	X	0	0	0	0	0	0	0	0	0	0	0	0	0	0	0	0	0	0	SAMEA1906427	Siphoviridae__sp._ct3QB1	17170	linear	baits_missed.356/PFAM:PF04586.16-prohead-serine-protease|baits_missed.284/PFAM:PF11367.7-tail-completion-protein|baits_missed.103/PFAM:PF04630.11-Phage-tail-tube-protein|ne1_clust9/PFAM:PF04883.11-type-I-neck-protein|tmp1_clust12/Uniprot:R5NKC2_9FIRM-tail-tape-measure|some_caudo_cluster.c3/PFAM:PF03354.14-Large-Terminase|VOG4556/PDB:3KDR_C-Portal-Protein	NO_HOST	0	No		gut	NA	NA	NA	NA	NA	NA	NA	NA	NA	NA	NA	0.000755055	0.00420168	0	0	0	0
SAMEA1906427_a1_ct202002_vs1	IPR017946, IPR002502, IPR036505, IPR029063, IPR012327, IPR023095, IPR009752, IPR015927, IPR039418, IPR036286, IPR033907, IPR002196, IPR034690, IPR023346, IPR021505, IPR006433, IPR009279, IPR010332, IPR027417, IPR003593, IPR036926, IPR023451, IPR006522, IPR006528	PLC-like phosphodiesterase, TIM beta/alpha-barrel domain superfamily, N-acetylmuramoyl-L-alanine amidase domain, N-acetylmuramoyl-L-alanine amidase/PGRP domain superfamily, S-adenosyl-L-methionine-dependent methyltransferase, D12 class N6 adenine-specific DNA methyltransferase, Adenine-specific methyltransferase, domain 2, Bacteriophage Mu, Gp36, Peptidase S24/S26A/S26B/S26C, LexA-like, LexA/Sign…	X	X	0	0	0	0	0	0	0	0	0	0	0	0	0	0	0	0	0	0	SAMEA1906427	Myoviridae__sp._ct99H1	38900	linear	mcp_clust48/PFAM:PF05125.11-major-capsid-protein|baits_missed.455/PFAM:PF04586.16-prohead-serine-protease|cdd_cluster.363/CDD:pfam06056-Putative-ATPase-subunit-of-terminase-(gpP-like)|some_caudo_cluster.d115/PDB:4BIL_D-Large-Terminase|ad1_singleton21/PFAM:PF07030.11-head-to-tail-adaptor|prtl_clust20/PDB:4ZJN_A-portal|baits_missed.73/PFAM:PF04233.13-minor-capsid-component|baits_missed.99/PFAM:PF05…	Muribaculaceae	1	No		gut	NA	NA	NA	NA	NA	NA	NA	NA	NA	NA	NA	0	0	0	0	0	0
SAMEA1906427_a1_ct21258	IPR021145, IPR024424, IPR003497, IPR018878, IPR025827, IPR038109, IPR006119, IPR036162, IPR023385, IPR019096, IPR010024, IPR002941, IPR002052, IPR001091, IPR029063, IPR017853, IPR002053, IPR001387, IPR010982, IPR011344, IPR000424, IPR012340, IPR001279, IPR036866, IPR038729, IPR027417, IPR023387, IPR037135, IPR004518, IPR018330	Portal protein, Replicative helicase inhibitor G39P, N-terminal, BRO N-terminal domain, ORF6C domain, Recombinase zinc beta ribbon domain, DNA-binding recombinase domain superfamily, Resolvase, N-terminal catalytic domain, Resolvase-like, N-terminal catalytic domain superfamily, YopX-like, C-terminal, YopX protein, Conserved hypothetical protein CHP1671, DNA methylase N-4/N-6, DNA methylase, N-6 …	X	X	0	0	0	0	0	0	0	0	0	0	0	0	0	0	0	0	0	0	SAMEA1906427	Myoviridae__sp._ctLLX258	53978	circular	baits_missed.20/UniProtKB:A0A0R1V141_9LACO-minor-tail-protein-|some_caudo_cluster.e136/PDB:4AN5_F-major-capsid-protein|cdd_cluster.334/CDD:pfam05133-portal-protein|some_caudo_cluster.b3/PDB:4BIL_D-Large-Terminase|baits_missed.19/PDB:1NO1_B-replisome-organizer|some_caudo_cluster.c105/PFAM:PF09681.9-phage-replisome-organiser|unclassified_dsDNA_phage_cluster.157/PDB:5E7T_B-Minor-structural-protein	Eubacterium	28	No	SAMEA2737760_a1_ct63414@circular@Siphoviridae__sp._ct1gD414_CRISPR_36_spacer_4	gut	NA	NA	NA	NA	NA	NA	NA	NA	NA	NA	NA	0.000931747	0.00420168	0.0013882	0.00595238	0	0
SAMEA1906427_a1_ct21279	IPR021145, IPR001525, IPR029063, IPR014054, IPR007539, IPR029051, IPR029050, IPR010982, IPR001387, IPR036286, IPR040751, IPR005564, IPR006119, IPR038109, IPR011109, IPR025827, IPR036162, IPR017853, IPR036366, IPR002053, IPR003615, IPR002711, IPR008651, IPR013321, IPR010985, IPR002941, IPR001091, IPR008258, IPR023346, IPR001279, IPR036866, IPR005039, IPR023385, IPR010024, IPR019096, IPR014729, IPR…	Portal protein, C-5 cytosine methyltransferase, S-adenosyl-L-methionine-dependent methyltransferase, Bacteriophage regulatory protein, Rha family, Domain of unknown function DUF551, Domain of unknown function DUF4352, Immunoprotective extracellular, immunoglobulin-like domain superfamily, Lambda repressor-like, DNA-binding domain superfamily, Cro/C1-type helix-turn-helix domain, LexA/Signal pepti…	X	IPR029050	0	1	0	0	0	0	0	0	0	0	0	0	0	0	0	0	0	0	SAMEA1906427	Myoviridae__sp._ctbdY279	58214	circular	some_caudo_cluster.b3/PDB:4BIL_D-Large-Terminase|cdd_cluster.334/CDD:pfam05133-portal-protein|VOG3434/PDB:1TCZ_D-Head-decoration-protein|VOG1887/PDB:3BQW_A-capsid-protein|baits_missed.313/UniProtKB:H9YPP9_9VIRU-tail-component-protein-|baits_missed.20/UniProtKB:A0A0R1V141_9LACO-minor-tail-protein-	Clostridium	14	No		gut	NA	NA	NA	NA	NA	NA	NA	NA	NA	NA	NA	0.00487545	0.00840336	0.00183382	0.00595238	0.00332131	0.0165746
SAMEA1906427_a1_ct252687_vs1	IPR008160	Collagen triple helix repeat	X	X	0	0	0	0	0	0	0	0	0	0	0	0	0	0	0	0	0	0	SAMEA1906427	CrAss-like_virus__sp._ctFNk1	16078	linear	crass_cluster.2/PFAM:PF16510.4-portal-protein|crass_cluster.3/PDB:3EZK_B-Terminase-large-subunit|baits_missed.542/PDB:3GS9_A-tail-protein	NO_HOST	0	No		gut	NA	NA	NA	NA	0.166183	NA	NA	NA	NA	NA	NA	0.0164602	0.00840336	0.00347906	0.00595238	0.00219549	0.0110497
SAMEA1906427_a1_ct263255_vs1	IPR001525, IPR029063, IPR007422, IPR036764, IPR036614, IPR027417, IPR004921, IPR036619, IPR013762, IPR002104, IPR011010, IPR010998, IPR039418, IPR015927, IPR036286, IPR011604, IPR011335, IPR008577, IPR010982, IPR001387, IPR002477, IPR036365, IPR036366, IPR011344, IPR000424, IPR012340	C-5 cytosine methyltransferase, S-adenosyl-L-methionine-dependent methyltransferase, Cysteine protease Prp, Cysteine protease Prp superfamily, Holliday junction resolvase RusA-like superfamily, P-loop containing nucleoside triphosphate hydrolase, Terminase large subunit, T4likevirus-type, NinB superfamily, Integrase-like, catalytic domain superfamily, Integrase, catalytic domain, DNA breaking-rej…	X	X	0	0	0	0	0	0	0	0	0	0	0	0	0	0	0	0	0	0	SAMEA1906427	Myoviridae__sp._cttmq1	28704	linear	baits_missed.296/PDB:5OEA_B-Large-subunit-terminase|VOG2386/PDB:5GAI_G-Portal-protein|cdd_cluster.138/CDD:TIGR04387-major-capsid-protein-N4-gp56-family	Ruminococcaceae	1	No		gut	NA	NA	NA	NA	NA	NA	NA	NA	NA	NA	NA	0	0	0	0	0	0
SAMEA1906427_a1_ct268370_vs1	IPR011109, IPR038109, IPR006119, IPR025827, IPR036162, IPR010982, IPR001387, IPR014015, IPR006500, IPR014818, IPR004968, IPR027417, IPR002035, IPR036465, IPR011392, IPR001932, IPR036457, IPR024455	DNA-binding recombinase domain, DNA-binding recombinase domain superfamily, Resolvase, N-terminal catalytic domain, Recombinase zinc beta ribbon domain, Resolvase-like, N-terminal catalytic domain superfamily, Lambda repressor-like, DNA-binding domain superfamily, Cro/C1-type helix-turn-helix domain, Helicase, superfamily 3, DNA virus, DNA primase, phage/plasmid, Bacteriophage/plasmid primase, P4…	X	X	0	0	0	0	0	0	0	0	0	0	0	0	0	0	0	0	0	0	SAMEA1906427	Siphoviridae__sp._ct3ns1	14447	linear	VOG4581/PFAM:PF05119.11-terminase-small-subunit|podo_cluster.51/PFAM:PF04735.11--Viral-dsDNA-helicase|unclassified_caudo_cluster.20/PFAM:PF06673.10-major-capsid-protein	NO_HOST	0	No		gut	NA	NA	NA	NA	NA	NA	NA	NA	NA	NA	NA	0	0	0	0	0	0
SAMEA1906427_a1_ct36824_vs1	IPR014818, IPR014820, IPR014015, IPR027417, IPR006500, IPR021229, IPR001650, IPR014001, IPR038718, IPR000330, IPR005021, IPR006448, IPR012337, IPR001584, IPR036397, IPR002502, IPR036505, IPR010861, IPR001098, IPR043502, IPR010064, IPR035093, IPR007712, IPR012340, IPR022595, IPR006480, IPR023562, IPR001907, IPR029045, IPR006427, IPR006944, IPR006490, IPR016024, IPR010090, IPR010572, IPR007119, IPR…	Bacteriophage/plasmid primase, P4, C-terminal, Primase, C-terminal 1, Helicase, superfamily 3, DNA virus, P-loop containing nucleoside triphosphate hydrolase, DNA primase, phage/plasmid, Protein of unknown function DUF2800, Helicase, C-terminal, Helicase superfamily 1/2, ATP-binding domain, SNF2-like, N-terminal domain superfamily, SNF2-related, N-terminal domain, Terminase large subunit, Lambdal…	X	X	0	0	0	0	0	0	0	0	0	0	0	0	0	0	0	0	0	0	SAMEA1906427	Siphoviridae__sp._ctpmh1	36448	linear	unclassified_caudo_cluster.28/CDD:cd08642-DNA-Polymerase-I|unclassified_caudo_cluster.15/PFAM:PF04735.11-dsDNA-helicase|VOG4581/PFAM:PF05119.11-terminase-small-subunit|unclassified_caudo_cluster.16/PFAM:PF03354.14-Terminase-large-subunit|some_caudo_cluster.c10/PDB:3KDR_C-Portal-Protein|unclassified_caudo_cluster.20/PFAM:PF06673.10-major-capsid-protein|VOG0204/3JVO_G-head-tail-connector|VOG4589/PD…	NO_HOST	0	No		gut	0.711898	NA	0.938661	5.37067	NA	NA	0.362941	NA	NA	0.323278	NA	0	0	0	0	0	0
SAMEA1906427_a1_ct48163_vs1	IPR008160, IPR001387, IPR010982	Collagen triple helix repeat, Cro/C1-type helix-turn-helix domain, Lambda repressor-like, DNA-binding domain superfamily	X	X	0	0	0	0	0	0	0	0	0	0	0	0	0	0	0	0	0	0	SAMEA1906427	Unclassified_virus__sp._ctoEH1	14535	linear	podo_cluster.36/PFAM:PF05894.11-Terminase|podo_cluster.38/PDB:1IJG_K-UPPER-COLLAR-PROTEIN	NO_HOST	0	No		gut	NA	NA	NA	NA	NA	NA	NA	NA	NA	NA	NA	0	0	0	0	0	0
SAMEA1906427_a1_ct50396_vs1	IPR013491, IPR032675, IPR013320, IPR010982, IPR001387, IPR027417, IPR006433, IPR003593, IPR006522, IPR002502, IPR036505, IPR001547, IPR017853, IPR043502, IPR000477, IPR023095, IPR012327, IPR029063, IPR009951, IPR006528, IPR009752, IPR036397, IPR012337, IPR010332, IPR036388, IPR023451, IPR036926, IPR009279, IPR018247	Caudovirus, tape measure, N-terminal, Leucine-rich repeat domain superfamily, Concanavalin A-like lectin/glucanase domain superfamily, Lambda repressor-like, DNA-binding domain superfamily, Cro/C1-type helix-turn-helix domain, P-loop containing nucleoside triphosphate hydrolase, Prohead protease, AAA+ ATPase domain, Phage virion morphogensis protein, N-acetylmuramoyl-L-alanine amidase domain, N-a…	X	IPR013320	0	0	0	0	0	0	0	0	0	0	0	0	0	0	1	0	0	0	SAMEA1906427	Myoviridae__sp._ctYRF1	42300	linear	baits_missed.99/PFAM:PF05069.12-Phage-tail-morphogenesis-protein|baits_missed.73/PFAM:PF04233.13-minor-capsid-component|prtl_clust20/PDB:4ZJN_A-portal|ad1_singleton21/PFAM:PF07030.11-head-to-tail-adaptor|some_caudo_cluster.d115/PDB:4BIL_D-Large-Terminase|baits_missed.455/PFAM:PF04586.16-prohead-serine-protease|baits_missed.459/PDB:2XD8_E-Major-capsid-protein|baits_missed.474/UniProtKB:E2ZNP7_9FIR…	Prevotella	4	No		gut	NA	NA	NA	NA	NA	NA	NA	NA	NA	NA	NA	0.00635637	0.012605	0.0183211	0.0297619	0.0079516	0.0165746
SAMEA1906427_a1_ct5407	IPR029063, IPR024455, IPR016177, IPR011010, IPR013762, IPR004191, IPR002104, IPR010998, IPR004968, IPR015122, IPR038148, IPR014818, IPR010982, IPR001387	S-adenosyl-L-methionine-dependent methyltransferase, Phage capsid, DNA-binding domain superfamily, DNA breaking-rejoining enzyme, catalytic core, Integrase-like, catalytic domain superfamily, Integrase, Tn916-type, N-terminal DNA binding, Integrase, catalytic domain, Integrase/recombinase, N-terminal, DNA primase/nucleoside triphosphatase, C-terminal, Excisionase from transposon Tn916, Transposon…	X	X	0	0	0	0	0	0	0	0	0	0	0	0	0	0	0	0	0	0	SAMEA1906427	Siphoviridae__sp._ctAhL407	11686	circular	cdd_cluster.127/CDD:TIGR01554-phage-major-capsid-protein-HK97-family|podo_cluster.51/PFAM:PF04735.11--Viral-dsDNA-helicase	NO_HOST	0	No		gut	0.870826	1.19105	0.416685	0.248398	0.216249	1.49877	0.180497	NA	0.253668	0.440393	0.539648	0.00214785	0.00420168	0.00290147	0.00892857	0.00374942	0.0110497
SAMEA1906427_a1_ct63509_vs1	IPR007921, IPR038765, IPR031772, IPR002508, IPR007730, IPR036680, IPR006172, IPR036397, IPR012337, IPR017964, IPR023211, IPR004868, IPR043502, IPR008016, IPR036199, IPR008784	CHAP domain, Papain-like cysteine peptidase superfamily, Distal tube protein, N-terminal, N-acetylmuramoyl-L-alanine amidase, catalytic domain, Sporulation-like domain, Sporulation-like domain superfamily, DNA-directed DNA polymerase, family B, Ribonuclease H superfamily, Ribonuclease H-like superfamily, DNA-directed DNA polymerase, family B, conserved site, DNA polymerase, palm domain superfamil…	X	X	0	0	0	0	0	0	0	0	0	0	0	0	0	0	0	0	0	0	SAMEA1906427	Podoviridae__sp._ctKCf1	16404	linear	podo_cluster.36/PFAM:PF05894.11-Terminase|podo_cluster.37/PDB:2PYJ_B-DNA-polymerase-B|VOG0642/UniProt:tr|A0A0N7GFF7_9CAUD-Lower-collar-protein-|podo_cluster.38/PDB:1IJG_K-UPPER-COLLAR-PROTEIN|VOG0645/PDB:4EP0_I-Major-tail-protein|podo_cluster.44/UniProtKB:A6XAD5_9CAUD-Head-protein-	Oscillibacter	2	No		gut	NA	NA	NA	NA	NA	NA	NA	NA	NA	NA	NA	0	0	0	0	0	0
SAMEA1906427_b1_ct1_vs5	IPR011004, IPR024688, IPR001451, IPR035421, IPR038063, IPR005490, IPR004821, IPR014729, IPR011055, IPR016047, IPR001406, IPR020095, IPR020103, IPR020097	Trimeric LpxA-like superfamily, Maltose/galactoside acetyltransferase, Hexapeptide repeat, Terminase, large subunit gp17-like, L,D-transpeptidase catalytic domain-like, L,D-transpeptidase catalytic domain, Cytidyltransferase-like domain, Rossmann-like alpha/beta/alpha sandwich fold, Duplicated hybrid motif, Peptidase M23, Pseudouridine synthase I, TruA, Pseudouridine synthase I, TruA, C-terminal,…	X	X	0	0	0	0	0	0	0	0	0	0	0	0	0	0	0	0	0	0	SAMEA1906427	Siphoviridae__sp._ctcbC1	12000	linear	some_caudo_cluster.b22/PDB:2O0J_A-large-terminase	NO_HOST	0	No		gut	NA	NA	NA	NA	NA	NA	NA	NA	NA	NA	NA	0.052654	0.0168067	0.00335358	0.00892857	0.193261	0.0220994
SAMEA1906427_b1_ct3_vs2	IPR002818, IPR029062, IPR006287, IPR003841, IPR004633, IPR026881	DJ-1/PfpI, Class I glutamine amidotransferase-like, Protein/nucleic acid deglycase DJ-1, Sodium-dependent phosphate transport protein, Na/Pi-cotransporter II-related/YqeW-like protein, WYL domain	X	X	0	0	0	0	0	0	0	0	0	0	0	0	0	0	0	0	0	0	SAMEA1906427	Podoviridae__sp._ctpVU3	5450	linear	unclassified_dsDNA_phage_cluster.41/PDB:3EZK_B-Terminase-large-subunit	NO_HOST	0	No		gut	NA	NA	NA	NA	NA	NA	NA	NA	NA	NA	NA	0	0	0.000582417	0.00297619	0.000708033	0.00552486
SAMEA1906427_b1_ct3_vs4	IPR036100, IPR003699	S-adenosylmethionine:tRNA ribosyltransferase-isomerase, QueA superfamily, S-adenosylmethionine:tRNA ribosyltransferase-isomerase, QueA	X	X	0	0	0	0	0	0	0	0	0	0	0	0	0	0	0	0	0	0	SAMEA1906427	Unclassified_virus__sp._ct0yq3	6339	linear	VOG0254/PFAM:PF16510.4-portal-protein	NO_HOST	0	No		gut	NA	NA	NA	NA	NA	NA	NA	NA	NA	NA	NA	0	0	0	0	0	0
SAMEA1906429_a1_ct157470_vs1	IPR027417, IPR025669, IPR036583, IPR024455, IPR027359, IPR013099, IPR006480, IPR001907, IPR023562, IPR029045, IPR038765, IPR002901, IPR011344, IPR000424, IPR012340, IPR000847, IPR005119, IPR036388, IPR036390, IPR006944, IPR006427, IPR025827, IPR011109, IPR006119, IPR036162, IPR010982, IPR001387, IPR008767, IPR011067, IPR003477, IPR008254, IPR029039, IPR006448, IPR000477, IPR043502, IPR014883, IPR…	P-loop containing nucleoside triphosphate hydrolase, AAA domain, 23S rRNA-intervening sequence superfamily, Phage capsid, Voltage-dependent channel domain superfamily, Potassium channel domain, Bacteriophage holin family, ATP-dependent Clp protease proteolytic subunit, Clp protease proteolytic subunit /Translocation-enhancing protein TepA, ClpP/crotonase-like domain superfamily, Papain-like cyste…	X	X	0	0	0	0	0	0	0	0	0	0	0	0	0	0	0	0	0	0	SAMEA1906429	Siphoviridae__sp._ctxUS1	36900	linear	baits_missed.46/PDB:2FKK_A-Baseplate|baits_missed.152/UniProtKB:R4KJ43_9FIRM-Phage-related-minor-tail-protein-|mtp1_clust25/PFAM:PF04630.11-major-tail-protein|ne1_clust29/PFAM:PF04883.11-type-I-neck-protein|VOG8954/PFAM:PF05521.10-head-tail-joining-protein|VOG0562/CDD:cd08054-Head-Tail-Connector-Protein|baits_missed.388/PFAM:PF06673.10-major-capsid-protein|some_caudo_cluster.f74/PFAM:PF04860.11-p…	Ruminococcaceae	12	No		gut	NA	NA	NA	NA	NA	NA	NA	NA	NA	NA	NA	0	0	0	0	0.000744431	0.00552486
SAMEA1906429_b1_ct2_vs2	IPR004921	Terminase large subunit, T4likevirus-type	X	X	0	0	0	0	0	0	0	0	0	0	0	0	0	0	0	0	0	0	SAMEA1906429	Caudovirales__sp._ctO7i2	6064	linear	baits_missed.296/PDB:5OEA_B-Large-subunit-terminase|VOG0254/PFAM:PF16510.4-portal-protein	NO_HOST	0	No		gut	NA	0.235157	6.30244	NA	0.436511	NA	NA	NA	0.259952	NA	NA	0	0	0.00149346	0.00297619	0.0011219	0.00552486
SAMEA1906430_a1_ct105129_vs1	IPR005564, IPR018873, IPR021145, IPR011335, IPR004612, IPR011856, IPR026870	Major capsid protein GpE, KilA-N, DNA-binding domain, Portal protein, Restriction endonuclease type II-like, Holliday junction resolvase RecU, tRNA endonuclease-like domain superfamily, Zinc-ribbon domain	X	X	0	0	0	0	0	0	0	0	0	0	0	0	0	0	0	0	0	0	SAMEA1906430	Myoviridae__sp._ctcNR1	27000	linear	VOG1887/PDB:3BQW_A-capsid-protein|cdd_cluster.334/CDD:pfam05133-portal-protein|some_caudo_cluster.b3/PDB:4BIL_D-Large-Terminase	Lachnospira	1	No		gut	NA	NA	NA	NA	NA	NA	NA	NA	NA	NA	NA	0.000481916	0.00420168	0	0	0	0
SAMEA1906430_a1_ct59152_vs1	IPR006427, IPR006944, IPR006949, IPR018755, IPR020288, IPR002502, IPR036505, IPR036582, IPR000064, IPR038765, IPR011050, IPR008767, IPR038666, IPR006480, IPR026906, IPR032675	Phage portal protein, HK97, Bacteriophage/Gene transfer agent portal protein, Baseplate protein J-like, Bacteriophage Mu-like, Gp48, Protein of unknown function DUF2634, N-acetylmuramoyl-L-alanine amidase domain, N-acetylmuramoyl-L-alanine amidase/PGRP domain superfamily, Copper amine oxidase-like, N-terminal domain superfamily, Endopeptidase, NLPC/P60 domain, Papain-like cysteine peptidase super…	X	IPR026906	0	0	0	0	0	0	0	1	0	0	0	0	0	0	0	0	0	0	SAMEA1906430	Siphoviridae__sp._ctNP71	13025	linear	some_caudo_cluster.c64/PFAM:PF04865.13-Baseplate-J-like-protein|VOG4589/PDB:2KZ4_A-Putative-head-tail-adaptor|VOG4862/PF10076.8-tail-protein|cdd_cluster.326/CDD:pfam04860-portal-protein|VOG4885/PDB:3CDD_F-43-kDa-tail-protein	Eubacterium	4	No		gut	NA	NA	NA	0.846751	NA	NA	NA	NA	NA	NA	NA	0	0	0	0	0	0
SAMEA1906431_a1_ct100156_vs1	IPR036514, IPR013830, IPR010982, IPR001387, IPR036573, IPR006637, IPR002508, IPR029432, IPR006480, IPR009660, IPR009636, IPR013320	SGNH hydrolase superfamily, SGNH hydrolase-type esterase domain, Lambda repressor-like, DNA-binding domain superfamily, Cro/C1-type helix-turn-helix domain, Carbohydrate-binding module superfamily 5/12, Clostridial hydrophobic repeat, N-acetylmuramoyl-L-alanine amidase, catalytic domain, Siphovirus Gp37-like protein, Bacteriophage holin family, Bacteriophage A500, Gp15, Capsid assembly scaffoldin…	X	IPR036573, IPR013320	0	0	0	0	0	0	0	0	0	0	0	0	0	0	1	0	1	0	SAMEA1906431	Siphoviridae__sp._ctCbr1	18440	linear	baits_missed.118/UniProtKB:R2PRN9_9ENTE-tail-tape-measure-protein-|VOG0697/PFAM:PF11114.7-Minor-capsid-protein|cdd_cluster.145/CDD:cd08053-Head-Tail-Connector-Protein|baits_missed.446/PDB:5UU5_D-Major-capsid-protein|some_caudo_cluster.e75/PFAM:PF06810.10-minor-structural-protein	Dorea	2	No		gut	NA	NA	NA	NA	NA	NA	NA	NA	0.367618	NA	NA	0	0	0	0	0	0
SAMEA1906431_a1_ct139472_vs1	IPR036614, IPR008822, IPR041685, IPR027417, IPR001650, IPR006935, IPR014001, IPR006437, IPR004921, IPR014819, IPR002500	Holliday junction resolvase RusA-like superfamily, Holliday junction resolvase RusA-like, AAA domain, group 15, P-loop containing nucleoside triphosphate hydrolase, Helicase, C-terminal, Helicase/UvrB, N-terminal, Helicase superfamily 1/2, ATP-binding domain, Bacteriophage terminase, large subunit, Terminase large subunit, T4likevirus-type, Primase, C-terminal 2, Phosphoadenosine phosphosulphate …	X	X	0	0	0	0	0	0	0	0	0	0	0	0	0	0	0	0	0	0	SAMEA1906431	Myoviridae__sp._ctq1q1	13324	linear	some_caudo_cluster.a12/PDB:5OEA_B-large-terminase|some_caudo_cluster.d225/PFAM:PF06056.11-Small-Terminase	Blautia	2	No		gut	NA	NA	NA	NA	NA	NA	NA	NA	NA	NA	NA	0	0	0	0	0	0
SAMEA1906431_a1_ct153930_vs1	IPR011344, IPR000424, IPR012340, IPR016136, IPR007694, IPR036185, IPR003593, IPR027417, IPR007693, IPR001387, IPR010982, IPR015927, IPR036286, IPR039418, IPR003115, IPR036086, IPR025669, IPR013520, IPR001357, IPR012337, IPR036397, IPR006054, IPR036420, IPR013762, IPR011010, IPR002104, IPR010998, IPR036388, IPR035069, IPR031807, IPR036619, IPR005021, IPR003615	Single-stranded DNA-binding protein, Primosome PriB/single-strand DNA-binding, Nucleic acid-binding, OB-fold, DNA helicase DnaB, N-terminal/DNA primase DnaG, C-terminal, DNA helicase, DnaB-like, C-terminal, DNA helicase, DnaB-like, N-terminal domain superfamily, AAA+ ATPase domain, P-loop containing nucleoside triphosphate hydrolase, DNA helicase, DnaB-like, N-terminal, Cro/C1-type helix-turn-hel…	X	X	0	0	0	0	0	0	0	0	0	0	0	0	0	0	0	0	0	0	SAMEA1906431	Siphoviridae__sp._ctzeB1	21496	linear	unclassified_dsDNA_phage_cluster.356/PDB:3BGW_F-DNAB-Like-Replicative-Helicase|some_caudo_cluster.b5/PFAM:PF03354.14-Large-Terminase|some_caudo_cluster.d20/PDB:2JES_G-PORTAL-PROTEIN	NO_HOST	0	No		gut	NA	NA	NA	NA	NA	NA	NA	NA	NA	NA	NA	0.00211004	0.00420168	0.00282975	0.00595238	0	0
SAMEA1906431_a1_ct183674_vs1	IPR021145, IPR006428, IPR030392, IPR006528, IPR025580, IPR014918, IPR018597, IPR036388, IPR036390, IPR021361, IPR021146, IPR010064	Portal protein, Portal protein, SPP1-type, Intramolecular chaperone auto-processing domain, Phage head morphogenesis domain, Protein of unknown function DUF4355, Phage tail tube protein 3, Bacteriophage Tuc2009, YjcQ, Winged helix-like DNA-binding domain superfamily, Winged helix DNA-binding domain superfamily, Protein of unknown function DUF2829, Phage gp6-like head-tail connector protein, Bacte…	X	X	0	0	0	0	0	0	0	0	0	0	0	0	0	0	0	0	0	0	SAMEA1906431	Siphoviridae__sp._ctlc71	17761	linear	VOG0704/PF05657.10-tail-component|some_caudo_cluster.g575/PFAM:PF04883.11-putative-tail-component|hc1_clust23/PDB:2KX4_A-head-closure-knob|cdd_cluster.147/CDD:cd08055-Head-Tail-Connector-Protein|some_caudo_cluster.e175/PDB:2XD8_E-major-capsid-protein|some_caudo_cluster.g578/PDB:6B0X_d-Major-capsid-protein|some_caudo_cluster.b8/PFAM:PF06152.10-minor-capsid-protein|some_caudo_cluster.c7/PDB:5A20_A-…	NO_HOST	0	No		gut	NA	NA	NA	NA	NA	NA	NA	NA	NA	NA	NA	0	0	0	0	0	0
SAMEA1906431_a1_ct184721_vs1	IPR000064, IPR038765, IPR035421, IPR006517, IPR006944, IPR003615, IPR021027, IPR010095, IPR001959, IPR018964, IPR019228, IPR010090	Endopeptidase, NLPC/P60 domain, Papain-like cysteine peptidase superfamily, Terminase, large subunit gp17-like, Archaeophage PsiM2, terminase large subunit, Bacteriophage/Gene transfer agent portal protein, HNH nuclease, Transposase, putative, helix-turn-helix domain, Transposase IS605, OrfB, C-terminal, Probable transposase, IS891/IS1136/IS1341, Bacteriophage phiJL001, Gp84, C-terminal, Bacterio…	X	X	0	0	0	0	0	0	0	0	0	0	0	0	0	0	0	0	0	0	SAMEA1906431	Myoviridae__sp._ct69k1	24500	linear	baits_missed.9/PFAM:PF10145.8-minor-tail-protein|VOG1418/PFAM:PF05100.11-Phage-minor-tail-protein-L|baits_missed.427/PFAM:PF13550.5-tail-protein|some_caudo_cluster.d115/PDB:4BIL_D-Large-Terminase|VOG4556/PDB:3KDR_C-Portal-Protein	Mitsuokella	1	No		gut	NA	NA	NA	NA	NA	NA	NA	NA	NA	NA	NA	0	0	0	0	0	0
SAMEA1906431_a1_ct210537_vs1	IPR011856, IPR020588, IPR027417, IPR013765, IPR020587, IPR029052, IPR004843, IPR004150, IPR013840, IPR012340, IPR013839, IPR001098, IPR002298, IPR002562, IPR036397, IPR043502, IPR012337, IPR012334, IPR024408, IPR006531, IPR007048, IPR013783, IPR035986, IPR000601, IPR006949, IPR036098, IPR023451, IPR036926, IPR011032, IPR020818, IPR037124, IPR020046, IPR002421, IPR008918, IPR029060, IPR036279, IPR…	tRNA endonuclease-like domain superfamily, DNA recombination and repair protein RecA-like, ATP-binding domain, P-loop containing nucleoside triphosphate hydrolase, DNA recombination and repair protein RecA, DNA recombination and repair protein RecA, monomer-monomer interface, Metallo-dependent phosphatase-like, Calcineurin-like phosphoesterase domain, ApaH type, NAD-dependent DNA ligase, OB-fold,…	IPR013783, IPR000601	IPR013783, IPR000601	1	0	0	0	0	0	0	0	1	0	0	0	0	0	0	0	0	0	SAMEA1906431	Myoviridae__sp._ctP2k1	81594	linear	cdd_cluster.54/CDD:PHA02533-large-terminase-protein|prtl_clust34/PDB:5NGD_C-portal|mcp_clust35/PDB:1IF0_A-major-capsid-protein|baits_missed.443/PDB:5IV5_HH-Baseplate-wedge-protein|VOG1353/PFAM:PF05069.12-Phage-virion-morphogenesis-family|some_caudo_cluster.g100/PFAM:PF10145.8-minor-tail-protein|cdd_cluster.2/CDD:COG3628-baseplate-assembly-protein|cdd_cluster.135/CDD:TIGR02243-putative-baseplate-a…	NO_HOST	0	No		gut	NA	NA	NA	NA	NA	NA	NA	NA	NA	NA	NA	0	0	0	0	0	0
SAMEA1906431_a1_ct21788_vs1	IPR027417, IPR011855, IPR022345, IPR036890, IPR004358, IPR036097, IPR001789, IPR003661, IPR003594, IPR005467, IPR011006, IPR001451, IPR011004, IPR006428, IPR021145, IPR024455, IPR040751, IPR035421, IPR006437, IPR035412, IPR014054, IPR007119, IPR010572, IPR015422, IPR001085, IPR015421, IPR019798, IPR039429, IPR015424, IPR010064, IPR034690, IPR013168, IPR033907, IPR023346, IPR002196, IPR013491, IPR…	P-loop containing nucleoside triphosphate hydrolase, Phage major tail protein TP901-1, Bacteriophage 69, Orf23, major tail protein, Histidine kinase/HSP90-like ATPase superfamily, Signal transduction histidine kinase-related protein, C-terminal, Signal transduction histidine kinase, dimerisation/phosphoacceptor domain superfamily, Signal transduction response regulator, receiver domain, Signal tr…	IPR013783	IPR013783	1	0	0	0	0	0	0	0	0	0	0	0	0	0	0	0	0	0	SAMEA1906431	Siphoviridae__sp._ct2y51	53459	linear	baits_missed.67/UniProtKB:L7VLC1_CLOSH-tail-protein-|baits_missed.67/UniProtKB:L7VLC1_CLOSH-tail-protein-|baits_missed.542/PDB:3GS9_A-tail-protein|some_caudo_cluster.g131/PDB:5LY8_A-Distal-Tail-protein|tmp1_clust15/Uniprot:T2PM72_GARVA-tail-tape-measure|some_caudo_cluster.g111/PFAM:PF12363.7-tail-assembly-chaperone-protein|some_caudo_cluster.g689/PDB:5A21_H-PORTAL-PROTEIN|baits_missed.310/PFAM:PF…	Blautia	1	No		gut	NA	NA	NA	NA	NA	NA	NA	NA	NA	NA	NA	0.000595652	0.00420168	0	0	0	0
SAMEA1906431_a1_ct61788_vs1	IPR036286, IPR001387, IPR039418, IPR015927, IPR025405, IPR004797, IPR004477, IPR036866, IPR001279, IPR035681, IPR004570, IPR000462, IPR043130, IPR010998, IPR011010, IPR013762, IPR002104, IPR016151, IPR007695, IPR009660, IPR043502, IPR036116, IPR013783, IPR003961, IPR036278, IPR007156, IPR023353, IPR036779, IPR018392, IPR013168, IPR002053, IPR017853, IPR003959, IPR019489, IPR041546, IPR028299, IPR…	LexA/Signal peptidase-like superfamily, Cro/C1-type helix-turn-helix domain, LexA-like, Peptidase S24/S26A/S26B/S26C, Domain of unknown function DUF4131, Competence protein ComEC/Rec2, ComEC/Rec2-related protein, Ribonuclease Z/Hydroxyacylglutathione hydrolase-like, Metallo-beta-lactamase, ComA-like, MBL domain, CDP-diacylglycerol--glycerol-3-phosphate 3-phosphatidyltransferase, CDP-alcohol phosp…	IPR013783	IPR036116, IPR013783, IPR036278	1	0	0	0	0	0	0	0	0	0	0	1	0	0	0	1	0	0	SAMEA1906431	Siphoviridae__sp._ctUvR1	51104	linear	some_caudo_cluster.d225/PFAM:PF06056.11-Small-Terminase|some_caudo_cluster.a39/PDB:5OEA_B-large-terminase|VOG0691/PFAM:PF05133.13-portal-protein|VOG0692/PFAM:PF06152.10-Phage-minor-capsid-protein|some_caudo_cluster.e175/PDB:2XD8_E-major-capsid-protein|cdd_cluster.145/CDD:cd08053-Head-Tail-Connector-Protein|VOG0697/PFAM:PF11114.7-Minor-capsid-protein|mtp1_singleton19/PFAM:PF16461.4-major-tail-prot…	Clostridium	2	No		gut	NA	NA	NA	NA	NA	NA	NA	NA	NA	NA	NA	0.0188542	0.012605	0.0261314	0.0119048	0.0313445	0.0110497
SAMEA1906431_a1_ct74208_vs1	IPR021451, IPR001119, IPR010090, IPR019289, IPR029058, IPR003838, IPR025857, IPR011010, IPR002104, IPR013762, IPR025272, IPR002502, IPR036505, IPR011231, IPR002825, IPR029045, IPR014507, IPR006949, IPR025280, IPR018306, IPR031807, IPR035069, IPR006429, IPR006498, IPR009734, IPR025601, IPR003439, IPR003593, IPR027417, IPR017871, IPR017441, IPR000719, IPR008271, IPR003343, IPR022038, IPR011009, IPR…	Protein of unknown function DUF3102, S-layer homology domain, Phage tail tape measure protein, Bacteriophage tail protein Gp41, putative, Alpha/Beta hydrolase fold, ABC transporter permease protein domain, MacB-like periplasmic core domain, DNA breaking-rejoining enzyme, catalytic core, Integrase, catalytic domain, Integrase-like, catalytic domain superfamily, Domain of unknown function DUF4065, …	IPR003343	IPR003343, IPR022038, IPR008964	0	0	1	1	0	0	0	0	0	0	0	0	1	0	0	0	0	0	SAMEA1906431	Siphoviridae__sp._ctDMf1	53360	linear	cdd_cluster.354/CDD:pfam05876-terminase-large-subunit-(GpA)|ad1_clust56/PDB:2L6Q_A-head-to-tail-adaptor|VOG0833/PFAM:PF05136.12-Phage-portal-protein|some_caudo_cluster.f220/PDB:1OHG_E-MAJOR-CAPSID-PROTEIN|mcp_singleton10/PFAM:PF10124.8-major-capsid-protein|VOG0839/PFAM:PF06763.10-minor-tail-protein|VOG8876/PDB:5A21_G-PORTAL-PROTEIN|some_caudo_cluster.d71/PDB:3J9Q_Q-tail-sheath-tube|some_caudo_clu…	Unknown	1	No		gut	NA	NA	0.18858	NA	0.322066	NA	NA	NA	NA	NA	NA	0	0	0	0	0	0
SAMEA1906431_b1_ct4_vs2	IPR011740, IPR011010, IPR002104, IPR013762, IPR010998, IPR032876, IPR019228, IPR013491, IPR000064, IPR038765	Protein of unknown function DUF2460, DNA breaking-rejoining enzyme, catalytic core, Integrase, catalytic domain, Integrase-like, catalytic domain superfamily, Integrase/recombinase, N-terminal, Tip attachment protein J, Bacteriophage phiJL001, Gp84, N-terminal, Caudovirus, tape measure, N-terminal, Endopeptidase, NLPC/P60 domain, Papain-like cysteine peptidase superfamily	X	X	0	0	0	0	0	0	0	0	0	0	0	0	0	0	0	0	0	0	SAMEA1906431	Caudovirales__sp._ctCFc4	12421	linear	baits_missed.149/UniProtKB:A0A0Q5ZV75_9FLAO-tail-tape-measure-protein-|VOG6633/PFAM:PF13550.5-tail-protein	NO_HOST	0	No		gut	NA	NA	NA	NA	NA	NA	NA	NA	NA	NA	NA	0	0	0	0	0	0
SAMEA1906432_a1_ct11891	IPR002500, IPR008900, IPR027417, IPR003365	Phosphoadenosine phosphosulphate reductase, Zona occludens toxin, N-terminal, P-loop containing nucleoside triphosphate hydrolase, Viral replication-associated protein, N-terminal	X	X	0	0	0	0	0	0	0	0	0	0	0	0	0	0	0	0	0	0	SAMEA1906432	CRESS_virus__sp._ctmjG891	6680	circular	ino_cluster.74/PFAM:PF05707.11--Zonular-occludens-toxin-(Zot)|circoviridae_cluster.0/PFAM:PF01057.16-Rep-protein	Lachnospiraceae	1	No		gut	NA	NA	NA	NA	NA	NA	NA	NA	NA	NA	NA	0	0	0	0	0	0
SAMEA1906432_a1_ct135239_vs1	IPR027417, IPR008900, IPR003732, IPR023509	P-loop containing nucleoside triphosphate hydrolase, Zona occludens toxin, N-terminal, D-aminoacyl-tRNA deacylase DTD, D-aminoacyl-tRNA deacylase-like superfamily	X	X	0	0	0	0	0	0	0	0	0	0	0	0	0	0	0	0	0	0	SAMEA1906432	Inoviridae__sp._ctGVW1	9150	linear	ino_cluster.12/PFAM:PF05707.11--Zonular-occludens-toxin-(Zot)|ino_cluster.12/PFAM:PF05707.11--Zonular-occludens-toxin-(Zot)	Lachnospiraceae	9	No		gut	NA	NA	NA	NA	NA	NA	NA	NA	1.92149	NA	NA	0.00415928	0.012605	0	0	0.00135288	0.00552486
SAMEA1906432_a1_ct33292_vs1	IPR006521, IPR002053, IPR013168, IPR017853, IPR003838, IPR004513, IPR040690, IPR010090, IPR037026, IPR022225, IPR005151, IPR029045, IPR036034, IPR001478, IPR025246, IPR012337, IPR001584, IPR006949, IPR014507, IPR011055, IPR016047, IPR027477, IPR036188, IPR003953, IPR004393, IPR022412, IPR037128, IPR036068, IPR013785, IPR002638, IPR027277, IPR003439, IPR017871, IPR027417, IPR000477, IPR043502, IPR…	Tail protein I, Glycoside hydrolase, family 25, Cpl-7 lysozyme, C-terminal, Glycoside hydrolase superfamily, ABC transporter permease protein domain, Cell division protein FtsX, FtsX, extracellular domain, Phage tail tape measure protein, Vgr protein, OB-fold domain superfamily, Phage tail fibre protein, Tail specific protease, ClpP/crotonase-like domain superfamily, PDZ superfamily, PDZ domain, …	X	X	0	0	0	0	0	0	0	0	0	0	0	0	0	0	0	0	0	0	SAMEA1906432	Myoviridae__sp._ctQAf1	26682	linear	some_caudo_cluster.g100/PFAM:PF10145.8-minor-tail-protein|some_caudo_cluster.d244/PDB:3CDD_F-tail-protein|cdd_cluster.327/CDD:pfam04865-Baseplate-J-like-protein|VOG0574/PFAM:PF09684.9-Phage-tail-protein|baits_missed.184/PFAM:PF12571.7-Phage-tail-collar-fibre-protein	Roseburia	1	No		gut	0.248243	0.295842	0.329979	0.28439	1.49051	6.34657	0.177441	0.23848	1.20054	0.767795	0.723188	0.0142167	0.0462185	0.0177741	0.0446429	0.0306827	0.0441989
SAMEA1906432_a1_ct36079_vs1	IPR008964, IPR003343, IPR011010, IPR002104, IPR013762, IPR010998, IPR021145, IPR006528, IPR031807, IPR035069, IPR003593, IPR036388, IPR036390, IPR004605, IPR008824, IPR041445, IPR027417, IPR008823, IPR006437, IPR004921, IPR001539, IPR000085, IPR011114, IPR010994, IPR036267, IPR003583, IPR036192, IPR007838, IPR036366, IPR002502, IPR036505, IPR036365, IPR002305, IPR014729	Invasin/intimin cell-adhesion fragments, Bacterial Ig-like, group 2, DNA breaking-rejoining enzyme, catalytic core, Integrase, catalytic domain, Integrase-like, catalytic domain superfamily, Integrase/recombinase, N-terminal, Portal protein, Phage head morphogenesis domain, HicB-like antitoxin of toxin-antitoxin system, TTHA1013/TTHA0281-like, AAA+ ATPase domain, Winged helix-like DNA-binding dom…	IPR003343	IPR008964, IPR003343	0	0	1	0	0	0	0	0	0	0	0	0	1	0	0	0	0	0	SAMEA1906432	Myoviridae__sp._ctO2V1	18450	linear	some_caudo_cluster.c7/PDB:5A20_A-PORTAL-PROTEIN|unclassified_dsDNA_phage_cluster.28/PDB:5OEA_B-Large-subunit-terminase|some_caudo_cluster.a12/PDB:5OEA_B-large-terminase|some_caudo_cluster.d225/PFAM:PF06056.11-Small-Terminase|some_caudo_cluster.b8/PFAM:PF06152.10-minor-capsid-protein	Blautia	4	No		gut	NA	NA	NA	NA	NA	NA	NA	NA	NA	NA	NA	0	0	0	0	0.00515482	0.00552486
SAMEA1906434_a1_ct100907_vs1	IPR038765, IPR007921, IPR041633, IPR043519, IPR015421, IPR015424, IPR018755, IPR006480, IPR008201, IPR018989, IPR038628, IPR000943, IPR007630, IPR013324, IPR014284, IPR035089, IPR020287, IPR023399, IPR006949, IPR018392, IPR036779, IPR036162, IPR006119, IPR011109, IPR025827, IPR038109, IPR038559, IPR014986, IPR036412, IPR006379, IPR023214, IPR000150, IPR020288	Papain-like cysteine peptidase superfamily, CHAP domain, Polymerase beta, nucleotidyltransferase, Nucleotidyltransferase superfamily, Pyridoxal phosphate-dependent transferase, major domain, Pyridoxal phosphate-dependent transferase, Bacteriophage Mu-like, Gp48, Bacteriophage holin family, Protein of unknown function DUF86, Phage tail tube protein, XkdM-like superfamily, RNA polymerase sigma-70, …	X	X	0	0	0	0	0	0	0	0	0	0	0	0	0	0	0	0	0	0	SAMEA1906434	Myoviridae__sp._ct34N1	21143	linear	baits_missed.487/PFAM:PF04984.13-Tail-sheath|some_caudo_cluster.g544/PFAM:PF09393.9-tail-tube-protein|VOG4885/PDB:3CDD_F-43-kDa-tail-protein|some_caudo_cluster.c64/PFAM:PF04865.13-Baseplate-J-like-protein|VOG4862/PF10076.8-tail-protein	NO_HOST	0	No		gut	0.407221	NA	NA	NA	NA	NA	0.144685	NA	NA	NA	NA	0.0107187	0.0336134	0.00351865	0.00595238	0.0184593	0.0331492
SAMEA1906434_a1_ct117509_vs1	IPR010090, IPR021080, IPR009660, IPR010572, IPR007119, IPR009636, IPR009319, IPR013514	Phage tail tape measure protein, Minor capsid protein, Bacteriophage A500, Gp15, Prophage tail endopeptidase, Phage minor structural protein, N-terminal domain, Capsid assembly scaffolding protein, Bacteriophage A118, Gp4, minor capsid, Protein of unknown function DUF3199, YqbG	X	X	0	0	0	0	0	0	0	0	0	0	0	0	0	0	0	0	0	0	SAMEA1906434	Siphoviridae__sp._ct4wN1	14776	linear	cdd_cluster.365/CDD:pfam06152-minor-capsid-protein|some_caudo_cluster.g100/PFAM:PF10145.8-minor-tail-protein|baits_missed.106/PDB:2X8K_C-DISTAL-TAIL-PROTEIN|some_caudo_cluster.e75/PFAM:PF06810.10-minor-structural-protein|some_caudo_cluster.e17/PDB:4AN5_F-major-capsid-protein|cdd_cluster.145/CDD:cd08053-Head-Tail-Connector-Protein|cdd_cluster.404/CDD:pfam11114-Minor-capsid-protein	Anaerostipes	1	No		gut	NA	NA	NA	NA	NA	NA	NA	NA	NA	NA	NA	0	0	0	0	0	0
SAMEA1906434_a1_ct118561_vs1	IPR006480, IPR036397, IPR023211, IPR012337, IPR043502, IPR000424, IPR012340, IPR031772, IPR036439, IPR016134, IPR002105, IPR017853, IPR002053, IPR018247, IPR008784, IPR027417, IPR008016, IPR036199	Bacteriophage holin family, Ribonuclease H superfamily, DNA polymerase, palm domain superfamily, Ribonuclease H-like superfamily, DNA/RNA polymerase superfamily, Primosome PriB/single-strand DNA-binding, Nucleic acid-binding, OB-fold, Distal tube protein, N-terminal, Dockerin domain superfamily, Dockerin domain, Dockerin type I repeat, Glycoside hydrolase superfamily, Glycoside hydrolase, family …	X	X	0	0	0	0	0	0	0	0	0	0	0	0	0	0	0	0	0	0	SAMEA1906434	Podoviridae__sp._ctSxt1	16008	linear	podo_cluster.36/PFAM:PF05894.11-Terminase|VOG0642/UniProt:tr|A0A0N7GFF7_9CAUD-Lower-collar-protein-|podo_cluster.38/PDB:1IJG_K-UPPER-COLLAR-PROTEIN|VOG0645/PDB:4EP0_I-Major-tail-protein|podo_cluster.44/UniProtKB:A6XAD5_9CAUD-Head-protein-|podo_cluster.37/PDB:2PYJ_B-DNA-polymerase-B	NO_HOST	0	No		gut	NA	NA	NA	NA	NA	NA	NA	NA	NA	NA	NA	0	0	0	0	0.017868	0.00552486
SAMEA1906434_a1_ct136039_vs1	IPR019096, IPR010024, IPR023385, IPR010359, IPR001387, IPR010982, IPR003497, IPR001279, IPR036866, IPR009660, IPR009636, IPR009785, IPR016024, IPR013491, IPR010998, IPR002104, IPR004107, IPR013762, IPR011010, IPR040559, IPR009319, IPR004921, IPR006437, IPR014729, IPR001674, IPR029062, IPR017926, IPR025777, IPR022310, IPR036614, IPR008822, IPR018330, IPR010183, IPR034829, IPR006343	YopX protein, Conserved hypothetical protein CHP1671, YopX-like, C-terminal, IrrE N-terminal-like domain, Cro/C1-type helix-turn-helix domain, Lambda repressor-like, DNA-binding domain superfamily, BRO N-terminal domain, Metallo-beta-lactamase, Ribonuclease Z/Hydroxyacylglutathione hydrolase-like, Bacteriophage A500, Gp15, Capsid assembly scaffolding protein, Lactobacillus prophage Lj928, Orf309,…	X	X	0	0	0	0	0	0	0	0	0	0	0	0	0	0	0	0	0	0	SAMEA1906434	Myoviridae__sp._ctL1X1	34059	linear	some_caudo_cluster.c146/PFAM:PF07261.10-Dna-polymerase-B_2|some_caudo_cluster.a12/PDB:5OEA_B-large-terminase|VOG0691/PFAM:PF05133.13-portal-protein|cdd_cluster.365/CDD:pfam06152-minor-capsid-protein|some_caudo_cluster.e75/PFAM:PF06810.10-minor-structural-protein|baits_missed.167/PDB:3J4U_G-major-capsid-protein|VOG0695/CDD:cd08053-Head-Tail-Connector-Protein|baits_missed.118/UniProtKB:R2PRN9_9ENTE…	NO_HOST	0	No		gut	NA	NA	NA	NA	NA	NA	NA	NA	NA	NA	NA	0	0	0	0	0	0
SAMEA1906434_a1_ct177604_vs1	IPR022038, IPR008964, IPR012892, IPR002502, IPR036505, IPR006480, IPR036458, IPR001991, IPR035412, IPR027417, IPR006437, IPR035966, IPR022953, IPR011404, IPR000023, IPR032066, IPR040696, IPR007760, IPR012347, IPR009078	Ig-like domain, bacterial type, Invasin/intimin cell-adhesion fragments, Gp58-like, N-acetylmuramoyl-L-alanine amidase domain, N-acetylmuramoyl-L-alanine amidase/PGRP domain superfamily, Bacteriophage holin family, Sodium:dicarboxylate symporter superfamily, Sodium:dicarboxylate symporter, Phage terminase large subunit, N-terminal, P-loop containing nucleoside triphosphate hydrolase, Bacteriophag…	X	IPR022038, IPR008964	0	0	0	1	0	0	0	0	0	0	0	0	1	0	0	0	0	0	SAMEA1906434	Siphoviridae__sp._ctUDK1	31607	linear	cdd_cluster.432/CDD:pfam16677-DNA-packaging-protein-gp3|some_caudo_cluster.a5/PDB:5OE8_A-large-terminase|baits_missed.517/PDB:3LJ4_J-Portal-protein|baits_missed.4/PFAM:PF10124.8-Major-capsid-protein	NO_HOST	0	No		gut	NA	NA	NA	NA	NA	NA	NA	NA	NA	NA	NA	0	0	0	0	0	0
SAMEA1906434_a1_ct45942_vs1	IPR038666, IPR008767, IPR008687, IPR010056, IPR024455, IPR005094, IPR027383, IPR013325, IPR013324, IPR036388, IPR014284, IPR013249, IPR007627, IPR007630, IPR019761, IPR011109, IPR036162, IPR006119, IPR025827, IPR025378, IPR038109, IPR003593, IPR027417, IPR002611, IPR006490	Bacteriophage SPP1, head-tail adaptor superfamily, Bacteriophage SPP1, head-tail adaptor, Bacterial mobilisation, Phage replisome organiser, N-terminal domain, Phage capsid, Endonuclease relaxase, MobA/VirD2, Putative zinc-finger, RNA polymerase sigma factor, region 2, RNA polymerase sigma factor, region 3/4-like, Winged helix-like DNA-binding domain superfamily, RNA polymerase sigma-70 like doma…	X	X	0	0	0	0	0	0	0	0	0	0	0	0	0	0	0	0	0	0	SAMEA1906434	Siphoviridae__sp._ctiJ51	13794	linear	unclassified_dsDNA_phage_cluster.358/PDB:4M4W_K-Replicative-helicase|some_caudo_cluster.e251/PDB:2ZC2_B-DnaD-like-replication-protein|baits_missed.91/PFAM:PF04630.11-tail-tube-protein|ne1_clust80/PFAM:PF04883.11-type-I-neck-protein|VOG4589/PDB:2KZ4_A-Putative-head-tail-adaptor|cdd_cluster.146/CDD:cd08054-Head-Tail-Connector-Protein|unclassified_caudo_cluster.20/PFAM:PF06673.10-major-capsid-protein	NO_HOST	0	No		gut	2.74721	1.85034	0.622465	0.354751	0.635371	9.43796	0.349818	0.326678	1.55594	1.3864	0.460107	1.01089	0.340336	0.859898	0.416667	1.17582	0.353591
SAMEA1906435_a1_ct15283	IPR037002, IPR016184, IPR003514, IPR009045, IPR013230	Microviridae F protein superfamily, Capsid/spike protein, ssDNA virus, Microviridae F protein, Hedgehog signalling/DD-peptidase zinc-binding domain superfamily, Peptidase M15A, C-terminal	X	X	0	0	0	0	0	0	0	0	0	0	0	0	0	0	0	0	0	0	SAMEA1906435	Microviridae__sp._ctiue283	5909	circular	Varsani_microviridae_cluster.30/PFAM:PF05840.12-Replication-associated-protein|Varsani_microviridae_cluster.14/PFAM:PF02305.16-Major-capsid-protein	Bacteroides	31	No		gut	NA	NA	NA	NA	NA	NA	NA	NA	NA	NA	NA	0	0	0	0	0	0
SAMEA1906435_a1_ct18852_vs1	IPR026870, IPR036162, IPR006119, IPR006118, IPR013557, IPR018878, IPR005564, IPR032481, IPR007694, IPR003593, IPR027417, IPR021145	Zinc-ribbon domain, Resolvase-like, N-terminal catalytic domain superfamily, Resolvase, N-terminal catalytic domain, Recombinase, conserved site, AntA/AntB antirepressor, ORF6C domain, Major capsid protein GpE, Protein of unknown function DUF5055, DNA helicase, DnaB-like, C-terminal, AAA+ ATPase domain, P-loop containing nucleoside triphosphate hydrolase, Portal protein	X	X	0	0	0	0	0	0	0	0	0	0	0	0	0	0	0	0	0	0	SAMEA1906435	Siphoviridae__sp._ctVPW1	32415	linear	VOG1887/PDB:3BQW_A-capsid-protein|cdd_cluster.334/CDD:pfam05133-portal-protein|podo_cluster.8/PDB:4BIJ_C-Terminase-large-subunit|unclassified_dsDNA_phage_cluster.356/PDB:3BGW_F-DNAB-Like-Replicative-Helicase|baits_missed.20/UniProtKB:A0A0R1V141_9LACO-minor-tail-protein-|baits_missed.371/PDB:3P9A_A-Terminase-small-subunit|baits_missed.143/PDB:2K4Q_A-Major-tail-protein	Unknown	1	No		gut	NA	NA	NA	NA	NA	NA	NA	NA	NA	NA	NA	0.00241682	0.00840336	0.000965436	0.00297619	0	0
SAMEA1906435_a1_ct38947_vs1	IPR011733, IPR001223, IPR008979, IPR017853, IPR006480, IPR003439, IPR017871, IPR027417, IPR003593, IPR006490, IPR011989, IPR016024, IPR036505, IPR002502, IPR038109, IPR006119, IPR025827, IPR036162, IPR011109, IPR003339, IPR011527, IPR036640, IPR007119, IPR010572, IPR006520, IPR008841, IPR038675, IPR016032, IPR018060, IPR009057, IPR018062, IPR020449	Conserved hypothetical CHP02185, integral membrane, Glycoside hydrolase family 18, catalytic domain, Galactose-binding-like domain superfamily, Glycoside hydrolase superfamily, Bacteriophage holin family, ABC transporter-like, ABC transporter, conserved site, P-loop containing nucleoside triphosphate hydrolase, AAA+ ATPase domain, Phage major tail protein, phi13 family, Armadillo-like helical, Ar…	X	X	0	0	0	0	0	0	0	0	0	0	0	0	0	0	0	0	0	0	SAMEA1906435	Siphoviridae__sp._ctxdJ1	22291	linear	baits_missed.91/PFAM:PF04630.11-tail-tube-protein|baits_missed.118/UniProtKB:R2PRN9_9ENTE-tail-tape-measure-protein-|VOG4633/PDB:2X8K_A-DISTAL-TAIL-PROTEIN|VOG4828/PDB:3GS9_A-tail-protein	NO_HOST	0	No		gut	NA	NA	0.836496	NA	NA	NA	NA	NA	NA	NA	NA	0	0	0	0	0.00392862	0.00552486
SAMEA1906435_a1_ct96839_vs1	IPR006437, IPR035412, IPR035413, IPR021361, IPR010056, IPR005335, IPR009785, IPR011067, IPR003477, IPR009636, IPR006528, IPR021145, IPR011344, IPR000424, IPR012340, IPR017482, IPR019080, IPR011604, IPR011335, IPR004590, IPR018330	Bacteriophage terminase, large subunit, Phage terminase large subunit, N-terminal, Phage terminase large subunit, C-terminal, Protein of unknown function DUF2829, Phage replisome organiser, N-terminal domain, Terminase small subunit, Lactobacillus prophage Lj928, Orf309, Plasmid maintenance toxin/Cell growth inhibitor, mRNA interferase PemK-like, Capsid assembly scaffolding protein, Phage head mo…	X	X	0	0	0	0	0	0	0	0	0	0	0	0	0	0	0	0	0	0	SAMEA1906435	Myoviridae__sp._ctcx31	16737	linear	some_caudo_cluster.c109/PFAM:PF09681.9-phage-replisome-organiser|cdd_cluster.304/CDD:pfam03592-Terminase-small-subunit|some_caudo_cluster.a5/PDB:5OE8_A-large-terminase|some_caudo_cluster.c65/PDB:2JES_G-PORTAL-PROTEIN|some_caudo_cluster.f108/PFAM:PF06152.10-minor-capsid-protein|some_caudo_cluster.f208/PFAM:PF06810.10-minor-structural-protein|baits_missed.167/PDB:3J4U_G-major-capsid-protein	Dorea	1	No		gut	NA	NA	NA	NA	NA	NA	NA	NA	NA	NA	NA	0	0	0	0	0	0
SAMEA1906435_b1_ct1_vs2	IPR011605, IPR035926, IPR006027, IPR006949, IPR025824, IPR003753, IPR020579, IPR000477, IPR043502, IPR022225, IPR008964, IPR001119, IPR038765, IPR007921, IPR012327, IPR023095, IPR012263, IPR029063, IPR014245, IPR010026, IPR018755, IPR024232, IPR038503, IPR005531	NusB antitermination factor, NusB-like superfamily, NusB/RsmB/TIM44, Baseplate protein J-like, OB-fold nucleic acid binding domain, Exonuclease VII, large subunit, Exonuclease VII, large subunit, C-terminal, Reverse transcriptase domain, DNA/RNA polymerase superfamily, Phage tail fibre protein, Invasin/intimin cell-adhesion fragments, S-layer homology domain, Papain-like cysteine peptidase superf…	X	IPR008964	0	0	0	0	0	0	0	0	0	0	0	0	1	0	0	0	0	0	SAMEA1906435	Myoviridae__sp._ctfNY1	13527	linear	cdd_cluster.327/CDD:pfam04865-Baseplate-J-like-protein|VOG4862/PF10076.8-tail-protein	NO_HOST	0	No		gut	NA	NA	NA	NA	NA	NA	NA	NA	NA	NA	NA	0	0	0	0	0.000912818	0.00552486
SAMEA1906436_a1_ct103835_vs1	IPR011113, IPR003593, IPR004665, IPR011129, IPR027417, IPR011112, IPR000194, IPR012340, IPR011004, IPR036366, IPR036365, IPR016133, IPR024411, IPR005335, IPR038713, IPR012337, IPR033390, IPR036397, IPR009270, IPR040538, IPR002104, IPR013762, IPR011010, IPR010998, IPR004107, IPR001387, IPR010982, IPR014054, IPR010024, IPR023385, IPR019096, IPR002694, IPR036977, IPR006480, IPR026870, IPR007829, IPR…	Rho termination factor, RNA-binding domain, AAA+ ATPase domain, Transcription termination factor Rho, Cold shock domain, P-loop containing nucleoside triphosphate hydrolase, Rho termination factor, N-terminal, ATPase, F1/V1/A1 complex, alpha/beta subunit, nucleotide-binding domain, Nucleic acid-binding, OB-fold, Trimeric LpxA-like superfamily, PGBD superfamily, PGBD-like superfamily, Insect cyste…	X	X	0	0	0	0	0	0	0	0	0	0	0	0	0	0	0	0	0	0	SAMEA1906436	Siphoviridae__sp._ctHvD1	43567	linear	baits_missed.20/UniProtKB:A0A0R1V141_9LACO-minor-tail-protein-|mtp1_singleton19/PFAM:PF16461.4-major-tail-protein|VOG0697/PFAM:PF11114.7-Minor-capsid-protein|cdd_cluster.145/CDD:cd08053-Head-Tail-Connector-Protein|some_caudo_cluster.e175/PDB:2XD8_E-major-capsid-protein|VOG0692/PFAM:PF06152.10-Phage-minor-capsid-protein|VOG0691/PFAM:PF05133.13-portal-protein|some_caudo_cluster.a39/PDB:5OEA_B-large…	Lachnospiraceae	18	No		gut	NA	NA	NA	NA	NA	NA	NA	NA	NA	NA	NA	0	0	0	0	0	0
SAMEA1906436_a1_ct130391_vs1	IPR001387, IPR003593, IPR027417, IPR004189, IPR015378, IPR012337, IPR009004, IPR036397, IPR015126, IPR001584, IPR021874, IPR016024, IPR010090, IPR021080, IPR007119, IPR010572, IPR010982, IPR036286, IPR015927, IPR039418, IPR021145, IPR009636, IPR009363, IPR006645, IPR036735, IPR009660, IPR018913, IPR009319, IPR006437, IPR004921, IPR002560	Cro/C1-type helix-turn-helix domain, AAA+ ATPase domain, P-loop containing nucleoside triphosphate hydrolase, Bacteriophage Mu, transposase, Transposase-like, Mu, C-terminal, Ribonuclease H-like superfamily, Transposase, Mu, C-terminal, Ribonuclease H superfamily, Mu DNA binding, I gamma subdomain, Integrase, catalytic core, Bacteriophage Mu, Gp27, Armadillo-type fold, Phage tail tape measure pro…	X	X	0	0	0	0	0	0	0	0	0	0	0	0	0	0	0	0	0	0	SAMEA1906436	Siphoviridae__sp._ctall1	30114	linear	some_caudo_cluster.a12/PDB:5OEA_B-large-terminase|VOG0691/PFAM:PF05133.13-portal-protein|cdd_cluster.365/CDD:pfam06152-minor-capsid-protein|some_caudo_cluster.e75/PFAM:PF06810.10-minor-structural-protein|baits_missed.167/PDB:3J4U_G-major-capsid-protein|cdd_cluster.145/CDD:cd08053-Head-Tail-Connector-Protein|VOG0697/PFAM:PF11114.7-Minor-capsid-protein|some_caudo_cluster.g100/PFAM:PF10145.8-minor-t…	Ruminococcus	25	No	SAMEA2737718_a1_ct1205_vs1@Siphoviridae__sp._ct1Gu1_CRISPR_28_spacer_5|SAMEA2737718_a1_ct1205_vs1@Siphoviridae__sp._ct1Gu1_CRISPR_28_spacer_1	gut	NA	NA	0.35537	0.540739	1.60653	NA	0.226736	0.333709	1.68166	NA	NA	0.00370392	0.00420168	0.00138358	0.00297619	0.00658973	0.0110497
SAMEA1906436_a1_ct130466_vs1	IPR036837, IPR027470, IPR002524, IPR027469, IPR009826, IPR018392, IPR015867, IPR003740, IPR019264, IPR018268, IPR001848, IPR036838, IPR027486, IPR006949, IPR013766, IPR005746, IPR036249, IPR017937, IPR036291, IPR006139, IPR029752, IPR006140, IPR003724, IPR027417, IPR009000, IPR024455, IPR004921, IPR006437	Cation efflux protein, cytoplasmic domain superfamily, Cation efflux protein, cytoplasmic domain, Cation efflux protein, Cation efflux transmembrane domain superfamily, DNA circulation, N-terminal, LysM domain, Nitrogen regulatory protein PII/ATP phosphoribosyltransferase, C-terminal, Uncharacterised membrane protein YitT, Domain of unknown function DUF2179, Ribosomal protein S10, conserved site,…	X	X	0	0	0	0	0	0	0	0	0	0	0	0	0	0	0	0	0	0	SAMEA1906436	Myoviridae__sp._ct6dq1	17508	linear	VOG4691/PFAM:PF04865.13-Baseplate-J-like-protein|cdd_cluster.304/CDD:pfam03592-Terminase-small-subunit|some_caudo_cluster.a12/PDB:5OEA_B-large-terminase|mcp_clust35/PDB:1IF0_A-major-capsid-protein	NO_HOST	0	No		gut	0.298032	0.419535	0.345954	1.31375	3.68252	4.06191	0.41291	0.858698	0.344877	0.653083	0.449414	0.0249494	0.0504202	0.0103117	0.0386905	0.0239547	0.0441989
SAMEA1906436_a1_ct157892_vs1	IPR013320, IPR008979, IPR007119, IPR010572, IPR029045, IPR023562, IPR001907, IPR036505, IPR002502, IPR000055, IPR005021, IPR010064, IPR024455, IPR006490, IPR006944, IPR006427, IPR017853, IPR001223, IPR022749, IPR029063, IPR038333, IPR003356, IPR025827, IPR006119, IPR036162, IPR011109, IPR038109, IPR016024, IPR001387, IPR010982, IPR021146, IPR006450, IPR006480, IPR008767, IPR038666, IPR006520, IPR…	Concanavalin A-like lectin/glucanase domain superfamily, Galactose-binding-like domain superfamily, Phage minor structural protein, N-terminal domain, Prophage tail endopeptidase, ClpP/crotonase-like domain superfamily, Clp protease proteolytic subunit /Translocation-enhancing protein TepA, ATP-dependent Clp protease proteolytic subunit, N-acetylmuramoyl-L-alanine amidase/PGRP domain superfamily,…	X	IPR013320	0	0	0	0	0	0	0	0	0	0	0	0	0	0	1	0	0	0	SAMEA1906436	Siphoviridae__sp._ctPih1	28109	linear	VOG4828/PDB:3GS9_A-tail-protein|VOG4633/PDB:2X8K_A-DISTAL-TAIL-PROTEIN|baits_missed.152/UniProtKB:R4KJ43_9FIRM-Phage-related-minor-tail-protein-|baits_missed.91/PFAM:PF04630.11-tail-tube-protein|ne1_clust80/PFAM:PF04883.11-type-I-neck-protein|VOG4589/PDB:2KZ4_A-Putative-head-tail-adaptor|cdd_cluster.146/CDD:cd08054-Head-Tail-Connector-Protein|unclassified_caudo_cluster.20/PFAM:PF06673.10-major-ca…	Lawsonibacter	1	No		gut	0.482942	NA	2.24152	NA	0.55361	NA	0.202506	1.07973	0.702317	NA	NA	0.00603098	0.0252101	0.00601957	0.0178571	0.011962	0.038674
SAMEA1906436_a1_ct17713_vs1	IPR006490, IPR008841, IPR008577, IPR010090, IPR006944, IPR010572, IPR007119, IPR024455, IPR023562, IPR001907, IPR029045	Phage major tail protein, phi13 family, Siphovirus-type tail component, Putative viral structural protein (DUF859), Phage tail tape measure protein, Bacteriophage/Gene transfer agent portal protein, Prophage tail endopeptidase, Phage minor structural protein, N-terminal domain, Phage capsid, Clp protease proteolytic subunit /Translocation-enhancing protein TepA, ATP-dependent Clp protease proteol…	X	X	0	0	0	0	0	0	0	0	0	0	0	0	0	0	0	0	0	0	SAMEA1906436	Siphoviridae__sp._ctZdp1	17162	linear	some_caudo_cluster.f74/PFAM:PF04860.11-portal-protein|some_caudo_cluster.f106/PFAM:PF10145.8-minor-tail-protein|VOG4633/PDB:2X8K_A-DISTAL-TAIL-PROTEIN|VOG4659/PDB:3GS9_A-tail-protein|some_caudo_cluster.f75/PFAM:PF06673.10-major-capsid-protein|ad1_singleton6/CDD:cd08054-head-to-tail-adaptor|mtp1_clust34/PFAM:PF04630.11-major-tail-protein	NO_HOST	0	No		gut	NA	NA	NA	NA	NA	NA	NA	NA	NA	NA	NA	0	0	0.00665696	0.00892857	0.0011267	0.00552486
SAMEA1906436_a1_ct2860_vs1	IPR001098, IPR043502, IPR022595, IPR012340, IPR025580, IPR007539, IPR021146, IPR016032, IPR018597, IPR036388, IPR036390, IPR014883, IPR011856, IPR007409, IPR007630, IPR013324, IPR010064, IPR006528, IPR021145, IPR006428, IPR001387, IPR010982, IPR027417, IPR007936, IPR006520, IPR038675, IPR008841, IPR021229, IPR024410, IPR006437, IPR035412, IPR040751, IPR001650, IPR038718, IPR000330, IPR014001, IPR…	DNA-directed DNA polymerase, family A, palm domain, DNA/RNA polymerase superfamily, Protein of unknown function DUF2815, Nucleic acid-binding, OB-fold, Protein of unknown function DUF4355, Domain of unknown function DUF551, Phage gp6-like head-tail connector protein, Signal transduction response regulator, C-terminal effector, Bacteriophage Tuc2009, YjcQ, Winged helix-like DNA-binding domain supe…	X	X	0	0	0	0	0	0	0	0	0	0	0	0	0	0	0	0	0	0	SAMEA1906436	Siphoviridae__sp._ctGS01	31405	linear	baits_missed.542/PDB:3GS9_A-tail-protein|VOG4713/CDD:cd08055-gp15;-Head-Tail-Connector-Protein|baits_missed.54/PFAM:PF05125.11-major-capsid-protein-P2-family|baits_missed.340/PDB:6B0X_d-major-capsid-protein-HK97-like-fold|VOG4605/PDB:5LY8_A-Distal-Tail-protein|some_caudo_cluster.b23/PFAM:PF06152.10-minor-capsid-protein|some_caudo_cluster.c7/PDB:5A20_A-PORTAL-PROTEIN|some_caudo_cluster.a5/PDB:5OE8…	Dorea	6	No		gut	0.443663	NA	NA	NA	NA	NA	NA	NA	NA	NA	NA	0	0	0	0	0	0
SAMEA1906436_a1_ct31630_vs1	IPR009660, IPR001264, IPR012338, IPR001460, IPR036950, IPR023346, IPR032688, IPR002508, IPR014234, IPR002781, IPR004921, IPR006437, IPR036388, IPR036390, IPR036619, IPR003439, IPR003593, IPR027417, IPR019096, IPR023385, IPR025530, IPR003115, IPR036086, IPR023296, IPR007184, IPR013324, IPR008840, IPR013557, IPR005039, IPR022635, IPR022634, IPR022637, IPR001001, IPR001387, IPR039418, IPR010982, IPR…	Bacteriophage A500, Gp15, Glycosyl transferase, family 51, Beta-lactamase/transpeptidase-like, Penicillin-binding protein, transpeptidase, Penicillin binding protein transglycosylase domain, Lysozyme-like domain superfamily, ABC-2 family transporter protein, N-acetylmuramoyl-L-alanine amidase, catalytic domain, N-acetylmuramoyl-L-alanine amidase CwlD, Transmembrane protein TauE-like, Terminase la…	X	X	0	0	0	0	0	0	0	0	0	0	0	0	0	0	0	0	0	0	SAMEA1906436	Siphoviridae__sp._ctAVO1	60676	linear	some_caudo_cluster.g594/PDB:1Z6A_A-Helicase-of-the-snf2-rad54-family|some_caudo_cluster.c109/PFAM:PF09681.9-phage-replisome-organiser|some_caudo_cluster.a12/PDB:5OEA_B-large-terminase|VOG0691/PFAM:PF05133.13-portal-protein|cdd_cluster.365/CDD:pfam06152-minor-capsid-protein|baits_missed.446/PDB:5UU5_D-Major-capsid-protein|cdd_cluster.145/CDD:cd08053-Head-Tail-Connector-Protein	Ruminococcus	7	No		gut	NA	NA	NA	NA	NA	NA	NA	NA	NA	NA	NA	0	0	0	0	0	0
SAMEA1906436_a1_ct35180_vs1	IPR038718, IPR027417, IPR014001, IPR000330, IPR001650, IPR001387, IPR010982, IPR006944, IPR006427, IPR026325, IPR025463, IPR006490, IPR002068, IPR008978, IPR021229, IPR002901, IPR002502, IPR036505, IPR040613, IPR011017, IPR036162, IPR006119, IPR025827, IPR011109, IPR038109, IPR024437, IPR005021, IPR008577, IPR014937, IPR036287, IPR021146, IPR006480, IPR003439, IPR003593, IPR017871, IPR022025, IPR…	SNF2-like, N-terminal domain superfamily, P-loop containing nucleoside triphosphate hydrolase, Helicase superfamily 1/2, ATP-binding domain, SNF2-related, N-terminal domain, Helicase, C-terminal, Cro/C1-type helix-turn-helix domain, Lambda repressor-like, DNA-binding domain superfamily, Bacteriophage/Gene transfer agent portal protein, Phage portal protein, HK97, Protein of unknown function DUF93…	X	X	0	0	0	0	0	0	0	0	0	0	0	0	0	0	0	0	0	0	SAMEA1906436	Siphoviridae__sp._ct8bh1	71876	linear	baits_missed.46/PDB:2FKK_A-Baseplate|baits_missed.463/UniProtKB:L0L861_9CAUD-minor-structural-protein-|herell_cluster.8/UniProtKB:J9PM59_9CAUD-Minor-structural-protein-putative-tail-fiber-|some_caudo_cluster.g100/PFAM:PF10145.8-minor-tail-protein|some_caudo_cluster.g385/PFAM:PF04630.11-tail-tube-protein|tc1_clust39/PFAM:PF05657.10-tail-completion-protein|unclassified_caudo_cluster.17/PFAM:PF04883…	NO_HOST	0	No		gut	NA	NA	NA	NA	NA	NA	NA	NA	NA	NA	NA	0	0	0.000612695	0.00297619	0	0
SAMEA1906436_a1_ct42085_vs1	IPR006944, IPR006427, IPR006104, IPR008979, IPR036156, IPR013783, IPR006102, IPR038666, IPR008767, IPR010064, IPR034154, IPR009270, IPR004107, IPR002104, IPR010998, IPR011010, IPR013762, IPR006724, IPR006490, IPR007119, IPR010572, IPR011990, IPR019734, IPR004104, IPR036291, IPR000683, IPR016024, IPR024455, IPR014998, IPR021451, IPR023562, IPR029045, IPR001907, IPR018060, IPR018062, IPR009057, IPR…	Bacteriophage/Gene transfer agent portal protein, Phage portal protein, HK97, Glycosyl hydrolases family 2, sugar binding domain, Galactose-binding-like domain superfamily, Beta-Galactosidase/glucuronidase domain superfamily, Immunoglobulin-like fold, Glycoside hydrolase, family 2, immunoglobulin-like beta-sandwich, Bacteriophage SPP1, head-tail adaptor superfamily, Bacteriophage SPP1, head-tail …	IPR013783	IPR013783	1	0	0	0	0	0	0	0	0	0	0	0	0	0	0	0	0	0	SAMEA1906436	Siphoviridae__sp._ct6ic1	37929	linear	some_caudo_cluster.g408/PFAM:PF04883.11-tail-component|VOG4589/PDB:2KZ4_A-Putative-head-tail-adaptor|cdd_cluster.129/CDD:TIGR01560-uncharacterized-phage-protein-(possible-DNA-packaging)|cdd_cluster.127/CDD:TIGR01554-phage-major-capsid-protein-HK97-family|some_caudo_cluster.c10/PDB:3KDR_C-Portal-Protein|some_caudo_cluster.c3/PFAM:PF03354.14-Large-Terminase|VOG4828/PDB:3GS9_A-tail-protein|tmp1_clus…	Faecalibacterium	1	No		gut	NA	NA	NA	NA	NA	NA	NA	NA	NA	NA	NA	0	0	0	0	0	0
SAMEA1906436_a1_ct47911_vs1	IPR023365, IPR005754, IPR009835, IPR006119, IPR011109, IPR036162, IPR038109, IPR033828, IPR004468, IPR029062, IPR017926, IPR017456, IPR027417, IPR000132, IPR003010, IPR036526, IPR003497, IPR025827, IPR027954, IPR025378, IPR016134, IPR036439, IPR002105, IPR017867, IPR023485, IPR036196, IPR004921, IPR000182, IPR016181, IPR008930, IPR008577, IPR029045, IPR005151, IPR002477, IPR036366, IPR036365	Sortase domain superfamily, Sortase family, Sortase B family, Resolvase, N-terminal catalytic domain, DNA-binding recombinase domain, Resolvase-like, N-terminal catalytic domain superfamily, DNA-binding recombinase domain superfamily, CTP synthase GATase domain, CTP synthase, Class I glutamine amidotransferase-like, Glutamine amidotransferase, CTP synthase, N-terminal, P-loop containing nucleosid…	X	X	0	0	0	0	0	0	0	0	0	0	0	0	0	0	0	0	0	0	SAMEA1906436	Siphoviridae__sp._ctaHs1	32871	linear	VOG0254/PFAM:PF16510.4-portal-protein|baits_missed.296/PDB:5OEA_B-Large-subunit-terminase|cdd_cluster.138/CDD:TIGR04387-major-capsid-protein-N4-gp56-family	Clostridiales	1	No		gut	NA	NA	2.22933	NA	NA	NA	NA	NA	NA	NA	NA	0	0	0	0	0	0
SAMEA1906436_a1_ct63944_vs1	IPR006944, IPR006427, IPR001907, IPR023562, IPR029045, IPR006490, IPR005021, IPR018913, IPR010572, IPR007119, IPR024455, IPR025883, IPR003615, IPR002711, IPR036086, IPR003115	Bacteriophage/Gene transfer agent portal protein, Phage portal protein, HK97, ATP-dependent Clp protease proteolytic subunit, Clp protease proteolytic subunit /Translocation-enhancing protein TepA, ClpP/crotonase-like domain superfamily, Phage major tail protein, phi13 family, Terminase large subunit, Lambdalikevirus-type, BppU, N-terminal, Prophage tail endopeptidase, Phage minor structural prot…	X	IPR025883	0	0	0	0	0	1	0	0	0	0	0	0	0	0	0	0	0	0	SAMEA1906436	Siphoviridae__sp._ctSaY1	17808	linear	baits_missed.388/PFAM:PF06673.10-major-capsid-protein|VOG0562/CDD:cd08054-Head-Tail-Connector-Protein|baits_missed.91/PFAM:PF04630.11-tail-tube-protein|baits_missed.118/UniProtKB:R2PRN9_9ENTE-tail-tape-measure-protein-|VOG4633/PDB:2X8K_A-DISTAL-TAIL-PROTEIN|VOG4659/PDB:3GS9_A-tail-protein|VOG8226/PFAM:PF05119.11-terminase-small-subunit|some_caudo_cluster.c80/PFAM:PF03354.14-Large-Terminase|some_c…	Clostridiales	4	No		gut	NA	NA	NA	NA	NA	NA	NA	NA	NA	NA	NA	0	0	0	0	0	0
SAMEA1906436_a1_ct6965_vs1	IPR010861, IPR012337, IPR025246, IPR001584, IPR006429, IPR006521, IPR002295, IPR029063, IPR002941, IPR002052, IPR013762, IPR002104, IPR011010, IPR025503, IPR034829, IPR006343, IPR008866, IPR005564, IPR023562, IPR029045, IPR007757, IPR007694, IPR016136, IPR007693, IPR027417, IPR036185, IPR036365, IPR003646, IPR002477, IPR036366, IPR043502, IPR000477, IPR002500, IPR018117, IPR001525, IPR006935, IPR…	Protein of unknown function DUF1492, Ribonuclease H-like superfamily, Transposase IS30-like HTH domain, Integrase, catalytic core, Phage portal protein, lambda family, Tail protein I, N6 adenine-specific DNA methyltransferase, D21 class, S-adenosyl-L-methionine-dependent methyltransferase, DNA methylase N-4/N-6, DNA methylase, N-6 adenine-specific, conserved site, Integrase-like, catalytic domain…	X	X	0	0	0	0	0	0	0	0	0	0	0	0	0	0	0	0	0	0	SAMEA1906436	Siphoviridae__sp._ctNWs1	60400	linear	crass_cluster.25/PDB:3BH0_A-Helicase-ATPase-REPLICATION|cdd_cluster.354/CDD:pfam05876-terminase-large-subunit-(GpA)|ad1_clust56/PDB:2L6Q_A-head-to-tail-adaptor|VOG0833/PFAM:PF05136.12-Phage-portal-protein|cdd_cluster.308/CDD:pfam03864-major-capsid-protein-E|some_caudo_cluster.d71/PDB:3J9Q_Q-tail-sheath-tube|some_caudo_cluster.g100/PFAM:PF10145.8-minor-tail-protein|cdd_cluster.327/CDD:pfam04865-Ba…	Candidatus Tokpelaia	1	No		gut	NA	NA	NA	NA	NA	NA	NA	NA	NA	NA	NA	0	0	0	0	0	0
SAMEA1906436_a1_ct90277_vs1	IPR007499, IPR009636, IPR009319, IPR000424, IPR011344, IPR012340, IPR003615, IPR021145, IPR019080, IPR011604, IPR011335, IPR035412, IPR006437, IPR036619, IPR013324, IPR006343, IPR034829	Essential recombination function protein, Capsid assembly scaffolding protein, Bacteriophage A118, Gp4, minor capsid, Primosome PriB/single-strand DNA-binding, Single-stranded DNA-binding protein, Nucleic acid-binding, OB-fold, HNH nuclease, Portal protein, YqaJ viral recombinase, Exonuclease, phage-type/RecB, C-terminal, Restriction endonuclease type II-like, Phage terminase large subunit, N-ter…	X	X	0	0	0	0	0	0	0	0	0	0	0	0	0	0	0	0	0	0	SAMEA1906436	Siphoviridae__sp._ctgsu1	21270	linear	baits_missed.446/PDB:5UU5_D-Major-capsid-protein|some_caudo_cluster.e75/PFAM:PF06810.10-minor-structural-protein|cdd_cluster.365/CDD:pfam06152-minor-capsid-protein|VOG0691/PFAM:PF05133.13-portal-protein|some_caudo_cluster.a31/PDB:5OEA_B-large-terminase	NO_HOST	0	No		gut	NA	NA	NA	NA	NA	NA	NA	NA	NA	NA	NA	0	0	0	0	0	0
SAMEA1906436_a1_ct945	IPR009425, IPR021145, IPR006528, IPR003540, IPR019650, IPR008577, IPR011604, IPR011335, IPR016024, IPR010064, IPR036680, IPR002502, IPR036505, IPR013168, IPR007730, IPR002941, IPR001091, IPR029063, IPR002052, IPR001387, IPR010982, IPR024659, IPR036614, IPR008822, IPR012544, IPR037063, IPR002104, IPR011010, IPR013762, IPR010998, IPR012340, IPR000424, IPR011344, IPR035421, IPR006437, IPR004921, IPR…	Single-strand annealing protein SAK3, Portal protein, Phage head morphogenesis domain, ADP ribosyltransferase, Protein of unknown function DUF2513, Putative viral structural protein (DUF859), Exonuclease, phage-type/RecB, C-terminal, Restriction endonuclease type II-like, Armadillo-type fold, Bacteriophage HK97-gp10, putative tail-component, Sporulation-like domain superfamily, N-acetylmuramoyl-L…	X	X	0	0	0	0	0	0	0	0	0	0	0	0	0	0	0	0	0	0	SAMEA1906436	Siphoviridae__sp._ct9fZ945	37231	circular	baits_missed.106/PDB:2X8K_C-DISTAL-TAIL-PROTEIN|baits_missed.118/UniProtKB:R2PRN9_9ENTE-tail-tape-measure-protein-|mtp1_clust32/Uniprot:D3W0E4_9CAUD-major-tail-protein|VOG1277/PDB:5A21_F-PORTAL-PROTEIN|baits_missed.217/PDB:5UU5_D-Major-capsid-protein|baits_missed.324/PFAM:PF04883.11-putative-tail-component|some_caudo_cluster.f108/PFAM:PF06152.10-minor-capsid-protein|some_caudo_cluster.c65/PDB:2JE…	Oscillospiraceae	1	No		gut	NA	NA	NA	NA	NA	NA	NA	NA	NA	NA	NA	0	0	0.00127634	0.00297619	0	0
SAMEA1906436_a1_ct96679_vs1	IPR021145, IPR009057, IPR018060	Portal protein, Homeobox-like domain superfamily, DNA binding HTH domain, AraC-type	X	X	0	0	0	0	0	0	0	0	0	0	0	0	0	0	0	0	0	0	SAMEA1906436	Siphoviridae__sp._ct81T1	6550	linear	some_caudo_cluster.c65/PDB:2JES_G-PORTAL-PROTEIN|podo_cluster.8/PDB:4BIJ_C-Terminase-large-subunit	NO_HOST	0	No		gut	NA	0.238128	0.548592	0.683732	0.328598	4.66842	0.642559	0.40137	1.78122	0.581207	0.42908	0.060202	0.0546218	0.0293349	0.0386905	0.0488338	0.0276243
SAMEA1906436_a1_ct97334_vs1	IPR001463, IPR000477, IPR013230, IPR009045, IPR006480, IPR004792, IPR023166, IPR036188, IPR006949, IPR036397, IPR012337, IPR001584, IPR006521	Sodium:alanine symporter, Reverse transcriptase domain, Peptidase M15A, C-terminal, Hedgehog signalling/DD-peptidase zinc-binding domain superfamily, Bacteriophage holin family, 3-Dehydro-bile acid delta(4,6)-reductase-like, HI0933-like insert domain superfamily, FAD/NAD(P)-binding domain superfamily, Baseplate protein J-like, Ribonuclease H superfamily, Ribonuclease H-like superfamily, Integrase…	X	X	0	0	0	0	0	0	0	0	0	0	0	0	0	0	0	0	0	0	SAMEA1906436	Siphoviridae__sp._ctbwk1	10412	linear	VOG0574/PFAM:PF09684.9-Phage-tail-protein|cdd_cluster.327/CDD:pfam04865-Baseplate-J-like-protein	NO_HOST	0	No		gut	NA	NA	NA	NA	NA	NA	NA	NA	NA	NA	NA	0	0	0.000599817	0.00297619	0	0
SAMEA1906438_a1_ct10890	IPR013762, IPR011010, IPR010998, IPR002104, IPR027417, IPR008900, IPR001387, IPR010982	Integrase-like, catalytic domain superfamily, DNA breaking-rejoining enzyme, catalytic core, Integrase/recombinase, N-terminal, Integrase, catalytic domain, P-loop containing nucleoside triphosphate hydrolase, Zona occludens toxin, N-terminal, Cro/C1-type helix-turn-helix domain, Lambda repressor-like, DNA-binding domain superfamily	X	X	0	0	0	0	0	0	0	0	0	0	0	0	0	0	0	0	0	0	SAMEA1906438	Unclassified_virus__sp._ctXml890	10182	circular	ino_cluster.12/PFAM:PF05707.11--Zonular-occludens-toxin-(Zot)	Ruminococcus	3	No		gut	0.525837	0.194619	0.208817	1.15187	1.07901	0.420836	0.465219	0.284386	0.249958	0.881661	1.05894	0.00125232	0.00420168	0.00251425	0.0119048	0.061871	0.0165746
SAMEA1906438_a1_ct22473_vs1	IPR036366, IPR036505, IPR036365, IPR002477, IPR002502, IPR008767, IPR019096, IPR023385, IPR002941, IPR029063, IPR001091, IPR019650, IPR005021, IPR001907, IPR023562, IPR029045, IPR003115, IPR004437, IPR036086, IPR011856, IPR014883, IPR002500, IPR014729, IPR025874, IPR010090, IPR006490, IPR006480, IPR008841, IPR006944, IPR024455, IPR010064, IPR002711, IPR003615, IPR001387, IPR010982, IPR010359, IPR…	PGBD superfamily, N-acetylmuramoyl-L-alanine amidase/PGRP domain superfamily, PGBD-like superfamily, Peptidoglycan binding-like, N-acetylmuramoyl-L-alanine amidase domain, Bacteriophage SPP1, head-tail adaptor, YopX protein, YopX-like, C-terminal, DNA methylase N-4/N-6, S-adenosyl-L-methionine-dependent methyltransferase, Restriction/modification DNA-methylase, Protein of unknown function DUF2513…	X	X	0	0	0	0	0	0	0	0	0	0	0	0	0	0	0	0	0	0	SAMEA1906438	Siphoviridae__sp._ctznj1	33734	linear	VOG4659/PDB:3GS9_A-tail-protein|VOG4633/PDB:2X8K_A-DISTAL-TAIL-PROTEIN|some_caudo_cluster.g385/PFAM:PF04630.11-tail-tube-protein|unclassified_caudo_cluster.17/PFAM:PF04883.11-putative-tail-component|VOG0562/CDD:cd08054-Head-Tail-Connector-Protein|baits_missed.388/PFAM:PF06673.10-major-capsid-protein|some_caudo_cluster.f74/PFAM:PF04860.11-portal-protein|some_caudo_cluster.c80/PFAM:PF03354.14-Large…	Ruminococcus	22	No		gut	NA	NA	NA	NA	NA	NA	NA	NA	NA	NA	NA	0	0	0	0	0	0
SAMEA1906438_a1_ct47550_vs1	IPR020288, IPR007921, IPR010982, IPR001387, IPR036162, IPR011109, IPR025827, IPR006119, IPR038109, IPR005021, IPR036779, IPR018392, IPR006427, IPR006944, IPR020287, IPR035089, IPR008767, IPR038666, IPR024455, IPR010064, IPR014986, IPR038559, IPR038628, IPR018989, IPR002053, IPR017853, IPR018077, IPR006949, IPR027417, IPR025669, IPR006448, IPR029045, IPR023562, IPR036086, IPR003115, IPR010090, IPR…	Protein of unknown function DUF2634, CHAP domain, Lambda repressor-like, DNA-binding domain superfamily, Cro/C1-type helix-turn-helix domain, Resolvase-like, N-terminal catalytic domain superfamily, DNA-binding recombinase domain, Recombinase zinc beta ribbon domain, Resolvase, N-terminal catalytic domain, DNA-binding recombinase domain superfamily, Terminase large subunit, Lambdalikevirus-type, …	X	X	0	0	0	0	0	0	0	0	0	0	0	0	0	0	0	0	0	0	SAMEA1906438	Siphoviridae__sp._ct1tz1	42167	linear	VOG4862/PF10076.8-tail-protein|some_caudo_cluster.c64/PFAM:PF04865.13-Baseplate-J-like-protein|VOG4885/PDB:3CDD_F-43-kDa-tail-protein|some_caudo_cluster.g100/PFAM:PF10145.8-minor-tail-protein|VOG3891/PFAM:PF09393.9-Phage-tail-tube-protein|VOG4870/PDB:5A21_G-PORTAL-PROTEIN|VOG4589/PDB:2KZ4_A-Putative-head-tail-adaptor|cdd_cluster.129/CDD:TIGR01560-uncharacterized-phage-protein-(possible-DNA-packag…	Ruminococcus	19	No		gut	NA	NA	NA	NA	NA	NA	NA	NA	NA	NA	NA	0	0	0	0	0	0
SAMEA1906438_a1_ct50650_vs1	IPR004919, IPR021139, IPR010090, IPR035451	Domain of unknown function DUF262, NYN domain, limkain-b1-type, Phage tail tape measure protein, Ada-like domain superfamily	X	X	0	0	0	0	0	0	0	0	0	0	0	0	0	0	0	0	0	0	SAMEA1906438	Siphoviridae__sp._ctRH61	22123	linear	baits_missed.108/UniProtKB:R9N4G9_9FIRM-putative-structural-protein-|mcp_clust10/-major-capsid-protein|baits_missed.18/UniProtKB:A0A0H3UZ41_9VIRU-portal-protein-|baits_missed.24/PDB:3EZK_B-Terminase-large-subunit|baits_missed.9/PFAM:PF10145.8-minor-tail-protein	Eubacterium	1	No		gut	NA	NA	NA	NA	NA	NA	NA	NA	NA	NA	NA	0	0	0	0	0.00265148	0.00552486
SAMEA1906438_a1_ct54472_vs1	IPR036782, IPR018841, IPR010359, IPR014729, IPR013762, IPR002104, IPR010998, IPR011010, IPR016024, IPR013557, IPR001387, IPR010982, IPR011856, IPR007560, IPR011335, IPR038713, IPR005335, IPR009319, IPR034154, IPR007694, IPR027417, IPR006166	NE0471-like, N-terminal, Protein of unknown function DUF2442, IrrE N-terminal-like domain, Rossmann-like alpha/beta/alpha sandwich fold, Integrase-like, catalytic domain superfamily, Integrase, catalytic domain, Integrase/recombinase, N-terminal, DNA breaking-rejoining enzyme, catalytic core, Armadillo-type fold, AntA/AntB antirepressor, Cro/C1-type helix-turn-helix domain, Lambda repressor-like,…	X	X	0	0	0	0	0	0	0	0	0	0	0	0	0	0	0	0	0	0	SAMEA1906438	Siphoviridae__sp._ctwZq1	27541	linear	mtp1_singleton19/PFAM:PF16461.4-major-tail-protein|VOG0697/PFAM:PF11114.7-Minor-capsid-protein|VOG0695/CDD:cd08053-Head-Tail-Connector-Protein|some_caudo_cluster.e175/PDB:2XD8_E-major-capsid-protein|VOG9317/PDB:6B0X_d-Major-capsid-protein|VOG0692/PFAM:PF06152.10-Phage-minor-capsid-protein|VOG0691/PFAM:PF05133.13-portal-protein|some_caudo_cluster.a39/PDB:5OEA_B-large-terminase|cdd_cluster.304/CDD:…	Ruminococcaceae	4	No	SAMEA2737721_a1_ct25935_vs1@Siphoviridae__sp._ctwBP1_CRISPR_29_spacer_9	gut	NA	NA	NA	NA	NA	NA	NA	NA	NA	NA	NA	0.00739814	0.0210084	0.00786674	0.0119048	0.0119909	0.0220994
SAMEA1906438_a1_ct72020_vs1	IPR010921, IPR007731, IPR020049, IPR016192, IPR002125, IPR016193, IPR035105, IPR016473, IPR011009, IPR007710, IPR011704, IPR027417, IPR016913, IPR021695, IPR021283, IPR014883, IPR011856, IPR006528, IPR023211, IPR043502, IPR012310, IPR016059, IPR012340, IPR024459, IPR038726, IPR011335, IPR011067, IPR003477, IPR021808, IPR000060, IPR029044, IPR025877, IPR038718, IPR014001, IPR001650, IPR000330, IPR…	Trp repressor/replication initiator, Protein of unknown function DUF669, Protein of unknown function DUF2184, APOBEC/CMP deaminase, zinc-binding, Cytidine and deoxycytidylate deaminase domain, Cytidine deaminase-like, Deoxycytidylate deaminase domain, Deoxycytidylate deaminase, Protein kinase-like domain superfamily, Nucleoside 2-deoxyribosyltransferase, ATPase, dynein-related, AAA domain, P-loop…	X	X	0	0	0	0	0	0	0	0	0	0	0	0	0	0	0	0	0	0	SAMEA1906438	Myoviridae__sp._ct1KE1	59564	linear	prtl_clust4/PDB:3KDR_C-portal|VOG1348/PDB:3CDD_D-tail-protein|VOG4691/PFAM:PF04865.13-Baseplate-J-like-protein|VOG1353/PFAM:PF05069.12-Phage-virion-morphogenesis-family|mcp_clust6/PDB:5WK1_D-major-capsid-protein|ad1_clust44/PFAM:PF13262.5-head-to-tail-adaptor|some_caudo_cluster.b3/PDB:4BIL_D-Large-Terminase|baits_missed.48/PFAM:PF04233.13-Minor-capsid-component|unclassified_caudo_cluster.23/PDB:5…	NO_HOST	0	No		gut	NA	NA	NA	NA	NA	NA	NA	NA	NA	NA	NA	0	0	0.0592502	0.00892857	0.00267239	0.00552486
SAMEA1906438_a1_ct80205_vs1	IPR003343, IPR029045, IPR001907, IPR023562, IPR029052, IPR025189, IPR002104, IPR013762, IPR011010, IPR007855, IPR021027, IPR011335, IPR001387, IPR010982, IPR018875, IPR010998, IPR004107, IPR009899, IPR041895, IPR027417, IPR003714, IPR004919, IPR002125, IPR016193	Bacterial Ig-like, group 2, ClpP/crotonase-like domain superfamily, ATP-dependent Clp protease proteolytic subunit, Clp protease proteolytic subunit /Translocation-enhancing protein TepA, Metallo-dependent phosphatase-like, Protein of unknown function DUF4121, Integrase, catalytic domain, Integrase-like, catalytic domain superfamily, DNA breaking-rejoining enzyme, catalytic core, RNA-dependent RN…	IPR003343	IPR003343	0	0	1	0	0	0	0	0	0	0	0	0	0	0	0	0	0	0	SAMEA1906438	Siphoviridae__sp._ctvyx1	59322	linear	some_caudo_cluster.e128/CDD:cd07386-DNA-polymerase-II-small-subunit|some_caudo_cluster.e132/PDB:3EZK_B-large-terminase|baits_missed.42/PDB:5NGD_C-Portal-protein|VOG7134/PDB:3J7W_E-Major-capsid-protein|hc1_singleton2/PDB:5A21_F-head-closure-knob|baits_missed.465/UniProtKB:E0YJ23_9CAUD-structural-protein-	Blautia	1	No		gut	NA	NA	NA	NA	NA	NA	NA	NA	NA	NA	NA	0	0	0.000748667	0.00297619	0.00364323	0.0165746
SAMEA1906438_a1_ct94844_vs1	IPR014879, IPR016032, IPR036388, IPR003343, IPR008964, IPR002477, IPR036366, IPR017853, IPR002053, IPR036365, IPR010896, IPR035901, IPR000305, IPR003647, IPR012337, IPR001584, IPR015378, IPR036397, IPR027417, IPR003593, IPR008979, IPR013320, IPR009492, IPR030392, IPR010090, IPR011856, IPR010540	Sporulation initiation factor Spo0A, C-terminal, Signal transduction response regulator, C-terminal effector, Winged helix-like DNA-binding domain superfamily, Bacterial Ig-like, group 2, Invasin/intimin cell-adhesion fragments, Peptidoglycan binding-like, PGBD superfamily, Glycoside hydrolase superfamily, Glycoside hydrolase, family 25, PGBD-like superfamily, Nuclease-associated modular DNA-bind…	IPR003343	IPR003343, IPR008964, IPR013320	0	0	1	0	0	0	0	0	0	0	0	0	1	0	1	0	0	0	SAMEA1906438	Siphoviridae__sp._ctcgx1	43315	linear	unclassified_caudo_cluster.4/PDB:3GS9_A-tail-protein|baits_missed.9/PFAM:PF10145.8-minor-tail-protein|baits_missed.421/PDB:2X8K_A-DISTAL-TAIL-PROTEIN	Clostridiales	2	No		gut	NA	NA	NA	NA	NA	NA	NA	NA	NA	NA	NA	0	0	0.000662958	0.00297619	0.00682602	0.0110497
SAMEA1906438_b1_ct6	IPR010982, IPR001387, IPR038713, IPR005335, IPR004107, IPR013762, IPR010998, IPR002104, IPR011010, IPR027417, IPR002611, IPR009319, IPR016024, IPR036388	Lambda repressor-like, DNA-binding domain superfamily, Cro/C1-type helix-turn-helix domain, Terminase small subunit, N-terminal domain superfamily, Terminase small subunit, Integrase, SAM-like, N-terminal, Integrase-like, catalytic domain superfamily, Integrase/recombinase, N-terminal, Integrase, catalytic domain, DNA breaking-rejoining enzyme, catalytic core, P-loop containing nucleoside triphos…	X	X	0	0	0	0	0	0	0	0	0	0	0	0	0	0	0	0	0	0	SAMEA1906438	Siphoviridae__sp._ctcrp6	13076	circular	baits_missed.20/UniProtKB:A0A0R1V141_9LACO-minor-tail-protein-|VOG0692/PFAM:PF06152.10-Phage-minor-capsid-protein|unclassified_dsDNA_phage_cluster.358/PDB:4M4W_K-Replicative-helicase|some_caudo_cluster.d74/PFAM:PF03592.15-Terminase-small-subunit	NO_HOST	0	No		gut	0.311313	NA	NA	0.426269	NA	NA	NA	NA	0.242546	0.684484	0.556334	0	0	0	0	0	0
SAMEA1906440_a1_ct121233_vs1	IPR006944, IPR006427, IPR025272, IPR019096, IPR010024, IPR023385, IPR006439, IPR023198, IPR036412, IPR041492, IPR023214, IPR024455, IPR010064, IPR010998, IPR011010, IPR002104, IPR013762, IPR004107, IPR013520, IPR001357, IPR012337, IPR036420, IPR036397, IPR002508, IPR003615, IPR002711, IPR015927, IPR001387, IPR010982, IPR039418, IPR036286, IPR036388, IPR002765, IPR035439, IPR035386, IPR025269, IPR…	Bacteriophage/Gene transfer agent portal protein, Phage portal protein, HK97, Domain of unknown function DUF4065, YopX protein, Conserved hypothetical protein CHP1671, YopX-like, C-terminal, HAD hydrolase, subfamily IA, Phosphoglycolate phosphatase-like, domain 2, HAD-like superfamily, Haloacid dehalogenase-like hydrolase, HAD superfamily, Phage capsid, Bacteriophage HK97-gp10, putative tail-comp…	IPR024361	IPR024361	0	0	0	0	0	0	1	0	0	0	0	0	0	0	0	0	0	0	SAMEA1906440	Siphoviridae__sp._ctJw81	33950	linear	some_caudo_cluster.g100/PFAM:PF10145.8-minor-tail-protein|some_caudo_cluster.g408/PFAM:PF04883.11-tail-component|cdd_cluster.127/CDD:TIGR01554-phage-major-capsid-protein-HK97-family|some_caudo_cluster.d119/PFAM:PF04586.16-prohead-serine-protease|some_caudo_cluster.c10/PDB:3KDR_C-Portal-Protein|some_caudo_cluster.c3/PFAM:PF03354.14-Large-Terminase|cdd_cluster.5/CDD:COG3747-terminase-small-subunit|…	Alistipes	1	No		gut	NA	NA	NA	NA	NA	NA	NA	NA	NA	NA	NA	0	0	0	0	0.280966	0.00552486
SAMEA1906440_a1_ct126605_vs1	IPR010090, IPR021145	Phage tail tape measure protein, Portal protein	X	X	0	0	0	0	0	0	0	0	0	0	0	0	0	0	0	0	0	0	SAMEA1906440	Siphoviridae__sp._ctio01	18986	linear	hc1_singleton30/PFAM:PF10665.8-head-closure-knob|ad1_clust36/PFAM:PF05135.12-head-to-tail-adaptor|baits_missed.217/PDB:5UU5_D-Major-capsid-protein|some_caudo_cluster.e164/PDB:5A20_A-PORTAL-PROTEIN|some_caudo_cluster.b13/PFAM:PF03354.14-Large-Terminase|some_caudo_cluster.b13/PFAM:PF03354.14-Large-Terminase|some_caudo_cluster.g100/PFAM:PF10145.8-minor-tail-protein|mtp1_clust15/Uniprot:A0A086ZT93_9B…	Bifidobacterium	74	No		gut	NA	NA	NA	NA	NA	NA	NA	NA	NA	NA	NA	0	0	0	0	0	0
SAMEA1906440_a1_ct3831	IPR009414, IPR015947, IPR008160, IPR008593, IPR004921, IPR002500, IPR014729, IPR010026, IPR001387, IPR010982, IPR032066, IPR011109, IPR006119, IPR025827, IPR036162, IPR038109, IPR004026, IPR035451, IPR000843, IPR029021, IPR016130, IPR026893, IPR041131	Protein of unknown function DUF1064, PUA-like superfamily, Collagen triple helix repeat, DNA N-6-adenine-methyltransferase, Terminase large subunit, T4likevirus-type, Phosphoadenosine phosphosulphate reductase, Rossmann-like alpha/beta/alpha sandwich fold, Phage holin, LL-H family, Cro/C1-type helix-turn-helix domain, Lambda repressor-like, DNA-binding domain superfamily, DNA-packaging protein gp…	X	X	0	0	0	0	0	0	0	0	0	0	0	0	0	0	0	0	0	0	SAMEA1906440	Siphoviridae__sp._ctvdg831	42164	circular	cdd_cluster.138/CDD:TIGR04387-major-capsid-protein-N4-gp56-family|VOG0254/PFAM:PF16510.4-portal-protein|baits_missed.296/PDB:5OEA_B-Large-subunit-terminase|cdd_cluster.432/CDD:pfam16677-DNA-packaging-protein-gp3	Clostridiales	2	No		gut	NA	NA	0.459986	NA	NA	NA	NA	NA	NA	NA	NA	0	0	0	0	0	0
SAMEA1906440_a1_ct40056_vs1	IPR029063, IPR002053, IPR013168, IPR017853, IPR036086, IPR003115, IPR003615, IPR002711, IPR011010, IPR004107, IPR013762, IPR010998, IPR002104, IPR025669, IPR027417	S-adenosyl-L-methionine-dependent methyltransferase, Glycoside hydrolase, family 25, Cpl-7 lysozyme, C-terminal, Glycoside hydrolase superfamily, ParB/Sulfiredoxin superfamily, ParB/Sulfiredoxin, HNH nuclease, HNH endonuclease, DNA breaking-rejoining enzyme, catalytic core, Integrase, SAM-like, N-terminal, Integrase-like, catalytic domain superfamily, Integrase/recombinase, N-terminal, Integrase,…	X	X	0	0	0	0	0	0	0	0	0	0	0	0	0	0	0	0	0	0	SAMEA1906440	Siphoviridae__sp._ctq5w1	15655	linear	some_caudo_cluster.d99/PFAM:PF07141.10-terminase-small-subunit|Varsani_microviridae_cluster.0/PFAM:PF05840.12-Replication-associated-protein	Eubacterium	1	No		gut	NA	NA	NA	NA	NA	NA	NA	NA	NA	NA	NA	0	0	0.000968047	0.00297619	0	0
SAMEA1906440_a1_ct42905_vs1	IPR011855, IPR022344, IPR021229, IPR035421, IPR006437, IPR004921, IPR014883, IPR011856, IPR012340, IPR022595, IPR006528, IPR038718, IPR000330, IPR014001, IPR027417, IPR001650, IPR001387, IPR036286, IPR010982, IPR015927, IPR006197, IPR039418, IPR007119, IPR010572, IPR007936, IPR036388, IPR018597, IPR036390, IPR010090, IPR016024, IPR001098, IPR043502, IPR025580, IPR021145, IPR006428	Phage major tail protein TP901-1, Gene transfer agent, major tail protein, Protein of unknown function DUF2800, Terminase, large subunit gp17-like, Bacteriophage terminase, large subunit, Terminase large subunit, T4likevirus-type, VRR-NUC domain, tRNA endonuclease-like domain superfamily, Nucleic acid-binding, OB-fold, Protein of unknown function DUF2815, Phage head morphogenesis domain, SNF2-lik…	X	X	0	0	0	0	0	0	0	0	0	0	0	0	0	0	0	0	0	0	SAMEA1906440	Myoviridae__sp._cti7l1	32793	linear	VOG4713/CDD:cd08055-gp15;-Head-Tail-Connector-Protein|VOG1319/PDB:6B23_B-Major-head-protein|baits_missed.340/PDB:6B0X_d-major-capsid-protein-HK97-like-fold|some_caudo_cluster.b8/PFAM:PF06152.10-minor-capsid-protein|some_caudo_cluster.c7/PDB:5A20_A-PORTAL-PROTEIN|some_caudo_cluster.a12/PDB:5OEA_B-large-terminase|some_caudo_cluster.g594/PDB:1Z6A_A-Helicase-of-the-snf2-rad54-family|some_caudo_cluste…	Ruminococcus	3	No		gut	NA	NA	NA	NA	NA	NA	NA	NA	NA	NA	NA	0.00156822	0.00840336	0	0	0	0
SAMEA1906440_a1_ct82427_vs1	IPR013557, IPR005039, IPR022025, IPR012340, IPR022595, IPR006741, IPR018117, IPR001525, IPR029063, IPR009288, IPR036568, IPR013024, IPR002052, IPR015840, IPR002295, IPR036086, IPR002941, IPR001789, IPR007492, IPR011006, IPR005021, IPR036890, IPR032834, IPR024437, IPR024559, IPR003615, IPR002711, IPR014015, IPR014820, IPR004968, IPR027417, IPR014818, IPR006500, IPR036388, IPR013324, IPR000330, IPR…	AntA/AntB antirepressor, Antirepressor protein, C-terminal, Putative amidoligase enzyme, Nucleic acid-binding, OB-fold, Protein of unknown function DUF2815, Accessory gene regulator B, DNA methylase, C-5 cytosine-specific, active site, C-5 cytosine methyltransferase, S-adenosyl-L-methionine-dependent methyltransferase, Gamma-glutamylcyclotransferase, AIG2-like, Gamma-glutamyl cyclotransferase-lik…	X	X	0	0	0	0	0	0	0	0	0	0	0	0	0	0	0	0	0	0	SAMEA1906440	Siphoviridae__sp._ct6y71	32532	linear	unclassified_caudo_cluster.15/PFAM:PF04735.11-dsDNA-helicase|some_caudo_cluster.c10/PDB:3KDR_C-Portal-Protein|unclassified_caudo_cluster.28/CDD:cd08642-DNA-Polymerase-I|unclassified_caudo_cluster.16/PFAM:PF03354.14-Terminase-large-subunit	Ruminobacter	1	No		gut	NA	NA	NA	NA	NA	NA	NA	NA	NA	NA	NA	0	0	0.00185447	0.00595238	0	0
SAMEA1906441_a1_ct101650_vs1	IPR019096, IPR023385, IPR015927, IPR001387, IPR039418, IPR010982, IPR036286, IPR014001, IPR001650, IPR027417, IPR006935, IPR038729, IPR002347, IPR036291, IPR020904, IPR011004, IPR008822, IPR036614, IPR014819, IPR028259, IPR004107, IPR013762, IPR010998, IPR011010, IPR002104, IPR041657, IPR009061, IPR003607, IPR006674, IPR006675, IPR037522	YopX protein, YopX-like, C-terminal, Peptidase S24/S26A/S26B/S26C, Cro/C1-type helix-turn-helix domain, LexA-like, Lambda repressor-like, DNA-binding domain superfamily, LexA/Signal peptidase-like superfamily, Helicase superfamily 1/2, ATP-binding domain, Helicase, C-terminal, P-loop containing nucleoside triphosphate hydrolase, Helicase/UvrB, N-terminal, Rad50/SbcC-type AAA domain, Short-chain d…	X	X	0	0	0	0	0	0	0	0	0	0	0	0	0	0	0	0	0	0	SAMEA1906441	Podoviridae__sp._cto1T1	19500	linear	baits_missed.296/PDB:5OEA_B-Large-subunit-terminase|some_caudo_cluster.d99/PFAM:PF07141.10-terminase-small-subunit	Dialister	3	No		gut	NA	NA	NA	NA	NA	NA	NA	NA	NA	NA	NA	0	0	0.00132442	0.00595238	0	0
SAMEA1906441_a1_ct102564_vs1	IPR011050, IPR009078, IPR022741, IPR010896, IPR003647, IPR000305, IPR035901, IPR003611, IPR006350	Pectin lyase fold/virulence factor, Ferritin-like superfamily, Bacteriophage B103, Gp8, head fibre, Nuclease-associated modular DNA-binding 1, Intron encoded nuclease repeat, GIY-YIG endonuclease, GIY-YIG endonuclease superfamily, Nuclease associated modular domain 3, Intron endonuclease, group I	X	X	0	0	0	0	0	0	0	0	0	0	0	0	0	0	0	0	0	0	SAMEA1906441	CrAss-like_virus__sp._ctvHD1	15821	linear	crass_cluster.146/PDB:3QC7_A-Head-fiber-protein|crass_cluster.2/PFAM:PF16510.4-portal-protein|crass_cluster.3/PDB:3EZK_B-Terminase-large-subunit	NO_HOST	0	No		gut	NA	NA	NA	NA	NA	NA	NA	NA	NA	NA	NA	0	0	0	0	0	0
SAMEA1906441_a1_ct105308_vs1	IPR004612, IPR011856, IPR011335, IPR008160, IPR041110, IPR009319, IPR013762, IPR011010, IPR010998, IPR004107, IPR002104, IPR025586, IPR010861, IPR030389, IPR027417, IPR021080, IPR009660, IPR009636, IPR019650, IPR040442, IPR005000, IPR015813, IPR007167, IPR008988, IPR038157, IPR017035, IPR029464, IPR025518, IPR010982, IPR001387, IPR021451, IPR035413, IPR005335, IPR038713, IPR035412, IPR006437, IPR…	Holliday junction resolvase RecU, tRNA endonuclease-like domain superfamily, Restriction endonuclease type II-like, Collagen triple helix repeat, Phage-Barnase-EndoU-ColicinE5/D-RelE like nuclease 2, Bacteriophage A118, Gp4, minor capsid, Integrase-like, catalytic domain superfamily, DNA breaking-rejoining enzyme, catalytic core, Integrase/recombinase, N-terminal, Integrase, SAM-like, N-terminal,…	X	X	0	0	0	0	0	0	0	0	0	0	0	0	0	0	0	0	0	0	SAMEA1906441	Siphoviridae__sp._ctGVh1	33141	linear	baits_missed.349/PFAM:PF11114.7-Minor-capsid-protein|cdd_cluster.145/CDD:cd08053-Head-Tail-Connector-Protein|cdd_cluster.365/CDD:pfam06152-minor-capsid-protein|some_caudo_cluster.e23/PFAM:PF05133.13-portal-protein|some_caudo_cluster.a5/PDB:5OE8_A-large-terminase|baits_missed.20/UniProtKB:A0A0R1V141_9LACO-minor-tail-protein-	Clostridia	10	No		gut	NA	0.344118	1.43194	NA	NA	NA	NA	NA	NA	NA	NA	0.000962864	0.00420168	0	0	0	0
SAMEA1906441_a1_ct10816_vs1	IPR006429, IPR006949, IPR029045, IPR023562, IPR008866, IPR006521, IPR025272, IPR009734, IPR008861, IPR036779, IPR018392, IPR006498, IPR010090, IPR005564, IPR019289, IPR037026	Phage portal protein, lambda family, Baseplate protein J-like, ClpP/crotonase-like domain superfamily, Clp protease proteolytic subunit /Translocation-enhancing protein TepA, Bacteriophage lambda, GpA, Tail protein I, Domain of unknown function DUF4065, Myoviridae, GpU, Phage Tail Protein X-like, LysM domain superfamily, LysM domain, Tail tube protein, Phage tail tape measure protein, Major capsi…	X	X	0	0	0	0	0	0	0	0	0	0	0	0	0	0	0	0	0	0	SAMEA1906441	Siphoviridae__sp._ctfV21	28064	linear	some_caudo_cluster.d225/PFAM:PF06056.11-Small-Terminase|cdd_cluster.354/CDD:pfam05876-terminase-large-subunit-(GpA)|ad1_clust56/PDB:2L6Q_A-head-to-tail-adaptor|VOG0833/PFAM:PF05136.12-Phage-portal-protein|cdd_cluster.308/CDD:pfam03864-major-capsid-protein-E|VOG8876/PDB:5A21_G-PORTAL-PROTEIN|some_caudo_cluster.d71/PDB:3J9Q_Q-tail-sheath-tube|some_caudo_cluster.d112/PFAM:PF04985.13-tail-tube-protei…	Faecalibacterium	1	No	SAMN11252253_a1_ct246475_vs1@Unclassified_virus__sp._cta3q1_CRISPR_134_spacer_4	gut	NA	NA	NA	NA	0.453514	NA	NA	NA	NA	NA	NA	0.00149588	0.00420168	0.00129349	0.00297619	0	0
SAMEA1906441_a1_ct10860_vs1	IPR007539, IPR009279, IPR032762, IPR006522, IPR010982, IPR009752, IPR027417, IPR003593, IPR014729, IPR023296, IPR006710, IPR012337, IPR036397, IPR001387, IPR017880, IPR018004, IPR036887, IPR002052, IPR002941, IPR001091, IPR029063, IPR008929, IPR023562, IPR029045, IPR001907, IPR011010, IPR013762, IPR002104, IPR021505	Domain of unknown function DUF551, Protein of unknown function DUF935, Putative polysaccharide deacetylase, Phage virion morphogensis protein, Lambda repressor-like, DNA-binding domain superfamily, Bacteriophage Mu, Gp36, P-loop containing nucleoside triphosphate hydrolase, AAA+ ATPase domain, Rossmann-like alpha/beta/alpha sandwich fold, Glycosyl hydrolase, five-bladed beta-propellor domain supe…	X	X	0	0	0	0	0	0	0	0	0	0	0	0	0	0	0	0	0	0	SAMEA1906441	Siphoviridae__sp._ctHlK1	47432	linear	baits_missed.99/PFAM:PF05069.12-Phage-tail-morphogenesis-protein|baits_missed.73/PFAM:PF04233.13-minor-capsid-component|prtl_clust20/PDB:4ZJN_A-portal|ad1_singleton21/PFAM:PF07030.11-head-to-tail-adaptor|some_caudo_cluster.d115/PDB:4BIL_D-Large-Terminase|mcp_clust48/PFAM:PF05125.11-major-capsid-protein|cdd_cluster.62/CDD:PHA02564-virion-protein;-|VOG10980/UniProt:tr|W8CQE5_9CAUD-Phage-tail-length…	Bacteroides	6	No		gut	NA	NA	NA	NA	NA	NA	NA	NA	NA	NA	NA	0	0	0.063961	0.0119048	0.00124424	0.00552486
SAMEA1906441_a1_ct116143_vs1	IPR035952, IPR011067, IPR003477, IPR001207, IPR001789, IPR007560, IPR011006, IPR005467, IPR036890, IPR004358, IPR003594	Rhomboid-like superfamily, Plasmid maintenance toxin/Cell growth inhibitor, mRNA interferase PemK-like, Transposase, mutator type, Signal transduction response regulator, receiver domain, Restriction endonuclease type IV, Mrr, CheY-like superfamily, Histidine kinase domain, Histidine kinase/HSP90-like ATPase superfamily, Signal transduction histidine kinase-related protein, C-terminal, Histidine …	X	X	0	0	0	0	0	0	0	0	0	0	0	0	0	0	0	0	0	0	SAMEA1906441	Podoviridae__sp._ct9uH1	12981	linear	baits_missed.16/PDB:3GS9_A-tail-protein|unclassified_dsDNA_phage_cluster.41/PDB:3EZK_B-Terminase-large-subunit|VOG0254/PFAM:PF16510.4-portal-protein	NO_HOST	0	No		gut	NA	NA	NA	NA	NA	NA	NA	NA	NA	NA	NA	0	0	0	0	0.00133787	0.00552486
SAMEA1906441_a1_ct15682	IPR037002, IPR016184, IPR003514	Microviridae F protein superfamily, Capsid/spike protein, ssDNA virus, Microviridae F protein	X	X	0	0	0	0	0	0	0	0	0	0	0	0	0	0	0	0	0	0	SAMEA1906441	Microviridae__sp._ctShK682	5641	circular	Varsani_microviridae_cluster.0/PFAM:PF05840.12-Replication-associated-protein|Varsani_microviridae_cluster.2/UniProtKB:A0A0C5AFV1_9VIRU-minor-capsid-protein-|cdd_cluster.34/CDD:PHA00363-major-capsid-protein|Varsani_microviridae_cluster.95/PFAM:PF09675.9-Scaffold-protein	NO_HOST	0	No		gut	NA	NA	NA	NA	NA	NA	NA	NA	NA	NA	NA	0	0	0	0	0	0
SAMEA1906441_a1_ct28996_vs1	IPR003611, IPR000305, IPR003647, IPR035901, IPR036388, IPR006350, IPR010902, IPR003615	Nuclease associated modular domain 3, GIY-YIG endonuclease, Intron encoded nuclease repeat, GIY-YIG endonuclease superfamily, Winged helix-like DNA-binding domain superfamily, Intron endonuclease, group I, NUMOD4, HNH nuclease	X	X	0	0	0	0	0	0	0	0	0	0	0	0	0	0	0	0	0	0	SAMEA1906441	CrAss-like_virus__sp._ctqTD1	33639	linear	crass_cluster.20/PFAM:PF11134.7-stabilisation-protein|crass_cluster.26/UniProtKB:S0A0Q9_9CAUD-Structural-protein-|crass_cluster.1/PFAM:PF17236.1-Major-Capsid-Protein|crass_cluster.118/UniProtKB:S0A3H3_9CAUD-Structural-protein-|crass_cluster.29/UniProtKB:S0A406_9CAUD-Structural-protein-	NO_HOST	0	No		gut	NA	NA	NA	NA	NA	NA	NA	NA	NA	NA	NA	0	0	0	0	0	0
SAMEA1906441_a1_ct33358_vs1	IPR025269, IPR010998, IPR013762, IPR011010, IPR039418, IPR036286, IPR015927, IPR010985, IPR035069, IPR008651, IPR005021, IPR003583, IPR010995, IPR007692, IPR007694, IPR027417, IPR016136, IPR036185, IPR007693, IPR002500, IPR014729, IPR006448, IPR006944, IPR006427, IPR021146, IPR003615, IPR002711, IPR025400, IPR002104, IPR004107, IPR024455	Phage integrase SAM-like domain, Integrase/recombinase, N-terminal, Integrase-like, catalytic domain superfamily, DNA breaking-rejoining enzyme, catalytic core, LexA-like, LexA/Signal peptidase-like superfamily, Peptidase S24/S26A/S26B/S26C, Ribbon-helix-helix, TTHA1013/TTHA0281-like, Uncharacterised protein family HicB, Terminase large subunit, Lambdalikevirus-type, Helix-hairpin-helix DNA-bindi…	X	X	0	0	0	0	0	0	0	0	0	0	0	0	0	0	0	0	0	0	SAMEA1906441	Myoviridae__sp._ctLrg1	25902	linear	some_caudo_cluster.f220/PDB:1OHG_E-MAJOR-CAPSID-PROTEIN|some_caudo_cluster.c10/PDB:3KDR_C-Portal-Protein|some_caudo_cluster.c3/PFAM:PF03354.14-Large-Terminase|VOG4581/PFAM:PF05119.11-terminase-small-subunit|unclassified_dsDNA_phage_cluster.356/PDB:3BGW_F-DNAB-Like-Replicative-Helicase|cdd_cluster.146/CDD:cd08054-Head-Tail-Connector-Protein	Solobacterium	1	No		gut	NA	NA	NA	NA	NA	3.46847	NA	NA	NA	NA	2.52775	0.00582471	0.012605	0.000808125	0.00297619	0.00288238	0.0165746
SAMEA1906441_a1_ct99837_vs1	IPR016187, IPR005532, IPR007621, IPR014729, IPR009734, IPR006521, IPR014507, IPR006949, IPR043502, IPR000477	C-type lectin fold, Sulfatase-modifying factor enzyme, TPM domain, Rossmann-like alpha/beta/alpha sandwich fold, Myoviridae, GpU, Tail protein I, Baseplate assembly protein J, predicted, Baseplate protein J-like, DNA/RNA polymerase superfamily, Reverse transcriptase domain	X	IPR016187	0	0	0	0	0	0	0	0	0	0	0	0	0	0	0	0	0	1	SAMEA1906441	Unclassified_virus__sp._ctmDd1	16200	linear	cdd_cluster.327/CDD:pfam04865-Baseplate-J-like-protein|VOG0574/PFAM:PF09684.9-Phage-tail-protein|VOG4653/PDB:5IV5_YC-Baseplate-wedge-protein-gp6	NO_HOST	0	No		gut	0.566209	0.245179	0.292382	0.343706	0.515156	NA	0.260564	0.832982	1.53256	NA	0.182431	0.0144315	0.0294118	0.0318819	0.0416667	0.0233446	0.0220994
SAMEA1906442_a1_ct156752_vs1	IPR007119, IPR010572, IPR021146, IPR025580, IPR035901, IPR000305, IPR010064, IPR008160, IPR006437, IPR035413, IPR035412, IPR011855, IPR021145, IPR006428	Phage minor structural protein, N-terminal domain, Prophage tail endopeptidase, Phage gp6-like head-tail connector protein, Protein of unknown function DUF4355, GIY-YIG endonuclease superfamily, GIY-YIG endonuclease, Bacteriophage HK97-gp10, putative tail-component, Collagen triple helix repeat, Bacteriophage terminase, large subunit, Phage terminase large subunit, C-terminal, Phage terminase lar…	X	X	0	0	0	0	0	0	0	0	0	0	0	0	0	0	0	0	0	0	SAMEA1906442	Siphoviridae__sp._ctGon1	16950	linear	cdd_cluster.147/CDD:cd08055-Head-Tail-Connector-Protein|VOG4711/PDB:4AN5_F-CAPSID-PROTEIN|baits_missed.340/PDB:6B0X_d-major-capsid-protein-HK97-like-fold|some_caudo_cluster.c7/PDB:5A20_A-PORTAL-PROTEIN|some_caudo_cluster.a5/PDB:5OE8_A-large-terminase|baits_missed.460/PDB:3GS9_A-tail-protein|mtp1_singleton2/PFAM:PF06199.10-major-tail-protein	NO_HOST	0	No		gut	NA	NA	NA	NA	NA	NA	NA	NA	NA	NA	NA	0.000741703	0.00420168	0	0	0	0
SAMEA1906442_a1_ct170195_vs1	IPR013324, IPR010861, IPR014818, IPR027417, IPR014015, IPR006500, IPR025669, IPR036086, IPR003115, IPR004437, IPR003646, IPR001650, IPR000330, IPR038718, IPR014001, IPR002464, IPR006171, IPR003602, IPR034149, IPR013497, IPR013824, IPR023406, IPR013826, IPR003601, IPR028612, IPR013498, IPR013825, IPR023405, IPR005733, IPR021146, IPR012833, IPR005144, IPR023591, IPR018130, IPR001865, IPR005706, IPR…	RNA polymerase sigma factor, region 3/4-like, Protein of unknown function DUF1492, Bacteriophage/plasmid primase, P4, C-terminal, P-loop containing nucleoside triphosphate hydrolase, Helicase, superfamily 3, DNA virus, DNA primase, phage/plasmid, AAA domain, ParB/Sulfiredoxin superfamily, ParB/Sulfiredoxin, ParB/RepB/Spo0J partition protein, SH3-like domain, bacterial-type, Helicase, C-terminal, …	X	X	0	0	0	0	0	0	0	0	0	0	0	0	0	0	0	0	0	0	SAMEA1906442	Myoviridae__sp._ct4Oi1	53180	linear	baits_missed.106/PDB:2X8K_C-DISTAL-TAIL-PROTEIN|some_caudo_cluster.g100/PFAM:PF10145.8-minor-tail-protein|VOG0704/PF05657.10-tail-component|unclassified_caudo_cluster.17/PFAM:PF04883.11-putative-tail-component|cdd_cluster.343/CDD:pfam05521-head-tail-joining-protein|VOG0204/3JVO_G-head-tail-connector|some_caudo_cluster.e21/PFAM:PF06673.10-major-capsid-protein|some_caudo_cluster.c10/PDB:3KDR_C-Port…	Lachnospiraceae	1	No		gut	NA	NA	NA	NA	NA	NA	NA	NA	NA	NA	NA	0	0	0	0	0.00154767	0.00552486
SAMEA1906442_a1_ct196494_vs1	IPR005021, IPR013324, IPR036388, IPR023562, IPR029045, IPR010064, IPR010090, IPR007119, IPR006520, IPR006448, IPR024455, IPR006944, IPR006427, IPR006490, IPR008767	Terminase large subunit, Lambdalikevirus-type, RNA polymerase sigma factor, region 3/4-like, Winged helix-like DNA-binding domain superfamily, Clp protease proteolytic subunit /Translocation-enhancing protein TepA, ClpP/crotonase-like domain superfamily, Bacteriophage HK97-gp10, putative tail-component, Phage tail tape measure protein, Phage minor structural protein, N-terminal domain, Streptococ…	X	X	0	0	0	0	0	0	0	0	0	0	0	0	0	0	0	0	0	0	SAMEA1906442	Myoviridae__sp._ctWC21	22066	linear	some_caudo_cluster.c10/PDB:3KDR_C-Portal-Protein|some_caudo_cluster.e21/PFAM:PF06673.10-major-capsid-protein|VOG0204/3JVO_G-head-tail-connector|VOG4589/PDB:2KZ4_A-Putative-head-tail-adaptor|ne1_clust95/PFAM:PF05069.12-type-I-neck-protein|VOG0704/PF05657.10-tail-component|mtp1_singleton1/PFAM:PF04630.11-major-tail-protein|some_caudo_cluster.g100/PFAM:PF10145.8-minor-tail-protein|VOG4633/PDB:2X8K_A…	NO_HOST	0	No		gut	NA	NA	NA	NA	NA	NA	NA	NA	NA	NA	NA	0	0	0	0	0	0
SAMEA1906442_a1_ct21303	IPR025269, IPR013762, IPR011010, IPR010998, IPR021139, IPR006437, IPR035413, IPR035412, IPR000477, IPR043502, IPR001525, IPR018117, IPR029063, IPR011604, IPR024432, IPR018330, IPR027417, IPR027848, IPR003115, IPR025530, IPR036086, IPR002711, IPR003615, IPR019096, IPR008964, IPR003343, IPR002500, IPR014729, IPR021145, IPR008713, IPR010982, IPR001650, IPR014001, IPR000330, IPR038718, IPR006480, IPR…	Phage integrase SAM-like domain, Integrase-like, catalytic domain superfamily, DNA breaking-rejoining enzyme, catalytic core, Integrase/recombinase, N-terminal, NYN domain, limkain-b1-type, Bacteriophage terminase, large subunit, Phage terminase large subunit, C-terminal, Phage terminase large subunit, N-terminal, Reverse transcriptase domain, DNA/RNA polymerase superfamily, C-5 cytosine methyltr…	IPR003343	IPR008964, IPR003343	0	0	1	0	0	0	0	0	0	0	0	0	1	0	0	0	0	0	SAMEA1906442	Siphoviridae__sp._ctZr8303	58137	circular	some_caudo_cluster.g113/PFAM:PF16461.4-tail-tube-protein|some_caudo_cluster.a5/PDB:5OE8_A-large-terminase|cdd_cluster.334/CDD:pfam05133-portal-protein|baits_missed.177/PFAM:PF03864.14-major-capsid-protein-E|baits_missed.474/UniProtKB:E2ZNP7_9FIRM-tail-tape-measure-protein|baits_missed.16/PDB:3GS9_A-tail-protein|some_caudo_cluster.f219/PFAM:PF09681.9-phage-replisome-organiser	Odoribacter	64	No		gut	NA	NA	0.336424	NA	0.452005	NA	NA	NA	NA	NA	NA	0.00550385	0.00840336	0	0	0.0031084	0.00552486
SAMEA1906442_a1_ct53364_vs1	IPR006480, IPR008016, IPR036199, IPR023211, IPR043502, IPR008784, IPR041219, IPR031772	Bacteriophage holin family, Portal protein Gp10, Portal protein Gp10 superfamily, DNA polymerase, palm domain superfamily, DNA/RNA polymerase superfamily, Podovirus DNA packaging protein, Phage tail lysozyme, Distal tube protein, N-terminal	X	X	0	0	0	0	0	0	0	0	0	0	0	0	0	0	0	0	0	0	SAMEA1906442	Podoviridae__sp._ctXLm1	13048	linear	podo_cluster.37/PDB:2PYJ_B-DNA-polymerase-B|VOG0642/UniProt:tr|A0A0N7GFF7_9CAUD-Lower-collar-protein-|podo_cluster.38/PDB:1IJG_K-UPPER-COLLAR-PROTEIN|VOG0645/PDB:4EP0_I-Major-tail-protein|podo_cluster.44/UniProtKB:A6XAD5_9CAUD-Head-protein-|podo_cluster.36/PFAM:PF05894.11-Terminase	NO_HOST	0	No		gut	NA	NA	NA	NA	NA	NA	NA	NA	NA	NA	NA	0	0	0	0	0	0
SAMEA1906442_a1_ct76601_vs1	IPR036583, IPR012657, IPR001463, IPR008841, IPR039519, IPR025246, IPR012337, IPR001584, IPR029432, IPR024455, IPR016024, IPR010090, IPR005532, IPR042095, IPR016187, IPR002901, IPR013168, IPR038765, IPR007921, IPR023562, IPR001907, IPR029045, IPR000477, IPR043502	23S rRNA-intervening sequence superfamily, 23S rRNA-intervening sequence protein, Sodium:alanine symporter, Siphovirus-type tail component, YokE-like, PH domain, Transposase IS30-like HTH domain, Ribonuclease H-like superfamily, Integrase, catalytic core, Siphovirus Gp37-like protein, Phage capsid, Armadillo-type fold, Phage tail tape measure protein, Sulfatase-modifying factor enzyme, Sulfatase-…	X	IPR016187	0	0	0	0	0	0	0	0	0	0	0	0	0	0	0	0	0	1	SAMEA1906442	Unclassified_virus__sp._ct66z1	21061	linear	baits_missed.107/PDB:4L92_B-Receptor-Binding-Protein|baits_missed.30/PFAM:PF05709.10-tail-protein|some_caudo_cluster.g100/PFAM:PF10145.8-minor-tail-protein|unclassified_caudo_cluster.17/PFAM:PF04883.11-putative-tail-component|hc1_clust39/PDB:5A21_F-head-closure-knob|ad1_clust89/CDD:cd08054-head-to-tail-adaptor|cdd_cluster.127/CDD:TIGR01554-phage-major-capsid-protein-HK97-family	Spirochaetaceae	1	No		gut	0.506378	NA	3.46412	0.290815	1.18615	1.84238	0.266307	0.176947	0.531349	0.318987	0.975097	0.0573674	0.0462185	0.0419593	0.0654762	0.0958974	0.0828729
SAMEA1906442_a1_ct82691_vs1	IPR029016, IPR011990, IPR036388, IPR016032, IPR027417, IPR013168, IPR036680, IPR007730, IPR036505, IPR002502, IPR038675, IPR008841, IPR010982, IPR001387, IPR006119, IPR036162, IPR025827, IPR011109, IPR038109, IPR001672, IPR018189, IPR035482, IPR035476, IPR029432, IPR000477, IPR043502, IPR013324, IPR013249, IPR014284, IPR012907, IPR001967, IPR012338, IPR018044, IPR015956, IPR037167	GAF-like domain superfamily, Tetratricopeptide-like helical domain superfamily, Winged helix-like DNA-binding domain superfamily, Signal transduction response regulator, C-terminal effector, P-loop containing nucleoside triphosphate hydrolase, Cpl-7 lysozyme, C-terminal, Sporulation-like domain superfamily, Sporulation-like domain, N-acetylmuramoyl-L-alanine amidase/PGRP domain superfamily, N-ace…	X	X	0	0	0	0	0	0	0	0	0	0	0	0	0	0	0	0	0	0	SAMEA1906442	Siphoviridae__sp._ctRXe1	29009	linear	ne1_clust9/PFAM:PF04883.11-type-I-neck-protein|tmp1_clust12/Uniprot:R5NKC2_9FIRM-tail-tape-measure|baits_missed.30/PFAM:PF05709.10-tail-protein|baits_missed.107/PDB:4L92_B-Receptor-Binding-Protein|baits_missed.184/PFAM:PF12571.7-Phage-tail-collar-fibre-protein	NO_HOST	0	No		gut	0.523906	NA	0.614888	NA	0.448143	NA	NA	NA	NA	NA	NA	0.0059918	0.00840336	0.00595182	0.014881	0.0042633	0.00552486
SAMEA1906442_a1_ct89505_vs1	IPR014015, IPR027417, IPR014818, IPR014820, IPR006500, IPR021229, IPR006490, IPR007119, IPR013324, IPR036388, IPR022025, IPR036751, IPR007170, IPR010861, IPR026881, IPR036162, IPR006119, IPR025827, IPR038109, IPR011109, IPR024455, IPR006480, IPR036779, IPR018392, IPR036505, IPR002502, IPR021146, IPR006450, IPR003615, IPR002711, IPR008767, IPR029045, IPR001907, IPR023562, IPR012340, IPR022595, IPR…	Helicase, superfamily 3, DNA virus, P-loop containing nucleoside triphosphate hydrolase, Bacteriophage/plasmid primase, P4, C-terminal, Primase, C-terminal 1, DNA primase, phage/plasmid, Protein of unknown function DUF2800, Phage major tail protein, phi13 family, Phage minor structural protein, N-terminal domain, RNA polymerase sigma factor, region 3/4-like, Winged helix-like DNA-binding domain s…	IPR013783	IPR036116, IPR013783	1	0	0	0	0	0	0	0	0	0	0	1	0	0	0	0	0	0	SAMEA1906442	Siphoviridae__sp._ct6NJ1	67950	linear	herell_cluster.188/UniProtKB:L0L861_9CAUD-Putative-minor-structural-protein-1-|VOG4659/PDB:3GS9_A-tail-protein|VOG4633/PDB:2X8K_A-DISTAL-TAIL-PROTEIN|tmp1_clust19/Uniprot:Q52PL2_9CAUD-tail-tape-measure|baits_missed.91/PFAM:PF04630.11-tail-tube-protein|ne1_clust80/PFAM:PF04883.11-type-I-neck-protein|cdd_cluster.343/CDD:pfam05521-head-tail-joining-protein|cdd_cluster.146/CDD:cd08054-Head-Tail-Conne…	Listeria	1	No		gut	NA	NA	NA	NA	NA	NA	NA	NA	NA	NA	NA	0	0	0	0	0	0
SAMEA1906442_a1_ct95693_vs1	IPR023387, IPR037135, IPR036388, IPR013324, IPR013249, IPR021739, IPR021145, IPR006428, IPR004518, IPR018392, IPR036779, IPR013785, IPR012837, IPR003669, IPR036098, IPR003115, IPR036086	DUF1653-like domain, DUF1653-like domain superfamily, Winged helix-like DNA-binding domain superfamily, RNA polymerase sigma factor, region 3/4-like, RNA polymerase sigma factor 70, region 4 type 2, SaV-like, Portal protein, Portal protein, SPP1-type, NTP pyrophosphohydrolase MazG, putative catalytic core, LysM domain, LysM domain superfamily, Aldolase-type TIM barrel, Ribonucleoside-triphosphate…	X	X	0	0	0	0	0	0	0	0	0	0	0	0	0	0	0	0	0	0	SAMEA1906442	Podoviridae__sp._ctiq41	15792	linear	baits_missed.118/UniProtKB:R2PRN9_9ENTE-tail-tape-measure-protein-|cdd_cluster.334/CDD:pfam05133-portal-protein|podo_cluster.8/PDB:4BIJ_C-Terminase-large-subunit	Eubacterium	1	No		gut	NA	NA	NA	NA	NA	NA	NA	NA	NA	NA	NA	0	0	0	0	0	0
SAMEA1906443_a1_ct162055_vs1	IPR003593, IPR027417, IPR002611, IPR008866, IPR003115, IPR036086, IPR029063, IPR019396, IPR010861, IPR011112, IPR006429, IPR007757, IPR012337, IPR036397, IPR013520, IPR011344, IPR012340, IPR000424, IPR001907, IPR029045, IPR023562, IPR040512, IPR011335, IPR011856, IPR004612, IPR004195, IPR009951, IPR005564, IPR007499	AAA+ ATPase domain, P-loop containing nucleoside triphosphate hydrolase, IstB-like ATP-binding protein, Bacteriophage lambda, GpA, ParB/Sulfiredoxin, ParB/Sulfiredoxin superfamily, S-adenosyl-L-methionine-dependent methyltransferase, Transmembrane Fragile-X-F-associated protein, Protein of unknown function DUF1492, Rho termination factor, N-terminal, Phage portal protein, lambda family, MT-A70-li…	X	X	0	0	0	0	0	0	0	0	0	0	0	0	0	0	0	0	0	0	SAMEA1906443	Siphoviridae__sp._ct3Jk1	27492	linear	unclassified_dsDNA_phage_cluster.358/PDB:4M4W_K-Replicative-helicase|VOG9339/PFAM:PF06763.10-minor-tail-protein-Z|cdd_cluster.9/CDD:COG4220-terminase|cdd_cluster.354/CDD:pfam05876-terminase-large-subunit-(GpA)|ad1_clust105/PFAM:PF02831.14-head-to-tail-adaptor|VOG0833/PFAM:PF05136.12-Phage-portal-protein|VOG3434/PDB:1TCZ_D-Head-decoration-protein|cdd_cluster.308/CDD:pfam03864-major-capsid-protein-E	Thermoanaerobacterales	8	No		gut	0.525837	1.13643	1.85782	NA	1.19901	NA	0.176936	0.584473	0.929633	NA	NA	0.0400652	0.0210084	0.0513086	0.0386905	0.0954862	0.0441989
SAMEA1906443_a1_ct173178_vs1	IPR010026, IPR021145, IPR000477, IPR043502, IPR036573, IPR014820, IPR003477, IPR011067, IPR032481, IPR006500, IPR014818, IPR014015, IPR004968, IPR002502, IPR036505, IPR006118, IPR036162, IPR006119, IPR021146, IPR006517, IPR027417	Phage holin, LL-H family, Portal protein, Reverse transcriptase domain, DNA/RNA polymerase superfamily, Carbohydrate-binding module superfamily 5/12, Primase, C-terminal 1, mRNA interferase PemK-like, Plasmid maintenance toxin/Cell growth inhibitor, Protein of unknown function DUF5055, DNA primase, phage/plasmid, Bacteriophage/plasmid primase, P4, C-terminal, Helicase, superfamily 3, DNA virus, D…	X	IPR036573	0	0	0	0	0	0	0	0	0	0	0	0	0	0	0	0	1	0	SAMEA1906443	Myoviridae__sp._ct6G11	36244	linear	adinto_cluster.34/PFAM:PF04735.11--Superfamily-3-helicase|baits_missed.371/PDB:3P9A_A-Terminase-small-subunit|some_caudo_cluster.b3/PDB:4BIL_D-Large-Terminase|cdd_cluster.334/CDD:pfam05133-portal-protein|sipho_cluster.35/PDB:4AN5_F-Major-capsid-protein|VOG4713/CDD:cd08055-gp15;-Head-Tail-Connector-Protein|baits_missed.143/PDB:2K4Q_A-Major-tail-protein|baits_missed.20/UniProtKB:A0A0R1V141_9LACO-mi…	Clostridiales	2	No		gut	NA	NA	NA	NA	NA	NA	NA	NA	NA	NA	NA	0.0696593	0.0294118	0.0394069	0.0267857	0.189198	0.0276243
SAMEA1906443_a1_ct190845_vs1	IPR023166, IPR004792, IPR036188, IPR004518, IPR002500, IPR014729, IPR003849, IPR027924, IPR025400, IPR027417, IPR011467, IPR013783, IPR016030, IPR029499, IPR036451, IPR010024, IPR019096, IPR023385, IPR014883, IPR011856, IPR013320, IPR006027, IPR035926, IPR006944, IPR035413, IPR035412, IPR011044, IPR015943, IPR024432	HI0933-like insert domain superfamily, 3-Dehydro-bile acid delta(4,6)-reductase-like, FAD/NAD(P)-binding domain superfamily, NTP pyrophosphohydrolase MazG, putative catalytic core, Phosphoadenosine phosphosulphate reductase, Rossmann-like alpha/beta/alpha sandwich fold, Preprotein translocase YajC, Phage-like element PBSX protein, XkdF, Domain of unknown function DUF4373, P-loop containing nucleo…	IPR013783	IPR013783, IPR013320	1	0	0	0	0	0	0	0	0	0	0	0	0	0	1	0	0	0	SAMEA1906443	Siphoviridae__sp._ctqWQ1	39950	linear	some_caudo_cluster.a5/PDB:5OE8_A-large-terminase|VOG4722/PFAM:PF14550.5-Putative-phage-serine-protease-XkdF|mcp_clust4/PFAM:PF05125.11-major-capsid-protein|baits_missed.63/PDB:3KDR_C-HK97-Family-Phage-Portal-Protein|cdd_cluster.62/CDD:PHA02564-virion-protein;-	Alistipes	5	No		gut	NA	NA	NA	NA	NA	NA	NA	NA	NA	NA	NA	0	0	0	0	0.00481681	0.00552486
SAMEA1906443_a1_ct218377_vs1	IPR027417, IPR038718, IPR014001, IPR002941, IPR001091, IPR029063, IPR024455, IPR006433, IPR036157, IPR029054, IPR033704, IPR002711, IPR003615, IPR011344, IPR000424, IPR012340, IPR013762, IPR002104, IPR011010, IPR004107, IPR010998, IPR001387, IPR036286, IPR015927, IPR010982, IPR039418, IPR011855, IPR036614, IPR036619, IPR008711, IPR038765, IPR013520, IPR036397, IPR012337, IPR011059, IPR032466, IPR…	P-loop containing nucleoside triphosphate hydrolase, SNF2-like, N-terminal domain superfamily, Helicase superfamily 1/2, ATP-binding domain, DNA methylase N-4/N-6, Restriction/modification DNA-methylase, S-adenosyl-L-methionine-dependent methyltransferase, Phage capsid, Prohead protease, dUTPase-like superfamily, dUTPase-like, dUTPase, trimeric, HNH endonuclease, HNH nuclease, Single-stranded DNA…	IPR013783	IPR013783, IPR036116	1	0	0	0	0	0	0	0	0	0	0	1	0	0	0	0	0	0	SAMEA1906443	Myoviridae__sp._ctas01	48000	linear	some_caudo_cluster.c109/PFAM:PF09681.9-phage-replisome-organiser|some_caudo_cluster.g594/PDB:1Z6A_A-Helicase-of-the-snf2-rad54-family|some_caudo_cluster.d99/PFAM:PF07141.10-terminase-small-subunit|some_caudo_cluster.c3/PFAM:PF03354.14-Large-Terminase|cdd_cluster.326/CDD:pfam04860-portal-protein|some_caudo_cluster.d119/PFAM:PF04586.16-prohead-serine-protease|cdd_cluster.127/CDD:TIGR01554-phage-maj…	Dialister	10	No	SRS058770_a1_ct361_vs1@Siphoviridae__sp._ctN7E1_CRISPR_192_spacer_3|SRS058770_a1_ct361_vs1@Siphoviridae__sp._ctN7E1_CRISPR_192_spacer_6	gut	NA	NA	NA	NA	NA	NA	NA	NA	NA	NA	NA	0.00616492	0.00840336	0.0019599	0.00595238	0	0
SAMEA1906443_a1_ct23592_vs1	IPR037066, IPR012910, IPR008969, IPR023997, IPR023996, IPR013491	TonB-dependent receptor, plug domain superfamily, TonB-dependent receptor, plug domain, Carboxypeptidase-like, regulatory domain superfamily, TonB-dependent outer membrane protein SusC/RagA, conserved site, TonB-dependent outer membrane protein, SusC/RagA, Caudovirus, tape measure, N-terminal	X	X	0	0	0	0	0	0	0	0	0	0	0	0	0	0	0	0	0	0	SAMEA1906443	Unclassified_virus__sp._ctp0m1	7446	linear	baits_missed.474/UniProtKB:E2ZNP7_9FIRM-tail-tape-measure-protein|baits_missed.169/PDB:3D37_A-Tail-protein	NO_HOST	0	No		gut	NA	NA	0.665659	NA	NA	NA	NA	NA	NA	NA	NA	0.00139329	0.00840336	0	0	0.00286528	0.00552486
SAMEA1906443_a1_ct2615	IPR010064, IPR006944, IPR004921, IPR006437, IPR006949, IPR011050, IPR013762, IPR011010, IPR002104, IPR013783, IPR032874, IPR027417, IPR041664, IPR041033, IPR036890, IPR002931, IPR038765, IPR018760, IPR002656, IPR006433, IPR006528, IPR007499	Bacteriophage HK97-gp10, putative tail-component, Bacteriophage/Gene transfer agent portal protein, Terminase large subunit, T4likevirus-type, Bacteriophage terminase, large subunit, Baseplate protein J-like, Pectin lyase fold/virulence factor, Integrase-like, catalytic domain superfamily, DNA breaking-rejoining enzyme, catalytic core, Integrase, catalytic domain, Immunoglobulin-like fold, DDE do…	IPR013783	IPR013783	1	0	0	0	0	0	0	0	0	0	0	0	0	0	0	0	0	0	SAMEA1906443	Myoviridae__sp._ct5cU615	54055	circular	some_caudo_cluster.a12/PDB:5OEA_B-large-terminase|VOG4556/PDB:3KDR_C-Portal-Protein|some_caudo_cluster.b8/PFAM:PF06152.10-minor-capsid-protein|VOG4568/PFAM:PF04586.16-prohead-serine-protease|some_caudo_cluster.d129/PFAM:PF11114.7-Minor-capsid-protein|tmp1_singleton4/Uniprot:A0A089ZVI4_METFO-tail-tape-measure|VOG4691/PFAM:PF04865.13-Baseplate-J-like-protein	NO_HOST	0	No		gut	NA	NA	NA	NA	NA	NA	NA	NA	NA	NA	NA	0	0	0.000634944	0.00297619	0	0
SAMEA1906443_a1_ct268630_vs1	IPR009951, IPR027417, IPR003593, IPR006528, IPR019694, IPR002657, IPR038770, IPR025518, IPR010749, IPR009279, IPR043502, IPR000477, IPR009752, IPR036397, IPR010090, IPR011083, IPR037053, IPR006522, IPR036505, IPR002502	Host-nuclease inhibitor protein Gam, P-loop containing nucleoside triphosphate hydrolase, AAA+ ATPase domain, Phage head morphogenesis domain, Bacteriophage HP1, Orf23, Bile acid:sodium symporter/arsenical resistance protein Acr3, Sodium/solute symporter superfamily, Protein of unknown function DUF4406, Protein of unknown function DUF1323, Protein of unknown function DUF935, DNA/RNA polymerase su…	X	X	0	0	0	0	0	0	0	0	0	0	0	0	0	0	0	0	0	0	SAMEA1906443	Myoviridae__sp._ctqRx1	36600	linear	baits_missed.169/PDB:3D37_A-Tail-protein|shth_clust15.cd90/PDB:3J9Q_Q-tail-sheath|baits_missed.459/PDB:2XD8_E-Major-capsid-protein|baits_missed.455/PFAM:PF04586.16-prohead-serine-protease|some_caudo_cluster.d115/PDB:4BIL_D-Large-Terminase|ad1_singleton21/PFAM:PF07030.11-head-to-tail-adaptor|prtl_clust20/PDB:4ZJN_A-portal|baits_missed.73/PFAM:PF04233.13-minor-capsid-component|VOG0572/PFAM:PF05069.…	Coprobacter	1	No		gut	NA	NA	NA	NA	NA	NA	NA	NA	NA	NA	NA	0.00752127	0.00420168	0.0438797	0.00297619	0.00419288	0.0110497
SAMEA1906443_a1_ct28410_vs1	IPR009660, IPR009319, IPR024411, IPR036390, IPR018597, IPR036388	Bacteriophage A500, Gp15, Bacteriophage A118, Gp4, minor capsid, Minor capsid protein, bacteriophage, Winged helix DNA-binding domain superfamily, Bacteriophage Tuc2009, YjcQ, Winged helix-like DNA-binding domain superfamily	X	X	0	0	0	0	0	0	0	0	0	0	0	0	0	0	0	0	0	0	SAMEA1906443	Siphoviridae__sp._ctJb81	13068	linear	baits_missed.20/UniProtKB:A0A0R1V141_9LACO-minor-tail-protein-|VOG0692/PFAM:PF06152.10-Phage-minor-capsid-protein|VOG0691/PFAM:PF05133.13-portal-protein|some_caudo_cluster.a39/PDB:5OEA_B-large-terminase|mtp1_singleton19/PFAM:PF16461.4-major-tail-protein|VOG0697/PFAM:PF11114.7-Minor-capsid-protein|cdd_cluster.145/CDD:cd08053-Head-Tail-Connector-Protein|some_caudo_cluster.e175/PDB:2XD8_E-major-caps…	NO_HOST	0	No		gut	NA	NA	NA	NA	NA	NA	NA	NA	NA	NA	NA	0	0	0.000623602	0.00297619	0	0
SAMEA1906443_a1_ct54939_vs1	IPR022038, IPR007048, IPR038765, IPR000064, IPR000385, IPR013785, IPR007197, IPR026412, IPR041258, IPR009734, IPR014721, IPR000754, IPR020568, IPR020574, IPR023035, IPR006521, IPR000477, IPR043502, IPR010090, IPR018042, IPR036393, IPR001048, IPR035107, IPR011063, IPR014729, IPR010026, IPR006949, IPR005822, IPR023563, IPR005823, IPR036899, IPR037026, IPR006498, IPR001119	Ig-like domain, bacterial type, IraD/Gp25-like, Papain-like cysteine peptidase superfamily, Endopeptidase, NLPC/P60 domain, MoaA/NifB/PqqE, iron-sulphur binding, conserved site, Aldolase-type TIM barrel, Radical SAM, Radical SAM peptide maturase, CXXX-repeat target, Large polyvalent protein-associated domain 18, Myoviridae, GpU, Ribosomal protein S5 domain 2-type fold, subgroup, Ribosomal protein…	X	IPR022038	0	0	0	1	0	0	0	0	0	0	0	0	0	0	0	0	0	0	SAMEA1906443	Myoviridae__sp._ctAQY1	29488	linear	cdd_cluster.2/CDD:COG3628-baseplate-assembly-protein|cdd_cluster.327/CDD:pfam04865-Baseplate-J-like-protein|VOG0574/PFAM:PF09684.9-Phage-tail-protein|some_caudo_cluster.c56/UniProtKB:F8SK26_9CAUD-Virion-structural-protein-|baits_missed.184/PFAM:PF12571.7-Phage-tail-collar-fibre-protein|some_caudo_cluster.d71/PDB:3J9Q_Q-tail-sheath-tube|some_caudo_cluster.d112/PFAM:PF04985.13-tail-tube-protein-FII…	NO_HOST	0	No		gut	NA	0.4167	0.668451	NA	0.826363	NA	0.245933	0.194475	0.881743	0.497521	0.259389	0.00219433	0.00420168	0.00906146	0.0238095	0.0222806	0.0220994
SAMEA1906443_a1_ct71978_vs1	IPR025827, IPR036162, IPR006119, IPR038109, IPR011109, IPR008841, IPR038675, IPR006520, IPR014001, IPR038718, IPR000330, IPR027417, IPR001650, IPR022025, IPR014818, IPR014820, IPR006500, IPR014015, IPR014054, IPR006427, IPR006944, IPR029063, IPR016024, IPR038666, IPR008767, IPR002941, IPR036086, IPR002052, IPR003115, IPR015840, IPR002295, IPR005021, IPR006480, IPR036505, IPR002502, IPR003615, IPR…	Recombinase zinc beta ribbon domain, Resolvase-like, N-terminal catalytic domain superfamily, Resolvase, N-terminal catalytic domain, DNA-binding recombinase domain superfamily, DNA-binding recombinase domain, Siphovirus-type tail component, Streptococcus phage 7201 Orf34, N-terminal domain superfamily, Streptococcus phage 7201, Orf34, N-terminal, Helicase superfamily 1/2, ATP-binding domain, SNF…	X	IPR013320	0	0	0	0	0	0	0	0	0	0	0	0	0	0	1	0	0	0	SAMEA1906443	Siphoviridae__sp._ctnSx1	61794	linear	unclassified_caudo_cluster.28/CDD:cd08642-DNA-Polymerase-I|unclassified_caudo_cluster.15/PFAM:PF04735.11-dsDNA-helicase|VOG4581/PFAM:PF05119.11-terminase-small-subunit|unclassified_caudo_cluster.16/PFAM:PF03354.14-Terminase-large-subunit|unclassified_caudo_cluster.58/PFAM:PF04860.11-portal-protein|unclassified_caudo_cluster.20/PFAM:PF06673.10-major-capsid-protein|cdd_cluster.146/CDD:cd08054-Head-…	Lawsonibacter	1	No		gut	NA	NA	NA	NA	NA	NA	NA	NA	NA	NA	NA	0	0	0	0	0	0
SAMEA1906443_a1_ct8475	IPR020602, IPR043133, IPR001474, IPR043134, IPR022025, IPR000788, IPR013344, IPR011741, IPR027417, IPR002298, IPR001098, IPR012337, IPR002562, IPR036397, IPR019760, IPR043502, IPR021145, IPR004921, IPR006437, IPR002125, IPR016192, IPR016193, IPR001001, IPR013765, IPR020587, IPR008921, IPR034154, IPR036157, IPR029054, IPR002611, IPR036511, IPR008160, IPR010090, IPR009636, IPR023346, IPR008258, IPR…	GTP cyclohydrolase I domain, GTP cyclohydrolase I, C-terminal/NADPH-dependent 7-cyano-7-deazaguanine reductase, GTP cyclohydrolase I, GTP cyclohydrolase I, N-terminal domain, Putative amidoligase enzyme, Ribonucleotide reductase large subunit, C-terminal, Ribonucleotide reductase, adenosylcobalamin-dependent, Phage conserved hypothetical protein, C-terminal, P-loop containing nucleoside triphosph…	X	IPR013320, IPR008964	0	0	0	0	0	0	0	0	0	0	0	0	1	0	1	0	0	0	SAMEA1906443	Siphoviridae__sp._ct7Ob475	71084	circular	crass_cluster.25/PDB:3BH0_A-Helicase-ATPase-REPLICATION|baits_missed.542/PDB:3GS9_A-tail-protein|VOG4605/PDB:5LY8_A-Distal-Tail-protein|some_caudo_cluster.g100/PFAM:PF10145.8-minor-tail-protein|ne1_clust8/PFAM:PF04883.11-type-I-neck-protein|VOG1887/PDB:3BQW_A-capsid-protein|some_caudo_cluster.e75/PFAM:PF06810.10-minor-structural-protein|VOG5012/PDB:2JES_G-PORTAL-PROTEIN|some_caudo_cluster.a12/PDB…	NO_HOST	0	No		gut	NA	NA	NA	NA	NA	NA	NA	NA	NA	NA	NA	0	0	0	0	0	0
SAMEA1906443_a1_ct89716_vs1	IPR010982, IPR001387, IPR017700, IPR032466, IPR011059, IPR006680, IPR038109, IPR011109, IPR006119, IPR036162, IPR025827, IPR004921, IPR002500, IPR014729, IPR032066, IPR009414, IPR015947, IPR008593	Lambda repressor-like, DNA-binding domain superfamily, Cro/C1-type helix-turn-helix domain, Putative aminohydrolase SsnA, Metal-dependent hydrolase, Metal-dependent hydrolase, composite domain superfamily, Amidohydrolase-related, DNA-binding recombinase domain superfamily, DNA-binding recombinase domain, Resolvase, N-terminal catalytic domain, Resolvase-like, N-terminal catalytic domain superfami…	X	X	0	0	0	0	0	0	0	0	0	0	0	0	0	0	0	0	0	0	SAMEA1906443	Podoviridae__sp._ctUmo1	17664	linear	cdd_cluster.432/CDD:pfam16677-DNA-packaging-protein-gp3|baits_missed.296/PDB:5OEA_B-Large-subunit-terminase	Oscillospiraceae	1	No		gut	NA	NA	NA	NA	NA	NA	NA	NA	NA	NA	NA	0.00267439	0.00420168	0.00296252	0.00892857	0	0
SAMEA1906444_a1_ct103896_vs1	IPR035901, IPR001091, IPR029063, IPR002052, IPR002941	GIY-YIG endonuclease superfamily, Restriction/modification DNA-methylase, S-adenosyl-L-methionine-dependent methyltransferase, DNA methylase, N-6 adenine-specific, conserved site, DNA methylase N-4/N-6	X	X	0	0	0	0	0	0	0	0	0	0	0	0	0	0	0	0	0	0	SAMEA1906444	Myoviridae__sp._ct52K1	18963	linear	VOG0351/PFAM:PF03420.12-Prohead-core-protein-serine-protease|baits_missed.498/PFAM:PF07230.10-capsid-assembly-protease	NO_HOST	0	No		gut	NA	NA	NA	NA	NA	NA	NA	NA	NA	NA	NA	0	0	0.000339604	0.00297619	0	0
SAMEA1906444_a1_ct105187_vs1	IPR005082, IPR000064, IPR041219, IPR002502, IPR036505, IPR011055, IPR036388, IPR014879, IPR016032, IPR007048, IPR012347, IPR009078	Peptidase U9, T4 prohead protease, Endopeptidase, NLPC/P60 domain, Phage tail lysozyme, N-acetylmuramoyl-L-alanine amidase domain, N-acetylmuramoyl-L-alanine amidase/PGRP domain superfamily, Duplicated hybrid motif, Winged helix-like DNA-binding domain superfamily, Sporulation initiation factor Spo0A, C-terminal, Signal transduction response regulator, C-terminal effector, IraD/Gp25-like, Ferriti…	X	X	0	0	0	0	0	0	0	0	0	0	0	0	0	0	0	0	0	0	SAMEA1906444	Myoviridae__sp._ctOTC1	30440	linear	cdd_cluster.36/CDD:PHA00415-baseplate-wedge-subunit|baits_missed.194/PDB:5IV5_BH-Baseplate-wedge-protein|baits_missed.81/PFAM:PF12322.7-baseplate-protein|VOG0351/PFAM:PF03420.12-Prohead-core-protein-serine-protease|baits_missed.135/PFAM:PF07068.10-Major-capsid-protein|VOG0460/UniProt:tr|D5GVB0_9CAUD-phage-neck-protein	NO_HOST	0	No		gut	NA	NA	NA	NA	NA	NA	NA	NA	NA	NA	NA	0	0	0	0	0	0
SAMEA1906444_a1_ct150676_vs1	IPR043502, IPR000477, IPR030931, IPR000123, IPR013597, IPR043128, IPR002142, IPR029045, IPR002901, IPR005490, IPR038063, IPR001387, IPR010982, IPR004365, IPR012340, IPR006195, IPR029351, IPR004115, IPR004364, IPR004524, IPR002312, IPR000792, IPR036388, IPR016032, IPR032483, IPR010998, IPR002104, IPR025269, IPR011010, IPR013762, IPR006480, IPR036977, IPR006171, IPR034151, IPR030846, IPR037068, IPR…	DNA/RNA polymerase superfamily, Reverse transcriptase domain, Group II intron reverse transcriptase/maturase, RNA-directed DNA polymerase (reverse transcriptase), msDNA, Group II intron, maturase-specific, Reverse transcriptase/Diguanylate cyclase domain, Peptidase S49, ClpP/crotonase-like domain superfamily, Mannosyl-glycoprotein endo-beta-N-acetylglucosamidase-like domain, L,D-transpeptidase ca…	X	X	0	0	0	0	0	0	0	0	0	0	0	0	0	0	0	0	0	0	SAMEA1906444	Caudovirales__sp._ctHnA1	50150	linear	mcp_singleton26/PDB:2XD8_E-major-capsid-protein|lterm_singleton5/PFAM:PF03237.14-large-terminase|prtl_clust21/PDB:4ZJN_A-portal|baits_missed.538/UniProtKB:R5ZRW7_9BACT-tail-tape-measure-protein-|baits_missed.16/PDB:3GS9_A-tail-protein	Prevotella	29	No		gut	NA	1.4562	3.04959	NA	0.191974	NA	NA	5.31324	NA	NA	NA	0.0092946	0.0168067	0.0439842	0.0267857	0.0327023	0.0441989
SAMEA1906444_a1_ct187317_vs1	IPR025518, IPR016024, IPR009319, IPR024411, IPR007829, IPR026870, IPR005335, IPR038713	Protein of unknown function DUF4406, Armadillo-type fold, Bacteriophage A118, Gp4, minor capsid, Minor capsid protein, bacteriophage, TM2 domain, Zinc-ribbon domain, Terminase small subunit, Terminase small subunit, N-terminal domain superfamily	X	X	0	0	0	0	0	0	0	0	0	0	0	0	0	0	0	0	0	0	SAMEA1906444	Siphoviridae__sp._ctJST1	19195	linear	VOG0697/PFAM:PF11114.7-Minor-capsid-protein|VOG0695/CDD:cd08053-Head-Tail-Connector-Protein|some_caudo_cluster.e175/PDB:2XD8_E-major-capsid-protein|VOG0692/PFAM:PF06152.10-Phage-minor-capsid-protein|VOG4659/PDB:3GS9_A-tail-protein|VOG0691/PFAM:PF05133.13-portal-protein|some_caudo_cluster.a39/PDB:5OEA_B-large-terminase|cdd_cluster.304/CDD:pfam03592-Terminase-small-subunit|baits_missed.20/UniProtKB…	Clostridium	2	No		gut	NA	NA	NA	NA	NA	NA	NA	NA	NA	NA	NA	0	0	0	0	0.00131652	0.00552486
SAMEA1906444_a1_ct200213_vs1	IPR016024, IPR009636, IPR004921, IPR006437, IPR003540, IPR009319, IPR021080, IPR013491, IPR009660	Armadillo-type fold, Capsid assembly scaffolding protein, Terminase large subunit, T4likevirus-type, Bacteriophage terminase, large subunit, ADP ribosyltransferase, Bacteriophage A118, Gp4, minor capsid, Minor capsid protein, Caudovirus, tape measure, N-terminal, Bacteriophage A500, Gp15	X	X	0	0	0	0	0	0	0	0	0	0	0	0	0	0	0	0	0	0	SAMEA1906444	Myoviridae__sp._ctDj51	17981	linear	cdd_cluster.404/CDD:pfam11114-Minor-capsid-protein|cdd_cluster.145/CDD:cd08053-Head-Tail-Connector-Protein|some_caudo_cluster.e136/PDB:4AN5_F-major-capsid-protein|some_caudo_cluster.e75/PFAM:PF06810.10-minor-structural-protein|cdd_cluster.365/CDD:pfam06152-minor-capsid-protein|VOG0691/PFAM:PF05133.13-portal-protein|some_caudo_cluster.a12/PDB:5OEA_B-large-terminase|baits_missed.118/UniProtKB:R2PRN…	Clostridium	4	No		gut	NA	NA	NA	NA	NA	NA	NA	NA	NA	NA	NA	0	0	0	0	0	0
SAMEA1906444_a1_ct212390_vs1	IPR008016, IPR036199, IPR004868, IPR023211, IPR012337, IPR043502, IPR008784, IPR009045, IPR013230	Portal protein Gp10, Portal protein Gp10 superfamily, DNA-directed DNA polymerase, family B, mitochondria/virus, DNA polymerase, palm domain superfamily, Ribonuclease H-like superfamily, DNA/RNA polymerase superfamily, Podovirus DNA packaging protein, Hedgehog signalling/DD-peptidase zinc-binding domain superfamily, Peptidase M15A, C-terminal	X	X	0	0	0	0	0	0	0	0	0	0	0	0	0	0	0	0	0	0	SAMEA1906444	Podoviridae__sp._ct7E51	12086	linear	podo_cluster.36/PFAM:PF05894.11-Terminase|podo_cluster.37/PDB:2PYJ_B-DNA-polymerase-B|mcp_clust50/Uniprot:A6XAD5_9CAUD-major-capsid-protein|podo_cluster.38/PDB:1IJG_K-UPPER-COLLAR-PROTEIN	NO_HOST	0	No		gut	NA	NA	0.839083	NA	NA	NA	NA	NA	NA	NA	NA	0	0	0.0056757	0.00595238	0.00141116	0.00552486
SAMEA1906444_a1_ct21737_vs1	IPR039561, IPR009045, IPR003646, IPR021145, IPR008841, IPR005564, IPR029432, IPR035413, IPR006437, IPR035412, IPR010090	Peptidase M15C, Hedgehog signalling/DD-peptidase zinc-binding domain superfamily, SH3-like domain, bacterial-type, Portal protein, Siphovirus-type tail component, Major capsid protein GpE, Siphovirus Gp37-like protein, Phage terminase large subunit, C-terminal, Bacteriophage terminase, large subunit, Phage terminase large subunit, N-terminal, Phage tail tape measure protein	X	X	0	0	0	0	0	0	0	0	0	0	0	0	0	0	0	0	0	0	SAMEA1906444	Siphoviridae__sp._ct2M51	23976	linear	VOG9317/PDB:6B0X_d-Major-capsid-protein|VOG1887/PDB:3BQW_A-capsid-protein|ne1_clust8/PFAM:PF04883.11-type-I-neck-protein|VOG8903/PDB:5A21_G-PORTAL-PROTEIN|some_caudo_cluster.g100/PFAM:PF10145.8-minor-tail-protein|baits_missed.30/PFAM:PF05709.10-tail-protein|baits_missed.107/PDB:4L92_B-Receptor-Binding-Protein|cdd_cluster.1/CDD:COG1783-terminase-large-subunit|VOG5012/PDB:2JES_G-PORTAL-PROTEIN	NO_HOST	0	No		gut	NA	NA	NA	NA	NA	NA	NA	NA	NA	NA	NA	0	0	0	0	0	0
SAMEA1906444_a1_ct25525_vs1	IPR023214, IPR010708, IPR036412, IPR035093, IPR007712, IPR008964, IPR002053, IPR018247, IPR036439, IPR017853, IPR003343, IPR042229, IPR016134, IPR001182, IPR018365, IPR002102, IPR008965, IPR001269, IPR024036, IPR004652, IPR035587, IPR018517, IPR013785	HAD superfamily, 5'(3')-deoxyribonucleotidase, HAD-like superfamily, Toxin-antitoxin system, RelE/ParE toxin domain superfamily, Toxin-antitoxin system, RelE/ParE toxin family, Invasin/intimin cell-adhesion fragments, Glycoside hydrolase, family 25, EF-Hand 1, calcium-binding site, Dockerin domain superfamily, Glycoside hydrolase superfamily, Bacterial Ig-like, group 2, Listeria-Bacteroides repea…	IPR003343	IPR008964, IPR003343	0	0	1	0	0	0	0	0	0	0	0	0	1	0	0	0	0	0	SAMEA1906444	Myoviridae__sp._ctluw1	11800	linear	some_caudo_cluster.g631/PDB:5NGJ_A-Tail-tube-protein|some_caudo_cluster.g631/PDB:5NGJ_A-Tail-tube-protein	NO_HOST	0	No		gut	NA	NA	NA	NA	1.13988	NA	NA	NA	NA	NA	NA	0.00712899	0.012605	0.011119	0.00892857	0.0056555	0.0110497
SAMEA1906444_a1_ct3265	IPR008767, IPR003615, IPR002711, IPR014729, IPR002500, IPR011109, IPR036162, IPR025827, IPR038109, IPR006119, IPR015947, IPR007829, IPR026870, IPR008593, IPR009414, IPR006944, IPR024455, IPR006490, IPR005021, IPR013783, IPR035451, IPR023562, IPR001907, IPR029045	Bacteriophage SPP1, head-tail adaptor, HNH nuclease, HNH endonuclease, Rossmann-like alpha/beta/alpha sandwich fold, Phosphoadenosine phosphosulphate reductase, DNA-binding recombinase domain, Resolvase-like, N-terminal catalytic domain superfamily, Recombinase zinc beta ribbon domain, DNA-binding recombinase domain superfamily, Resolvase, N-terminal catalytic domain, PUA-like superfamily, TM2 do…	IPR013783	IPR013783	1	0	0	0	0	0	0	0	0	0	0	0	0	0	0	0	0	0	SAMEA1906444	Siphoviridae__sp._ctub8265	38160	circular	tmp1_clust19/Uniprot:Q52PL2_9CAUD-tail-tape-measure|baits_missed.91/PFAM:PF04630.11-tail-tube-protein|cdd_cluster.127/CDD:TIGR01554-phage-major-capsid-protein-HK97-family|some_caudo_cluster.g42/PFAM:PF04860.11-portal-protein|some_caudo_cluster.c3/PFAM:PF03354.14-Large-Terminase	Clostridiales	2	No		gut	NA	NA	NA	NA	NA	NA	NA	NA	NA	NA	NA	0	0	0	0	0	0
SAMEA1906444_a1_ct35088_vs1	IPR043502, IPR001098, IPR027434, IPR019760, IPR036844, IPR003593, IPR027417, IPR013785, IPR007197, IPR024924, IPR036420, IPR002125, IPR016192, IPR016193, IPR012763, IPR020587, IPR020584, IPR020588, IPR013765, IPR007694, IPR036397, IPR012337, IPR002562, IPR043134, IPR043133, IPR020602, IPR026325, IPR017686, IPR011604, IPR034151, IPR006171, IPR036977, IPR010902, IPR003615, IPR025309, IPR019489, IPR…	DNA/RNA polymerase superfamily, DNA-directed DNA polymerase, family A, palm domain, Homing endonuclease, DNA-directed DNA polymerase, family A, conserved site, Hint domain superfamily, AAA+ ATPase domain, P-loop containing nucleoside triphosphate hydrolase, Aldolase-type TIM barrel, Radical SAM, 7-carboxy-7-deazaguanine synthase-like, BRCT domain superfamily, Cytidine and deoxycytidylate deaminas…	X	X	0	0	0	0	0	0	0	0	0	0	0	0	0	0	0	0	0	0	SAMEA1906444	Myoviridae__sp._ctcGc1	39500	linear	VOG1001/PFAM:PF07230.10-capsid-assembly-protein|VOG1886/PFAM:PF03354.14-Phage-Terminase	NO_HOST	0	No		gut	NA	NA	NA	NA	NA	NA	NA	NA	NA	NA	NA	0	0	0	0	0	0
SAMEA1906444_a1_ct36462_vs1	IPR010992, IPR000119, IPR027417, IPR003611, IPR000305, IPR006350, IPR035901, IPR003714, IPR001907, IPR029045, IPR023562	Integration host factor (IHF)-like DNA-binding domain superfamily, Histone-like DNA-binding protein, P-loop containing nucleoside triphosphate hydrolase, Nuclease associated modular domain 3, GIY-YIG endonuclease, Intron endonuclease, group I, GIY-YIG endonuclease superfamily, PhoH-like protein, ATP-dependent Clp protease proteolytic subunit, ClpP/crotonase-like domain superfamily, Clp protease p…	X	X	0	0	0	0	0	0	0	0	0	0	0	0	0	0	0	0	0	0	SAMEA1906444	Siphoviridae__sp._ctO5y1	25667	linear	some_caudo_cluster.e128/CDD:cd07386-DNA-polymerase-II-small-subunit|baits_missed.24/PDB:3EZK_B-Terminase-large-subunit|baits_missed.18/UniProtKB:A0A0H3UZ41_9VIRU-portal-protein-|mcp_clust10/-major-capsid-protein|mcp_clust10/-major-capsid-protein|baits_missed.108/UniProtKB:R9N4G9_9FIRM-putative-structural-protein-	NO_HOST	0	No		gut	NA	NA	NA	NA	NA	NA	NA	NA	NA	NA	NA	0	0	0.000763171	0.00297619	0	0
SAMEA1906444_a1_ct47313_vs1	IPR018958, IPR037883, IPR003593, IPR027417, IPR002104, IPR004107, IPR028259, IPR011010, IPR010998, IPR013762, IPR032427, IPR035412, IPR041657, IPR009061, IPR002611, IPR025400, IPR036286, IPR001387, IPR006200, IPR015927, IPR010982, IPR039418, IPR006197, IPR009785, IPR025267, IPR012340, IPR000424, IPR011344, IPR036614	Knr4/Smi1-like domain, Knr4/Smi1-like domain superfamily, AAA+ ATPase domain, P-loop containing nucleoside triphosphate hydrolase, Integrase, catalytic domain, Integrase, SAM-like, N-terminal, AP2-like integrase, N-terminal domain, DNA breaking-rejoining enzyme, catalytic core, Integrase/recombinase, N-terminal, Integrase-like, catalytic domain superfamily, Phage P22-like portal protein, Phage te…	X	X	0	0	0	0	0	0	0	0	0	0	0	0	0	0	0	0	0	0	SAMEA1906444	Podoviridae__sp._ctb8X1	22599	linear	unclassified_dsDNA_phage_cluster.358/PDB:4M4W_K-Replicative-helicase|some_caudo_cluster.d99/PFAM:PF07141.10-terminase-small-subunit|baits_missed.296/PDB:5OEA_B-Large-subunit-terminase|VOG0254/PFAM:PF16510.4-portal-protein|podo_cluster.57/PFAM:PF13252.5--Major-Capsid-Protein-(DUF4043)	Dialister	3	No		gut	NA	NA	NA	NA	NA	NA	NA	NA	NA	NA	NA	0	0	0.000963176	0.00297619	0	0
SAMEA1906444_a1_ct79822_vs1	IPR025601, IPR008866, IPR025586, IPR031807, IPR006498, IPR000424, IPR012340, IPR011344, IPR014507, IPR006949, IPR011231, IPR019289, IPR010090, IPR025466, IPR009734, IPR006429, IPR023353, IPR007156, IPR006521, IPR013324	ATP-binding sugar transporter-like protein, Bacteriophage lambda, GpA, PcfJ-like protein, HicB-like antitoxin of toxin-antitoxin system, Tail tube protein, Primosome PriB/single-strand DNA-binding, Nucleic acid-binding, OB-fold, Single-stranded DNA-binding protein, Baseplate assembly protein J, predicted, Baseplate protein J-like, Bacteriophage VT1-Sakai, H0018, Bacteriophage tail protein Gp41, p…	X	X	0	0	0	0	0	0	0	0	0	0	0	0	0	0	0	0	0	0	SAMEA1906444	Siphoviridae__sp._ctbel1	30141	linear	VOG0574/PFAM:PF09684.9-Phage-tail-protein|some_caudo_cluster.d112/PFAM:PF04985.13-tail-tube-protein-FII|some_caudo_cluster.d71/PDB:3J9Q_Q-tail-sheath-tube|VOG8876/PDB:5A21_G-PORTAL-PROTEIN|VOG9339/PFAM:PF06763.10-minor-tail-protein-Z|mcp_singleton10/PFAM:PF10124.8-major-capsid-protein|some_caudo_cluster.f220/PDB:1OHG_E-MAJOR-CAPSID-PROTEIN|cdd_cluster.327/CDD:pfam04865-Baseplate-J-like-protein|VO…	Lachnospiraceae	2	No		gut	NA	NA	NA	NA	NA	NA	NA	NA	NA	NA	NA	0	0	0	0	0	0
SAMEA1906444_a1_ct95932_vs1	IPR029063, IPR012892, IPR001098, IPR043502, IPR002298, IPR011989, IPR016024, IPR011109, IPR006119, IPR036162, IPR025827, IPR038109, IPR021229, IPR022628, IPR022636, IPR027417, IPR026866, IPR018392, IPR036505, IPR002502, IPR036779, IPR006976, IPR014818, IPR014820, IPR014015, IPR006500, IPR002711, IPR003615, IPR006944, IPR006427, IPR000330, IPR038718, IPR014001, IPR001650, IPR000182, IPR016181, IPR…	S-adenosyl-L-methionine-dependent methyltransferase, Gp58-like, DNA-directed DNA polymerase, family A, palm domain, DNA/RNA polymerase superfamily, DNA polymerase A, Armadillo-like helical, Armadillo-type fold, DNA-binding recombinase domain, Resolvase, N-terminal catalytic domain, Resolvase-like, N-terminal catalytic domain superfamily, Recombinase zinc beta ribbon domain, DNA-binding recombinas…	X	X	0	0	0	0	0	0	0	0	0	0	0	0	0	0	0	0	0	0	SAMEA1906444	Siphoviridae__sp._ctkKf1	46700	linear	VOG4619/PDB:3GS9_A-tail-protein|baits_missed.118/UniProtKB:R2PRN9_9ENTE-tail-tape-measure-protein-|baits_missed.67/UniProtKB:L7VLC1_CLOSH-tail-protein-|baits_missed.91/PFAM:PF04630.11-tail-tube-protein|ne1_clust80/PFAM:PF04883.11-type-I-neck-protein|cdd_cluster.343/CDD:pfam05521-head-tail-joining-protein|cdd_cluster.146/CDD:cd08054-Head-Tail-Connector-Protein|unclassified_caudo_cluster.20/PFAM:PF…	Coriobacteriaceae	1	No		gut	NA	NA	0.933594	NA	0.587876	NA	NA	NA	NA	NA	NA	0	0	0.00216334	0.00297619	0	0
SAMEA1906444_a1_ct97598_vs1	IPR006498, IPR005564, IPR007048, IPR010090, IPR006949, IPR014507, IPR006429, IPR023562, IPR029045, IPR006521, IPR013168, IPR003646, IPR037026, IPR004195	Tail tube protein, Major capsid protein GpE, IraD/Gp25-like, Phage tail tape measure protein, Baseplate protein J-like, Baseplate assembly protein J, predicted, Phage portal protein, lambda family, Clp protease proteolytic subunit /Translocation-enhancing protein TepA, ClpP/crotonase-like domain superfamily, Tail protein I, Cpl-7 lysozyme, C-terminal, SH3-like domain, bacterial-type, Vgr protein,…	X	X	0	0	0	0	0	0	0	0	0	0	0	0	0	0	0	0	0	0	SAMEA1906444	Siphoviridae__sp._ct6Co1	19095	linear	VOG9339/PFAM:PF06763.10-minor-tail-protein-Z|VOG8876/PDB:5A21_G-PORTAL-PROTEIN|some_caudo_cluster.d71/PDB:3J9Q_Q-tail-sheath-tube|some_caudo_cluster.g100/PFAM:PF10145.8-minor-tail-protein|some_caudo_cluster.d244/PDB:3CDD_F-tail-protein|cdd_cluster.2/CDD:COG3628-baseplate-assembly-protein|cdd_cluster.327/CDD:pfam04865-Baseplate-J-like-protein|VOG0574/PFAM:PF09684.9-Phage-tail-protein|VOG0833/PFAM:…	NO_HOST	0	No		gut	NA	NA	NA	NA	0.21022	NA	NA	NA	NA	NA	NA	0.00364504	0.00840336	0	0	0.00216106	0.00552486
SAMEA1906444_b1_ct6_vs2	IPR013830, IPR036514, IPR003646, IPR002508, IPR006480, IPR016024, IPR024411, IPR041519, IPR027417, IPR003959	SGNH hydrolase-type esterase domain, SGNH hydrolase superfamily, SH3-like domain, bacterial-type, N-acetylmuramoyl-L-alanine amidase, catalytic domain, Bacteriophage holin family, Armadillo-type fold, Minor capsid protein, bacteriophage, RiboL-PSP-HEPN, P-loop containing nucleoside triphosphate hydrolase, ATPase, AAA-type, core	X	X	0	0	0	0	0	0	0	0	0	0	0	0	0	0	0	0	0	0	SAMEA1906444	Unclassified_virus__sp._ct5TM6	13525	linear	mtp1_singleton19/PFAM:PF16461.4-major-tail-protein|VOG0697/PFAM:PF11114.7-Minor-capsid-protein|baits_missed.20/UniProtKB:A0A0R1V141_9LACO-minor-tail-protein-	Ruminococcaceae	1	No		gut	0.342881	NA	0.356412	0.444245	2.796	NA	NA	0.23765	0.233946	0.442951	NA	0.00540718	0.0168067	0.00691884	0.0178571	0.00306118	0.0220994
SAMEA1906445_a1_ct67923_vs1	IPR006485, IPR008577, IPR003961, IPR013783, IPR036116	Bacteriophage holin, Putative viral structural protein (DUF859), Fibronectin type III, Immunoglobulin-like fold, Fibronectin type III superfamily	IPR013783	IPR013783, IPR036116	1	0	0	0	0	0	0	0	0	0	0	1	0	0	0	0	0	0	SAMEA1906445	Siphoviridae__sp._ctDjq1	14833	linear	baits_missed.542/PDB:3GS9_A-tail-protein|baits_missed.46/PDB:2FKK_A-Baseplate	NO_HOST	0	No		gut	NA	NA	NA	NA	NA	NA	NA	NA	NA	NA	NA	0	0	0	0	0	0
SAMEA1906445_a1_ct68948_vs1	IPR006944, IPR006433, IPR005021, IPR002502, IPR036505, IPR001119, IPR013168, IPR003615	Bacteriophage/Gene transfer agent portal protein, Prohead protease, Terminase large subunit, Lambdalikevirus-type, N-acetylmuramoyl-L-alanine amidase domain, N-acetylmuramoyl-L-alanine amidase/PGRP domain superfamily, S-layer homology domain, Cpl-7 lysozyme, C-terminal, HNH nuclease	X	X	0	0	0	0	0	0	0	0	0	0	0	0	0	0	0	0	0	0	SAMEA1906445	Siphoviridae__sp._ctyi21	14950	linear	some_caudo_cluster.c3/PFAM:PF03354.14-Large-Terminase|VOG4556/PDB:3KDR_C-Portal-Protein|baits_missed.356/PFAM:PF04586.16-prohead-serine-protease|baits_missed.284/PFAM:PF11367.7-tail-completion-protein|baits_missed.103/PFAM:PF04630.11-Phage-tail-tube-protein|ne1_clust9/PFAM:PF04883.11-type-I-neck-protein|tmp1_clust12/Uniprot:R5NKC2_9FIRM-tail-tape-measure	NO_HOST	0	No		gut	NA	NA	NA	NA	NA	NA	NA	NA	NA	NA	NA	0.00291344	0.00420168	0	0	0	0
SAMEA1906446_a1_ct100372_vs1	IPR006944, IPR025586, IPR006480, IPR011109, IPR025827, IPR036162, IPR038109, IPR006119, IPR006118, IPR024455, IPR001907, IPR029045, IPR023562, IPR010064, IPR029061, IPR012001, IPR012846, IPR000399, IPR011766, IPR029035, IPR039368, IPR012000, IPR036365, IPR002477, IPR036366, IPR001406, IPR020097, IPR020103, IPR020095, IPR005021, IPR004089, IPR027417, IPR003959, IPR003593, IPR035587, IPR018517, IPR…	Bacteriophage/Gene transfer agent portal protein, PcfJ-like protein, Bacteriophage holin family, DNA-binding recombinase domain, Recombinase zinc beta ribbon domain, Resolvase-like, N-terminal catalytic domain superfamily, DNA-binding recombinase domain superfamily, Resolvase, N-terminal catalytic domain, Recombinase, conserved site, Phage capsid, ATP-dependent Clp protease proteolytic subunit, C…	X	X	0	0	0	0	0	0	0	0	0	0	0	0	0	0	0	0	0	0	SAMEA1906446	Siphoviridae__sp._ctbwT1	54133	linear	baits_missed.484/PFAM:PF10651.8-Baseplate-component|VOG4659/PDB:3GS9_A-tail-protein|VOG4633/PDB:2X8K_A-DISTAL-TAIL-PROTEIN|baits_missed.152/UniProtKB:R4KJ43_9FIRM-Phage-related-minor-tail-protein-|VOG4586/PFAM:PF06488.10-tail-tube-protein|ad1_singleton6/CDD:cd08054-head-to-tail-adaptor|some_caudo_cluster.f75/PFAM:PF06673.10-major-capsid-protein|some_caudo_cluster.f74/PFAM:PF04860.11-portal-protei…	Eubacterium	11	No		gut	0.255938	NA	0.35805	NA	0.309659	NA	0.225713	0.500389	0.300326	NA	NA	0.0270148	0.0168067	0.140177	0.0357143	0.0420926	0.0441989
SAMEA1906446_a1_ct115638_vs1	IPR003495, IPR027417, IPR003491, IPR040819, IPR036141, IPR011527, IPR036640, IPR003439, IPR011629	CobW/HypB/UreG, nucleotide-binding domain, P-loop containing nucleoside triphosphate hydrolase, Replication initiation factor, Rolling Circle replication initiation protein, N-terminal, MukF, middle domain superfamily, ABC transporter type 1, transmembrane domain, ABC transporter type 1, transmembrane domain superfamily, ABC transporter-like, Cobalamin (vitamin B12) biosynthesis CobW-like, C-term…	X	X	0	0	0	0	0	0	0	0	0	0	0	0	0	0	0	0	0	0	SAMEA1906446	Siphoviridae__sp._ct3Cr1	13490	linear	ino_cluster.74/PFAM:PF05707.11--Zonular-occludens-toxin-(Zot)|ino_cluster.4/PFAM:PF02486.18--Replication-initiation-factor	NO_HOST	0	No		gut	NA	NA	NA	NA	1.97785	NA	NA	NA	NA	NA	NA	0.00175162	0.00840336	0	0	0.00124532	0.00552486
SAMEA1906446_a1_ct116265_vs1	IPR007855, IPR010090, IPR024654, IPR029052, IPR012337, IPR036397	RNA-dependent RNA polymerase, eukaryotic-type, Phage tail tape measure protein, Calcineurin-like phosphoesterase domain, lpxH-type, Metallo-dependent phosphatase-like, Ribonuclease H-like superfamily, Ribonuclease H superfamily	X	X	0	0	0	0	0	0	0	0	0	0	0	0	0	0	0	0	0	0	SAMEA1906446	Siphoviridae__sp._ctQun1	27929	linear	some_caudo_cluster.e128/CDD:cd07386-DNA-polymerase-II-small-subunit|some_caudo_cluster.e132/PDB:3EZK_B-large-terminase|baits_missed.18/UniProtKB:A0A0H3UZ41_9VIRU-portal-protein-|mcp_clust10/-major-capsid-protein|hc1_singleton2/PDB:5A21_F-head-closure-knob|VOG5534/UniProt:tr|E0YJ23_9CAUD-Putative-phage-structural-protein-|ne1_clust63/PFAM:PF04883.11-type-I-neck-protein|baits_missed.9/PFAM:PF10145.…	NO_HOST	0	No		gut	NA	NA	NA	NA	NA	NA	NA	NA	NA	NA	NA	0	0	0	0	0	0
SAMEA1906446_a1_ct141563_vs1	IPR009319, IPR009636, IPR018649, IPR027872, IPR024455, IPR017853, IPR002053, IPR001387, IPR010982, IPR001650, IPR027417, IPR014879, IPR016032, IPR036388, IPR009660, IPR043519, IPR002646, IPR032828, IPR008841, IPR038729, IPR038713, IPR005335, IPR018597, IPR036390, IPR013471, IPR036866, IPR001279, IPR014819, IPR039418, IPR015927, IPR036286, IPR004921, IPR011010, IPR002104, IPR010998, IPR013762, IPR…	Bacteriophage A118, Gp4, minor capsid, Capsid assembly scaffolding protein, SHOCT domain, Domain of unknown function DUF4428, Phage capsid, Glycoside hydrolase superfamily, Glycoside hydrolase, family 25, Cro/C1-type helix-turn-helix domain, Lambda repressor-like, DNA-binding domain superfamily, Helicase, C-terminal, P-loop containing nucleoside triphosphate hydrolase, Sporulation initiation fact…	X	X	0	0	0	0	0	0	0	0	0	0	0	0	0	0	0	0	0	0	SAMEA1906446	Myoviridae__sp._ctqUf1	41494	linear	baits_missed.46/PDB:2FKK_A-Baseplate|baits_missed.46/PDB:2FKK_A-Baseplate|baits_missed.107/PDB:4L92_B-Receptor-Binding-Protein|baits_missed.30/PFAM:PF05709.10-tail-protein|baits_missed.474/UniProtKB:E2ZNP7_9FIRM-tail-tape-measure-protein|VOG0697/PFAM:PF11114.7-Minor-capsid-protein|cdd_cluster.145/CDD:cd08053-Head-Tail-Connector-Protein|some_caudo_cluster.g136/PDB:3JB5_B-major-capsid-protein|some_…	Coriobacteriia	1	No		gut	NA	1.06962	0.325851	NA	0.22269	NA	NA	NA	0.421321	NA	0.722782	0	0	0.000777534	0.00297619	0.00258544	0.00552486
SAMEA1906446_a1_ct149692_vs1	IPR011344, IPR000424, IPR012340, IPR036866, IPR025267, IPR006675, IPR003607, IPR037522, IPR011004, IPR028259, IPR004107, IPR011010, IPR002104, IPR013762, IPR010998, IPR018330, IPR004590, IPR001387, IPR036286, IPR039418, IPR015927, IPR041657, IPR009061, IPR036614, IPR008822, IPR025400, IPR035412, IPR020904, IPR002347, IPR036291, IPR002053, IPR017853, IPR032427, IPR036844, IPR028992, IPR041219, IPR…	Single-stranded DNA-binding protein, Primosome PriB/single-strand DNA-binding, Nucleic acid-binding, OB-fold, Ribonuclease Z/Hydroxyacylglutathione hydrolase-like, Protein of unknown function DUF4043, HDIG domain, HD/PDEase domain, HD-GYP domain, Trimeric LpxA-like superfamily, AP2-like integrase, N-terminal domain, Integrase, SAM-like, N-terminal, DNA breaking-rejoining enzyme, catalytic core, I…	X	X	0	0	0	0	0	0	0	0	0	0	0	0	0	0	0	0	0	0	SAMEA1906446	Podoviridae__sp._ctlPC1	40300	linear	unclassified_dsDNA_phage_cluster.358/PDB:4M4W_K-Replicative-helicase|some_caudo_cluster.d99/PFAM:PF07141.10-terminase-small-subunit|baits_missed.296/PDB:5OEA_B-Large-subunit-terminase|VOG0254/PFAM:PF16510.4-portal-protein|podo_cluster.57/PFAM:PF13252.5--Major-Capsid-Protein-(DUF4043)|VOG0370/PDB:5O6V_E-Envelope-protein	Dialister	9	No		gut	NA	NA	NA	NA	NA	NA	NA	NA	NA	NA	NA	0	0	0.00196176	0.00297619	0	0
SAMEA1906446_a1_ct24274_vs1	IPR002711, IPR003615, IPR019228, IPR006480, IPR006944, IPR006427, IPR029066, IPR000821, IPR011079, IPR009006, IPR020622, IPR001608, IPR001387, IPR010982, IPR032876, IPR018117, IPR001525, IPR029063, IPR024455, IPR010861, IPR001650, IPR001091, IPR038718, IPR027417, IPR014001, IPR002941, IPR002502, IPR036505, IPR011855, IPR006448, IPR010359, IPR008767, IPR038666, IPR025506, IPR003497, IPR025518, IPR…	HNH endonuclease, HNH nuclease, Bacteriophage phiJL001, Gp84, N-terminal, Bacteriophage holin family, Bacteriophage/Gene transfer agent portal protein, Phage portal protein, HK97, PLP-binding barrel, Alanine racemase, Alanine racemase, C-terminal, Alanine racemase/group IV decarboxylase, C-terminal, Alanine racemase, pyridoxal-phosphate attachment site, Alanine racemase, N-terminal, Cro/C1-type h…	X	X	0	0	0	0	0	0	0	0	0	0	0	0	0	0	0	0	0	0	SAMEA1906446	Siphoviridae__sp._ctSkZ1	44450	linear	some_caudo_cluster.g594/PDB:1Z6A_A-Helicase-of-the-snf2-rad54-family|VOG4581/PFAM:PF05119.11-terminase-small-subunit|some_caudo_cluster.c3/PFAM:PF03354.14-Large-Terminase|some_caudo_cluster.c10/PDB:3KDR_C-Portal-Protein|some_caudo_cluster.d119/PFAM:PF04586.16-prohead-serine-protease|some_caudo_cluster.e21/PFAM:PF06673.10-major-capsid-protein|cdd_cluster.146/CDD:cd08054-Head-Tail-Connector-Protein…	Dialister	27	No	SRS058770_a1_ct361_vs1@Siphoviridae__sp._ctN7E1_CRISPR_192_spacer_8	gut	NA	NA	NA	NA	NA	NA	NA	NA	NA	NA	NA	0.000896657	0.00420168	0.00169583	0.00297619	0	0
SAMEA1906446_a1_ct27467_vs1	IPR035412, IPR006437, IPR021145, IPR015032, IPR036490, IPR027417, IPR003593, IPR029432, IPR025669, IPR005702, IPR006166, IPR011335, IPR003497, IPR018878, IPR005531, IPR008538, IPR040538, IPR009270, IPR016024, IPR038765, IPR002931, IPR013514, IPR006119, IPR011109, IPR038109, IPR006118, IPR036162, IPR025827, IPR004609, IPR014001, IPR001650, IPR012340, IPR033454, IPR011545, IPR016667, IPR016195, IPR…	Phage terminase large subunit, N-terminal, Bacteriophage terminase, large subunit, Portal protein, MTH538 TIR-like domain, Hypothetical protein MTH538 superfamily, P-loop containing nucleoside triphosphate hydrolase, AAA+ ATPase domain, Siphovirus Gp37-like protein, AAA domain, Exopolysaccharide synthesis protein, ERCC4 domain, Restriction endonuclease type II-like, BRO N-terminal domain, ORF6C d…	X	X	0	0	0	0	0	0	0	0	0	0	0	0	0	0	0	0	0	0	SAMEA1906446	Siphoviridae__sp._ctz0D1	42200	linear	VOG0697/PFAM:PF11114.7-Minor-capsid-protein|cdd_cluster.145/CDD:cd08053-Head-Tail-Connector-Protein|some_caudo_cluster.g136/PDB:3JB5_B-major-capsid-protein|VOG9317/PDB:6B0X_d-Major-capsid-protein|cdd_cluster.365/CDD:pfam06152-minor-capsid-protein|VOG0691/PFAM:PF05133.13-portal-protein|some_caudo_cluster.a31/PDB:5OEA_B-large-terminase|baits_missed.118/UniProtKB:R2PRN9_9ENTE-tail-tape-measure-prote…	Firmicutes	1	No		gut	NA	NA	NA	NA	NA	NA	NA	NA	NA	NA	NA	0	0	0	0	0	0
SAMEA1906446_a1_ct92895_vs1	IPR011856, IPR011335, IPR004612, IPR014879, IPR036388, IPR016032, IPR010090, IPR006479	tRNA endonuclease-like domain superfamily, Restriction endonuclease type II-like, Holliday junction resolvase RecU, Sporulation initiation factor Spo0A, C-terminal, Winged helix-like DNA-binding domain superfamily, Signal transduction response regulator, C-terminal effector, Phage tail tape measure protein, Holin	X	X	0	0	0	0	0	0	0	0	0	0	0	0	0	0	0	0	0	0	SAMEA1906446	Siphoviridae__sp._ctwVk1	20138	linear	baits_missed.9/PFAM:PF10145.8-minor-tail-protein|baits_missed.9/PFAM:PF10145.8-minor-tail-protein|hc1_clust29/PDB:5A21_F-head-closure-knob|VOG5534/UniProt:tr|E0YJ23_9CAUD-Putative-phage-structural-protein-	Dorea	1	No		gut	NA	NA	NA	NA	NA	NA	NA	NA	NA	NA	NA	0	0	0	0	0	0
SAMEA1906446_b1_ct2_vs6	IPR020256, IPR006637, IPR002508, IPR001387, IPR010982, IPR010064, IPR010090, IPR006490, IPR006724, IPR036162, IPR025378, IPR011109, IPR006119, IPR025827, IPR038109, IPR036388, IPR013249, IPR013324, IPR001478, IPR036034, IPR009003, IPR001940, IPR043502, IPR000477, IPR013557, IPR005039	Spore coat protein CotJA, Clostridial hydrophobic repeat, N-acetylmuramoyl-L-alanine amidase, catalytic domain, Cro/C1-type helix-turn-helix domain, Lambda repressor-like, DNA-binding domain superfamily, Bacteriophage HK97-gp10, putative tail-component, Phage tail tape measure protein, Phage major tail protein, phi13 family, Phage tail tube protein 1, Resolvase-like, N-terminal catalytic domain s…	X	X	0	0	0	0	0	0	0	0	0	0	0	0	0	0	0	0	0	0	SAMEA1906446	Unclassified_virus__sp._ctivW2	22170	linear	VOG4586/PFAM:PF06488.10-tail-tube-protein|baits_missed.152/UniProtKB:R4KJ43_9FIRM-Phage-related-minor-tail-protein-	Tyzzerella	1	No		gut	NA	NA	NA	NA	NA	NA	NA	NA	NA	NA	NA	0	0	0.00055615	0.00297619	0.00403737	0.00552486
SAMEA1906447_a1_ct146467_vs1	IPR003356, IPR029063, IPR011006, IPR001789, IPR010611, IPR036908, IPR024559, IPR018649, IPR011344, IPR000424, IPR012340, IPR003115, IPR036086, IPR001387, IPR010982, IPR005564, IPR008866, IPR006429, IPR021686, IPR014729, IPR002500, IPR023562, IPR029045, IPR011109, IPR038109, IPR036162, IPR006119, IPR025827, IPR034829, IPR010056, IPR006343	DNA methylase, adenine-specific, S-adenosyl-L-methionine-dependent methyltransferase, CheY-like superfamily, Signal transduction response regulator, receiver domain, 3D domain, RlpA-like domain superfamily, Protein of unknown function DUF3846, SHOCT domain, Single-stranded DNA-binding protein, Primosome PriB/single-strand DNA-binding, Nucleic acid-binding, OB-fold, ParB/Sulfiredoxin, ParB/Sulfire…	X	X	0	0	0	0	0	0	0	0	0	0	0	0	0	0	0	0	0	0	SAMEA1906447	Siphoviridae__sp._ctM5h1	32957	linear	unclassified_dsDNA_phage_cluster.222/PFAM:PF07261.10-Replication-initiation-and-membrane-attachment|cdd_cluster.354/CDD:pfam05876-terminase-large-subunit-(GpA)|ad1_singleton40/PDB:2L6Q_A-head-to-tail-adaptor|VOG0833/PFAM:PF05136.12-Phage-portal-protein|VOG3434/PDB:1TCZ_D-Head-decoration-protein|cdd_cluster.308/CDD:pfam03864-major-capsid-protein-E|VOG9339/PFAM:PF06763.10-minor-tail-protein-Z	Faecalibacterium	8	No		gut	1.01448	1.06902	0.293892	0.32197	0.355338	1.57693	0.200147	0.345576	0.347635	2.72184	0.373416	0.00538588	0.00420168	0.00270369	0.00297619	0.00983316	0.0165746
SAMEA1906447_a1_ct14814	IPR024978	Homeodomain, phBC6A51-type	X	X	0	0	0	0	0	0	0	0	0	0	0	0	0	0	0	0	0	0	SAMEA1906447	Siphoviridae__sp._ctvMO814	7782	circular	VOG4319/PDB:3J4U_C-major-capsid-protein	NO_HOST	0	No		gut	NA	NA	NA	NA	NA	NA	NA	NA	NA	NA	NA	0	0	0.00271792	0.00297619	0	0
SAMEA1906447_a1_ct172140_vs1	IPR005564, IPR003497, IPR006119, IPR006118, IPR036162, IPR017853, IPR018077, IPR002053, IPR021145, IPR032481, IPR026870	Major capsid protein GpE, BRO N-terminal domain, Resolvase, N-terminal catalytic domain, Recombinase, conserved site, Resolvase-like, N-terminal catalytic domain superfamily, Glycoside hydrolase superfamily, Glycoside hydrolase, family 25 subgroup, Glycoside hydrolase, family 25, Portal protein, Protein of unknown function DUF5055, Zinc-ribbon domain	X	X	0	0	0	0	0	0	0	0	0	0	0	0	0	0	0	0	0	0	SAMEA1906447	Siphoviridae__sp._ctvaK1	30289	linear	podo_cluster.8/PDB:4BIJ_C-Terminase-large-subunit|cdd_cluster.334/CDD:pfam05133-portal-protein|VOG1887/PDB:3BQW_A-capsid-protein|baits_missed.143/PDB:2K4Q_A-Major-tail-protein|baits_missed.474/UniProtKB:E2ZNP7_9FIRM-tail-tape-measure-protein|baits_missed.46/PDB:2FKK_A-Baseplate|baits_missed.46/PDB:2FKK_A-Baseplate	Unknown	9	No		gut	NA	NA	NA	NA	NA	NA	NA	NA	NA	NA	NA	0.003109	0.00420168	0	0	0	0
SAMEA1906447_a1_ct23614_vs1	IPR010090, IPR002716, IPR027417, IPR003714, IPR007855, IPR032489, IPR032675, IPR029052, IPR024654, IPR012337, IPR036397	Phage tail tape measure protein, PIN domain, P-loop containing nucleoside triphosphate hydrolase, PhoH-like protein, RNA-dependent RNA polymerase, eukaryotic-type, Domain of unknown function DUF5048, Leucine-rich repeat domain superfamily, Metallo-dependent phosphatase-like, Calcineurin-like phosphoesterase domain, lpxH-type, Ribonuclease H-like superfamily, Ribonuclease H superfamily	X	X	0	0	0	0	0	0	0	0	0	0	0	0	0	0	0	0	0	0	SAMEA1906447	Siphoviridae__sp._ctItE1	58327	linear	baits_missed.46/PDB:2FKK_A-Baseplate|VOG10957/UniProt:tr|A0A068EP79_9CAUD-Putative-tail-protein-|baits_missed.9/PFAM:PF10145.8-minor-tail-protein|VOG5534/UniProt:tr|E0YJ23_9CAUD-Putative-phage-structural-protein-|hc1_singleton2/PDB:5A21_F-head-closure-knob|mcp_clust10/-major-capsid-protein|baits_missed.18/UniProtKB:A0A0H3UZ41_9VIRU-portal-protein-|some_caudo_cluster.e132/PDB:3EZK_B-large-terminas…	Faecalibacterium	3	No		gut	NA	NA	NA	NA	NA	NA	NA	NA	NA	NA	NA	0.00189272	0.00420168	0.00151744	0.00297619	0.00230834	0.00552486
SAMEA1906447_a1_ct35118_vs1	IPR036169, IPR026877, IPR036291, IPR003821, IPR013644, IPR013512, IPR007539, IPR008538, IPR011335, IPR019612, IPR002508, IPR027417, IPR003593, IPR040538, IPR009270, IPR004921, IPR006437, IPR021080, IPR009660, IPR000374, IPR010090, IPR002694, IPR036977, IPR003607, IPR009319, IPR024659, IPR002477, IPR036365, IPR036366, IPR036034, IPR004387, IPR001478, IPR008915, IPR024559, IPR006119, IPR036162, IPR…	DXP reductoisomerase, C-terminal domain superfamily, DXP reductoisomerase C-terminal domain, NAD(P)-binding domain superfamily, 1-deoxy-D-xylulose 5-phosphate reductoisomerase, 1-deoxy-D-xylulose 5-phosphate reductoisomerase, C-terminal, 1-deoxy-D-xylulose 5-phosphate reductoisomerase, N-terminal, Domain of unknown function DUF551, Domain of unknown function DUF820, Restriction endonuclease type …	X	X	0	0	0	0	0	0	0	0	0	0	0	0	0	0	0	0	0	0	SAMEA1906447	Siphoviridae__sp._ct7BF1	41896	linear	baits_missed.20/UniProtKB:A0A0R1V141_9LACO-minor-tail-protein-|cdd_cluster.404/CDD:pfam11114-Minor-capsid-protein|cdd_cluster.398/CDD:pfam10665-Minor-capsid-protein|VOG0695/CDD:cd08053-Head-Tail-Connector-Protein|baits_missed.217/PDB:5UU5_D-Major-capsid-protein|VOG9317/PDB:6B0X_d-Major-capsid-protein|cdd_cluster.365/CDD:pfam06152-minor-capsid-protein|some_caudo_cluster.e23/PFAM:PF05133.13-portal-…	Dorea	6	No		gut	NA	NA	NA	NA	NA	NA	NA	NA	NA	NA	NA	0	0	0	0	0	0
SAMEA1906447_a1_ct45140_vs1	IPR002052, IPR007757, IPR029063, IPR029492, IPR003959, IPR027417, IPR041487, IPR024455, IPR015122, IPR038148, IPR011336, IPR011335, IPR022725, IPR010982, IPR001387, IPR002104, IPR010998, IPR011010, IPR004191, IPR013762, IPR016177, IPR006500, IPR014818, IPR014015	DNA methylase, N-6 adenine-specific, conserved site, MT-A70-like, S-adenosyl-L-methionine-dependent methyltransferase, Domain of unknown function DUF4435, ATPase, AAA-type, core, P-loop containing nucleoside triphosphate hydrolase, HEPN/Toprim N-terminal domain 1, Phage capsid, Excisionase from transposon Tn916, Transposon Tn1545/Tn916, excisionase, Restriction endonuclease, type II, EcoRI/MunI, …	X	X	0	0	0	0	0	0	0	0	0	0	0	0	0	0	0	0	0	0	SAMEA1906447	Siphoviridae__sp._ctiIW1	17933	linear	cdd_cluster.127/CDD:TIGR01554-phage-major-capsid-protein-HK97-family|podo_cluster.51/PFAM:PF04735.11--Viral-dsDNA-helicase	NO_HOST	0	No		gut	1.04636	NA	1.37846	0.471667	0.5068	0.587086	0.345704	NA	0.66726	0.264989	0.66508	0.00259419	0.00420168	0.00202937	0.00297619	0	0
SAMEA1906448_a1_ct123263_vs1	IPR006521, IPR010026, IPR041219, IPR038765, IPR007921, IPR005531, IPR043502, IPR000477, IPR036117, IPR004007, IPR019986, IPR033470, IPR036573, IPR006949, IPR014507, IPR001584, IPR012337	Tail protein I, Phage holin, LL-H family, Phage tail lysozyme, Papain-like cysteine peptidase superfamily, CHAP domain, Alkaline shock protein Asp23, DNA/RNA polymerase superfamily, Reverse transcriptase domain, DhaL domain superfamily, DhaL domain, DAK2 domain-containing protein YloV, Uncharacterised protein, DhaK domain, Carbohydrate-binding module superfamily 5/12, Baseplate protein J-like, Ba…	X	IPR036573	0	0	0	0	0	0	0	0	0	0	0	0	0	0	0	0	1	0	SAMEA1906448	Myoviridae__sp._ctMtl1	14365	linear	baits_missed.184/PFAM:PF12571.7-Phage-tail-collar-fibre-protein|VOG0574/PFAM:PF09684.9-Phage-tail-protein|cdd_cluster.327/CDD:pfam04865-Baseplate-J-like-protein	NO_HOST	0	No		gut	NA	0.345477	0.881992	NA	0.293627	NA	0.327752	0.359506	0.545905	NA	0.718399	0.0281881	0.012605	0.0315528	0.0446429	0.0427342	0.038674
SAMEA1906448_a1_ct125067_vs1	IPR012340, IPR011344, IPR000424, IPR003222, IPR036410, IPR001387, IPR010982, IPR021098, IPR032395, IPR038681, IPR025153, IPR024535, IPR036388, IPR036730, IPR009093, IPR030392, IPR012334, IPR011050, IPR006481, IPR016281, IPR036614, IPR008822, IPR018457, IPR020846, IPR036259, IPR000576, IPR020362, IPR038258, IPR007539, IPR041247, IPR023271, IPR000292, IPR022568, IPR020952, IPR007693, IPR007694, IPR…	Nucleic acid-binding, OB-fold, Single-stranded DNA-binding protein, Primosome PriB/single-strand DNA-binding, Antitermination protein, Heat shock protein DnaJ, cysteine-rich domain superfamily, Cro/C1-type helix-turn-helix domain, Lambda repressor-like, DNA-binding domain superfamily, Bacteriophage P22, Gp10, DNA-stabilising, Sf6-type phage tail needle knob, Sf6-type phage tail needle knob superf…	X	X	0	0	0	0	0	0	0	0	0	0	0	0	0	0	0	0	0	0	SAMEA1906448	Podoviridae__sp._ctafk1	42850	linear	podo_cluster.24/UniProtKB:A0A0M4KJB1_CITFR-Replication-protein-O-|unclassified_dsDNA_phage_cluster.356/PDB:3BGW_F-DNAB-Like-Replicative-Helicase|VOG0611/PDB:3P9A_H-Terminase-small-subunit|cdd_cluster.125/CDD:TIGR01547-phage-terminase-large-subunit-PBSX-family|podo_cluster.159/PDB:5GAI_G-Portal-protein|some_caudo_cluster.g653/PDB:5UU5_D-Major-capsid-protein|ad1_clust12/PDB:3LJ4_Y-head-to-tail-adap…	Salmonella	48	No		gut	NA	NA	NA	NA	NA	NA	NA	NA	NA	NA	NA	0	0	0	0	0	0
SAMEA1906448_a1_ct26486_vs1	IPR004518, IPR021229, IPR012833, IPR036388, IPR016032, IPR035105, IPR002125, IPR016473, IPR016192, IPR016193, IPR005021, IPR006944, IPR007197, IPR001989, IPR012837, IPR013785	NTP pyrophosphohydrolase MazG, putative catalytic core, Protein of unknown function DUF2800, Ribonucleoside-triphosphate reductase, anaerobic, Winged helix-like DNA-binding domain superfamily, Signal transduction response regulator, C-terminal effector, Deoxycytidylate deaminase domain, Cytidine and deoxycytidylate deaminase domain, Deoxycytidylate deaminase, APOBEC/CMP deaminase, zinc-binding, C…	X	X	0	0	0	0	0	0	0	0	0	0	0	0	0	0	0	0	0	0	SAMEA1906448	Siphoviridae__sp._ctllM1	20661	linear	tmp1_clust12/Uniprot:R5NKC2_9FIRM-tail-tape-measure|some_caudo_cluster.c3/PFAM:PF03354.14-Large-Terminase|ne1_clust9/PFAM:PF04883.11-type-I-neck-protein|baits_missed.103/PFAM:PF04630.11-Phage-tail-tube-protein|baits_missed.284/PFAM:PF11367.7-tail-completion-protein|baits_missed.356/PFAM:PF04586.16-prohead-serine-protease|cdd_cluster.326/CDD:pfam04860-portal-protein	NO_HOST	0	No		gut	NA	NA	1.63753	NA	NA	NA	NA	NA	NA	NA	NA	0	0	0	0	0	0
SAMEA1906448_a1_ct3807_vs1	IPR011055, IPR002053, IPR017853, IPR007921, IPR011604, IPR019080, IPR017482, IPR011335, IPR010026, IPR009785, IPR021027, IPR003961, IPR013783, IPR036116, IPR013491, IPR010183, IPR018330, IPR041718, IPR036162, IPR009061, IPR006119, IPR000551, IPR006118, IPR041237, IPR010056, IPR011741	Duplicated hybrid motif, Glycoside hydrolase, family 25, Glycoside hydrolase superfamily, CHAP domain, Exonuclease, phage-type/RecB, C-terminal, YqaJ viral recombinase, Putative phage-type endonuclease, Restriction endonuclease type II-like, Phage holin, LL-H family, Lactobacillus prophage Lj928, Orf309, Transposase, putative, helix-turn-helix domain, Fibronectin type III, Immunoglobulin-like fol…	IPR013783	IPR013783, IPR036116	1	0	0	0	0	0	0	0	0	0	0	1	0	0	0	0	0	0	SAMEA1906448	Siphoviridae__sp._ctvYe1	29770	linear	baits_missed.383/UniProtKB:C3U2R6_9CAUD-structural-protein|tmp1_clust15/Uniprot:T2PM72_GARVA-tail-tape-measure|unclassified_caudo_cluster.38/PFAM:PF09681.9-replisome-organiser	NO_HOST	0	No		gut	NA	NA	NA	NA	NA	NA	NA	NA	NA	NA	NA	0.000793861	0.00420168	0	0	0	0
SAMEA1906448_a1_ct6826_vs1	IPR003477, IPR011067, IPR002989, IPR002295, IPR002941, IPR029063, IPR011344, IPR000424, IPR012340	mRNA interferase PemK-like, Plasmid maintenance toxin/Cell growth inhibitor, Mycobacterial pentapeptide repeat, N6 adenine-specific DNA methyltransferase, D21 class, DNA methylase N-4/N-6, S-adenosyl-L-methionine-dependent methyltransferase, Single-stranded DNA-binding protein, Primosome PriB/single-strand DNA-binding, Nucleic acid-binding, OB-fold	X	X	0	0	0	0	0	0	0	0	0	0	0	0	0	0	0	0	0	0	SAMEA1906448	Siphoviridae__sp._ctpli1	15711	linear	baits_missed.111/PDB:3KDR_A-HK97-Family-Phage-Portal-Protein|some_caudo_cluster.e14/PDB:4IEE_A-large-terminase	NO_HOST	0	No		gut	NA	NA	NA	NA	NA	NA	NA	NA	NA	NA	NA	0.00135378	0.00420168	0	0	0	0
SAMEA1906448_a1_ct96006_vs1	IPR029045, IPR023562, IPR001907, IPR003615, IPR029060, IPR003497, IPR021808, IPR029052, IPR004843, IPR005564, IPR003458, IPR021695, IPR006949, IPR035421, IPR004921, IPR023214, IPR036412, IPR012310, IPR029319, IPR012340, IPR040775, IPR002196, IPR023346, IPR034691, IPR027924, IPR007829, IPR003714, IPR027417, IPR007694, IPR036844, IPR006141, IPR008928, IPR043502, IPR036397, IPR012337, IPR001098, IPR…	ClpP/crotonase-like domain superfamily, Clp protease proteolytic subunit /Translocation-enhancing protein TepA, ATP-dependent Clp protease proteolytic subunit, HNH nuclease, PIN-like domain superfamily, BRO N-terminal domain, Protein of unknown function DUF3383, Metallo-dependent phosphatase-like, Calcineurin-like phosphoesterase domain, ApaH type, Major capsid protein GpE, Bacteriophage T4, Gp38…	X	X	0	0	0	0	0	0	0	0	0	0	0	0	0	0	0	0	0	0	SAMEA1906448	Myoviridae__sp._ctCYt1	118374	linear	unclassified_dsDNA_phage_cluster.66/CDD:cd05781-DNA_polB|VOG0370/PDB:5O6V_E-Envelope-protein|unclassified_caudo_cluster.52/PDB:5IKN_F-DNA-directed-DNA-polymerase|VOG2443/UniProt:tr|L7TJ42_9CAUD-Putative-minor-capsid-protein-|unclassified_caudo_cluster.96/PFAM:PF02413.16-tail-fibre-assembly-protein|VOG4691/PFAM:PF04865.13-Baseplate-J-like-protein|some_caudo_cluster.g107/PDB:1OCY_A-TAIL-FIBRE|acker…	NO_HOST	0	No		gut	NA	NA	NA	NA	NA	NA	NA	NA	NA	NA	NA	0	0	0	0	0	0
SAMEA1906449_a1_ct10475_vs1	IPR011856, IPR027417, IPR005021, IPR025964, IPR043502, IPR014015, IPR023211, IPR006944, IPR006433, IPR013491, IPR013785, IPR007197, IPR021229, IPR011010, IPR010998, IPR002104, IPR013762	tRNA endonuclease-like domain superfamily, P-loop containing nucleoside triphosphate hydrolase, Terminase large subunit, Lambdalikevirus-type, GGGtGRT protein, DNA/RNA polymerase superfamily, Helicase, superfamily 3, DNA virus, DNA polymerase, palm domain superfamily, Bacteriophage/Gene transfer agent portal protein, Prohead protease, Caudovirus, tape measure, N-terminal, Aldolase-type TIM barrel…	X	X	0	0	0	0	0	0	0	0	0	0	0	0	0	0	0	0	0	0	SAMEA1906449	Siphoviridae__sp._cts4i1	48250	linear	some_caudo_cluster.c3/PFAM:PF03354.14-Large-Terminase|cdd_cluster.326/CDD:pfam04860-portal-protein|baits_missed.356/PFAM:PF04586.16-prohead-serine-protease|baits_missed.284/PFAM:PF11367.7-tail-completion-protein|baits_missed.103/PFAM:PF04630.11-Phage-tail-tube-protein|ne1_clust9/PFAM:PF04883.11-type-I-neck-protein|tmp1_clust15/Uniprot:T2PM72_GARVA-tail-tape-measure	NO_HOST	0	No		gut	NA	NA	NA	NA	NA	NA	NA	NA	NA	NA	NA	0	0	0	0	0	0
SAMEA1906449_a1_ct118198_vs1	IPR038628, IPR018989, IPR018392, IPR036779, IPR006448, IPR010064, IPR006427, IPR006944, IPR036086, IPR003115, IPR016024, IPR010090, IPR016187, IPR042095, IPR000477, IPR043502, IPR003615, IPR025518, IPR020287, IPR014986, IPR038559, IPR023365, IPR022555, IPR006949, IPR020288, IPR005021, IPR001387, IPR010982, IPR018755, IPR007921, IPR038765, IPR003646, IPR013520, IPR012337, IPR036397, IPR001357, IPR…	XkdM-like superfamily, Phage tail tube protein, LysM domain, LysM domain superfamily, Putative phage terminase, small subunit, P27 family, Bacteriophage HK97-gp10, putative tail-component, Phage portal protein, HK97, Bacteriophage/Gene transfer agent portal protein, ParB/Sulfiredoxin superfamily, ParB/Sulfiredoxin, Armadillo-type fold, Phage tail tape measure protein, C-type lectin fold, Sulfatas…	X	IPR016187	0	0	0	0	0	0	0	0	0	0	0	0	0	0	0	0	0	1	SAMEA1906449	Myoviridae__sp._ctCmR1	41950	linear	VOG4581/PFAM:PF05119.11-terminase-small-subunit|unclassified_dsDNA_phage_cluster.233/PFAM:PF03354.14-Terminase-large-subunit|some_caudo_cluster.c10/PDB:3KDR_C-Portal-Protein|some_caudo_cluster.e21/PFAM:PF06673.10-major-capsid-protein|VOG0204/3JVO_G-head-tail-connector|VOG4589/PDB:2KZ4_A-Putative-head-tail-adaptor|VOG4870/PDB:5A21_G-PORTAL-PROTEIN|VOG3891/PFAM:PF09393.9-Phage-tail-tube-protein|som…	Firmicutes	6	Yes		gut	NA	NA	NA	NA	NA	NA	NA	NA	NA	NA	NA	0	0	0	0	0	0
SAMEA1906449_a1_ct136192_vs1	IPR005335, IPR038713, IPR007921, IPR038765, IPR016024, IPR024411, IPR009319, IPR008577	Terminase small subunit, Terminase small subunit, N-terminal domain superfamily, CHAP domain, Papain-like cysteine peptidase superfamily, Armadillo-type fold, Minor capsid protein, bacteriophage, Bacteriophage A118, Gp4, minor capsid, Putative viral structural protein (DUF859)	X	X	0	0	0	0	0	0	0	0	0	0	0	0	0	0	0	0	0	0	SAMEA1906449	Siphoviridae__sp._ctTA61	22982	linear	podo_cluster.53/PFAM:PF03592.15--Terminase-small-subunit|some_caudo_cluster.a39/PDB:5OEA_B-large-terminase|VOG0691/PFAM:PF05133.13-portal-protein|VOG0692/PFAM:PF06152.10-Phage-minor-capsid-protein|baits_missed.446/PDB:5UU5_D-Major-capsid-protein|VOG0695/CDD:cd08053-Head-Tail-Connector-Protein|VOG0697/PFAM:PF11114.7-Minor-capsid-protein|mtp1_singleton19/PFAM:PF16461.4-major-tail-protein|baits_miss…	Tenericutes	1	No		gut	NA	NA	NA	NA	NA	NA	NA	NA	NA	NA	NA	0	0	0	0	0	0
SAMEA1906449_a1_ct143302_vs1	IPR036199, IPR008016, IPR007921, IPR031772, IPR008784, IPR004868, IPR043502, IPR036397, IPR023211, IPR017964, IPR006172, IPR012337, IPR002053, IPR017853	Portal protein Gp10 superfamily, Portal protein Gp10, CHAP domain, Distal tube protein, N-terminal, Podovirus DNA packaging protein, DNA-directed DNA polymerase, family B, mitochondria/virus, DNA/RNA polymerase superfamily, Ribonuclease H superfamily, DNA polymerase, palm domain superfamily, DNA-directed DNA polymerase, family B, conserved site, DNA-directed DNA polymerase, family B, Ribonuclease…	X	X	0	0	0	0	0	0	0	0	0	0	0	0	0	0	0	0	0	0	SAMEA1906449	Podoviridae__sp._ctHDJ1	15418	linear	podo_cluster.36/PFAM:PF05894.11-Terminase|podo_cluster.44/UniProtKB:A6XAD5_9CAUD-Head-protein-|VOG0645/PDB:4EP0_I-Major-tail-protein|podo_cluster.38/PDB:1IJG_K-UPPER-COLLAR-PROTEIN|VOG0642/UniProt:tr|A0A0N7GFF7_9CAUD-Lower-collar-protein-|podo_cluster.37/PDB:2PYJ_B-DNA-polymerase-B	NO_HOST	0	No		gut	NA	NA	NA	NA	NA	NA	NA	NA	NA	NA	NA	0	0	0	0	0	0
SAMEA1906449_a1_ct177682_vs1	IPR006528, IPR010332, IPR038713, IPR005335, IPR009057, IPR006480, IPR009636, IPR035089, IPR020287, IPR035326, IPR013324, IPR036388, IPR029051, IPR029050, IPR013557, IPR018878, IPR006949, IPR018989, IPR038628, IPR021145, IPR010064, IPR020288, IPR021146, IPR001387, IPR010982, IPR002196, IPR036365, IPR023346, IPR033907, IPR002477, IPR034690, IPR036366, IPR018392, IPR036779, IPR005039, IPR018755, IPR…	Phage head morphogenesis domain, ATPase terminase subunit, putative, Terminase small subunit, N-terminal domain superfamily, Terminase small subunit, Homeobox-like domain superfamily, Bacteriophage holin family, Capsid assembly scaffolding protein, Tail sheath protein, subtilisin-like domain, Tail sheath protein, C-terminal domain, Phage tail sheath protein, beta-sandwich domain, RNA polymerase s…	X	IPR029050	0	1	0	0	0	0	0	0	0	0	0	0	0	0	0	0	0	0	SAMEA1906449	Myoviridae__sp._ctVrZ1	25883	linear	VOG4885/PDB:3CDD_F-43-kDa-tail-protein|baits_missed.149/UniProtKB:A0A0Q5ZV75_9FLAO-tail-tape-measure-protein-|some_caudo_cluster.g544/PFAM:PF09393.9-tail-tube-protein|baits_missed.487/PFAM:PF04984.13-Tail-sheath|VOG4870/PDB:5A21_G-PORTAL-PROTEIN|ne1_clust55/PFAM:PF04883.11-type-I-neck-protein|hc1_clust13/PFAM:PF10665.8-head-closure-knob|cdd_cluster.147/CDD:cd08055-Head-Tail-Connector-Protein|some…	NO_HOST	0	No		gut	NA	NA	1.91372	NA	0.468871	NA	NA	NA	NA	NA	NA	0	0	0	0	0.00246652	0.00552486
SAMEA1906449_a1_ct21359	IPR006480, IPR000525, IPR036388, IPR036390, IPR002500, IPR035412, IPR021080, IPR001387, IPR010982, IPR007694, IPR027417, IPR034154, IPR010090, IPR013324, IPR011856, IPR014883, IPR009660, IPR017853, IPR002053, IPR009045, IPR018077, IPR013230, IPR001650, IPR014001, IPR006935, IPR011050, IPR008160, IPR012334, IPR021145, IPR008840, IPR009319	Bacteriophage holin family, Initiator Rep protein, Winged helix-like DNA-binding domain superfamily, Winged helix DNA-binding domain superfamily, Phosphoadenosine phosphosulphate reductase, Phage terminase large subunit, N-terminal, Minor capsid protein, Cro/C1-type helix-turn-helix domain, Lambda repressor-like, DNA-binding domain superfamily, DNA helicase, DnaB-like, C-terminal, P-loop containi…	X	X	0	0	0	0	0	0	0	0	0	0	0	0	0	0	0	0	0	0	SAMEA1906449	Myoviridae__sp._ctyhz359	38039	circular	baits_missed.118/UniProtKB:R2PRN9_9ENTE-tail-tape-measure-protein-|VOG0697/PFAM:PF11114.7-Minor-capsid-protein|cdd_cluster.145/CDD:cd08053-Head-Tail-Connector-Protein|baits_missed.446/PDB:5UU5_D-Major-capsid-protein|cdd_cluster.365/CDD:pfam06152-minor-capsid-protein|VOG0691/PFAM:PF05133.13-portal-protein|some_caudo_cluster.a12/PDB:5OEA_B-large-terminase	Ruminococcus	2	No	SAMEA2580021_b1_ct36_vs4@Myoviridae__sp._ctbTf36@linear_CRISPR_10_spacer_6	gut	NA	NA	NA	NA	NA	NA	NA	NA	NA	NA	NA	0	0	0	0	0	0
SAMEA1906449_a1_ct28715_vs1	IPR011855, IPR036420, IPR001357, IPR008713, IPR024455, IPR025586, IPR006433, IPR021508, IPR001387, IPR010982, IPR025624, IPR006944, IPR008767, IPR038666, IPR003615, IPR002711, IPR021146, IPR012337, IPR036397, IPR013520, IPR005021	Phage major tail protein TP901-1, BRCT domain superfamily, BRCT domain, Bacteriophage lambda NinG, Phage capsid, PcfJ-like protein, Prohead protease, Tail completion protein, Cro/C1-type helix-turn-helix domain, Lambda repressor-like, DNA-binding domain superfamily, PcfK-like protein, Bacteriophage/Gene transfer agent portal protein, Bacteriophage SPP1, head-tail adaptor, Bacteriophage SPP1, head…	X	X	0	0	0	0	0	0	0	0	0	0	0	0	0	0	0	0	0	0	SAMEA1906449	Siphoviridae__sp._ctVZS1	18966	linear	some_caudo_cluster.c3/PFAM:PF03354.14-Large-Terminase|VOG4589/PDB:2KZ4_A-Putative-head-tail-adaptor|cdd_cluster.146/CDD:cd08054-Head-Tail-Connector-Protein|some_caudo_cluster.f220/PDB:1OHG_E-MAJOR-CAPSID-PROTEIN|some_caudo_cluster.d119/PFAM:PF04586.16-prohead-serine-protease|some_caudo_cluster.c10/PDB:3KDR_C-Portal-Protein	Bacteroides	2	No		gut	NA	NA	NA	NA	NA	NA	NA	NA	NA	NA	NA	0.000678999	0.00420168	0	0	0.00129182	0.00552486
SAMEA1906449_b1_ct2_vs2			X	X	0	0	0	0	0	0	0	0	0	0	0	0	0	0	0	0	0	0	SAMEA1906449	Siphoviridae__sp._ctCpI2	9300	linear	VOG8171/UniProt:tr|R9ZYD7_9CAUD-Putative-tail-length-tape-measure-protein-|VOG8172/UniProt:tr|R9ZZH7_9CAUD-Structural-protein-|baits_missed.16/PDB:3GS9_A-tail-protein	Bacteroides	5	No		gut	NA	NA	NA	NA	NA	NA	NA	NA	NA	NA	NA	0	0	0	0	0.0195999	0.0110497
SAMEA1906450_a1_ct105369_vs1	IPR006528, IPR041501, IPR018755, IPR018392, IPR041219, IPR036505, IPR002502, IPR036779, IPR010064, IPR003115, IPR036086, IPR022555, IPR027924, IPR042095, IPR016187, IPR005532, IPR036162, IPR038109, IPR006119, IPR011109, IPR007685, IPR043519, IPR027417, IPR038559, IPR014986, IPR011856, IPR004612, IPR011335, IPR025827, IPR040086, IPR007197, IPR010090, IPR004843, IPR029052, IPR024498, IPR006944, IPR…	Phage head morphogenesis domain, Defence against restriction A, C-terminal, Bacteriophage Mu-like, Gp48, LysM domain, Phage tail lysozyme, N-acetylmuramoyl-L-alanine amidase/PGRP domain superfamily, N-acetylmuramoyl-L-alanine amidase domain, LysM domain superfamily, Bacteriophage HK97-gp10, putative tail-component, ParB/Sulfiredoxin, ParB/Sulfiredoxin superfamily, Protein of unknown function, DUF…	X	IPR016187	0	0	0	0	0	0	0	0	0	0	0	0	0	0	0	0	0	1	SAMEA1906450	Siphoviridae__sp._ctE5i1	68346	linear	unclassified_dsDNA_phage_cluster.358/PDB:4M4W_K-Replicative-helicase|some_caudo_cluster.e14/PDB:4IEE_A-large-terminase|cdd_cluster.18/CDD:COG5518-portal-protein|VOG4688/PF04233.13-minor-head-component-F|VOG4685/PFAM:PF14550.5-Putative-phage-serine-protease-XkdF|VOG0749/PFAM:PF05125.11-major-capsid-protein|cdd_cluster.145/CDD:cd08053-Head-Tail-Connector-Protein|ne1_clust49/PFAM:PF04883.11-type-I-n…	NO_HOST	0	No		gut	NA	NA	NA	0.515758	NA	0.361005	NA	NA	NA	0.678115	0.305255	0.00283616	0.00420168	0.000370988	0.00297619	0.00133643	0.00552486
SAMEA1906450_a1_ct12013_vs1	IPR008964, IPR003343, IPR024455, IPR010572, IPR030392, IPR010090, IPR013514, IPR009660, IPR021080, IPR009636	Invasin/intimin cell-adhesion fragments, Bacterial Ig-like, group 2, Phage capsid, Prophage tail endopeptidase, Intramolecular chaperone auto-processing domain, Phage tail tape measure protein, Protein of unknown function DUF3199, YqbG, Bacteriophage A500, Gp15, Minor capsid protein, Capsid assembly scaffolding protein	IPR003343	IPR008964, IPR003343	0	0	1	0	0	0	0	0	0	0	0	0	1	0	0	0	0	0	SAMEA1906450	Siphoviridae__sp._ctihU1	14586	linear	some_caudo_cluster.g100/PFAM:PF10145.8-minor-tail-protein|baits_missed.106/PDB:2X8K_C-DISTAL-TAIL-PROTEIN|some_caudo_cluster.e75/PFAM:PF06810.10-minor-structural-protein|some_caudo_cluster.g136/PDB:3JB5_B-major-capsid-protein|cdd_cluster.145/CDD:cd08053-Head-Tail-Connector-Protein|cdd_cluster.404/CDD:pfam11114-Minor-capsid-protein	NO_HOST	0	No		gut	NA	NA	NA	NA	NA	NA	NA	NA	NA	NA	NA	0	0	0	0	0	0
SAMEA1906450_a1_ct133851_vs1	IPR007731, IPR006480, IPR021145, IPR000330, IPR014001, IPR038718, IPR027417, IPR001387, IPR010982, IPR001525, IPR018117, IPR029063, IPR016024, IPR011004, IPR010064, IPR004968, IPR014015, IPR014818, IPR011010, IPR010998, IPR004107, IPR028259, IPR002104, IPR006528, IPR009636, IPR038713, IPR005335, IPR003607, IPR002502, IPR036365, IPR002477, IPR036505, IPR036366, IPR006619, IPR035412, IPR035413, IPR…	Protein of unknown function DUF669, Bacteriophage holin family, Portal protein, SNF2-related, N-terminal domain, Helicase superfamily 1/2, ATP-binding domain, SNF2-like, N-terminal domain superfamily, P-loop containing nucleoside triphosphate hydrolase, Cro/C1-type helix-turn-helix domain, Lambda repressor-like, DNA-binding domain superfamily, C-5 cytosine methyltransferase, DNA methylase, C-5 cy…	X	X	0	0	0	0	0	0	0	0	0	0	0	0	0	0	0	0	0	0	SAMEA1906450	Siphoviridae__sp._ctTNw1	39766	linear	unclassified_caudo_cluster.23/PDB:5MDN_A-DNA-polymerase|podo_cluster.51/PFAM:PF04735.11--Viral-dsDNA-helicase|podo_cluster.53/PFAM:PF03592.15--Terminase-small-subunit|some_caudo_cluster.a5/PDB:5OE8_A-large-terminase|some_caudo_cluster.c65/PDB:2JES_G-PORTAL-PROTEIN|some_caudo_cluster.f108/PFAM:PF06152.10-minor-capsid-protein|some_caudo_cluster.f208/PFAM:PF06810.10-minor-structural-protein|some_cau…	Clostridiaceae	1	No		gut	0.322823	NA	NA	NA	0.311772	NA	NA	NA	NA	NA	NA	0	0	0.000923887	0.00297619	0	0
SAMEA1906450_a1_ct276849_vs1	IPR001387, IPR010982, IPR018913, IPR005068, IPR001576, IPR036043, IPR015824, IPR015911, IPR010998, IPR013762, IPR002104, IPR011010, IPR015424, IPR015421, IPR015422, IPR016454, IPR000192, IPR019650, IPR013557, IPR005039, IPR014054, IPR010090, IPR004919, IPR003497, IPR035990, IPR000652, IPR022896, IPR013785, IPR009414, IPR004860, IPR027434, IPR003611, IPR000305, IPR035901, IPR036388, IPR003647, IPR…	Cro/C1-type helix-turn-helix domain, Lambda repressor-like, DNA-binding domain superfamily, BppU, N-terminal, Bacteriophage lambda, Stf, side tail fibre-repeat-2, Phosphoglycerate kinase, Phosphoglycerate kinase superfamily, Phosphoglycerate kinase, N-terminal, Phosphoglycerate kinase, conserved site, Integrase/recombinase, N-terminal, Integrase-like, catalytic domain superfamily, Integrase, cata…	X	X	0	0	0	0	0	0	0	0	0	0	0	0	0	0	0	0	0	0	SAMEA1906450	Siphoviridae__sp._ctBQx1	67700	linear	baits_missed.24/PDB:3EZK_B-Terminase-large-subunit|baits_missed.18/UniProtKB:A0A0H3UZ41_9VIRU-portal-protein-|mcp_clust10/-major-capsid-protein|VOG5534/UniProt:tr|E0YJ23_9CAUD-Putative-phage-structural-protein-|baits_missed.9/PFAM:PF10145.8-minor-tail-protein|some_caudo_cluster.e128/CDD:cd07386-DNA-polymerase-II-small-subunit|baits_missed.421/PDB:2X8K_A-DISTAL-TAIL-PROTEIN|some_caudo_cluster.c56/…	Roseburia	2	No		gut	NA	NA	NA	NA	NA	NA	NA	NA	NA	NA	NA	0	0	0.00244224	0.00595238	0.00193926	0.00552486
SAMEA1906450_a1_ct62018_vs1	IPR006119, IPR011109, IPR036162, IPR038109, IPR025827, IPR026906, IPR032675, IPR008160, IPR036505, IPR002502, IPR006480, IPR017853, IPR009045, IPR002053, IPR013230	Resolvase, N-terminal catalytic domain, DNA-binding recombinase domain, Resolvase-like, N-terminal catalytic domain superfamily, DNA-binding recombinase domain superfamily, Recombinase zinc beta ribbon domain, BspA type Leucine rich repeat region, Leucine-rich repeat domain superfamily, Collagen triple helix repeat, N-acetylmuramoyl-L-alanine amidase/PGRP domain superfamily, N-acetylmuramoyl-L-al…	X	IPR026906	0	0	0	0	0	0	0	1	0	0	0	0	0	0	0	0	0	0	SAMEA1906450	Siphoviridae__sp._ctewy1	21891	linear	baits_missed.107/PDB:4L92_B-Receptor-Binding-Protein|baits_missed.107/PDB:4L92_B-Receptor-Binding-Protein	NO_HOST	0	No		gut	0.881656	0.4454	1.24194	0.981267	1.0874	3.72303	0.254655	0.15012	0.295176	1.02163	1.31174	0.0107005	0.0252101	0.00831535	0.0208333	0.00687399	0.0220994
SAMEA1906450_a1_ct71067_vs1	IPR009057, IPR018060, IPR014710, IPR003313, IPR020449, IPR037923, IPR018062, IPR002104, IPR013762, IPR011010, IPR004107, IPR010998, IPR009319, IPR014054, IPR018878, IPR001387, IPR010982, IPR012280, IPR003607, IPR011004, IPR001451, IPR021145, IPR025964, IPR001347, IPR005855, IPR029055, IPR035466, IPR017932, IPR035490, IPR011202, IPR039444, IPR029035, IPR024411, IPR027417, IPR002053, IPR017853, IPR…	Homeobox-like domain superfamily, DNA binding HTH domain, AraC-type, RmlC-like jelly roll fold, AraC-type arabinose-binding/dimerisation domain, Transcription regulator HTH, AraC- type, Transcription regulator HTH-like, HTH domain AraC-type, conserved site, Integrase, catalytic domain, Integrase-like, catalytic domain superfamily, DNA breaking-rejoining enzyme, catalytic core, Integrase, SAM-like…	X	X	0	0	0	0	0	0	0	0	0	0	0	0	0	0	0	0	0	0	SAMEA1906450	Siphoviridae__sp._ctKwB1	39100	linear	VOG0691/PFAM:PF05133.13-portal-protein|VOG0692/PFAM:PF06152.10-Phage-minor-capsid-protein|some_caudo_cluster.e175/PDB:2XD8_E-major-capsid-protein|VOG0695/CDD:cd08053-Head-Tail-Connector-Protein|VOG0697/PFAM:PF11114.7-Minor-capsid-protein|mtp1_singleton19/PFAM:PF16461.4-major-tail-protein|baits_missed.20/UniProtKB:A0A0R1V141_9LACO-minor-tail-protein-|unclassified_dsDNA_phage_cluster.157/PDB:5E7T_B…	Lachnospira	11	No		gut	NA	NA	NA	NA	0.515151	2.0303	NA	NA	NA	NA	0.648419	0.00133492	0.00420168	0	0	0	0
SAMEA1906450_a1_ct98092_vs1	IPR016454, IPR015421, IPR015422, IPR020578, IPR000192, IPR015424, IPR025518, IPR001525, IPR029063, IPR007527, IPR010090, IPR037026, IPR015947, IPR011101, IPR019289, IPR025246, IPR036397, IPR001584, IPR012337, IPR036573, IPR011231, IPR006433, IPR008866, IPR006498, IPR011257, IPR003265, IPR009414, IPR002941, IPR017985, IPR001091, IPR018392, IPR036779, IPR009734, IPR043502, IPR000477, IPR006949, IPR…	Cysteine desulfurase, Pyridoxal phosphate-dependent transferase, major domain, Pyridoxal phosphate-dependent transferase domain 1, Aminotransferase class-V, pyridoxal-phosphate binding site, Aminotransferase class V domain, Pyridoxal phosphate-dependent transferase, Protein of unknown function DUF4406, C-5 cytosine methyltransferase, S-adenosyl-L-methionine-dependent methyltransferase, Zinc finge…	X	IPR036573, IPR022038	0	0	0	1	0	0	0	0	0	0	0	0	0	0	0	0	1	0	SAMEA1906450	Myoviridae__sp._ctJHh1	39620	linear	cdd_cluster.354/CDD:pfam05876-terminase-large-subunit-(GpA)|ad1_clust56/PDB:2L6Q_A-head-to-tail-adaptor|VOG0833/PFAM:PF05136.12-Phage-portal-protein|some_caudo_cluster.f220/PDB:1OHG_E-MAJOR-CAPSID-PROTEIN|mcp_singleton10/PFAM:PF10124.8-major-capsid-protein|VOG0839/PFAM:PF06763.10-minor-tail-protein|VOG8876/PDB:5A21_G-PORTAL-PROTEIN|some_caudo_cluster.d71/PDB:3J9Q_Q-tail-sheath-tube|some_caudo_clu…	Clostridiales	3	No		gut	NA	NA	NA	NA	NA	NA	NA	NA	NA	NA	NA	0	0	0	0	0	0
SAMEA1906450_b1_ct1	IPR005627, IPR023648, IPR036822, IPR006047, IPR022567, IPR013780, IPR017853, IPR001763, IPR036873, IPR006949, IPR008866, IPR036291, IPR000055, IPR010861, IPR000477, IPR043502, IPR003356, IPR022749, IPR038333, IPR002052, IPR029063, IPR011650, IPR036264, IPR002933, IPR001160, IPR036188, IPR023753, IPR008255, IPR041494, IPR001091, IPR002941, IPR017985, IPR000424, IPR011344, IPR012340, IPR000241, IPR…	Copper homeostasis protein CutC, Copper homeostasis CutC domain, Copper homeostasis (CutC) domain superfamily, Glycosyl hydrolase, family 13, catalytic domain, Glycosyl hydrolase, C-terminal (DUF3459), Glycosyl hydrolase, all-beta, Glycoside hydrolase superfamily, Rhodanese-like domain, Rhodanese-like domain superfamily, Baseplate protein J-like, Bacteriophage lambda, GpA, NAD(P)-binding domain s…	X	IPR016187	0	0	0	0	0	0	0	0	0	0	0	0	0	0	0	0	0	1	SAMEA1906450	Siphoviridae__sp._ctKOP1	86384	circular	VOG0833/PFAM:PF05136.12-Phage-portal-protein|ad1_clust105/PFAM:PF02831.14-head-to-tail-adaptor|cdd_cluster.354/CDD:pfam05876-terminase-large-subunit-(GpA)|mtp1_clust54/PDB:5W5E_O-major-tail-protein|baits_missed.19/PDB:1NO1_B-replisome-organizer|some_caudo_cluster.d71/PDB:3J9Q_Q-tail-sheath-tube|cdd_cluster.308/CDD:pfam03864-major-capsid-protein-E|VOG3434/PDB:1TCZ_D-Head-decoration-protein|VOG0574…	Eubacterium	2	No		gut	3.9508	0.646946	0.301828	0.345077	1.71603	6.42694	0.490598	0.50359	0.916337	2.36469	0.907265	0.221035	0.168067	0.183208	0.157738	0.254273	0.176796
SAMEA1906451_a1_ct11037	IPR010095, IPR021027, IPR001959, IPR005039, IPR013557, IPR018330, IPR023214, IPR013954, IPR036412, IPR007694, IPR027417, IPR013159, IPR010921, IPR014127, IPR004921, IPR030392, IPR009045, IPR000424, IPR012340, IPR011344, IPR029054, IPR036157, IPR006119, IPR036162, IPR010902, IPR003615, IPR036388, IPR003647, IPR010896, IPR005564, IPR027848	Transposase IS605, OrfB, C-terminal, Transposase, putative, helix-turn-helix domain, Probable transposase, IS891/IS1136/IS1341, Antirepressor protein, C-terminal, AntA/AntB antirepressor, RecT family, HAD superfamily, Polynucleotide kinase 3 phosphatase, HAD-like superfamily, DNA helicase, DnaB-like, C-terminal, P-loop containing nucleoside triphosphate hydrolase, Chromosomal replication initiato…	X	X	0	0	0	0	0	0	0	0	0	0	0	0	0	0	0	0	0	0	SAMEA1906451	Myoviridae__sp._ctbN6037	72463	circular	herell_cluster.8/UniProtKB:J9PM59_9CAUD-Minor-structural-protein-putative-tail-fiber-|VOG0720/PDB:2JES_G-PORTAL-PROTEIN|some_caudo_cluster.e40/PDB:5OEA_B-large-terminase	Bacteroides	3	No		gut	NA	NA	NA	NA	NA	NA	NA	NA	NA	NA	NA	0.0318728	0.012605	0.550089	0.0208333	0.00755101	0.0276243
SAMEA1906451_a1_ct194241_vs1	IPR005094, IPR007936, IPR013762, IPR025269, IPR011010, IPR002104, IPR010998, IPR035386, IPR036977, IPR034154, IPR006944, IPR008687	Endonuclease relaxase, MobA/VirD2, Virulence-associated E, Integrase-like, catalytic domain superfamily, Phage integrase SAM-like domain, DNA breaking-rejoining enzyme, catalytic core, Integrase, catalytic domain, Integrase/recombinase, N-terminal, Arm, DNA-binding domain, DNA Primase, CHC2-type zinc finger, Archaeal primase DnaG/twinkle, TOPRIM domain, Bacteriophage/Gene transfer agent portal pr…	X	X	0	0	0	0	0	0	0	0	0	0	0	0	0	0	0	0	0	0	SAMEA1906451	Myoviridae__sp._ctBQA1	17591	linear	tmp1_clust34/Uniprot:L1P4F2_9FLAO-tail-tape-measure|cdd_cluster.326/CDD:pfam04860-portal-protein|some_caudo_cluster.e158/PDB:1NLF_A-replicative-DNA-helicase	NO_HOST	0	No		gut	NA	NA	NA	NA	NA	NA	NA	NA	NA	NA	NA	0	0	0	0	0	0
SAMEA1906451_a1_ct33568_vs1	IPR005021, IPR031807, IPR035069, IPR006944, IPR035089, IPR020287, IPR003615, IPR002711, IPR008767, IPR038666, IPR036614, IPR008822, IPR006433, IPR009851, IPR024455	Terminase large subunit, Lambdalikevirus-type, HicB-like antitoxin of toxin-antitoxin system, TTHA1013/TTHA0281-like, Bacteriophage/Gene transfer agent portal protein, Tail sheath protein, subtilisin-like domain, Tail sheath protein, C-terminal domain, HNH nuclease, HNH endonuclease, Bacteriophage SPP1, head-tail adaptor, Bacteriophage SPP1, head-tail adaptor superfamily, Holliday junction resolv…	X	X	0	0	0	0	0	0	0	0	0	0	0	0	0	0	0	0	0	0	SAMEA1906451	Siphoviridae__sp._ctf2R1	14758	linear	VOG4870/PDB:5A21_G-PORTAL-PROTEIN|VOG4589/PDB:2KZ4_A-Putative-head-tail-adaptor|VOG0204/3JVO_G-head-tail-connector|cdd_cluster.127/CDD:TIGR01554-phage-major-capsid-protein-HK97-family|some_caudo_cluster.d119/PFAM:PF04586.16-prohead-serine-protease|cdd_cluster.326/CDD:pfam04860-portal-protein|some_caudo_cluster.c3/PFAM:PF03354.14-Large-Terminase	Firmicutes	1	No		gut	NA	NA	NA	NA	NA	NA	NA	NA	NA	NA	NA	0	0	0	0	0.00159863	0.00552486
SAMEA1906451_a1_ct42910_vs1	IPR006944, IPR013783, IPR008979, IPR006101, IPR006104, IPR036156, IPR006102, IPR015947, IPR006480, IPR010090, IPR036412, IPR023214, IPR006448, IPR024455, IPR002053, IPR017853, IPR009148, IPR018913, IPR029063, IPR002941, IPR001091, IPR002052, IPR007757, IPR023562, IPR029045, IPR001907, IPR000477, IPR043502, IPR037923, IPR005021	Bacteriophage/Gene transfer agent portal protein, Immunoglobulin-like fold, Galactose-binding-like domain superfamily, Glycoside hydrolase, family 2, Glycosyl hydrolases family 2, sugar binding domain, Beta-Galactosidase/glucuronidase domain superfamily, Glycoside hydrolase, family 2, immunoglobulin-like beta-sandwich, PUA-like superfamily, Bacteriophage holin family, Phage tail tape measure prot…	IPR013783	IPR013783	1	0	0	0	0	0	0	0	0	0	0	0	0	0	0	0	0	0	SAMEA1906451	Myoviridae__sp._ctLWZ1	29269	linear	baits_missed.460/PDB:3GS9_A-tail-protein|baits_missed.406/PDB:2X8K_A-DISTAL-TAIL-PROTEIN|baits_missed.152/UniProtKB:R4KJ43_9FIRM-Phage-related-minor-tail-protein-|mtp1_singleton1/PFAM:PF04630.11-major-tail-protein|ne1_clust44/PFAM:PF04883.11-type-I-neck-protein|VOG0204/3JVO_G-head-tail-connector|some_caudo_cluster.e21/PFAM:PF06673.10-major-capsid-protein|some_caudo_cluster.c10/PDB:3KDR_C-Portal-P…	Actinomyces	1	No		gut	NA	NA	0.324695	NA	NA	NA	NA	NA	NA	NA	NA	0.0016325	0.00840336	0.000882132	0.00297619	0.00597745	0.0220994
SAMEA1906452_a1_ct11972	IPR007492, IPR029057, IPR000836, IPR037515, IPR005946, IPR000842, IPR029099, IPR010982, IPR001387, IPR004921, IPR004843, IPR029052, IPR039261, IPR017938, IPR017927, IPR012165, IPR019480, IPR002528, IPR021886, IPR008921, IPR003593, IPR032423, IPR027417, IPR003959, IPR023214, IPR036412, IPR023198, IPR041492, IPR006439, IPR008965, IPR015424, IPR015421, IPR000192, IPR020578, IPR015422, IPR022278, IPR…	LytTR DNA-binding domain, Phosphoribosyltransferase-like, Phosphoribosyltransferase domain, Ribose-phosphate pyrophosphokinase, bacterial-type, Ribose-phosphate pyrophosphokinase, Phosphoribosyl pyrophosphate synthetase, conserved site, Ribose-phosphate pyrophosphokinase, N-terminal domain, Lambda repressor-like, DNA-binding domain superfamily, Cro/C1-type helix-turn-helix domain, Terminase large…	IPR013783	IPR022038, IPR013783, IPR026906	1	0	0	1	0	0	0	1	0	0	0	0	0	0	0	0	0	0	SAMEA1906452	Myoviridae__sp._ctYk9972	135693	circular	VOG4691/PFAM:PF04865.13-Baseplate-J-like-protein|mcp_clust35/PDB:1IF0_A-major-capsid-protein|some_caudo_cluster.a12/PDB:5OEA_B-large-terminase|cdd_cluster.304/CDD:pfam03592-Terminase-small-subunit	Thermoanaerobacterium	1	No		gut	0.539953	0.302799	0.469639	1.39353	5.48641	4.07009	0.292279	0.322596	0.912179	0.925093	0.52069	0.0641528	0.0672269	0.0275286	0.0654762	0.068402	0.0497238
SAMEA1906452_a1_ct16169_vs1	IPR013783, IPR012347, IPR007760, IPR009078, IPR022038, IPR024411, IPR021361, IPR025400, IPR016024, IPR011010, IPR013762, IPR002104, IPR004107, IPR010998, IPR011335, IPR017482, IPR019080, IPR011604, IPR006480, IPR036390, IPR036388, IPR036890, IPR025474, IPR040559, IPR009319, IPR036614, IPR008822, IPR036366, IPR002502, IPR036505, IPR036365, IPR002901, IPR005335, IPR013514, IPR030392, IPR004590, IPR…	Immunoglobulin-like fold, Ferritin-like, Manganese catalase, Ferritin-like superfamily, Ig-like domain, bacterial type, Minor capsid protein, bacteriophage, Protein of unknown function DUF2829, Domain of unknown function DUF4373, Armadillo-type fold, DNA breaking-rejoining enzyme, catalytic core, Integrase-like, catalytic domain superfamily, Integrase, catalytic domain, Integrase, SAM-like, N-ter…	IPR013783	IPR013783, IPR022038	1	0	0	1	0	0	0	0	0	0	0	0	0	0	0	0	0	0	SAMEA1906452	Siphoviridae__sp._ctXYT1	38787	linear	baits_missed.20/UniProtKB:A0A0R1V141_9LACO-minor-tail-protein-|mtp1_singleton19/PFAM:PF16461.4-major-tail-protein|VOG0697/PFAM:PF11114.7-Minor-capsid-protein|VOG0695/CDD:cd08053-Head-Tail-Connector-Protein|some_caudo_cluster.e175/PDB:2XD8_E-major-capsid-protein|VOG0692/PFAM:PF06152.10-Phage-minor-capsid-protein|VOG0691/PFAM:PF05133.13-portal-protein|some_caudo_cluster.a39/PDB:5OEA_B-large-termina…	Blautia	5	No		gut	NA	NA	0.309363	NA	NA	NA	0.223285	0.278491	0.59323	NA	NA	0	0	0.00721161	0.00595238	0	0
SAMEA1906452_a1_ct39033_vs1	IPR035412, IPR006437, IPR006428, IPR021145, IPR024424, IPR003615, IPR002711, IPR001387, IPR010982, IPR036388, IPR013324, IPR014729, IPR012340, IPR000424, IPR011344, IPR006118, IPR006119, IPR036162, IPR009414, IPR011434, IPR018597, IPR036390, IPR007499, IPR005335, IPR038713, IPR010056, IPR006528, IPR009785, IPR005039, IPR013557	Phage terminase large subunit, N-terminal, Bacteriophage terminase, large subunit, Portal protein, SPP1-type, Portal protein, Replicative helicase inhibitor G39P, N-terminal, HNH nuclease, HNH endonuclease, Cro/C1-type helix-turn-helix domain, Lambda repressor-like, DNA-binding domain superfamily, Winged helix-like DNA-binding domain superfamily, RNA polymerase sigma factor, region 3/4-like, Ross…	X	X	0	0	0	0	0	0	0	0	0	0	0	0	0	0	0	0	0	0	SAMEA1906452	Myoviridae__sp._ctm6w1	21760	linear	some_caudo_cluster.c109/PFAM:PF09681.9-phage-replisome-organiser|baits_missed.19/PDB:1NO1_B-replisome-organizer|cdd_cluster.304/CDD:pfam03592-Terminase-small-subunit|some_caudo_cluster.a5/PDB:5OE8_A-large-terminase|some_caudo_cluster.c7/PDB:5A20_A-PORTAL-PROTEIN|some_caudo_cluster.b23/PFAM:PF06152.10-minor-capsid-protein	Blautia	4	No		gut	NA	NA	NA	NA	0.278205	NA	0.196728	NA	NA	NA	NA	0	0	0	0	0.00127167	0.00552486
SAMEA1906452_a1_ct50742_vs1	IPR014445, IPR036526, IPR003694, IPR000132, IPR022310, IPR014729, IPR003010, IPR002933, IPR011650, IPR036264, IPR017439, IPR001387, IPR010982, IPR004184, IPR011010, IPR010998, IPR002104, IPR013762, IPR006433, IPR024455	Glutamine-dependent NAD(+) synthetase, Carbon-nitrogen hydrolase superfamily, NAD(+) synthetase, Nitrilase/cyanide hydratase, conserved site, NAD/GMP synthase, Rossmann-like alpha/beta/alpha sandwich fold, Carbon-nitrogen hydrolase, Peptidase M20, Peptidase M20, dimerisation domain, Bacterial exopeptidase dimerisation domain, Amidohydrolase, Cro/C1-type helix-turn-helix domain, Lambda repressor-l…	X	X	0	0	0	0	0	0	0	0	0	0	0	0	0	0	0	0	0	0	SAMEA1906452	Siphoviridae__sp._ct66L1	13568	linear	some_caudo_cluster.e191/PFAM:PF04586.16-prohead-serine-protease|some_caudo_cluster.g560/PDB:1RO2_A-DNA-polymerase	NO_HOST	0	No		gut	NA	NA	NA	NA	NA	NA	NA	NA	NA	NA	NA	0	0	0	0	0	0
SAMEA1906455_a1_ct119869_vs1	IPR000477, IPR024937, IPR043502, IPR008767, IPR038666, IPR006638, IPR007197, IPR023995, IPR023404, IPR002502, IPR013168, IPR036505, IPR041122, IPR038763, IPR003156, IPR010064, IPR024455, IPR032675, IPR026906, IPR035093, IPR008841, IPR036162, IPR025827, IPR011109, IPR006119, IPR038109, IPR016024, IPR010090, IPR010280, IPR012340, IPR002792, IPR029063, IPR006944, IPR006427, IPR008160, IPR006490, IPR…	Reverse transcriptase domain, Domain X, DNA/RNA polymerase superfamily, Bacteriophage SPP1, head-tail adaptor, Bacteriophage SPP1, head-tail adaptor superfamily, Elp3/MiaB/NifB, Radical SAM, Oxygen-independent coproporphyrinogen-III oxidase-like protein HemZ, Radical SAM, alpha/beta horseshoe, N-acetylmuramoyl-L-alanine amidase domain, Cpl-7 lysozyme, C-terminal, N-acetylmuramoyl-L-alanine amidas…	X	IPR026906	0	0	0	0	0	0	0	1	0	0	0	0	0	0	0	0	0	0	SAMEA1906455	Myoviridae__sp._ctypU1	30404	linear	VOG9805/UniProt:tr|F8SK38_9CAUD-Tail-sheath-protein-|baits_missed.107/PDB:4L92_B-Receptor-Binding-Protein|baits_missed.30/PFAM:PF05709.10-tail-protein|some_caudo_cluster.g100/PFAM:PF10145.8-minor-tail-protein|some_caudo_cluster.g385/PFAM:PF04630.11-tail-tube-protein|tc1_clust39/PFAM:PF05657.10-tail-completion-protein|unclassified_caudo_cluster.17/PFAM:PF04883.11-putative-tail-component|VOG4589/PD…	NO_HOST	0	No		gut	1.51629	NA	0.992871	0.511871	0.299367	4.3018	0.198056	0.197927	0.322394	1.23266	1.46034	0	0	0.00203373	0.00297619	0.00347458	0.0110497
SAMEA1906455_a1_ct122049_vs1	IPR010998, IPR002104, IPR013762, IPR004107, IPR011010, IPR006480, IPR025586, IPR031807, IPR035069, IPR009660, IPR009319, IPR003540, IPR011113, IPR009875, IPR035412, IPR003356, IPR029063, IPR033907, IPR002196, IPR034690, IPR023346, IPR002156, IPR012337, IPR036397, IPR010982, IPR039418, IPR036286, IPR001387, IPR015927, IPR010861, IPR003615, IPR019650, IPR021080	Integrase/recombinase, N-terminal, Integrase, catalytic domain, Integrase-like, catalytic domain superfamily, Integrase, SAM-like, N-terminal, DNA breaking-rejoining enzyme, catalytic core, Bacteriophage holin family, PcfJ-like protein, HicB-like antitoxin of toxin-antitoxin system, TTHA1013/TTHA0281-like, Bacteriophage A500, Gp15, Bacteriophage A118, Gp4, minor capsid, ADP ribosyltransferase, Rh…	X	X	0	0	0	0	0	0	0	0	0	0	0	0	0	0	0	0	0	0	SAMEA1906455	Siphoviridae__sp._ct1SQ1	38082	linear	baits_missed.20/UniProtKB:A0A0R1V141_9LACO-minor-tail-protein-|cdd_cluster.145/CDD:cd08053-Head-Tail-Connector-Protein|some_caudo_cluster.e17/PDB:4AN5_F-major-capsid-protein|cdd_cluster.365/CDD:pfam06152-minor-capsid-protein|VOG0697/PFAM:PF11114.7-Minor-capsid-protein|VOG0691/PFAM:PF05133.13-portal-protein|some_caudo_cluster.a5/PDB:5OE8_A-large-terminase	Lachnospiraceae	1	No		gut	NA	NA	NA	NA	NA	NA	NA	NA	NA	NA	NA	0	0	0	0	0	0
SAMEA1906455_a1_ct150224_vs1	IPR010572, IPR007119, IPR039506, IPR036890, IPR032834, IPR016120, IPR003439, IPR003593, IPR017871, IPR027417, IPR036439, IPR002105, IPR016134, IPR001789, IPR007492, IPR011006	Prophage tail endopeptidase, Phage minor structural protein, N-terminal domain, SpoOB, alpha-helical domain, Histidine kinase/HSP90-like ATPase superfamily, Sensor histidine kinase NatK, C-terminal domain, Signal transduction histidine kinase, sporulation regulator SpoOB, ABC transporter-like, AAA+ ATPase domain, ABC transporter, conserved site, P-loop containing nucleoside triphosphate hydrolase…	X	X	0	0	0	0	0	0	0	0	0	0	0	0	0	0	0	0	0	0	SAMEA1906455	Caudovirales__sp._ct3zN1	13648	linear	VOG4659/PDB:3GS9_A-tail-protein|VOG4633/PDB:2X8K_A-DISTAL-TAIL-PROTEIN|baits_missed.118/UniProtKB:R2PRN9_9ENTE-tail-tape-measure-protein-	NO_HOST	0	No		gut	NA	NA	1.30249	NA	NA	NA	NA	NA	NA	NA	NA	0.00589939	0.00420168	0.00332296	0.014881	0.00344546	0.0110497
SAMEA1906455_a1_ct154838_vs1	IPR006949, IPR025465, IPR040568, IPR010982, IPR001387, IPR012657, IPR036583, IPR025376, IPR043502, IPR000477, IPR010090, IPR026989, IPR013497, IPR003602, IPR023405, IPR023406, IPR013825, IPR003601, IPR013826, IPR013824	Baseplate protein J-like, Domain of unknown function DUF4316, Large polyvalent protein-associated domain 16, Lambda repressor-like, DNA-binding domain superfamily, Cro/C1-type helix-turn-helix domain, 23S rRNA-intervening sequence protein, 23S rRNA-intervening sequence superfamily, Domain of unknown function DUF4366, DNA/RNA polymerase superfamily, Reverse transcriptase domain, Phage tail tape me…	X	X	0	0	0	0	0	0	0	0	0	0	0	0	0	0	0	0	0	0	SAMEA1906455	Caudovirales__sp._ctXPA1	21050	linear	shth_clust19.cd90/PDB:5LI4_E-tail-sheath|VOG4691/PFAM:PF04865.13-Baseplate-J-like-protein|tmp1_clust16/PFAM:PF10145.8-tail-tape-measure	Clostridiales	4	No		gut	0.832608	0.44324	1.3244	1.29851	0.305411	3.86468	0.868178	0.444654	0.335978	0.503793	0.247478	0.031401	0.0546218	0.0344186	0.0595238	0.0810869	0.0607735
SAMEA1906455_a1_ct169713_vs1	IPR036086, IPR003115, IPR011664, IPR030828, IPR025736, IPR009057, IPR041522, IPR042070, IPR027417, IPR025669, IPR005021, IPR007539, IPR001387, IPR010982, IPR019650, IPR013762, IPR002104, IPR011010, IPR010998, IPR004107, IPR028259, IPR002711, IPR036397, IPR012337, IPR006448	ParB/Sulfiredoxin superfamily, ParB/Sulfiredoxin, Abortive infection system protein AbiD/AbiF-like, TyrR family, helix-turn-helix domain, PucR C-terminal helix-turn-helix domain, Homeobox-like domain superfamily, CdaR, GGDEF-like domain, PucR C-terminal helix-turn-helix domain superfamily, P-loop containing nucleoside triphosphate hydrolase, AAA domain, Terminase large subunit, Lambdalikevirus-ty…	X	X	0	0	0	0	0	0	0	0	0	0	0	0	0	0	0	0	0	0	SAMEA1906455	Siphoviridae__sp._ctx5U1	18450	linear	some_caudo_cluster.c3/PFAM:PF03354.14-Large-Terminase|VOG4581/PFAM:PF05119.11-terminase-small-subunit	Blautia	8	No		gut	NA	NA	NA	NA	NA	NA	NA	NA	NA	NA	NA	0.00208042	0.00840336	0.00173928	0.00595238	0.00204014	0.00552486
SAMEA1906455_a1_ct20981_vs1	IPR021146, IPR008456, IPR008966, IPR007499, IPR006528, IPR011855, IPR022345, IPR009774, IPR004921, IPR035421, IPR006437, IPR004518, IPR024410, IPR009785, IPR010779, IPR006524, IPR021145, IPR006428, IPR000424, IPR012340, IPR011344, IPR036614, IPR010064, IPR025580, IPR005564	Phage gp6-like head-tail connector protein, Collagen binding domain, Adhesion domain superfamily, Essential recombination function protein, Phage head morphogenesis domain, Phage major tail protein TP901-1, Bacteriophage 69, Orf23, major tail protein, Streptococcus phage 7201, Orf18, Terminase large subunit, T4likevirus-type, Terminase, large subunit gp17-like, Bacteriophage terminase, large subu…	X	X	0	0	0	0	0	0	0	0	0	0	0	0	0	0	0	0	0	0	SAMEA1906455	Siphoviridae__sp._cttqn1	18113	linear	VOG1887/PDB:3BQW_A-capsid-protein|VOG3434/PDB:1TCZ_D-Head-decoration-protein|some_caudo_cluster.b23/PFAM:PF06152.10-minor-capsid-protein|some_caudo_cluster.c7/PDB:5A20_A-PORTAL-PROTEIN|some_caudo_cluster.a12/PDB:5OEA_B-large-terminase|some_caudo_cluster.d246/PFAM:PF03592.15-Terminase-small-subunit|some_caudo_cluster.g111/PFAM:PF12363.7-tail-assembly-chaperone-protein|VOG0799/PDB:5A21_H-PORTAL-PRO…	Streptococcus	35	No		gut	NA	NA	NA	NA	NA	NA	NA	NA	NA	NA	NA	0.0020918	0.00420168	0.00154922	0.00297619	0	0
SAMEA1906455_a1_ct22135_vs1	IPR009660, IPR038713, IPR005335, IPR018925, IPR001387, IPR010982, IPR004921, IPR006437, IPR002104, IPR010998, IPR013762, IPR011010, IPR009319, IPR016024, IPR024659, IPR017853, IPR002053, IPR021080, IPR010359, IPR009636	Bacteriophage A500, Gp15, Terminase small subunit, N-terminal domain superfamily, Terminase small subunit, Phage terminase small subunit, Cro/C1-type helix-turn-helix domain, Lambda repressor-like, DNA-binding domain superfamily, Terminase large subunit, T4likevirus-type, Bacteriophage terminase, large subunit, Integrase, catalytic domain, Integrase/recombinase, N-terminal, Integrase-like, cataly…	X	X	0	0	0	0	0	0	0	0	0	0	0	0	0	0	0	0	0	0	SAMEA1906455	Myoviridae__sp._ctxN31	24600	linear	VOG0697/PFAM:PF11114.7-Minor-capsid-protein|cdd_cluster.365/CDD:pfam06152-minor-capsid-protein|cdd_cluster.412/CDD:pfam11651-P22-coat-protein|cdd_cluster.145/CDD:cd08053-Head-Tail-Connector-Protein|baits_missed.20/UniProtKB:A0A0R1V141_9LACO-minor-tail-protein-|some_caudo_cluster.g554/PFAM:PF03592.15-Terminase-small-subunit|some_caudo_cluster.a12/PDB:5OEA_B-large-terminase|VOG0691/PFAM:PF05133.13-…	Clostridium	3	No		gut	NA	NA	NA	NA	NA	NA	NA	NA	NA	NA	NA	0	0	0.00038222	0.00297619	0	0
SAMEA1906455_a1_ct34394_vs1	IPR021145, IPR007694, IPR027417, IPR007693, IPR016136, IPR036185, IPR014054, IPR032066, IPR036412, IPR015947, IPR007374, IPR023385, IPR019096, IPR035413, IPR035412, IPR006437, IPR002500, IPR014729	Portal protein, DNA helicase, DnaB-like, C-terminal, P-loop containing nucleoside triphosphate hydrolase, DNA helicase, DnaB-like, N-terminal, DNA helicase DnaB, N-terminal/DNA primase DnaG, C-terminal, DNA helicase, DnaB-like, N-terminal domain superfamily, Bacteriophage regulatory protein, Rha family, DNA-packaging protein gp3, HAD-like superfamily, PUA-like superfamily, ASCH domain, YopX-like,…	X	X	0	0	0	0	0	0	0	0	0	0	0	0	0	0	0	0	0	0	SAMEA1906455	Siphoviridae__sp._ctiNJ1	13516	linear	baits_missed.222/PDB:3P9A_A-Terminase-small-subunit|some_caudo_cluster.a5/PDB:5OE8_A-large-terminase|cdd_cluster.334/CDD:pfam05133-portal-protein|unclassified_caudo_cluster.70/PDB:3BGW_F-DNAB-Like-Replicative-Helicase	Bacteroides	4	No		gut	0.237725	NA	NA	NA	0.435158	0.370641	NA	NA	NA	0.255004	NA	0.00387246	0.012605	0.0128408	0.0238095	0.0133165	0.0220994
SAMEA1906455_a1_ct3698_vs1	IPR014721, IPR027417, IPR020568, IPR000523, IPR004482, IPR001525, IPR018117, IPR002052, IPR011639, IPR029063, IPR021508, IPR006119, IPR036162, IPR011109, IPR025827, IPR006433, IPR025158, IPR006944, IPR024455, IPR014729, IPR015413, IPR029038, IPR033911, IPR001412, IPR011855	Ribosomal protein S5 domain 2-type fold, subgroup, P-loop containing nucleoside triphosphate hydrolase, Ribosomal protein S5 domain 2-type fold, Magnesium chelatase ChlI domain, Mg chelatase-related protein, C-5 cytosine methyltransferase, DNA methylase, C-5 cytosine-specific, active site, DNA methylase, N-6 adenine-specific, conserved site, Restriction modification methylase Eco57I, S-adenosyl-L…	X	X	0	0	0	0	0	0	0	0	0	0	0	0	0	0	0	0	0	0	SAMEA1906455	Myoviridae__sp._ctFue1	32300	linear	VOG0704/PF05657.10-tail-component|cdd_cluster.146/CDD:cd08054-Head-Tail-Connector-Protein|some_caudo_cluster.f220/PDB:1OHG_E-MAJOR-CAPSID-PROTEIN|some_caudo_cluster.d119/PFAM:PF04586.16-prohead-serine-protease|some_caudo_cluster.c10/PDB:3KDR_C-Portal-Protein|some_caudo_cluster.c3/PFAM:PF03354.14-Large-Terminase|cdd_cluster.5/CDD:COG3747-terminase-small-subunit	NO_HOST	0	No		gut	NA	NA	NA	NA	NA	NA	NA	NA	NA	NA	NA	0	0	0.00593538	0.00595238	0.000781221	0.00552486
SAMEA1906455_a1_ct44101_vs1	IPR043502, IPR000477, IPR032481	DNA/RNA polymerase superfamily, Reverse transcriptase domain, Protein of unknown function DUF5055	X	X	0	0	0	0	0	0	0	0	0	0	0	0	0	0	0	0	0	0	SAMEA1906455	Siphoviridae__sp._ct3tb1	13350	linear	baits_missed.143/PDB:2K4Q_A-Major-tail-protein|baits_missed.20/UniProtKB:A0A0R1V141_9LACO-minor-tail-protein-	NO_HOST	0	No		gut	NA	NA	NA	NA	NA	NA	NA	NA	NA	NA	NA	0	0	0	0	0	0
SAMEA1906455_a1_ct53211_vs1	IPR000477, IPR043502, IPR023908, IPR010982, IPR001387, IPR028082, IPR022225, IPR006949	Reverse transcriptase domain, DNA/RNA polymerase superfamily, xxxLxxG heptad repeat, Lambda repressor-like, DNA-binding domain superfamily, Cro/C1-type helix-turn-helix domain, Periplasmic binding protein-like I, Phage tail fibre protein, Baseplate protein J-like	X	X	0	0	0	0	0	0	0	0	0	0	0	0	0	0	0	0	0	0	SAMEA1906455	Myoviridae__sp._ctcDd1	14550	linear	baits_missed.152/UniProtKB:R4KJ43_9FIRM-Phage-related-minor-tail-protein-|VOG4691/PFAM:PF04865.13-Baseplate-J-like-protein	Roseburia	3	No		gut	0.396482	0.234573	0.215997	0.286735	1.09248	3.8182	0.222007	0.379516	1.69379	0.496872	1.72526	0.0124653	0.0420168	0.0416269	0.0446429	0.0173499	0.0552486
SAMEA1906455_a1_ct7177_vs1	IPR006949, IPR010064, IPR020287, IPR035089, IPR024455, IPR005021, IPR006433, IPR022741, IPR021146, IPR006450, IPR008767, IPR038666, IPR038628, IPR018989, IPR002711, IPR003615, IPR036280, IPR020288, IPR038559, IPR014986, IPR022555, IPR006944, IPR010090	Baseplate protein J-like, Bacteriophage HK97-gp10, putative tail-component, Tail sheath protein, C-terminal domain, Tail sheath protein, subtilisin-like domain, Phage capsid, Terminase large subunit, Lambdalikevirus-type, Prohead protease, Bacteriophage B103, Gp8, head fibre, Phage gp6-like head-tail connector protein, Phage protein of unkonwn function, Bacteriophage SPP1, head-tail adaptor, Bact…	X	X	0	0	0	0	0	0	0	0	0	0	0	0	0	0	0	0	0	0	SAMEA1906455	Siphoviridae__sp._ctCNN1	21028	linear	VOG4589/PDB:2KZ4_A-Putative-head-tail-adaptor|VOG4870/PDB:5A21_G-PORTAL-PROTEIN|VOG3891/PFAM:PF09393.9-Phage-tail-tube-protein|some_caudo_cluster.g100/PFAM:PF10145.8-minor-tail-protein|VOG4885/PDB:3CDD_F-43-kDa-tail-protein|some_caudo_cluster.c64/PFAM:PF04865.13-Baseplate-J-like-protein|VOG4862/PF10076.8-tail-protein|baits_missed.443/PDB:5IV5_HH-Baseplate-wedge-protein|some_caudo_cluster.c3/PFAM:…	Megamonas	5	No		gut	NA	NA	NA	1.17079	NA	NA	NA	NA	NA	NA	NA	0	0	0	0	0	0
SAMEA1906455_a1_ct72588_vs1	IPR025269, IPR011010, IPR013762, IPR010998, IPR006944, IPR005335, IPR038713, IPR006517, IPR024455, IPR006433, IPR008279, IPR015813, IPR018274, IPR002192, IPR000121, IPR013815, IPR023151, IPR040442, IPR036637, IPR010121	Phage integrase SAM-like domain, DNA breaking-rejoining enzyme, catalytic core, Integrase-like, catalytic domain superfamily, Integrase/recombinase, N-terminal, Bacteriophage/Gene transfer agent portal protein, Terminase small subunit, Terminase small subunit, N-terminal domain superfamily, Archaeophage PsiM2, terminase large subunit, Phage capsid, Prohead protease, PEP-utilising enzyme, mobile d…	X	X	0	0	0	0	0	0	0	0	0	0	0	0	0	0	0	0	0	0	SAMEA1906455	Myoviridae__sp._ctnMK1	15368	linear	podo_cluster.167/PFAM:PF03592.15--Terminase-small-subunit|some_caudo_cluster.b3/PDB:4BIL_D-Large-Terminase|cdd_cluster.326/CDD:pfam04860-portal-protein|VOG4568/PFAM:PF04586.16-prohead-serine-protease|some_caudo_cluster.d72/PDB:1IF0_A-MAJOR-CAPSID-PROTEIN	Bacteroides	4	No		gut	NA	NA	NA	NA	NA	NA	NA	NA	NA	NA	NA	0	0	0	0	0	0
SAMEA1906455_a1_ct75930_vs1	IPR013324, IPR038729, IPR027417, IPR010064, IPR001387, IPR006949, IPR027413, IPR001844, IPR018370, IPR027410, IPR027409, IPR002423, IPR038559, IPR014986, IPR010982, IPR008160, IPR039440, IPR015947, IPR018989, IPR038628, IPR004921, IPR006517, IPR013557, IPR002611, IPR002104, IPR013762, IPR010998, IPR011010, IPR004107, IPR029063, IPR010090, IPR025474, IPR036890, IPR006343, IPR034829, IPR036388, IPR…	RNA polymerase sigma factor, region 3/4-like, Rad50/SbcC-type AAA domain, P-loop containing nucleoside triphosphate hydrolase, Bacteriophage HK97-gp10, putative tail-component, Cro/C1-type helix-turn-helix domain, Baseplate protein J-like, GroEL-like equatorial domain superfamily, Chaperonin Cpn60, Chaperonin Cpn60, conserved site, TCP-1-like chaperonin intermediate domain superfamily, GroEL-like…	X	X	0	0	0	0	0	0	0	0	0	0	0	0	0	0	0	0	0	0	SAMEA1906455	Myoviridae__sp._ctAvN1	44042	linear	unclassified_dsDNA_phage_cluster.358/PDB:4M4W_K-Replicative-helicase|all_no_hit_virus1_cluster.159/PDB:4BIL_D-Terminase-large-subunit|some_caudo_cluster.c65/PDB:2JES_G-PORTAL-PROTEIN|some_caudo_cluster.e75/PFAM:PF06810.10-minor-structural-protein|some_caudo_cluster.e17/PDB:4AN5_F-major-capsid-protein|some_caudo_cluster.b8/PFAM:PF06152.10-minor-capsid-protein|VOG4623/PDB:5A21_D-PORTAL-PROTEIN|hc1_…	Megamonas	6	No		gut	NA	NA	NA	NA	NA	NA	NA	NA	NA	NA	NA	0	0	0	0	0	0
SAMEA1906455_a1_ct76549_vs1	IPR025580, IPR035897, IPR000157, IPR005564, IPR021145, IPR006428, IPR016024, IPR005335, IPR038713, IPR004518, IPR035412, IPR006437, IPR035413, IPR006528	Protein of unknown function DUF4355, Toll/interleukin-1 receptor homology (TIR) domain superfamily, Toll/interleukin-1 receptor homology (TIR) domain, Major capsid protein GpE, Portal protein, Portal protein, SPP1-type, Armadillo-type fold, Terminase small subunit, Terminase small subunit, N-terminal domain superfamily, NTP pyrophosphohydrolase MazG, putative catalytic core, Phage terminase large…	X	X	0	0	0	0	0	0	0	0	0	0	0	0	0	0	0	0	0	0	SAMEA1906455	Myoviridae__sp._ctagY1	16246	linear	some_caudo_cluster.f108/PFAM:PF06152.10-minor-capsid-protein|some_caudo_cluster.c7/PDB:5A20_A-PORTAL-PROTEIN|some_caudo_cluster.a5/PDB:5OE8_A-large-terminase|some_caudo_cluster.e207/PFAM:PF03592.15-Terminase-small-subunit|baits_missed.118/UniProtKB:R2PRN9_9ENTE-tail-tape-measure-protein-|VOG1353/PFAM:PF05069.12-Phage-virion-morphogenesis-family|VOG1887/PDB:3BQW_A-capsid-protein|VOG3434/PDB:1TCZ_D…	Mycoplasma	1	No		gut	NA	NA	1.02927	NA	NA	NA	NA	NA	NA	NA	NA	0.00065109	0.00420168	0.00517993	0.00595238	0.00467701	0.00552486
SAMEA1906455_a1_ct82921_vs1	IPR006480, IPR025484, IPR013783, IPR024361	Bacteriophage holin family, Domain of unknown function DUF4376, Immunoglobulin-like fold, Bacteroidetes-Associated Carbohydrate-binding Often N-terminal	IPR013783, IPR024361	IPR013783, IPR024361	1	0	0	0	0	0	1	0	0	0	0	0	0	0	0	0	0	0	SAMEA1906455	Siphoviridae__sp._ctHQ61	14789	linear	baits_missed.542/PDB:3GS9_A-tail-protein|baits_missed.16/PDB:3GS9_A-tail-protein	Bacteroides	13	No		gut	NA	NA	NA	NA	NA	NA	NA	NA	NA	NA	NA	0	0	0.000457454	0.00297619	0.000790265	0.00552486
SAMEA1906456_a1_ct133679_vs1	IPR021080, IPR011335, IPR006166, IPR008840, IPR010982, IPR001387, IPR040538, IPR009270, IPR009319, IPR036977, IPR002694, IPR035412, IPR006437, IPR024455, IPR021145, IPR010090, IPR000424, IPR011344, IPR012340, IPR009660, IPR025518, IPR007499	Minor capsid protein, Restriction endonuclease type II-like, ERCC4 domain, Siphovirus Gp157, Lambda repressor-like, DNA-binding domain superfamily, Cro/C1-type helix-turn-helix domain, Cch, helix turn helix domain, Domain of unknown function DUF927, Bacteriophage A118, Gp4, minor capsid, DNA Primase, CHC2-type zinc finger, Zinc finger, CHC2-type, Phage terminase large subunit, N-terminal, Bacteri…	X	X	0	0	0	0	0	0	0	0	0	0	0	0	0	0	0	0	0	0	SAMEA1906456	Siphoviridae__sp._ct8nT1	27751	linear	some_caudo_cluster.a31/PDB:5OEA_B-large-terminase|VOG0691/PFAM:PF05133.13-portal-protein|cdd_cluster.365/CDD:pfam06152-minor-capsid-protein|some_caudo_cluster.g136/PDB:3JB5_B-major-capsid-protein|cdd_cluster.145/CDD:cd08053-Head-Tail-Connector-Protein|cdd_cluster.404/CDD:pfam11114-Minor-capsid-protein|some_caudo_cluster.f106/PFAM:PF10145.8-minor-tail-protein|baits_missed.30/PFAM:PF05709.10-tail-p…	Blautia	3	No		gut	NA	NA	NA	NA	NA	NA	NA	NA	NA	NA	NA	0	0	0	0	0	0
SAMEA1906456_a1_ct22366_vs1	IPR018392, IPR025351, IPR011050, IPR025049, IPR007048, IPR035089, IPR020287, IPR042278, IPR006533, IPR037026, IPR006531, IPR041607, IPR010992, IPR005902, IPR011747, IPR010667	LysM domain, Protein of unknown function DUF4255, Pectin lyase fold/virulence factor, Fimbrillin-like 1, IraD/Gp25-like, Tail sheath protein, subtilisin-like domain, Tail sheath protein, C-terminal domain, Fimbrillin-like 1, N-terminal, Type VI secretion system, RhsGE-associated Vgr protein, Vgr protein, OB-fold domain superfamily, Gp5/Type VI secretion system Vgr protein, OB-fold domain, HU doma…	X	X	0	0	0	0	0	0	0	0	0	0	0	0	0	0	0	0	0	0	SAMEA1906456	Unclassified_virus__sp._ctREO1	17750	linear	cdd_cluster.135/CDD:TIGR02243-putative-baseplate-assembly-protein|mtp1_clust47/PFAM:PF06841.11-major-tail-protein|baits_missed.47/PFAM:PF17482.1-Tail-sheath|cdd_cluster.2/CDD:COG3628-baseplate-assembly-protein|VOG0238/PDB:5IV5_ZA-Baseplate-wedge-protein|VOG0573/PDB:4RU3_A-phage-baseplate	NO_HOST	0	No		gut	NA	NA	NA	NA	3.40133	NA	NA	NA	NA	0.38848	NA	0	0	0.00225585	0.00595238	0.00227765	0.00552486
SAMEA1906456_a1_ct23979_vs1	IPR009040, IPR003251, IPR012347, IPR009078, IPR024934, IPR027417, IPR008533, IPR007197, IPR032432, IPR006638, IPR005911, IPR023404	Ferritin-like diiron domain, Rubrerythrin, Ferritin-like, Ferritin-like superfamily, Rubredoxin-like domain, P-loop containing nucleoside triphosphate hydrolase, Domain of unknown function DUF815, Radical SAM, Radical SAM, C-terminal extension, Elp3/MiaB/NifB, Protein YhcC-like, Radical SAM, alpha/beta horseshoe	X	X	0	0	0	0	0	0	0	0	0	0	0	0	0	0	0	0	0	0	SAMEA1906456	Podoviridae__sp._ctTqh1	14153	linear	VOG0254/PFAM:PF16510.4-portal-protein|baits_missed.39/UniProtKB:F1B2R7_9CAUD-Putative-tail-fiber-protein-|cdd_cluster.138/CDD:TIGR04387-major-capsid-protein-N4-gp56-family	NO_HOST	0	No		gut	NA	NA	NA	NA	NA	NA	NA	NA	NA	NA	NA	0	0	0	0	0	0
SAMEA1906456_a1_ct26958_vs1	IPR002053, IPR017853, IPR010998, IPR011010, IPR013762, IPR002104, IPR004107, IPR041599, IPR037026, IPR022225, IPR012338, IPR015868, IPR013783, IPR036116, IPR000477, IPR043502	Glycoside hydrolase, family 25, Glycoside hydrolase superfamily, Integrase/recombinase, N-terminal, DNA breaking-rejoining enzyme, catalytic core, Integrase-like, catalytic domain superfamily, Integrase, catalytic domain, Integrase, SAM-like, N-terminal, Phage protein Gp138 N-terminal domain, Vgr protein, OB-fold domain superfamily, Phage tail fibre protein, Beta-lactamase/transpeptidase-like, Gl…	IPR013783	IPR013783, IPR036116	1	0	0	0	0	0	0	0	0	0	0	1	0	0	0	0	0	0	SAMEA1906456	Myoviridae__sp._ctlph1	15700	linear	VOG1348/PDB:3CDD_D-tail-protein|VOG0573/PDB:4RU3_A-phage-baseplate|VOG4691/PFAM:PF04865.13-Baseplate-J-like-protein	Clostridiales	2	No		gut	NA	NA	1.31742	NA	0.5754	NA	NA	NA	0.193582	NA	NA	0.00431886	0.012605	0.0116801	0.0208333	0.0723002	0.0165746
SAMEA1906456_a1_ct3439_vs1	IPR001907, IPR023562, IPR029045, IPR020288, IPR006448, IPR020287, IPR013324, IPR013249, IPR036388, IPR021229, IPR002104, IPR011010, IPR013762, IPR004107, IPR010998, IPR018989, IPR038628, IPR010090, IPR018755, IPR014284, IPR007630, IPR000330, IPR027417, IPR014001, IPR038718, IPR022025, IPR013024, IPR009288, IPR036568, IPR014986, IPR038559, IPR005021, IPR024437, IPR012340, IPR022595, IPR038765, IPR…	ATP-dependent Clp protease proteolytic subunit, Clp protease proteolytic subunit /Translocation-enhancing protein TepA, ClpP/crotonase-like domain superfamily, Protein of unknown function DUF2634, Putative phage terminase, small subunit, P27 family, Tail sheath protein, C-terminal domain, RNA polymerase sigma factor, region 3/4-like, RNA polymerase sigma factor 70, region 4 type 2, Winged helix-l…	X	X	0	0	0	0	0	0	0	0	0	0	0	0	0	0	0	0	0	0	SAMEA1906456	Siphoviridae__sp._ctAx71	42918	linear	some_caudo_cluster.g100/PFAM:PF10145.8-minor-tail-protein|VOG3891/PFAM:PF09393.9-Phage-tail-tube-protein|VOG4870/PDB:5A21_G-PORTAL-PROTEIN|cdd_cluster.343/CDD:pfam05521-head-tail-joining-protein|cdd_cluster.146/CDD:cd08054-Head-Tail-Connector-Protein|unclassified_caudo_cluster.20/PFAM:PF06673.10-major-capsid-protein|some_caudo_cluster.c10/PDB:3KDR_C-Portal-Protein|unclassified_caudo_cluster.16/PF…	NO_HOST	0	No		gut	NA	NA	NA	NA	NA	NA	NA	NA	NA	NA	NA	0	0	0	0	0	0
SAMEA1906456_a1_ct3554_vs1	IPR003607, IPR005039, IPR003497, IPR010861, IPR011105, IPR042047, IPR005335, IPR038713, IPR018925, IPR041242, IPR027417, IPR000330, IPR001091, IPR002941, IPR038718, IPR029063, IPR014001	HD/PDEase domain, Antirepressor protein, C-terminal, BRO N-terminal domain, Protein of unknown function DUF1492, Cell wall hydrolase, SleB, Cell wall hydrolase SleB, domain 1, Terminase small subunit, Terminase small subunit, N-terminal domain superfamily, Phage terminase small subunit, Putative HNHc nuclease, P-loop containing nucleoside triphosphate hydrolase, SNF2-related, N-terminal domain, R…	X	X	0	0	0	0	0	0	0	0	0	0	0	0	0	0	0	0	0	0	SAMEA1906456	Siphoviridae__sp._ctCY01	14207	linear	some_caudo_cluster.g554/PFAM:PF03592.15-Terminase-small-subunit|some_caudo_cluster.g594/PDB:1Z6A_A-Helicase-of-the-snf2-rad54-family	Clostridiales	2	No		gut	NA	NA	NA	NA	NA	NA	NA	NA	NA	NA	NA	0.00116463	0.00420168	0	0	0	0
SAMEA1906456_a1_ct3879	IPR014986, IPR038559, IPR019650, IPR009785, IPR013491, IPR000424, IPR011344, IPR012340, IPR006949, IPR024524, IPR022555, IPR006528, IPR002104, IPR025269, IPR010998, IPR011010, IPR013762, IPR027417, IPR003593, IPR035413, IPR006437, IPR035412, IPR020288, IPR011856, IPR014883, IPR002525, IPR003346, IPR009636, IPR036597, IPR036390, IPR025758, IPR026287, IPR003812, IPR036388, IPR001387, IPR010982, IPR…	Clostridium phage phiCD119, XkdN, Clostridium phage phiCD119, XkdN superfamily, Protein of unknown function DUF2513, Lactobacillus prophage Lj928, Orf309, Caudovirus, tape measure, N-terminal, Primosome PriB/single-strand DNA-binding, Single-stranded DNA-binding protein, Nucleic acid-binding, OB-fold, Baseplate protein J-like, Protein of unknown function DUF3800, Protein of unknown function, DUF2…	X	IPR029050	0	1	0	0	0	0	0	0	0	0	0	0	0	0	0	0	0	0	SAMEA1906456	Siphoviridae__sp._ctiyz879	40217	circular	VOG4862/PF10076.8-tail-protein|some_caudo_cluster.c64/PFAM:PF04865.13-Baseplate-J-like-protein|VOG4885/PDB:3CDD_F-43-kDa-tail-protein|sipho_cluster.18/UniProtKB:I6NKY8_9CAUD-Tail-tape-measure-|some_caudo_cluster.g544/PFAM:PF09393.9-tail-tube-protein|baits_missed.487/PFAM:PF04984.13-Tail-sheath|VOG4870/PDB:5A21_G-PORTAL-PROTEIN|hc1_clust17/PDB:3F3B_A-head-closure-knob|some_caudo_cluster.e175/PDB:2…	Dialister	4	No		gut	0.436106	NA	0.660879	NA	0.206365	NA	NA	NA	0.190137	NA	NA	0.216887	0.0378151	0.0700248	0.0565476	0.0793658	0.0497238
SAMEA1906456_a1_ct4252_vs1	IPR007048, IPR008727, IPR003959, IPR003593, IPR027417, IPR035386, IPR025269, IPR002104, IPR013762, IPR011010, IPR010998, IPR035089, IPR020287, IPR009061, IPR041657, IPR025295, IPR025351, IPR002078, IPR011006, IPR002197, IPR009057, IPR001789, IPR025944, IPR003594, IPR005467, IPR003661, IPR004358, IPR036097, IPR036890, IPR010667, IPR011493, IPR025049, IPR011747, IPR006531, IPR037026, IPR006533, IPR…	IraD/Gp25-like, PAAR motif, ATPase, AAA-type, core, AAA+ ATPase domain, P-loop containing nucleoside triphosphate hydrolase, Arm, DNA-binding domain, Phage integrase SAM-like domain, Integrase, catalytic domain, Integrase-like, catalytic domain superfamily, DNA breaking-rejoining enzyme, catalytic core, Integrase/recombinase, N-terminal, Tail sheath protein, subtilisin-like domain, Tail sheath pr…	X	X	0	0	0	0	0	0	0	0	0	0	0	0	0	0	0	0	0	0	SAMEA1906456	Unclassified_virus__sp._ctlY31	35250	linear	VOG0238/PDB:5IV5_ZA-Baseplate-wedge-protein|cdd_cluster.2/CDD:COG3628-baseplate-assembly-protein|baits_missed.47/PFAM:PF17482.1-Tail-sheath|mtp1_clust47/PFAM:PF06841.11-major-tail-protein|VOG0573/PDB:4RU3_A-phage-baseplate	NO_HOST	0	No		gut	NA	NA	NA	NA	NA	NA	NA	NA	NA	NA	NA	0	0	0	0	0	0
SAMEA1906456_a1_ct7861	IPR006119, IPR036162, IPR027417, IPR025669, IPR011010, IPR010998, IPR014015, IPR006500, IPR014818	Resolvase, N-terminal catalytic domain, Resolvase-like, N-terminal catalytic domain superfamily, P-loop containing nucleoside triphosphate hydrolase, AAA domain, DNA breaking-rejoining enzyme, catalytic core, Integrase/recombinase, N-terminal, Helicase, superfamily 3, DNA virus, DNA primase, phage/plasmid, Bacteriophage/plasmid primase, P4, C-terminal	X	X	0	0	0	0	0	0	0	0	0	0	0	0	0	0	0	0	0	0	SAMEA1906456	Unclassified_virus__sp._ctGtd861	14230	circular	cdd_cluster.432/CDD:pfam16677-DNA-packaging-protein-gp3|unclassified_caudo_cluster.15/PFAM:PF04735.11-dsDNA-helicase	NO_HOST	0	No		gut	NA	NA	NA	NA	NA	NA	NA	NA	NA	NA	NA	0	0	0	0	0	0
SAMEA1906456_a1_ct92690_vs1	IPR021874, IPR010090, IPR016024, IPR018649, IPR021145, IPR005335, IPR038713, IPR008841, IPR009951, IPR029432, IPR009057, IPR014875, IPR035412, IPR006437, IPR035413, IPR004189, IPR009004, IPR012337, IPR015378, IPR036397, IPR001584, IPR006490, IPR010982, IPR001387, IPR010744, IPR002508, IPR009319, IPR006528, IPR027417, IPR003593, IPR009636, IPR010359, IPR035451, IPR021146, IPR009660, IPR006428, IPR…	Bacteriophage Mu, Gp27, Phage tail tape measure protein, Armadillo-type fold, SHOCT domain, Portal protein, Terminase small subunit, Terminase small subunit, N-terminal domain superfamily, Siphovirus-type tail component, Host-nuclease inhibitor protein Gam, Siphovirus Gp37-like protein, Homeobox-like domain superfamily, Mor transcription activator, Phage terminase large subunit, N-terminal, Bacte…	X	X	0	0	0	0	0	0	0	0	0	0	0	0	0	0	0	0	0	0	SAMEA1906456	Siphoviridae__sp._ctpU11	43893	linear	some_caudo_cluster.f106/PFAM:PF10145.8-minor-tail-protein|VOG3653/PFAM:PF05709.10-tail-protein|some_caudo_cluster.g100/PFAM:PF10145.8-minor-tail-protein|VOG0697/PFAM:PF11114.7-Minor-capsid-protein|cdd_cluster.145/CDD:cd08053-Head-Tail-Connector-Protein|baits_missed.446/PDB:5UU5_D-Major-capsid-protein|some_caudo_cluster.e75/PFAM:PF06810.10-minor-structural-protein|cdd_cluster.365/CDD:pfam06152-min…	NO_HOST	0	No		gut	NA	NA	NA	NA	NA	NA	NA	NA	NA	NA	NA	0	0	0	0	0	0
SAMEA1906456_a1_ct96955_vs1	IPR001387, IPR010982, IPR037026, IPR024424, IPR011049, IPR021865, IPR018247, IPR008928, IPR025400, IPR006949, IPR021808, IPR013783, IPR021695, IPR036439, IPR002105, IPR016134, IPR006480	Cro/C1-type helix-turn-helix domain, Lambda repressor-like, DNA-binding domain superfamily, Vgr protein, OB-fold domain superfamily, Replicative helicase inhibitor G39P, N-terminal, Serralysin-like metalloprotease, C-terminal, Peptidase G2, IMC autoproteolytic cleavage domain, EF-Hand 1, calcium-binding site, Six-hairpin glycosidase superfamily, Domain of unknown function DUF4373, Baseplate prote…	IPR013783	IPR013783	1	0	0	0	0	0	0	0	0	0	0	0	0	0	0	0	0	0	SAMEA1906456	Myoviridae__sp._ctwIR1	27800	linear	VOG1348/PDB:3CDD_D-tail-protein|tmp1_clust34/Uniprot:L1P4F2_9FLAO-tail-tape-measure|shth_clust14.cd90/PFAM:PF11863.7-tail-sheath|VOG1883/PDB:5A21_G-PORTAL-PROTEIN|baits_missed.19/PDB:1NO1_B-replisome-organizer|VOG4691/PFAM:PF04865.13-Baseplate-J-like-protein|VOG0573/PDB:4RU3_A-phage-baseplate	NO_HOST	0	No		gut	NA	NA	NA	NA	NA	NA	NA	NA	NA	NA	NA	0	0	0	0	0	0
SAMEA1906456_b1_ct2_vs5	IPR007016, IPR018392, IPR036779, IPR002053, IPR017853, IPR018077, IPR021299, IPR008964, IPR003343, IPR001647, IPR009057, IPR002102, IPR008965	O-antigen ligase-related, LysM domain, LysM domain superfamily, Glycoside hydrolase, family 25, Glycoside hydrolase superfamily, Glycoside hydrolase, family 25 subgroup, Protein of unknown function DUF2871, Invasin/intimin cell-adhesion fragments, Bacterial Ig-like, group 2, DNA-binding HTH domain, TetR-type, Homeobox-like domain superfamily, Cellulosome anchoring protein, cohesin domain, CBM2/CB…	IPR003343	IPR008964, IPR003343	0	0	1	0	0	0	0	0	0	0	0	0	1	0	0	0	0	0	SAMEA1906456	Myoviridae__sp._ct1mp2	8100	linear	some_caudo_cluster.g631/PDB:5NGJ_A-Tail-tube-protein	NO_HOST	0	No		gut	0.794716	0.419585	0.358915	3.74109	2.92919	2.36521	0.22059	1.0049	1.55088	1.43805	1.45814	0.0491719	0.0756303	0.0602752	0.077381	0.0580383	0.0607735
SAMEA1906457_a1_ct125314_vs1	IPR006141, IPR036844, IPR027434, IPR004860, IPR004042, IPR006528, IPR021145, IPR021361, IPR007156, IPR023353, IPR014918, IPR023346, IPR008258	Intein N-terminal splicing region, Hint domain superfamily, Homing endonuclease, Homing endonuclease, LAGLIDADG, Intein DOD homing endonuclease, Phage head morphogenesis domain, Portal protein, Protein of unknown function DUF2829, MamQ/LemA, LemA-like domain superfamily, Phage tail tube protein 3, Lysozyme-like domain superfamily, Transglycosylase SLT domain 1	X	X	0	0	0	0	0	0	0	0	0	0	0	0	0	0	0	0	0	0	SAMEA1906457	Siphoviridae__sp._ctlqL1	18674	linear	cdd_cluster.334/CDD:pfam05133-portal-protein|baits_missed.282/PFAM:PF04233.13-minor-capsid-component|some_caudo_cluster.e175/PDB:2XD8_E-major-capsid-protein|baits_missed.313/UniProtKB:H9YPP9_9VIRU-tail-component-protein-|baits_missed.143/PDB:2K4Q_A-Major-tail-protein|baits_missed.305/PFAM:PF12363.7-Phage-tail-assembly-chaperone-protein|all_no_hit_virus1_cluster.159/PDB:4BIL_D-Terminase-large-subu…	Dorea	2	No		gut	NA	NA	NA	NA	NA	NA	NA	NA	NA	NA	NA	0	0	0.000655879	0.00297619	0	0
SAMEA1906458_a1_ct126651_vs1	IPR027417, IPR011010, IPR013762, IPR010998, IPR002104, IPR003615, IPR002711, IPR008767, IPR038666, IPR006433, IPR024684, IPR000424, IPR012340, IPR011344, IPR024455, IPR006427, IPR006944, IPR011541	P-loop containing nucleoside triphosphate hydrolase, DNA breaking-rejoining enzyme, catalytic core, Integrase-like, catalytic domain superfamily, Integrase/recombinase, N-terminal, Integrase, catalytic domain, HNH nuclease, HNH endonuclease, Bacteriophage SPP1, head-tail adaptor, Bacteriophage SPP1, head-tail adaptor superfamily, Prohead protease, Transcriptional activator PerC/bacteriophage SfV …	X	X	0	0	0	0	0	0	0	0	0	0	0	0	0	0	0	0	0	0	SAMEA1906458	Myoviridae__sp._ctHKZ1	13700	linear	some_caudo_cluster.e158/PDB:1NLF_A-replicative-DNA-helicase|cdd_cluster.129/CDD:TIGR01560-uncharacterized-phage-protein-(possible-DNA-packaging)|cdd_cluster.22/CDD:COG5614-head-tail-adaptor|cdd_cluster.14/CDD:COG4695-portal-protein|cdd_cluster.4/CDD:COG3740-head-maturation-protease|cdd_cluster.12/CDD:COG4653-major-capsid-protein	NO_HOST	0	No		gut	NA	NA	NA	NA	NA	NA	NA	NA	NA	NA	NA	0	0	0	0	0	0
SAMEA1906458_a1_ct148754_vs1	IPR013324, IPR000943, IPR007627, IPR036388, IPR013325, IPR014284, IPR014200, IPR007630, IPR000424, IPR011344, IPR012340, IPR003615, IPR002711, IPR005358, IPR005564, IPR010982, IPR001387, IPR027417, IPR003497, IPR005039, IPR023346, IPR008258, IPR005081, IPR019096, IPR010024, IPR023385, IPR036866, IPR010183, IPR018330, IPR036162, IPR006119, IPR025827, IPR038109, IPR002941, IPR029063, IPR001091, IPR…	RNA polymerase sigma factor, region 3/4-like, RNA polymerase sigma-70, RNA polymerase sigma-70 region 2, Winged helix-like DNA-binding domain superfamily, RNA polymerase sigma factor, region 2, RNA polymerase sigma-70 like domain, RNA polymerase sigma-E type, RNA polymerase sigma-70 region 4, Primosome PriB/single-strand DNA-binding, Single-stranded DNA-binding protein, Nucleic acid-binding, OB-f…	X	X	0	0	0	0	0	0	0	0	0	0	0	0	0	0	0	0	0	0	SAMEA1906458	Myoviridae__sp._ct20T1	58481	linear	some_caudo_cluster.c105/PFAM:PF09681.9-phage-replisome-organiser|baits_missed.20/UniProtKB:A0A0R1V141_9LACO-minor-tail-protein-|baits_missed.313/UniProtKB:H9YPP9_9VIRU-tail-component-protein-|VOG1887/PDB:3BQW_A-capsid-protein|cdd_cluster.334/CDD:pfam05133-portal-protein|all_no_hit_virus1_cluster.159/PDB:4BIL_D-Terminase-large-subunit	Lachnospiraceae	11	No		gut	NA	NA	NA	NA	NA	NA	NA	NA	NA	NA	NA	0	0	0	0	0	0
SAMEA1906458_a1_ct1935_vs1			X	X	0	0	0	0	0	0	0	0	0	0	0	0	0	0	0	0	0	0	SAMEA1906458	CrAss-like_virus__sp._ctCHN1	14073	linear	crass_cluster.23/UniProtKB:S0A406_9CAUD-Structural-protein-|crass_cluster.16/PFAM:PF11134.7-stabilisation-protein	NO_HOST	0	No		gut	NA	NA	NA	NA	NA	NA	NA	NA	NA	NA	NA	0	0	0.0736114	0.00297619	0	0
SAMEA1906458_a1_ct68329_vs1	IPR006949, IPR013491, IPR009826, IPR019289, IPR010877, IPR018755, IPR023399, IPR026276, IPR003458, IPR040629, IPR014462, IPR013046, IPR036514, IPR005181, IPR036162, IPR006119, IPR009057, IPR006118, IPR006120	Baseplate protein J-like, Caudovirus, tape measure, N-terminal, DNA circulation, N-terminal, Bacteriophage tail protein Gp41, putative, Bacteriophage Mu, Gp46, Bacteriophage Mu-like, Gp48, Baseplate-like, two-layer sandwich fold, Baseplate protein GpP, Bacteriophage T4, Gp38, tail fibre assembly, Phage spike trimer, Phage-associated protein Gp45, Phage baseplate assembly protein V/Gp45, SGNH hydr…	X	X	0	0	0	0	0	0	0	0	0	0	0	0	0	0	0	0	0	0	SAMEA1906458	Myoviridae__sp._ctLlp1	14067	linear	cdd_cluster.133/CDD:TIGR01644-phage-baseplate-assembly-protein-V|some_caudo_cluster.e103/PDB:1WRU_A-43-tail-protein|some_caudo_cluster.g52/PFAM:PF02413.16-tail-fibre-assembly-protein|some_caudo_cluster.f221/PDB:5NXF_A-Long-tail-fiber-proximal-subunit|VOG4862/PF10076.8-tail-protein|some_caudo_cluster.c66/PFAM:PF04865.13-Baseplate-J-like-protein	NO_HOST	0	No		gut	NA	NA	NA	NA	NA	NA	NA	NA	NA	NA	NA	0	0	0	0	0	0
SAMEA1906459_a1_ct231458_vs1	IPR021146, IPR010064, IPR006119, IPR036162, IPR011109, IPR025827, IPR038109, IPR025580, IPR008160, IPR004921, IPR006437, IPR001387, IPR010982, IPR021145, IPR006428, IPR025586, IPR008915, IPR036397, IPR012337, IPR006528, IPR001107, IPR036013	Phage gp6-like head-tail connector protein, Bacteriophage HK97-gp10, putative tail-component, Resolvase, N-terminal catalytic domain, Resolvase-like, N-terminal catalytic domain superfamily, DNA-binding recombinase domain, Recombinase zinc beta ribbon domain, DNA-binding recombinase domain superfamily, Protein of unknown function DUF4355, Collagen triple helix repeat, Terminase large subunit, T4l…	X	X	0	0	0	0	0	0	0	0	0	0	0	0	0	0	0	0	0	0	SAMEA1906459	Myoviridae__sp._ctcuj1	40500	linear	some_caudo_cluster.g575/PFAM:PF04883.11-putative-tail-component|hc1_clust23/PDB:2KX4_A-head-closure-knob|cdd_cluster.147/CDD:cd08055-Head-Tail-Connector-Protein|some_caudo_cluster.e175/PDB:2XD8_E-major-capsid-protein|some_caudo_cluster.g578/PDB:6B0X_d-Major-capsid-protein|unclassified_dsDNA_phage_cluster.157/PDB:5E7T_B-Minor-structural-protein|some_caudo_cluster.b8/PFAM:PF06152.10-minor-capsid-pr…	Blautia	8	No		gut	NA	NA	NA	NA	NA	NA	0.30537	0.233164	0.91016	NA	NA	0	0	0	0	0.0101677	0.00552486
SAMEA1906459_a1_ct28397_vs1	IPR003115, IPR036086, IPR001387, IPR036286, IPR015927, IPR039418, IPR010982, IPR012854, IPR011629, IPR027417, IPR003495, IPR004921, IPR035421, IPR006517, IPR006944, IPR007159, IPR037914, IPR014998, IPR029063, IPR022628, IPR022636, IPR024551, IPR015421, IPR015422, IPR015424, IPR025487	ParB/Sulfiredoxin, ParB/Sulfiredoxin superfamily, Cro/C1-type helix-turn-helix domain, LexA/Signal peptidase-like superfamily, Peptidase S24/S26A/S26B/S26C, LexA-like, Lambda repressor-like, DNA-binding domain superfamily, Copper amine oxidase-like, N-terminal, Cobalamin (vitamin B12) biosynthesis CobW-like, C-terminal, P-loop containing nucleoside triphosphate hydrolase, CobW/HypB/UreG, nucleoti…	X	X	0	0	0	0	0	0	0	0	0	0	0	0	0	0	0	0	0	0	SAMEA1906459	Myoviridae__sp._ctuKx1	24037	linear	some_caudo_cluster.d99/PFAM:PF07141.10-terminase-small-subunit|baits_missed.300/PDB:5OEA_B-Large-subunit-terminase|cdd_cluster.326/CDD:pfam04860-portal-protein	NO_HOST	0	No		gut	0.167435	NA	0.33161	NA	0.294298	NA	NA	NA	NA	NA	NA	0.00135123	0.00420168	0.000831873	0.00297619	0.0294885	0.0110497
SAMEA1906460_a1_ct202435_vs1	IPR024410, IPR006528, IPR010064, IPR008538, IPR011335, IPR022345, IPR011855, IPR021145, IPR006428, IPR018597, IPR036388, IPR036390, IPR006119, IPR006118, IPR036162, IPR011109, IPR025827, IPR038109, IPR040751, IPR001387, IPR010982, IPR025285, IPR036034, IPR004387, IPR001478, IPR008915, IPR021146, IPR002477, IPR036366, IPR036365, IPR025580, IPR013491	Phage tail assembly chaperone protein, TAC, Phage head morphogenesis domain, Bacteriophage HK97-gp10, putative tail-component, Domain of unknown function DUF820, Restriction endonuclease type II-like, Bacteriophage 69, Orf23, major tail protein, Phage major tail protein TP901-1, Portal protein, Portal protein, SPP1-type, Bacteriophage Tuc2009, YjcQ, Winged helix-like DNA-binding domain superfamil…	X	X	0	0	0	0	0	0	0	0	0	0	0	0	0	0	0	0	0	0	SAMEA1906460	Caudovirales__sp._ctPGi1	18000	linear	tmp1_clust15/Uniprot:T2PM72_GARVA-tail-tape-measure|baits_missed.54/PFAM:PF05125.11-major-capsid-protein-P2-family|baits_missed.340/PDB:6B0X_d-major-capsid-protein-HK97-like-fold|some_caudo_cluster.b23/PFAM:PF06152.10-minor-capsid-protein|some_caudo_cluster.c7/PDB:5A20_A-PORTAL-PROTEIN|some_caudo_cluster.g111/PFAM:PF12363.7-tail-assembly-chaperone-protein|some_caudo_cluster.g689/PDB:5A21_H-PORTAL…	Dorea	3	No		gut	0.566209	NA	1.16024	NA	NA	NA	NA	NA	NA	NA	NA	0	0	0	0	0	0
SAMEA1906460_a1_ct35686_vs1	IPR007394, IPR013324, IPR036388, IPR036052, IPR005789, IPR002912, IPR001926, IPR032066, IPR015927, IPR039418, IPR036286, IPR012281, IPR003664, IPR011890, IPR024704, IPR010935, IPR036277, IPR027417, IPR003395, IPR011010, IPR010998, IPR002104, IPR004107, IPR004191, IPR013762, IPR004780, IPR013822, IPR036891, IPR000897, IPR004125, IPR003593, IPR042101, IPR022941, IPR010056, IPR004390, IPR036225	Putative helix-turn-helix protein, YlxM/p13-like, RNA polymerase sigma factor, region 3/4-like, Winged helix-like DNA-binding domain superfamily, Tryptophan synthase beta subunit-like PLP-dependent enzyme, Threonine dehydratase, catabolic, ACT domain, Pyridoxal-phosphate dependent enzyme, DNA-packaging protein gp3, Peptidase S24/S26A/S26B/S26C, LexA-like, LexA/Signal peptidase-like superfamily, P…	X	X	0	0	0	0	0	0	0	0	0	0	0	0	0	0	0	0	0	0	SAMEA1906460	Siphoviridae__sp._ctbHs1	22049	linear	unclassified_dsDNA_phage_cluster.222/PFAM:PF07261.10-Replication-initiation-and-membrane-attachment|baits_missed.371/PDB:3P9A_A-Terminase-small-subunit|baits_missed.20/UniProtKB:A0A0R1V141_9LACO-minor-tail-protein-	NO_HOST	0	No		gut	0.842595	NA	NA	NA	0.847737	NA	NA	NA	NA	NA	NA	0.00253494	0.00840336	0.00173527	0.00297619	0.00430722	0.0220994
SAMEA1906460_b1_ct3	IPR004921, IPR003497, IPR005039, IPR008822, IPR036614, IPR013324, IPR027417, IPR006935, IPR014001, IPR001650, IPR013514, IPR009636, IPR021080, IPR014819, IPR038729, IPR009319, IPR009660	Terminase large subunit, T4likevirus-type, BRO N-terminal domain, Antirepressor protein, C-terminal, Holliday junction resolvase RusA-like, Holliday junction resolvase RusA-like superfamily, RNA polymerase sigma factor, region 3/4-like, P-loop containing nucleoside triphosphate hydrolase, Helicase/UvrB, N-terminal, Helicase superfamily 1/2, ATP-binding domain, Helicase, C-terminal, Protein of unk…	X	X	0	0	0	0	0	0	0	0	0	0	0	0	0	0	0	0	0	0	SAMEA1906460	Siphoviridae__sp._ctVAm3	23676	circular	baits_missed.349/PFAM:PF11114.7-Minor-capsid-protein|cdd_cluster.145/CDD:cd08053-Head-Tail-Connector-Protein|baits_missed.446/PDB:5UU5_D-Major-capsid-protein|some_caudo_cluster.e75/PFAM:PF06810.10-minor-structural-protein|cdd_cluster.365/CDD:pfam06152-minor-capsid-protein|some_caudo_cluster.e23/PFAM:PF05133.13-portal-protein|some_caudo_cluster.a12/PDB:5OEA_B-large-terminase|some_caudo_cluster.d99…	Ruminococcus	1	No		gut	NA	NA	NA	NA	NA	NA	NA	NA	NA	NA	NA	0.00184014	0.00420168	0	0	0.00237109	0.00552486
SAMEA1906463_a1_ct135280_vs1	IPR012106, IPR002611, IPR027417, IPR013216, IPR029063	Protease, Mu phage/prophage I type, IstB-like ATP-binding protein, P-loop containing nucleoside triphosphate hydrolase, Methyltransferase type 11, S-adenosyl-L-methionine-dependent methyltransferase	X	X	0	0	0	0	0	0	0	0	0	0	0	0	0	0	0	0	0	0	SAMEA1906463	Myoviridae__sp._ctAtc1	14003	linear	prtl_clust3/PDB:5NGD_C-portal|some_caudo_cluster.e14/PDB:4IEE_A-large-terminase|unclassified_dsDNA_phage_cluster.358/PDB:4M4W_K-Replicative-helicase|some_caudo_cluster.d196/PDB:2RU8_A-Primosomal-protein-1|mcp_clust15/PFAM:PF03864.14-major-capsid-protein	Akkermansia	46	No	SAMN04571714_a1_ct69164_vs1@linear@Podoviridae__sp._ctAUR1_CRISPR_89_spacer_9|SRS023715_a1_ct50_vs01@Caudovirales__sp._ctM4j165@linear_CRISPR_182_spacer_2|SAMN05826930_a1_ct9226_vs1@linear@Podoviridae__sp._ct1uZ1_CRISPR_103_spacer_2	gut	NA	NA	NA	NA	NA	NA	NA	NA	NA	NA	NA	0.00623796	0.012605	0	0	0	0
SAMEA1906463_a1_ct184454_vs1	IPR016047, IPR011055, IPR008784, IPR036514, IPR043502, IPR036397, IPR004868, IPR035408, IPR008016, IPR036199	Peptidase M23, Duplicated hybrid motif, Podovirus DNA packaging protein, SGNH hydrolase superfamily, DNA/RNA polymerase superfamily, Ribonuclease H superfamily, DNA-directed DNA polymerase, family B, mitochondria/virus, Phage single-stranded DNA-binding protein, Portal protein Gp10, Portal protein Gp10 superfamily	X	X	0	0	0	0	0	0	0	0	0	0	0	0	0	0	0	0	0	0	SAMEA1906463	Podoviridae__sp._ct3e01	13591	linear	podo_cluster.36/PFAM:PF05894.11-Terminase|podo_cluster.37/PDB:2PYJ_B-DNA-polymerase-B|podo_cluster.38/PDB:1IJG_K-UPPER-COLLAR-PROTEIN|mcp_clust50/Uniprot:A6XAD5_9CAUD-major-capsid-protein	Candidatus Cibiobacter	2	No		gut	NA	NA	NA	NA	NA	NA	NA	NA	NA	NA	NA	0	0	0	0	0	0
SAMEA1906463_a1_ct184711_vs1	IPR007694, IPR027417, IPR001679, IPR010994, IPR036420, IPR001357, IPR004150, IPR012340, IPR013840, IPR013839, IPR033136, IPR043472, IPR000340, IPR016130, IPR029021, IPR016454, IPR000192, IPR015422, IPR015421, IPR015424, IPR012816, IPR037238, IPR019039, IPR024956, IPR038469, IPR007197, IPR013785, IPR012833, IPR041122, IPR038763, IPR001279, IPR036866, IPR022712, IPR014017, IPR014016, IPR010026, IPR…	DNA helicase, DnaB-like, C-terminal, P-loop containing nucleoside triphosphate hydrolase, NAD-dependent DNA ligase, RuvA domain 2-like, BRCT domain superfamily, BRCT domain, NAD-dependent DNA ligase, OB-fold, Nucleic acid-binding, OB-fold, NAD-dependent DNA ligase, N-terminal, NAD-dependent DNA ligase, adenylation, NAD-dependent DNA ligase, conserved site, Macro domain-like, Dual specificity phos…	X	X	0	0	0	0	0	0	0	0	0	0	0	0	0	0	0	0	0	0	SAMEA1906463	Siphoviridae__sp._ct1j31	149321	linear	some_caudo_cluster.e143/PDB:2R6A_B-Replicative-helicase-DnaG-Primase|baits_missed.514/PDB:3D37_A-tail-protein|baits_missed.9/PFAM:PF10145.8-minor-tail-protein|baits_missed.9/PFAM:PF10145.8-minor-tail-protein|some_caudo_cluster.f130/CDD:cd07386-DNA-polymerase-II-small-subunit|baits_missed.465/UniProtKB:E0YJ23_9CAUD-structural-protein-|mcp_clust10/-major-capsid-protein	Clostridiales	2	No		gut	NA	NA	NA	NA	NA	NA	NA	NA	NA	NA	NA	0	0	0	0	0	0
SAMEA1906463_a1_ct196029_vs1	IPR010982, IPR001387, IPR015927, IPR039418, IPR036286, IPR007499, IPR036505, IPR002502, IPR034829, IPR006343, IPR036388, IPR008983, IPR009520, IPR025272, IPR011344, IPR012340, IPR000424, IPR003615, IPR002711, IPR003497, IPR005039, IPR008822, IPR036614, IPR006524, IPR001091, IPR002941, IPR029063, IPR011010, IPR004107, IPR002104, IPR028259, IPR010998, IPR013762	Lambda repressor-like, DNA-binding domain superfamily, Cro/C1-type helix-turn-helix domain, Peptidase S24/S26A/S26B/S26C, LexA-like, LexA/Signal peptidase-like superfamily, Essential recombination function protein, N-acetylmuramoyl-L-alanine amidase/PGRP domain superfamily, N-acetylmuramoyl-L-alanine amidase domain, DnaD-like domain superfamily, DnaD domain, Winged helix-like DNA-binding domain s…	X	X	0	0	0	0	0	0	0	0	0	0	0	0	0	0	0	0	0	0	SAMEA1906463	Siphoviridae__sp._ctzYd1	16235	linear	some_caudo_cluster.c37/PDB:5E7T_B-Minor-structural-protein|some_caudo_cluster.e251/PDB:2ZC2_B-DnaD-like-replication-protein	Lactococcus	9	No		gut	NA	NA	NA	NA	NA	NA	NA	NA	NA	NA	NA	0	0	0	0	0	0
SAMEA1906463_a1_ct216597_vs1	IPR032066, IPR006517, IPR004518, IPR023211, IPR043502, IPR036162, IPR006119, IPR011109, IPR038109, IPR025827, IPR021145, IPR000477, IPR003607, IPR011067, IPR003477, IPR019080, IPR011604, IPR011335, IPR014001, IPR001650, IPR006935, IPR027417, IPR023214, IPR036412, IPR003669, IPR036098, IPR014818, IPR004968, IPR014015, IPR006500, IPR032481, IPR003346, IPR002525, IPR014820, IPR036505, IPR002502, IPR…	DNA-packaging protein gp3, Archaeophage PsiM2, terminase large subunit, NTP pyrophosphohydrolase MazG, putative catalytic core, DNA polymerase, palm domain superfamily, DNA/RNA polymerase superfamily, Resolvase-like, N-terminal catalytic domain superfamily, Resolvase, N-terminal catalytic domain, DNA-binding recombinase domain, DNA-binding recombinase domain superfamily, Recombinase zinc beta rib…	X	X	0	0	0	0	0	0	0	0	0	0	0	0	0	0	0	0	0	0	SAMEA1906463	Siphoviridae__sp._ctJHf1	48911	linear	baits_missed.20/UniProtKB:A0A0R1V141_9LACO-minor-tail-protein-|baits_missed.143/PDB:2K4Q_A-Major-tail-protein|VOG4713/CDD:cd08055-gp15;-Head-Tail-Connector-Protein|baits_missed.127/PFAM:PF17236.1-Major-capsid-protein|cdd_cluster.334/CDD:pfam05133-portal-protein|all_no_hit_virus1_cluster.159/PDB:4BIL_D-Terminase-large-subunit|baits_missed.371/PDB:3P9A_A-Terminase-small-subunit|adinto_cluster.34/PF…	NO_HOST	0	No		gut	1.12266	0.388095	1.26665	0.527734	0.409516	NA	0.325561	0.776204	0.47317	0.291168	1.20447	0.016676	0.0420168	0.0266732	0.0535714	0.0276273	0.0497238
SAMEA1906463_a1_ct243499_vs1	IPR013216, IPR029063, IPR026989, IPR004401, IPR036894, IPR031707, IPR011741, IPR027417, IPR012763, IPR008921, IPR022754, IPR005094, IPR040607, IPR043129, IPR042051, IPR025420, IPR041682, IPR036388, IPR013324, IPR004921, IPR036185, IPR007694, IPR000182, IPR016181, IPR006119, IPR036162, IPR001387, IPR010982, IPR020081, IPR000037, IPR023620, IPR005502, IPR036705, IPR036086, IPR004437, IPR003115, IPR…	Methyltransferase type 11, S-adenosyl-L-methionine-dependent methyltransferase, Transposon-encoded protein TnpV, Nucleoid-associated protein YbaB/EbfC family, Nucleoid-associated protein YbaB-like domain superfamily, Putative abortive phage resistance protein AbiGii toxin, Phage conserved hypothetical protein, C-terminal, P-loop containing nucleoside triphosphate hydrolase, DNA polymerase III, su…	X	X	0	0	0	0	0	0	0	0	0	0	0	0	0	0	0	0	0	0	SAMEA1906463	Podoviridae__sp._ctIfP1	76500	linear	unclassified_dsDNA_phage_cluster.356/PDB:3BGW_F-DNAB-Like-Replicative-Helicase|baits_missed.184/PFAM:PF12571.7-Phage-tail-collar-fibre-protein|cdd_cluster.138/CDD:TIGR04387-major-capsid-protein-N4-gp56-family|VOG0254/PFAM:PF16510.4-portal-protein|some_caudo_cluster.e40/PDB:5OEA_B-large-terminase	Ruminococcus	14	No		gut	0.7922	NA	0.354496	NA	5.02618	NA	0.380415	0.193676	0.914253	NA	NA	0.0090927	0.0210084	0.0304601	0.0119048	0.00203417	0.00552486
SAMEA1906463_a1_ct243508_vs1	IPR027417, IPR013324, IPR010861, IPR009319, IPR038729, IPR010359, IPR005000, IPR040442, IPR015813, IPR021080, IPR017035, IPR029464, IPR001387, IPR010982, IPR009636, IPR004107, IPR010998, IPR013762, IPR002104, IPR011010, IPR001650, IPR014001, IPR006935, IPR014819, IPR005335, IPR035413, IPR035412, IPR006437, IPR038713, IPR036614, IPR008822	P-loop containing nucleoside triphosphate hydrolase, RNA polymerase sigma factor, region 3/4-like, Protein of unknown function DUF1492, Bacteriophage A118, Gp4, minor capsid, Rad50/SbcC-type AAA domain, IrrE N-terminal-like domain, HpcH/HpaI aldolase/citrate lyase domain, Pyruvate kinase-like domain superfamily, Pyruvate/Phosphoenolpyruvate kinase-like domain superfamily, Minor capsid protein, Un…	X	X	0	0	0	0	0	0	0	0	0	0	0	0	0	0	0	0	0	0	SAMEA1906463	Siphoviridae__sp._ctq7V1	27560	linear	some_caudo_cluster.a5/PDB:5OE8_A-large-terminase|some_caudo_cluster.e23/PFAM:PF05133.13-portal-protein|cdd_cluster.365/CDD:pfam06152-minor-capsid-protein|cdd_cluster.145/CDD:cd08053-Head-Tail-Connector-Protein|baits_missed.349/PFAM:PF11114.7-Minor-capsid-protein	Clostridia	9	No		gut	NA	NA	NA	NA	NA	NA	NA	NA	NA	NA	NA	0	0	0	0	0	0
SAMEA1906463_a1_ct4233_vs1	IPR041352, IPR025586, IPR029055, IPR038765, IPR007921, IPR017686, IPR026325	Major tropism determinant, N-terminal domain, PcfJ-like protein, Nucleophile aminohydrolases, N-terminal, Papain-like cysteine peptidase superfamily, CHAP domain, Phage/plasmid-like protein, Protein of unknown function DUF932	X	X	0	0	0	0	0	0	0	0	0	0	0	0	0	0	0	0	0	0	SAMEA1906463	Unclassified_virus__sp._ctkNO1	44865	linear	baits_missed.156/PDB:2C3F_A-HYALURONIDASE-PHAGE-TAIL|baits_missed.67/UniProtKB:L7VLC1_CLOSH-tail-protein-|baits_missed.24/PDB:3EZK_B-Terminase-large-subunit|baits_missed.24/PDB:3EZK_B-Terminase-large-subunit|baits_missed.24/PDB:3EZK_B-Terminase-large-subunit|baits_missed.24/PDB:3EZK_B-Terminase-large-subunit|baits_missed.67/UniProtKB:L7VLC1_CLOSH-tail-protein-	Mycoplasma	1	No		gut	NA	NA	NA	NA	NA	NA	NA	NA	NA	NA	NA	0	0	0	0	0	0
SAMEA1906464_a1_ct10264_vs1	IPR027417, IPR003593, IPR010285, IPR008840, IPR002694, IPR036977, IPR006437, IPR035413, IPR035412, IPR002477, IPR036366, IPR036365, IPR019096, IPR023385, IPR009270, IPR040538, IPR001387, IPR010982, IPR007539, IPR011335, IPR011010, IPR010998, IPR002104, IPR013762	P-loop containing nucleoside triphosphate hydrolase, AAA+ ATPase domain, DNA helicase Pif1-like, Siphovirus Gp157, Zinc finger, CHC2-type, DNA Primase, CHC2-type zinc finger, Bacteriophage terminase, large subunit, Phage terminase large subunit, C-terminal, Phage terminase large subunit, N-terminal, Peptidoglycan binding-like, PGBD superfamily, PGBD-like superfamily, YopX protein, YopX-like, C-te…	X	X	0	0	0	0	0	0	0	0	0	0	0	0	0	0	0	0	0	0	SAMEA1906464	Siphoviridae__sp._ctO951	22507	linear	some_caudo_cluster.a5/PDB:5OE8_A-large-terminase|some_caudo_cluster.e23/PFAM:PF05133.13-portal-protein	Ruminococcus	20	No		gut	NA	NA	NA	NA	NA	NA	NA	NA	NA	NA	NA	0.00048152	0.00420168	0	0	0	0
SAMEA1906466_a1_ct183893_vs1	IPR001734, IPR038377, IPR003115, IPR036086, IPR006430, IPR016753, IPR036388, IPR036390, IPR013196, IPR002500, IPR014729, IPR018925, IPR006528, IPR027417	Sodium/solute symporter, Sodium/glucose symporter superfamily, ParB/Sulfiredoxin, ParB/Sulfiredoxin superfamily, Phage portal protein PBSX family, Phage portal protein PBSX family, Firmicutes, Winged helix-like DNA-binding domain superfamily, Winged helix DNA-binding domain superfamily, Helix-turn-helix, type 11, Phosphoadenosine phosphosulphate reductase, Rossmann-like alpha/beta/alpha sandwich …	X	X	0	0	0	0	0	0	0	0	0	0	0	0	0	0	0	0	0	0	SAMEA1906466	Siphoviridae__sp._ctP0A1	13714	linear	some_caudo_cluster.d225/PFAM:PF06056.11-Small-Terminase|some_caudo_cluster.e14/PDB:4IEE_A-large-terminase|cdd_cluster.18/CDD:COG5518-portal-protein|VOG4688/PF04233.13-minor-head-component-F	Ruminococcus	5	No		gut	NA	NA	NA	NA	NA	NA	NA	NA	NA	NA	NA	0.00111553	0.00420168	0.00100957	0.00297619	0	0
SAMEA1906466_a1_ct194762_vs1	IPR036670, IPR011130, IPR000185, IPR011115, IPR027417, IPR014018, IPR024524, IPR041102, IPR017871, IPR003593, IPR003439, IPR004602, IPR041552, IPR040788, IPR004919, IPR029063, IPR001525, IPR031303	SecA, preprotein cross-linking domain superfamily, SecA, preprotein cross-linking domain, Protein translocase subunit SecA, SecA DEAD-like, N-terminal, P-loop containing nucleoside triphosphate hydrolase, SecA motor DEAD, Protein of unknown function DUF3800, UvrA, interaction domain, ABC transporter, conserved site, AAA+ ATPase domain, ABC transporter-like, UvrABC system subunit A, UvrA DNA-bindi…	X	X	0	0	0	0	0	0	0	0	0	0	0	0	0	0	0	0	0	0	SAMEA1906466	Siphoviridae__sp._ctO6I1	33850	linear	some_caudo_cluster.b22/PDB:2O0J_A-large-terminase|podo_cluster.48/PFAM:PF11134.7--Phage-stabilisation-protein|mcp_clust9/PDB:2XD8_E-major-capsid-protein|VOG2326/PDB:5MU4_D-Tail-tubular-protein-A	Akkermansia	12	No	SAMN04571714_a1_ct69164_vs1@linear@Podoviridae__sp._ctAUR1_CRISPR_89_spacer_10|SAMN04571714_a1_ct69164_vs1@linear@Podoviridae__sp._ctAUR1_CRISPR_89_spacer_13|SRS104636_a1_ct1667_vs1@Podoviridae__sp._ctLPY1_CRISPR_210_spacer_6	gut	NA	NA	NA	NA	NA	NA	NA	NA	NA	NA	NA	0.00381184	0.00420168	0	0	0	0
SAMEA1906466_a1_ct34918_vs1	IPR007499, IPR027417, IPR041664, IPR004921, IPR035421, IPR038765, IPR022119	Essential recombination function protein, P-loop containing nucleoside triphosphate hydrolase, Orc1-like, AAA ATPase domain, Terminase large subunit, T4likevirus-type, Terminase, large subunit gp17-like, Papain-like cysteine peptidase superfamily, Peptidase C71, pseudomurein endo-isopeptidase Pei	X	X	0	0	0	0	0	0	0	0	0	0	0	0	0	0	0	0	0	0	SAMEA1906466	Siphoviridae__sp._ctQAF1	15870	linear	VOG4773/PDB:5NGD_C-Portal-protein|baits_missed.300/PDB:5OEA_B-Large-subunit-terminase	NO_HOST	0	No		gut	NA	NA	0.212421	NA	NA	NA	NA	NA	NA	NA	NA	0.0856797	0.00420168	0.00141121	0.00297619	0.048385	0.0110497
SAMEA1906466_a1_ct4434_vs1	IPR029063, IPR011344, IPR012340, IPR000424, IPR025267, IPR025518, IPR036614, IPR017853, IPR002053, IPR011335, IPR017482, IPR011604, IPR019080, IPR003593, IPR002611, IPR027417, IPR004590, IPR018330, IPR009061, IPR041657, IPR041219, IPR040561, IPR035412, IPR028992, IPR036844, IPR002104, IPR004107, IPR010998, IPR011010, IPR028259, IPR013762, IPR001387, IPR010982, IPR039418, IPR036286, IPR015927, IPR…	S-adenosyl-L-methionine-dependent methyltransferase, Single-stranded DNA-binding protein, Nucleic acid-binding, OB-fold, Primosome PriB/single-strand DNA-binding, Protein of unknown function DUF4043, Protein of unknown function DUF4406, Holliday junction resolvase RusA-like superfamily, Glycoside hydrolase superfamily, Glycoside hydrolase, family 25, Restriction endonuclease type II-like, Putativ…	X	X	0	0	0	0	0	0	0	0	0	0	0	0	0	0	0	0	0	0	SAMEA1906466	Podoviridae__sp._ctWII1	37206	linear	unclassified_dsDNA_phage_cluster.358/PDB:4M4W_K-Replicative-helicase|some_caudo_cluster.d99/PFAM:PF07141.10-terminase-small-subunit|baits_missed.296/PDB:5OEA_B-Large-subunit-terminase|VOG0254/PFAM:PF16510.4-portal-protein|podo_cluster.57/PFAM:PF13252.5--Major-Capsid-Protein-(DUF4043)|baits_missed.287/UniProtKB:A0A0H3EA54_BIFBP-minor-structural-protein-|VOG0370/PDB:5O6V_E-Envelope-protein	Dialister	10	No		gut	NA	NA	NA	NA	NA	NA	NA	NA	NA	NA	NA	0	0	0	0	0.00101579	0.00552486
SAMEA1906466_a1_ct75855_vs1	IPR030392, IPR009045, IPR039561, IPR009660	Intramolecular chaperone auto-processing domain, Hedgehog signalling/DD-peptidase zinc-binding domain superfamily, Peptidase M15C, Bacteriophage A500, Gp15	X	X	0	0	0	0	0	0	0	0	0	0	0	0	0	0	0	0	0	0	SAMEA1906466	Unclassified_virus__sp._ct7cE1	12592	linear	cdd_cluster.145/CDD:cd08053-Head-Tail-Connector-Protein|baits_missed.519/PDB:5AQ5_B-L-SHAPED-TAIL-FIBER-PROTEIN|baits_missed.20/UniProtKB:A0A0R1V141_9LACO-minor-tail-protein-	Roseburia	1	No		gut	NA	NA	NA	NA	NA	NA	NA	NA	NA	NA	NA	0.00173739	0.00420168	0.00308956	0.014881	0.00805427	0.0165746
SAMEA1906466_a1_ct99237_vs1	IPR007298, IPR029044, IPR012106, IPR009279, IPR009045, IPR039561, IPR010982, IPR001387, IPR004921, IPR002941, IPR002052, IPR029063, IPR001091, IPR003593, IPR027417, IPR009951, IPR009752	Copper resistance lipoprotein NlpE, Nucleotide-diphospho-sugar transferases, Protease, Mu phage/prophage I type, Protein of unknown function DUF935, Hedgehog signalling/DD-peptidase zinc-binding domain superfamily, Peptidase M15C, Lambda repressor-like, DNA-binding domain superfamily, Cro/C1-type helix-turn-helix domain, Terminase large subunit, T4likevirus-type, DNA methylase N-4/N-6, DNA methyl…	X	X	0	0	0	0	0	0	0	0	0	0	0	0	0	0	0	0	0	0	SAMEA1906466	Siphoviridae__sp._ctLnV1	40496	linear	prtl_clust3/PDB:5NGD_C-portal|prtl_clust3/PDB:5NGD_C-portal|some_caudo_cluster.e49/PDB:4IEE_A-large-terminase|VOG3740/PDB:3J4U_G-major-capsid-protein	Akkermansia	16	No	SRS077392_a1_ct277_vs1@Podoviridae__sp._ctFr91_CRISPR_200_spacer_9|SRS023715_a1_ct50_vs01@Caudovirales__sp._ctM4j165@linear_CRISPR_182_spacer_10|SAMN05826930_a1_ct9226_vs1@linear@Podoviridae__sp._ct1uZ1_CRISPR_103_spacer_14	gut	0.335899	NA	7.24689	NA	3.42321	NA	0.198317	0.503274	0.659737	NA	NA	0.0187163	0.0252101	0.0145535	0.014881	0.0143763	0.0165746
SAMEA1906466_a1_ct99490_vs1	IPR038628, IPR018989, IPR020288, IPR036558, IPR013514, IPR020287, IPR035089, IPR035326, IPR010064, IPR010090, IPR018392, IPR036779, IPR003646, IPR011112, IPR036361, IPR003034, IPR038559, IPR014986, IPR024556, IPR038667	XkdM-like superfamily, Phage tail tube protein, Protein of unknown function DUF2634, YqbG-like superfamily, Protein of unknown function DUF3199, YqbG, Tail sheath protein, C-terminal domain, Tail sheath protein, subtilisin-like domain, Phage tail sheath protein, beta-sandwich domain, Bacteriophage HK97-gp10, putative tail-component, Phage tail tape measure protein, LysM domain, LysM domain superf…	X	X	0	0	0	0	0	0	0	0	0	0	0	0	0	0	0	0	0	0	SAMEA1906466	Unclassified_virus__sp._cttqq1	12789	linear	ne1_clust49/PFAM:PF04883.11-type-I-neck-protein|cdd_cluster.145/CDD:cd08053-Head-Tail-Connector-Protein|VOG0749/PFAM:PF05125.11-major-capsid-protein|VOG4885/PDB:3CDD_F-43-kDa-tail-protein|some_caudo_cluster.g100/PFAM:PF10145.8-minor-tail-protein|VOG3891/PFAM:PF09393.9-Phage-tail-tube-protein|baits_missed.487/PFAM:PF04984.13-Tail-sheath	Lachnospiraceae	1	No		gut	NA	NA	NA	NA	NA	NA	NA	NA	NA	NA	NA	0.000517956	0.00420168	0.00103386	0.00297619	0	0
SAMEA1906466_b1_ct3_vs8	IPR004605, IPR003593, IPR008823, IPR008824, IPR027417, IPR036388, IPR041445, IPR036390, IPR002176, IPR036397, IPR012337, IPR020563, IPR011114, IPR000085, IPR036267, IPR013849, IPR010994, IPR012340, IPR006073, IPR032859, IPR031166, IPR016484, IPR005225, IPR015946, IPR005841, IPR016055, IPR016066, IPR005844, IPR003772	DNA helicase, Holliday junction RuvB-type, AAA+ ATPase domain, RuvB C-terminal winged helix domain, RuvB-like P-loop domain, P-loop containing nucleoside triphosphate hydrolase, Winged helix-like DNA-binding domain superfamily, RuvB, AAA lid domain, Winged helix DNA-binding domain superfamily, Crossover junction endodeoxyribonuclease RuvC, Ribonuclease H superfamily, Ribonuclease H-like superfami…	X	X	0	0	0	0	0	0	0	0	0	0	0	0	0	0	0	0	0	0	SAMEA1906466	Unclassified_virus__sp._ctOVz3	5900	linear		NO_HOST	0	No		gut	0.336151	0.340848	1.05066	0.546458	0.651731	0.752246	1.44676	2.2426	0.419104	0.231084	0.453407	0.0507224	0.0378151	0.0675404	0.0446429	0.0155764	0.038674
SAMEA1906469_a1_ct105459_vs1	IPR001387, IPR010982, IPR036086, IPR021145, IPR019080, IPR011604, IPR017482, IPR011335, IPR002508, IPR006437, IPR035413, IPR035412, IPR013491, IPR027417, IPR011004	Cro/C1-type helix-turn-helix domain, Lambda repressor-like, DNA-binding domain superfamily, ParB/Sulfiredoxin superfamily, Portal protein, YqaJ viral recombinase, Exonuclease, phage-type/RecB, C-terminal, Putative phage-type endonuclease, Restriction endonuclease type II-like, N-acetylmuramoyl-L-alanine amidase, catalytic domain, Bacteriophage terminase, large subunit, Phage terminase large subun…	X	X	0	0	0	0	0	0	0	0	0	0	0	0	0	0	0	0	0	0	SAMEA1906469	Siphoviridae__sp._ctOpz1	34512	linear	some_caudo_cluster.c105/PFAM:PF09681.9-phage-replisome-organiser|cdd_cluster.334/CDD:pfam05133-portal-protein|baits_missed.16/PDB:3GS9_A-tail-protein|some_caudo_cluster.a5/PDB:5OE8_A-large-terminase|baits_missed.474/UniProtKB:E2ZNP7_9FIRM-tail-tape-measure-protein|baits_missed.469/PDB:3BJQ_F-Major-capsid-protein|baits_missed.98/PFAM:PF11133.7-Head-fiber-protein	Porphyromonadaceae	10	No		gut	NA	NA	NA	NA	NA	NA	NA	NA	NA	NA	NA	0	0	0	0	0	0
SAMEA1906469_a1_ct14635_vs1	IPR007760, IPR009078, IPR003959, IPR003593, IPR027417, IPR001387, IPR015927, IPR039418, IPR010982, IPR036286, IPR036619, IPR000424, IPR011344, IPR012340, IPR006437, IPR035412, IPR009660, IPR032688, IPR024207, IPR041242, IPR017871, IPR003439, IPR021145, IPR009636, IPR007921, IPR038765, IPR040559, IPR009319, IPR006118, IPR038109, IPR036162, IPR006119, IPR011109, IPR025827, IPR003442, IPR043129, IPR…	Manganese catalase, Ferritin-like superfamily, ATPase, AAA-type, core, AAA+ ATPase domain, P-loop containing nucleoside triphosphate hydrolase, Cro/C1-type helix-turn-helix domain, Peptidase S24/S26A/S26B/S26C, LexA-like, Lambda repressor-like, DNA-binding domain superfamily, LexA/Signal peptidase-like superfamily, NinB superfamily, Primosome PriB/single-strand DNA-binding, Single-stranded DNA-bi…	X	X	0	0	0	0	0	0	0	0	0	0	0	0	0	0	0	0	0	0	SAMEA1906469	Siphoviridae__sp._ctGJp1	42444	linear	baits_missed.20/UniProtKB:A0A0R1V141_9LACO-minor-tail-protein-|cdd_cluster.145/CDD:cd08053-Head-Tail-Connector-Protein|baits_missed.446/PDB:5UU5_D-Major-capsid-protein|some_caudo_cluster.e75/PFAM:PF06810.10-minor-structural-protein|cdd_cluster.365/CDD:pfam06152-minor-capsid-protein|VOG0691/PFAM:PF05133.13-portal-protein|some_caudo_cluster.a31/PDB:5OEA_B-large-terminase|some_caudo_cluster.c105/PFA…	Tenericutes	1	No		gut	NA	NA	NA	NA	NA	NA	NA	NA	NA	NA	NA	0	0	0	0	0	0
SAMEA1906469_a1_ct158891_vs1	IPR029058, IPR002921, IPR029052, IPR041352, IPR010095, IPR021027, IPR001959, IPR006350, IPR036388, IPR035901, IPR000305, IPR003647, IPR036866, IPR022712, IPR004860, IPR027434, IPR004042, IPR007855, IPR006120, IPR009057, IPR025247, IPR002052, IPR036412, IPR023214, IPR011856, IPR021671, IPR010090, IPR038726, IPR000668, IPR025660, IPR038765, IPR036397, IPR020631, IPR000672, IPR036291, IPR020630, IPR…	Alpha/Beta hydrolase fold, Fungal lipase-like domain, Metallo-dependent phosphatase-like, Major tropism determinant, N-terminal domain, Transposase IS605, OrfB, C-terminal, Transposase, putative, helix-turn-helix domain, Probable transposase, IS891/IS1136/IS1341, Intron endonuclease, group I, Winged helix-like DNA-binding domain superfamily, GIY-YIG endonuclease superfamily, GIY-YIG endonuclease,…	X	X	0	0	0	0	0	0	0	0	0	0	0	0	0	0	0	0	0	0	SAMEA1906469	Siphoviridae__sp._ct3ad1	85592	linear	baits_missed.9/PFAM:PF10145.8-minor-tail-protein|baits_missed.465/UniProtKB:E0YJ23_9CAUD-structural-protein-|hc1_clust29/PDB:5A21_F-head-closure-knob|mcp_clust10/-major-capsid-protein|baits_missed.115/UniProtKB:R8CIK7_BACCE-portal-protein-|baits_missed.61/PDB:2C3F_A-HYALURONIDASE-PHAGE-TAIL|baits_missed.24/PDB:3EZK_B-Terminase-large-subunit|some_caudo_cluster.e128/CDD:cd07386-DNA-polymerase-II-sm…	Unknown	1	No		gut	NA	NA	NA	NA	NA	NA	NA	NA	NA	NA	NA	0	0	0	0	0	0
SAMEA1906469_a1_ct20801	IPR036249, IPR008565, IPR023346, IPR026325, IPR017686, IPR008840, IPR036157, IPR018537, IPR006134, IPR043502, IPR023211, IPR021070, IPR036895, IPR027417, IPR003669, IPR036098, IPR016059, IPR012310, IPR012340, IPR025915, IPR027785, IPR003615	Thioredoxin-like superfamily, Protein of unknown function DUF847, Lysozyme-like domain superfamily, Protein of unknown function DUF932, Phage/plasmid-like protein, Siphovirus Gp157, dUTPase-like superfamily, Peptidoglycan binding domain, DNA-directed DNA polymerase, family B, multifunctional domain, DNA/RNA polymerase superfamily, DNA polymerase, palm domain superfamily, Killing trait, RebB, Urac…	X	X	0	0	0	0	0	0	0	0	0	0	0	0	0	0	0	0	0	0	SAMEA1906469	CrAss-like_virus__sp._ctpbc801	90793	circular	unclassified_caudo_cluster.23/PDB:5MDN_A-DNA-polymerase|crass_cluster.3/PDB:3EZK_B-Terminase-large-subunit|crass_cluster.2/PFAM:PF16510.4-portal-protein|crass_cluster.1/PFAM:PF17236.1-Major-Capsid-Protein|crass_cluster.23/UniProtKB:S0A406_9CAUD-Structural-protein-|crass_cluster.16/PFAM:PF11134.7-stabilisation-protein	NO_HOST	0	No		gut	NA	NA	NA	NA	1.32592	NA	NA	NA	NA	NA	NA	0	0	0	0	0.0385807	0.0110497
SAMEA1906469_a1_ct20836	IPR002177, IPR008331, IPR012347, IPR009078, IPR023188, IPR012340, IPR022595, IPR007936, IPR014001, IPR027417, IPR000330, IPR011856, IPR014883, IPR001279, IPR036866, IPR013230, IPR009045, IPR002494, IPR001646, IPR001525, IPR018117, IPR031303, IPR029063, IPR012337, IPR001098, IPR036397, IPR043502, IPR004921	DNA-binding protein Dps, Ferritin/DPS protein domain, Ferritin-like, Ferritin-like superfamily, DNA-binding protein Dps, conserved site, Nucleic acid-binding, OB-fold, Protein of unknown function DUF2815, Virulence-associated E, Helicase superfamily 1/2, ATP-binding domain, P-loop containing nucleoside triphosphate hydrolase, SNF2-related, N-terminal domain, tRNA endonuclease-like domain superfam…	X	X	0	0	0	0	0	0	0	0	0	0	0	0	0	0	0	0	0	0	SAMEA1906469	Siphoviridae__sp._ctUxN836	37011	circular	unclassified_caudo_cluster.28/CDD:cd08642-DNA-Polymerase-I|some_caudo_cluster.a5/PDB:5OE8_A-large-terminase	Yersinia	1	No		gut	NA	NA	NA	NA	NA	NA	NA	NA	NA	NA	NA	0.00178327	0.00420168	0	0	0	0
SAMEA1906469_a1_ct209490_vs1	IPR008784, IPR006480, IPR036439, IPR017853, IPR002053, IPR002105, IPR018247, IPR016134, IPR003607, IPR008016, IPR036199, IPR000424, IPR012340, IPR011344, IPR043502, IPR031772	Podovirus DNA packaging protein, Bacteriophage holin family, Dockerin domain superfamily, Glycoside hydrolase superfamily, Glycoside hydrolase, family 25, Dockerin type I repeat, EF-Hand 1, calcium-binding site, Dockerin domain, HD/PDEase domain, Portal protein Gp10, Portal protein Gp10 superfamily, Primosome PriB/single-strand DNA-binding, Nucleic acid-binding, OB-fold, Single-stranded DNA-bindi…	X	X	0	0	0	0	0	0	0	0	0	0	0	0	0	0	0	0	0	0	SAMEA1906469	Podoviridae__sp._ctjgA1	15638	linear	podo_cluster.37/PDB:2PYJ_B-DNA-polymerase-B|podo_cluster.44/UniProtKB:A6XAD5_9CAUD-Head-protein-|VOG0645/PDB:4EP0_I-Major-tail-protein|podo_cluster.38/PDB:1IJG_K-UPPER-COLLAR-PROTEIN|VOG0642/UniProt:tr|A0A0N7GFF7_9CAUD-Lower-collar-protein-|podo_cluster.36/PFAM:PF05894.11-Terminase	NO_HOST	0	No		gut	NA	NA	NA	NA	NA	NA	NA	NA	NA	NA	NA	0	0	0	0	0.00321443	0.00552486
SAMEA1906469_a1_ct20967	IPR027417, IPR002611, IPR022741, IPR006171, IPR034151, IPR003593, IPR006440, IPR003812, IPR036597, IPR011704, IPR026906, IPR032675, IPR003744, IPR018392, IPR036779, IPR004042, IPR027434, IPR029052, IPR007694, IPR006674, IPR011856, IPR011335, IPR010823, IPR021122, IPR009078, IPR011205, IPR036465, IPR036821, IPR023635, IPR016181, IPR025154, IPR003669, IPR036098, IPR005082, IPR023385, IPR019096, IPR…	P-loop containing nucleoside triphosphate hydrolase, IstB-like ATP-binding protein, Bacteriophage B103, Gp8, head fibre, TOPRIM domain, Bacterial DnaG primase, TOPRIM domain, AAA+ ATPase domain, Death on curing protein, Fido domain, Fido-like domain superfamily, ATPase, dynein-related, AAA domain, BspA type Leucine rich repeat region, Leucine-rich repeat domain superfamily, Queuosine precursor tr…	X	IPR026906	0	0	0	0	0	0	0	1	0	0	0	0	0	0	0	0	0	0	SAMEA1906469	Myoviridae__sp._ct14i967	138813	circular	VOG0460/UniProt:tr|D5GVB0_9CAUD-phage-neck-protein|baits_missed.135/PFAM:PF07068.10-Major-capsid-protein|VOG0351/PFAM:PF03420.12-Prohead-core-protein-serine-protease|baits_missed.321/PFAM:PF07230.10-capsid-assembly-protein-(Gp20)|VOG1886/PFAM:PF03354.14-Phage-Terminase|some_caudo_cluster.e128/CDD:cd07386-DNA-polymerase-II-small-subunit|crass_cluster.25/PDB:3BH0_A-Helicase-ATPase-REPLICATION|baits…	NO_HOST	0	No		gut	NA	NA	NA	NA	NA	NA	NA	NA	NA	NA	NA	0	0	0	0	0	0
SAMEA1906469_a1_ct21009	IPR008918, IPR002421, IPR036279, IPR020046, IPR020045, IPR029060, IPR003615, IPR029054, IPR036157, IPR001525, IPR029063, IPR012339, IPR007694, IPR027417, IPR013765, IPR020584, IPR020587, IPR020588, IPR013783, IPR024361, IPR038729, IPR010667, IPR006531, IPR007527, IPR024408, IPR020818, IPR037124, IPR011032, IPR034151, IPR019760, IPR001098, IPR002298, IPR043502, IPR036397, IPR002562, IPR012337, IPR…	Helix-hairpin-helix motif, class 2, 5'-3' exonuclease, N-terminal, 5'-3' exonuclease, C-terminal domain superfamily, 5'-3' exonuclease, alpha-helical arch, N-terminal, DNA polymerase I-like, H3TH domain, PIN-like domain superfamily, HNH nuclease, dUTPase-like, dUTPase-like superfamily, C-5 cytosine methyltransferase, S-adenosyl-L-methionine-dependent methyltransferase, Bacteriophage T4, Gp32, sin…	IPR013783, IPR024361, IPR000601	IPR013783, IPR024361, IPR000601	1	0	0	0	0	0	1	0	1	0	0	0	0	0	0	0	0	0	SAMEA1906469	Myoviridae__sp._ctNGT009	86052	circular	cdd_cluster.54/CDD:PHA02533-large-terminase-protein|prtl_clust34/PDB:5NGD_C-portal|mcp_clust35/PDB:1IF0_A-major-capsid-protein|baits_missed.443/PDB:5IV5_HH-Baseplate-wedge-protein|some_caudo_cluster.g100/PFAM:PF10145.8-minor-tail-protein|cdd_cluster.2/CDD:COG3628-baseplate-assembly-protein|cdd_cluster.135/CDD:TIGR02243-putative-baseplate-assembly-protein|mimi_cluster.82/PDB:2FKK_A-Baseplate-struc…	Bacteroides	2	No		gut	NA	NA	0.306561	NA	0.457491	NA	NA	NA	0.194756	0.98971	1.03261	0.275922	0.0378151	0.0716473	0.0505952	0.294003	0.038674
SAMEA1906469_a1_ct226727_vs1	IPR006429, IPR002502, IPR036505, IPR010633, IPR008866, IPR006949, IPR006480, IPR006498, IPR023562, IPR029045, IPR001907, IPR004612, IPR011335, IPR011856, IPR031807, IPR035069, IPR011050, IPR010090, IPR006521, IPR005564, IPR025601	Phage portal protein, lambda family, N-acetylmuramoyl-L-alanine amidase domain, N-acetylmuramoyl-L-alanine amidase/PGRP domain superfamily, Bacteriophage lambda, GpZ, minor tail, Bacteriophage lambda, GpA, Baseplate protein J-like, Bacteriophage holin family, Tail tube protein, Clp protease proteolytic subunit /Translocation-enhancing protein TepA, ClpP/crotonase-like domain superfamily, ATP-depe…	X	X	0	0	0	0	0	0	0	0	0	0	0	0	0	0	0	0	0	0	SAMEA1906469	Siphoviridae__sp._ctOb61	27514	linear	VOG0574/PFAM:PF09684.9-Phage-tail-protein|cdd_cluster.327/CDD:pfam04865-Baseplate-J-like-protein|some_caudo_cluster.d244/PDB:3CDD_F-tail-protein|some_caudo_cluster.g100/PFAM:PF10145.8-minor-tail-protein|mtp1_clust54/PDB:5W5E_O-major-tail-protein|some_caudo_cluster.d71/PDB:3J9Q_Q-tail-sheath-tube|cdd_cluster.308/CDD:pfam03864-major-capsid-protein-E|VOG0833/PFAM:PF05136.12-Phage-portal-protein|ad1_…	Bacteroidales	1	No		gut	NA	NA	NA	NA	NA	NA	NA	NA	NA	NA	NA	0	0	0	0	0	0
SAMEA1906469_a1_ct24842_vs1	IPR001387, IPR010982, IPR019805, IPR001404, IPR020575, IPR036890, IPR020568, IPR003594, IPR016184, IPR003514, IPR037002	Cro/C1-type helix-turn-helix domain, Lambda repressor-like, DNA-binding domain superfamily, Heat shock protein Hsp90, conserved site, Heat shock protein Hsp90 family, Heat shock protein Hsp90, N-terminal, Histidine kinase/HSP90-like ATPase superfamily, Ribosomal protein S5 domain 2-type fold, Histidine kinase/HSP90-like ATPase, Capsid/spike protein, ssDNA virus, Microviridae F protein, Microvirid…	X	X	0	0	0	0	0	0	0	0	0	0	0	0	0	0	0	0	0	0	SAMEA1906469	Microviridae__sp._ctiym1	9166	linear	Varsani_microviridae_cluster.0/PFAM:PF05840.12-Replication-associated-protein|Varsani_microviridae_cluster.1/PFAM:PF02305.16-Major-capsid-protein|VOG6076/UniProt:tr|A0A0G2UMC9_9VIRU-DNA-pilot-protein-VP2-	Prevotella	1	No		gut	NA	NA	NA	NA	NA	NA	NA	NA	NA	NA	NA	0	0	0	0	0	0
SAMEA1906469_a1_ct28016_vs1	IPR008160, IPR006949, IPR006498, IPR010090, IPR006521	Collagen triple helix repeat, Baseplate protein J-like, Tail tube protein, Phage tail tape measure protein, Tail protein I	X	X	0	0	0	0	0	0	0	0	0	0	0	0	0	0	0	0	0	0	SAMEA1906469	Myoviridae__sp._ctkd01	13938	linear	some_caudo_cluster.d71/PDB:3J9Q_Q-tail-sheath-tube|cdd_cluster.327/CDD:pfam04865-Baseplate-J-like-protein|VOG0574/PFAM:PF09684.9-Phage-tail-protein|mtp1_clust54/PDB:5W5E_O-major-tail-protein|some_caudo_cluster.g100/PFAM:PF10145.8-minor-tail-protein	NO_HOST	0	No		gut	NA	NA	0.180004	NA	0.647583	NA	NA	NA	NA	NA	NA	0	0	0.00479997	0.0119048	0.0104217	0.00552486
SAMEA1906469_a1_ct38885_vs1	IPR009270, IPR040538, IPR013324, IPR036116, IPR003961, IPR013783, IPR009660, IPR031893, IPR008840, IPR007731, IPR024411, IPR011704, IPR003593, IPR027417, IPR001650, IPR014001, IPR006935, IPR036505, IPR013168, IPR002502, IPR004107, IPR011010, IPR010998, IPR013762, IPR002104, IPR036977, IPR002694, IPR007695, IPR016151, IPR003115, IPR002052, IPR002295, IPR002941, IPR015840, IPR036086, IPR029063, IPR…	Domain of unknown function DUF927, Cch, helix turn helix domain, RNA polymerase sigma factor, region 3/4-like, Fibronectin type III superfamily, Fibronectin type III, Immunoglobulin-like fold, Bacteriophage A500, Gp15, Phage tail assembly chaperone protein, Siphovirus Gp157, Protein of unknown function DUF669, Minor capsid protein, bacteriophage, ATPase, dynein-related, AAA domain, AAA+ ATPase do…	IPR013783	IPR036116, IPR013783	1	0	0	0	0	0	0	0	0	0	0	1	0	0	0	0	0	0	SAMEA1906469	Siphoviridae__sp._ctRWn1	41990	linear	baits_missed.184/PFAM:PF12571.7-Phage-tail-collar-fibre-protein|baits_missed.20/UniProtKB:A0A0R1V141_9LACO-minor-tail-protein-|mtp1_singleton19/PFAM:PF16461.4-major-tail-protein|VOG0697/PFAM:PF11114.7-Minor-capsid-protein|cdd_cluster.145/CDD:cd08053-Head-Tail-Connector-Protein|some_caudo_cluster.e175/PDB:2XD8_E-major-capsid-protein|VOG0692/PFAM:PF06152.10-Phage-minor-capsid-protein|VOG0691/PFAM:P…	Clostridium	3	No		gut	NA	NA	NA	NA	NA	NA	NA	NA	NA	NA	NA	0	0	0	0	0	0
SAMEA1906469_a1_ct44119_vs1	IPR001126, IPR043502, IPR022880, IPR036775, IPR043128, IPR017961, IPR036397, IPR013520, IPR012337, IPR004921, IPR027417, IPR036583, IPR012657, IPR036162, IPR006119, IPR036764, IPR007422, IPR029039	UmuC domain, DNA/RNA polymerase superfamily, DNA polymerase IV, DNA polymerase, Y-family, little finger domain superfamily, Reverse transcriptase/Diguanylate cyclase domain, DNA polymerase, Y-family, little finger domain, Ribonuclease H superfamily, Exonuclease, RNase T/DNA polymerase III, Ribonuclease H-like superfamily, Terminase large subunit, T4likevirus-type, P-loop containing nucleoside tri…	X	X	0	0	0	0	0	0	0	0	0	0	0	0	0	0	0	0	0	0	SAMEA1906469	Myoviridae__sp._ctNfA1	14353	linear	cdd_cluster.138/CDD:TIGR04387-major-capsid-protein-N4-gp56-family|VOG0254/PFAM:PF16510.4-portal-protein|baits_missed.296/PDB:5OEA_B-Large-subunit-terminase	NO_HOST	0	No		gut	NA	0.264885	0.801442	NA	3.84551	NA	0.260842	0.189748	0.264368	NA	0.388366	0.00829095	0.0210084	0.0113887	0.0267857	0.00756829	0.0165746
SAMEA1906469_a1_ct53669_vs1	IPR006531, IPR036157, IPR029054, IPR007694, IPR027417, IPR023451, IPR036926, IPR007074, IPR010090, IPR006949, IPR002508, IPR014001, IPR006935, IPR001650, IPR003615, IPR006120, IPR002562, IPR036397, IPR043502, IPR002298, IPR012337, IPR001098, IPR007048, IPR010667, IPR029044, IPR034683	Gp5/Type VI secretion system Vgr protein, OB-fold domain, dUTPase-like superfamily, dUTPase-like, DNA helicase, DnaB-like, C-terminal, P-loop containing nucleoside triphosphate hydrolase, Thymidylate synthase/dCMP hydroxymethylase domain, Thymidylate synthase/dCMP hydroxymethylase superfamily, LicD family, Phage tail tape measure protein, Baseplate protein J-like, N-acetylmuramoyl-L-alanine amida…	X	X	0	0	0	0	0	0	0	0	0	0	0	0	0	0	0	0	0	0	SAMEA1906469	Herelleviridae__sp._ctuuO1	32801	linear	unclassified_dsDNA_phage_cluster.147/PDB:3BGW_F-DNAB-Like-Replicative-Helicase|cdd_cluster.135/CDD:TIGR02243-putative-baseplate-assembly-protein|cdd_cluster.2/CDD:COG3628-baseplate-assembly-protein|some_caudo_cluster.g100/PFAM:PF10145.8-minor-tail-protein	NO_HOST	0	No		gut	NA	NA	0.187188	NA	NA	NA	NA	NA	NA	NA	NA	0	0	0.00507866	0.00297619	0.00739634	0.0110497
SAMEA1906469_a1_ct57281_vs1	IPR014001, IPR027417, IPR011545, IPR005580, IPR012677, IPR001650, IPR036249, IPR013766, IPR013471, IPR036866, IPR001279, IPR008915, IPR016193, IPR002125, IPR016192, IPR028883, IPR017937, IPR011275, IPR001557, IPR001236, IPR022383, IPR015955, IPR036291, IPR003848	Helicase superfamily 1/2, ATP-binding domain, P-loop containing nucleoside triphosphate hydrolase, DEAD/DEAH box helicase domain, DEAD box helicase DbpA/CsdA, RNA-binding domain, Nucleotide-binding alpha-beta plait domain superfamily, Helicase, C-terminal, Thioredoxin-like superfamily, Thioredoxin domain, Ribonuclease Z/BN, Ribonuclease Z/Hydroxyacylglutathione hydrolase-like, Metallo-beta-lactam…	X	X	0	0	0	0	0	0	0	0	0	0	0	0	0	0	0	0	0	0	SAMEA1906469	Unclassified_virus__sp._ctGAB1	15750	linear	unclassified_dsDNA_phage_cluster.41/PDB:3EZK_B-Terminase-large-subunit|unclassified_dsDNA_phage_cluster.41/PDB:3EZK_B-Terminase-large-subunit	NO_HOST	0	No		gut	NA	NA	NA	NA	NA	NA	NA	NA	NA	NA	NA	0	0	0	0	0	0
SAMEA1906469_b1_ct5_vs2	IPR012339, IPR027417, IPR038727, IPR011856, IPR038729, IPR035986, IPR000601, IPR022409, IPR013783, IPR029060, IPR002421, IPR036279, IPR020046, IPR013765, IPR020587, IPR003593, IPR020584, IPR020588, IPR001525, IPR029063, IPR004843, IPR029052, IPR020818, IPR011032, IPR037124	Bacteriophage T4, Gp32, single-stranded DNA-binding, P-loop containing nucleoside triphosphate hydrolase, NadR/Ttd14, AAA domain, tRNA endonuclease-like domain superfamily, Rad50/SbcC-type AAA domain, PKD domain superfamily, PKD domain, PKD/Chitinase domain, Immunoglobulin-like fold, PIN-like domain superfamily, 5'-3' exonuclease, N-terminal, 5'-3' exonuclease, C-terminal domain superfamily, 5'-3…	IPR000601, IPR013783	IPR000601, IPR013783	1	0	0	0	0	0	0	0	1	0	0	0	0	0	0	0	0	0	SAMEA1906469	Myoviridae__sp._ct1km5	44233	linear	mcp_clust35/PDB:1IF0_A-major-capsid-protein|prtl_clust34/PDB:5NGD_C-portal|cdd_cluster.54/CDD:PHA02533-large-terminase-protein	Niabella	1	No		gut	NA	NA	0.183082	NA	NA	NA	NA	NA	NA	NA	NA	0	0	0.0013837	0.00297619	0.00191306	0.00552486
SAMEA1906470_a1_ct113968_vs1	IPR024455, IPR009951, IPR018989, IPR038628, IPR018963, IPR003959, IPR027417, IPR003615, IPR002711, IPR010064, IPR002130, IPR020892, IPR024936, IPR029000, IPR001387, IPR010982, IPR015927, IPR036286, IPR039418, IPR000424, IPR011344, IPR012340, IPR010998, IPR013762, IPR011010, IPR002104, IPR004107, IPR025580, IPR036582, IPR002901, IPR012854, IPR036388, IPR013324, IPR010861, IPR004518, IPR009414, IPR…	Phage capsid, Host-nuclease inhibitor protein Gam, Phage tail tube protein, XkdM-like superfamily, Mycobacteriophage D29, Gp19, ATPase, AAA-type, core, P-loop containing nucleoside triphosphate hydrolase, HNH nuclease, HNH endonuclease, Bacteriophage HK97-gp10, putative tail-component, Cyclophilin-type peptidyl-prolyl cis-trans isomerase domain, Cyclophilin-type peptidyl-prolyl cis-trans isomeras…	X	X	0	0	0	0	0	0	0	0	0	0	0	0	0	0	0	0	0	0	SAMEA1906470	Siphoviridae__sp._ct6Rk1	32474	linear	VOG4885/PDB:3CDD_F-43-kDa-tail-protein|VOG3409/PFAM:PF10665.8-Minor-capsid-protein|some_caudo_cluster.e94/PDB:3JB5_B-major-capsid-protein|some_caudo_cluster.b5/PFAM:PF03354.14-Large-Terminase|some_caudo_cluster.d20/PDB:2JES_G-PORTAL-PROTEIN|tmp1_clust25/Uniprot:A0A0A8U8Z7_ECOLX-tail-tape-measure|VOG3891/PFAM:PF09393.9-Phage-tail-tube-protein|VOG4870/PDB:5A21_G-PORTAL-PROTEIN	NO_HOST	0	No		gut	NA	NA	NA	NA	NA	NA	NA	NA	NA	NA	NA	0	0	0	0	0	0
SAMEA1906470_a1_ct136650_vs1	IPR013557, IPR005039, IPR025669, IPR027417, IPR036779, IPR018392, IPR025400, IPR019080, IPR011335, IPR017482, IPR011604, IPR036361, IPR003034, IPR010861, IPR036388, IPR013324, IPR001387, IPR010982, IPR002711, IPR005335, IPR038713, IPR020288, IPR021139, IPR010183, IPR018330, IPR003615, IPR018755, IPR024455, IPR035069, IPR031807, IPR008767, IPR038666, IPR003115, IPR036086, IPR027924, IPR038559, IPR…	AntA/AntB antirepressor, Antirepressor protein, C-terminal, AAA domain, P-loop containing nucleoside triphosphate hydrolase, LysM domain superfamily, LysM domain, Domain of unknown function DUF4373, YqaJ viral recombinase, Restriction endonuclease type II-like, Putative phage-type endonuclease, Exonuclease, phage-type/RecB, C-terminal, SAP domain superfamily, SAP domain, Protein of unknown functi…	X	X	0	0	0	0	0	0	0	0	0	0	0	0	0	0	0	0	0	0	SAMEA1906470	Myoviridae__sp._ctHNu1	72960	linear	some_caudo_cluster.g554/PFAM:PF03592.15-Terminase-small-subunit|some_caudo_cluster.e14/PDB:4IEE_A-large-terminase|some_caudo_cluster.d21/PDB:5NGD_C-Portal-protein|VOG8289/PFAM:PF14550.5-Putative-phage-serine-protease-XkdF|baits_missed.462/PDB:3BJQ_F-Major-capsid-protein|ne1_clust40/PFAM:PF05069.12-type-I-neck-protein|baits_missed.487/PFAM:PF04984.13-Tail-sheath|baits_missed.521/UniProtKB:I0K2M4_9…	Anaerostipes	6	No	SAMEA2737708_a1_ct32156_vs1@Siphoviridae__sp._ctfgn1_CRISPR_25_spacer_3	gut	0.849296	NA	2.03947	1.10475	1.82391	NA	0.241849	1.65504	0.56186	2.71926	0.540798	0.0051301	0.00420168	0.00150446	0.00297619	0.00282784	0.0110497
[truncated: 44,648 more rows]
[truncated: 154 more columns]
