# Supplementary material for: Prevalent gut phages encode modular adhesins mediating epithelial binding and endoplasmic reticulum trafficking
Source: Nat Commun. 2026 Jun 4;17:6191. doi: 10.1038/s41467-026-74031-x (PMC13370021; doi:10.1038/s41467-026-74031-x)
Supplement: Supplementary file 4 — Supplementary Dataset [file 41467_2026_74031_MOESM4_ESM.zip › Supplementary Data 14.xlsx]

## Sheet: Readme
Supplementary Data 14	79-Individual Human Virome dataset, main table
vOTU_ID	Viral operational taxonomic unit
contig_length	Length of the vOTU contig (bp)
95%+ identity with own adherent vOTU	Indicates ≥95% nucleotide identity to vOTU defined as adherent in the study
Has domain	Detected protein Ig-like domains of interest
Has adherent ORF >85	Whether an ORF associated with adherent domains is present
best_genus	Best-supported genus-level assignment
aai_completeness	CheckV predicted phage genome completeness score
aai_confidence	CheckV prediction confidence level
virulent	predicted probability of a virulent life cycle
temperate	predicted probability of a temperate life cycle
realm_prediction	Best-supported realm-level assignment
kingdom_prediction	Best-supported kingdom-level assignment
phylum_prediction	Best-supported phylum-level assignment
class_prediction	Best-supported class-level assignment
order_prediction	Best-supported order-level assignment
family_prediction	Best-supported family-level assignment
subfamily_prediction	Best-supported subfamily-level assignment
genus_prediction	Best-supported genus-level assignment
SRR****	Per-sample raw read count values for each metagenomic sample corresponding to SRA sample identifiers

## Sheet: Supplementary Data 14
vOTU_ID	contig_length	95%+ identity with own adherent vOTU	Has domain	Has adherent ORF >85	best_genus	aai_completeness	aai_confidence	virulent	temperate	realm_prediction	kingdom_prediction	phylum_prediction	class_prediction	order_prediction	family_prediction	subfamily_prediction	genus_prediction	SRR18842420 - IBD 370_T1	SRR18842639 - IBD 320_T1	SRR18842638 - IBD 320_T2	SRR18842443 - IBD 320_T3	SRR18842560 - IBD 380_T3	SRR18842456 -IBD 350_T1	SRR18842554 - IBD 363_T3	SRR18842637 - IBD 350_T3	SRR18842493 - IBD 365_T3	SRR18842573 - IBD 370_T3	SRR18842519 - IBD 393_T3	SRR18842520 - IBD 393_T2	SRR18842512 - IBD 395_T3	SRR18842571 - IBD 377_T2	SRR18842527 - IBD 382_T1	SRR18842523 - IBD 386_T2	SRR18842518 - IBD 394_T1	SRR18842515 - IBD 394_T3	SRR18842513 - IBD 395_T2	SRR18842466 - IBD 452_T1	SRR18842462 - IBD 456_T2	SRR18842452-IBD 508_T2	SRR18842449 - IBD 509_T2	SRR18842448 - IBD 509_T3	SRR18842447 - IBD 510_T1	SRR18842446 - IBD 510_T2	SRR18842415 - IBD 511_T1	SRR18842414 - IBD 511_T2	SRR18842409-IBD 514_T1	SRR18842457 - IBD 504_T1	SRR18842454 - IBD 504_T3	SRR18842463 - IBD 456_T1
vOTU_1	236061		IPR000601, IPR013783, IPR024361			60.22984751127144	high	0.9875	0.0125	Duplodnaviria	novel_kingdom_12_of_Duplodnaviria	novel_phylum_0_of_novel_kingdom_12_of_Duplodnaviria	novel_class_0_of_novel_phylum_0_of_novel_kingdom_12_of_Duplodnaviria	novel_order_0_of_novel_class_0_of_novel_phylum_0_of_novel_kingdom_12_of_Duplodnaviria	novel_family_5_of_novel_order_0_of_novel_class_0_of_novel_phylum_0_of_novel_kingdom_12_of_Duplodnaviria	novel_subfamily_0_of_novel_family_5_of_novel_order_0_of_novel_class_0_of_novel_phylum_0_of_novel_kingdom_12_of_Duplodnaviria	novel_genus_0_of_novel_subfamily_0_of_novel_family_5_of_novel_order_0_of_novel_class_0_of_novel_phylum_0_of_novel_kingdom_12_of_Duplodnaviria	0	0	0	15	0	0	0	0	0	0	1	0	1	0	0	1	9	0	0	2	0	0	0	0	0	0	0	0	0	0	1	0
vOTU_10	184494	none	IPR024361	no	Bacteroides	100.0	high	0.910293	0.0897067	Duplodnaviria	Heunggongvirae	Uroviricota	Caudoviricetes	Crassvirales	novel_family_27_of_Crassvirales	novel_subfamily_2_of_novel_family_27_of_Crassvirales	novel_genus_0_of_novel_subfamily_2_of_novel_family_27_of_Crassvirales	8	2	26	0	231	153	4	4	0	0	0	21	2	8	3	2	2	0	0	1	12	0	32	0	0	0	0	0	0	0	1	177
vOTU_100	125052	none	IPR013783	no	Unknown	100.0	high	0.1125	0.8875	Duplodnaviria	Heunggongvirae	Uroviricota	Caudoviricetes	novel_order_4_of_Caudoviricetes	novel_family_3_of_novel_order_4_of_Caudoviricetes	novel_subfamily_0_of_novel_family_3_of_novel_order_4_of_Caudoviricetes	novel_genus_3_of_novel_subfamily_0_of_novel_family_3_of_novel_order_4_of_Caudoviricetes	47	0	0	0	4	0	31	2	31	0	0	0	41	0	0	0	0	2	0	11	93	0	0	0	0	2	0	0	1	77	2	8
vOTU_1000	53031	none	X	no	Subdoligranulum	99.92387449166532	high	0	1	Duplodnaviria	novel_kingdom_112_of_Duplodnaviria	novel_phylum_0_of_novel_kingdom_112_of_Duplodnaviria	novel_class_0_of_novel_phylum_0_of_novel_kingdom_112_of_Duplodnaviria	novel_order_0_of_novel_class_0_of_novel_phylum_0_of_novel_kingdom_112_of_Duplodnaviria	novel_family_8_of_novel_order_0_of_novel_class_0_of_novel_phylum_0_of_novel_kingdom_112_of_Duplodnaviria	novel_subfamily_0_of_novel_family_8_of_novel_order_0_of_novel_class_0_of_novel_phylum_0_of_novel_kingdom_112_of_Duplodnaviria	novel_genus_2_of_novel_subfamily_0_of_novel_family_8_of_novel_order_0_of_novel_class_0_of_novel_phylum_0_of_novel_kingdom_112_of_Duplodnaviria	50	3	0	2	3	1	9	0	2	0	0	0	14	2	0	0	10	8	0	5	25	75	1	0	0	3	2	0	0	78	3	0
vOTU_10000	6990		X			4.063704535305711	high	0.815554	0.184446	Duplodnaviria	novel_kingdom_1416_of_Duplodnaviria	novel_phylum_0_of_novel_kingdom_1416_of_Duplodnaviria	novel_class_0_of_novel_phylum_0_of_novel_kingdom_1416_of_Duplodnaviria	novel_order_0_of_novel_class_0_of_novel_phylum_0_of_novel_kingdom_1416_of_Duplodnaviria	novel_family_0_of_novel_order_0_of_novel_class_0_of_novel_phylum_0_of_novel_kingdom_1416_of_Duplodnaviria	novel_subfamily_0_of_novel_family_0_of_novel_order_0_of_novel_class_0_of_novel_phylum_0_of_novel_kingdom_1416_of_Duplodnaviria	novel_genus_0_of_novel_subfamily_0_of_novel_family_0_of_novel_order_0_of_novel_class_0_of_novel_phylum_0_of_novel_kingdom_1416_of_Duplodnaviria	10	0	1	0	0	0	0	0	0	0	0	0	0	0	0	0	0	0	0	0	0	0	0	0	0	0	0	0	0	0	0	0
vOTU_10001	6989		IPR013783, IPR024361			16.641154840123978	low	0.880031	0.119969	Duplodnaviria	novel_kingdom_76_of_Duplodnaviria	novel_phylum_0_of_novel_kingdom_76_of_Duplodnaviria	novel_class_0_of_novel_phylum_0_of_novel_kingdom_76_of_Duplodnaviria	novel_order_0_of_novel_class_0_of_novel_phylum_0_of_novel_kingdom_76_of_Duplodnaviria	novel_family_5_of_novel_order_0_of_novel_class_0_of_novel_phylum_0_of_novel_kingdom_76_of_Duplodnaviria	novel_subfamily_0_of_novel_family_5_of_novel_order_0_of_novel_class_0_of_novel_phylum_0_of_novel_kingdom_76_of_Duplodnaviria	novel_genus_0_of_novel_subfamily_0_of_novel_family_5_of_novel_order_0_of_novel_class_0_of_novel_phylum_0_of_novel_kingdom_76_of_Duplodnaviria	65	0	0	1	5	7	4	0	129	0	5	0	1	0	0	0	61	15	0	153	39	0	2	0	0	0	2	5	1	57	58	7
vOTU_10002	6989		IPR013783			10.120960475263875	low	0.864253	0.135747	singleton								0	0	0	0	0	0	0	0	0	0	0	0	0	0	0	0	0	0	0	0	0	0	0	0	0	0	0	0	0	0	0	0
vOTU_10003	6988		X			3.6461678006027327	low	0.802186	0.197814	default	novel_kingdom_909_of_default	novel_phylum_0_of_novel_kingdom_909_of_default	novel_class_0_of_novel_phylum_0_of_novel_kingdom_909_of_default	novel_order_0_of_novel_class_0_of_novel_phylum_0_of_novel_kingdom_909_of_default	novel_family_1_of_novel_order_0_of_novel_class_0_of_novel_phylum_0_of_novel_kingdom_909_of_default	novel_subfamily_7_of_novel_family_1_of_novel_order_0_of_novel_class_0_of_novel_phylum_0_of_novel_kingdom_909_of_default	novel_genus_0_of_novel_subfamily_7_of_novel_family_1_of_novel_order_0_of_novel_class_0_of_novel_phylum_0_of_novel_kingdom_909_of_default	58	0	0	2	7	171	24	145	22	0	0	2	0	26	0	0	0	4	0	30	2	0	28	0	0	0	10	30	0	0	30	0
vOTU_10004	6988		X			12.243451624371005	medium	0.859585	0.140415	Duplodnaviria	novel_kingdom_1480_of_Duplodnaviria	novel_phylum_0_of_novel_kingdom_1480_of_Duplodnaviria	novel_class_0_of_novel_phylum_0_of_novel_kingdom_1480_of_Duplodnaviria	novel_order_0_of_novel_class_0_of_novel_phylum_0_of_novel_kingdom_1480_of_Duplodnaviria	novel_family_0_of_novel_order_0_of_novel_class_0_of_novel_phylum_0_of_novel_kingdom_1480_of_Duplodnaviria	novel_subfamily_0_of_novel_family_0_of_novel_order_0_of_novel_class_0_of_novel_phylum_0_of_novel_kingdom_1480_of_Duplodnaviria	novel_genus_0_of_novel_subfamily_0_of_novel_family_0_of_novel_order_0_of_novel_class_0_of_novel_phylum_0_of_novel_kingdom_1480_of_Duplodnaviria	0	0	0	0	2	0	2	0	0	0	0	2	0	0	0	0	0	0	0	0	6	0	0	0	6	65	0	0	0	26	0	0
vOTU_10005	6987		X			16.57218756670857	low	0.836241	0.163759	Duplodnaviria	novel_kingdom_1516_of_Duplodnaviria	novel_phylum_0_of_novel_kingdom_1516_of_Duplodnaviria	novel_class_0_of_novel_phylum_0_of_novel_kingdom_1516_of_Duplodnaviria	novel_order_0_of_novel_class_0_of_novel_phylum_0_of_novel_kingdom_1516_of_Duplodnaviria	novel_family_0_of_novel_order_0_of_novel_class_0_of_novel_phylum_0_of_novel_kingdom_1516_of_Duplodnaviria	novel_subfamily_0_of_novel_family_0_of_novel_order_0_of_novel_class_0_of_novel_phylum_0_of_novel_kingdom_1516_of_Duplodnaviria	novel_genus_5_of_novel_subfamily_0_of_novel_family_0_of_novel_order_0_of_novel_class_0_of_novel_phylum_0_of_novel_kingdom_1516_of_Duplodnaviria	0	0	0	0	0	0	0	0	0	0	27	16	0	0	0	36	0	0	2	0	1	17	0	0	0	3	0	0	0	0	11	0
vOTU_10006	6987		X			18.129993226682465	medium	0.836241	0.163759	singleton								0	0	0	0	0	0	0	0	0	0	0	0	0	0	0	0	0	0	0	0	0	0	0	0	0	0	0	0	0	0	0	1
vOTU_10007	6987		X			10.99660067215461	low	0.924446	0.0755538	Duplodnaviria	novel_kingdom_1545_of_Duplodnaviria	novel_phylum_0_of_novel_kingdom_1545_of_Duplodnaviria	novel_class_0_of_novel_phylum_0_of_novel_kingdom_1545_of_Duplodnaviria	novel_order_0_of_novel_class_0_of_novel_phylum_0_of_novel_kingdom_1545_of_Duplodnaviria	novel_family_0_of_novel_order_0_of_novel_class_0_of_novel_phylum_0_of_novel_kingdom_1545_of_Duplodnaviria	novel_subfamily_0_of_novel_family_0_of_novel_order_0_of_novel_class_0_of_novel_phylum_0_of_novel_kingdom_1545_of_Duplodnaviria	novel_genus_0_of_novel_subfamily_0_of_novel_family_0_of_novel_order_0_of_novel_class_0_of_novel_phylum_0_of_novel_kingdom_1545_of_Duplodnaviria	0	0	2	0	0	107	2	95	0	0	0	2	0	0	0	0	0	0	0	51	4	0	65	0	0	0	0	0	0	0	0	2
vOTU_10008	6986		X			11.179190409859533	low	0.075	0.925	Duplodnaviria	novel_kingdom_10_of_Duplodnaviria	novel_phylum_0_of_novel_kingdom_10_of_Duplodnaviria	novel_class_0_of_novel_phylum_0_of_novel_kingdom_10_of_Duplodnaviria	novel_order_0_of_novel_class_0_of_novel_phylum_0_of_novel_kingdom_10_of_Duplodnaviria	novel_family_15_of_novel_order_0_of_novel_class_0_of_novel_phylum_0_of_novel_kingdom_10_of_Duplodnaviria	novel_subfamily_0_of_novel_family_15_of_novel_order_0_of_novel_class_0_of_novel_phylum_0_of_novel_kingdom_10_of_Duplodnaviria	novel_genus_21_of_novel_subfamily_0_of_novel_family_15_of_novel_order_0_of_novel_class_0_of_novel_phylum_0_of_novel_kingdom_10_of_Duplodnaviria	245	2	51	2	1	0	0	2	1	16	117	397	4	0	0	0	0	0	20	4	0	4	0	0	2	0	0	2	0	1	0	0
vOTU_10009	6986		X			4.001695536614426	low	0.819173	0.180827	Duplodnaviria	novel_kingdom_10_of_Duplodnaviria	novel_phylum_0_of_novel_kingdom_10_of_Duplodnaviria	novel_class_0_of_novel_phylum_0_of_novel_kingdom_10_of_Duplodnaviria	novel_order_0_of_novel_class_0_of_novel_phylum_0_of_novel_kingdom_10_of_Duplodnaviria	novel_family_10_of_novel_order_0_of_novel_class_0_of_novel_phylum_0_of_novel_kingdom_10_of_Duplodnaviria	novel_subfamily_2_of_novel_family_10_of_novel_order_0_of_novel_class_0_of_novel_phylum_0_of_novel_kingdom_10_of_Duplodnaviria	novel_genus_0_of_novel_subfamily_2_of_novel_family_10_of_novel_order_0_of_novel_class_0_of_novel_phylum_0_of_novel_kingdom_10_of_Duplodnaviria	23	15	382	70	3	315	0	46	102	6	18	10	47	0	4	172	0	0	4	33	26	14	102	0	0	0	0	0	367	0	16	8
vOTU_1001	52992		X			63.07266096896213	low	0	1	Duplodnaviria	Heunggongvirae	Uroviricota	Caudoviricetes	novel_order_21_of_Caudoviricetes	novel_family_16_of_novel_order_21_of_Caudoviricetes	novel_subfamily_0_of_novel_family_16_of_novel_order_21_of_Caudoviricetes	novel_genus_15_of_novel_subfamily_0_of_novel_family_16_of_novel_order_21_of_Caudoviricetes	141	6	132	24	58	0	9	0	33	427	13977	10723	271	29	31	0	544	329	1073	146	6	24	0	0	11	257	26	65	128	554	76	4
vOTU_10010	6984		X			NA	NA	0.811878	0.188122	Duplodnaviria	novel_kingdom_177_of_Duplodnaviria	novel_phylum_0_of_novel_kingdom_177_of_Duplodnaviria	novel_class_0_of_novel_phylum_0_of_novel_kingdom_177_of_Duplodnaviria	novel_order_0_of_novel_class_0_of_novel_phylum_0_of_novel_kingdom_177_of_Duplodnaviria	novel_family_0_of_novel_order_0_of_novel_class_0_of_novel_phylum_0_of_novel_kingdom_177_of_Duplodnaviria	novel_subfamily_0_of_novel_family_0_of_novel_order_0_of_novel_class_0_of_novel_phylum_0_of_novel_kingdom_177_of_Duplodnaviria	novel_genus_0_of_novel_subfamily_0_of_novel_family_0_of_novel_order_0_of_novel_class_0_of_novel_phylum_0_of_novel_kingdom_177_of_Duplodnaviria	0	0	0	0	0	0	0	0	0	0	0	0	0	0	0	0	0	0	0	0	0	0	0	0	0	0	0	0	0	0	0	0
vOTU_10011	6984		X			12.97748649250081	low	0	1	Duplodnaviria	novel_kingdom_76_of_Duplodnaviria	novel_phylum_0_of_novel_kingdom_76_of_Duplodnaviria	novel_class_0_of_novel_phylum_0_of_novel_kingdom_76_of_Duplodnaviria	novel_order_0_of_novel_class_0_of_novel_phylum_0_of_novel_kingdom_76_of_Duplodnaviria	novel_family_2_of_novel_order_0_of_novel_class_0_of_novel_phylum_0_of_novel_kingdom_76_of_Duplodnaviria	novel_subfamily_0_of_novel_family_2_of_novel_order_0_of_novel_class_0_of_novel_phylum_0_of_novel_kingdom_76_of_Duplodnaviria	novel_genus_0_of_novel_subfamily_0_of_novel_family_2_of_novel_order_0_of_novel_class_0_of_novel_phylum_0_of_novel_kingdom_76_of_Duplodnaviria	247	18	286	60	143	8	0	0	26	960	0	2	3	8	9	13	25	38	16	0	6	0	1	0	0	0	8	16	48	16	3	0
vOTU_10012	6983		X			0.89272952046867	medium	0.900346	0.0996545	singleton								0	0	0	0	0	0	1	2	0	0	0	0	0	0	1	0	0	0	0	0	2	0	0	0	0	0	1	0	0	0	0	0
vOTU_10013	6983		X			16.098767219561054	low	0.1625	0.8375	Duplodnaviria	novel_kingdom_224_of_Duplodnaviria	novel_phylum_0_of_novel_kingdom_224_of_Duplodnaviria	novel_class_0_of_novel_phylum_0_of_novel_kingdom_224_of_Duplodnaviria	novel_order_0_of_novel_class_0_of_novel_phylum_0_of_novel_kingdom_224_of_Duplodnaviria	novel_family_3_of_novel_order_0_of_novel_class_0_of_novel_phylum_0_of_novel_kingdom_224_of_Duplodnaviria	novel_subfamily_0_of_novel_family_3_of_novel_order_0_of_novel_class_0_of_novel_phylum_0_of_novel_kingdom_224_of_Duplodnaviria	novel_genus_0_of_novel_subfamily_0_of_novel_family_3_of_novel_order_0_of_novel_class_0_of_novel_phylum_0_of_novel_kingdom_224_of_Duplodnaviria	7	0	0	0	5	4	6	0	4	0	0	0	1	0	0	27	2	14	0	55	11	2	0	0	0	0	0	0	0	0	24	0
vOTU_10014	6982		X			1.9930929211669943	high	0.978126	0.0218742	Duplodnaviria	novel_kingdom_127_of_Duplodnaviria	novel_phylum_0_of_novel_kingdom_127_of_Duplodnaviria	novel_class_0_of_novel_phylum_0_of_novel_kingdom_127_of_Duplodnaviria	novel_order_0_of_novel_class_0_of_novel_phylum_0_of_novel_kingdom_127_of_Duplodnaviria	novel_family_1_of_novel_order_0_of_novel_class_0_of_novel_phylum_0_of_novel_kingdom_127_of_Duplodnaviria	novel_subfamily_2_of_novel_family_1_of_novel_order_0_of_novel_class_0_of_novel_phylum_0_of_novel_kingdom_127_of_Duplodnaviria	novel_genus_0_of_novel_subfamily_2_of_novel_family_1_of_novel_order_0_of_novel_class_0_of_novel_phylum_0_of_novel_kingdom_127_of_Duplodnaviria	0	10	5	0	4	0	2	0	0	0	1	5	0	23	0	0	0	0	0	0	0	0	0	0	0	0	0	0	0	0	0	0
vOTU_10015	6982		IPR013783, IPR024361			NA	NA	0.811878	0.188122	singleton								0	0	0	0	0	0	29	0	0	0	0	0	1	0	0	0	0	0	0	0	2	0	0	0	0	0	0	0	0	0	0	0
vOTU_10016	6981		X			13.1860261277028	low	0.1375	0.8625	Duplodnaviria	novel_kingdom_1578_of_Duplodnaviria	novel_phylum_0_of_novel_kingdom_1578_of_Duplodnaviria	novel_class_0_of_novel_phylum_0_of_novel_kingdom_1578_of_Duplodnaviria	novel_order_0_of_novel_class_0_of_novel_phylum_0_of_novel_kingdom_1578_of_Duplodnaviria	novel_family_0_of_novel_order_0_of_novel_class_0_of_novel_phylum_0_of_novel_kingdom_1578_of_Duplodnaviria	novel_subfamily_0_of_novel_family_0_of_novel_order_0_of_novel_class_0_of_novel_phylum_0_of_novel_kingdom_1578_of_Duplodnaviria	novel_genus_0_of_novel_subfamily_0_of_novel_family_0_of_novel_order_0_of_novel_class_0_of_novel_phylum_0_of_novel_kingdom_1578_of_Duplodnaviria	0	0	0	0	0	0	2	0	0	0	0	0	0	0	0	0	0	0	0	0	0	0	0	0	0	0	0	0	0	0	0	0
vOTU_10017	6981		X			16.801670424553734	low	0.3625	0.6375	default	novel_kingdom_1093_of_default	novel_phylum_0_of_novel_kingdom_1093_of_default	novel_class_0_of_novel_phylum_0_of_novel_kingdom_1093_of_default	novel_order_0_of_novel_class_0_of_novel_phylum_0_of_novel_kingdom_1093_of_default	novel_family_0_of_novel_order_0_of_novel_class_0_of_novel_phylum_0_of_novel_kingdom_1093_of_default	novel_subfamily_0_of_novel_family_0_of_novel_order_0_of_novel_class_0_of_novel_phylum_0_of_novel_kingdom_1093_of_default	novel_genus_0_of_novel_subfamily_0_of_novel_family_0_of_novel_order_0_of_novel_class_0_of_novel_phylum_0_of_novel_kingdom_1093_of_default	0	0	0	0	0	5	0	0	0	0	0	0	2	0	0	0	0	0	0	0	0	0	8	0	0	0	115	469	0	0	0	0
vOTU_10018	6981		X			NA	NA	0.952698	0.0473018	singleton								0	0	0	0	3	0	7	0	0	0	0	2	20	0	0	165	0	0	0	2	1	0	0	0	0	0	0	0	0	0	2	0
vOTU_10019	6981		X			NA	NA	0.811878	0.188122	Duplodnaviria	Heunggongvirae	Uroviricota	Caudoviricetes	novel_order_3_of_Caudoviricetes	novel_family_0_of_novel_order_3_of_Caudoviricetes	novel_subfamily_2_of_novel_family_0_of_novel_order_3_of_Caudoviricetes	novel_genus_0_of_novel_subfamily_2_of_novel_family_0_of_novel_order_3_of_Caudoviricetes	0	0	0	0	22	0	4	0	0	2	0	0	2	1	0	0	0	0	0	11	264	0	0	0	0	0	0	0	0	69	0	2
vOTU_1002	52991	none	X	no	NaN	94.1040356717929	high	0.0875	0.9125	Duplodnaviria	novel_kingdom_46_of_Duplodnaviria	novel_phylum_0_of_novel_kingdom_46_of_Duplodnaviria	novel_class_0_of_novel_phylum_0_of_novel_kingdom_46_of_Duplodnaviria	novel_order_0_of_novel_class_0_of_novel_phylum_0_of_novel_kingdom_46_of_Duplodnaviria	novel_family_12_of_novel_order_0_of_novel_class_0_of_novel_phylum_0_of_novel_kingdom_46_of_Duplodnaviria	novel_subfamily_0_of_novel_family_12_of_novel_order_0_of_novel_class_0_of_novel_phylum_0_of_novel_kingdom_46_of_Duplodnaviria	novel_genus_6_of_novel_subfamily_0_of_novel_family_12_of_novel_order_0_of_novel_class_0_of_novel_phylum_0_of_novel_kingdom_46_of_Duplodnaviria	2	0	0	2	0	0	0	0	0	0	0	0	6	0	1	0	1	0	2	4	0	0	4	25	0	0	0	0	0	4	0	0
vOTU_10020	6980		X			1.7069529425113692	low	0.910793	0.089207	Duplodnaviria	novel_kingdom_71_of_Duplodnaviria	novel_phylum_0_of_novel_kingdom_71_of_Duplodnaviria	novel_class_0_of_novel_phylum_0_of_novel_kingdom_71_of_Duplodnaviria	novel_order_0_of_novel_class_0_of_novel_phylum_0_of_novel_kingdom_71_of_Duplodnaviria	novel_family_6_of_novel_order_0_of_novel_class_0_of_novel_phylum_0_of_novel_kingdom_71_of_Duplodnaviria	novel_subfamily_0_of_novel_family_6_of_novel_order_0_of_novel_class_0_of_novel_phylum_0_of_novel_kingdom_71_of_Duplodnaviria	novel_genus_5_of_novel_subfamily_0_of_novel_family_6_of_novel_order_0_of_novel_class_0_of_novel_phylum_0_of_novel_kingdom_71_of_Duplodnaviria	91	10	160	55	0	126	13	18	272	0	2	67	16	1	130	85	37	80	25	44	110	0	63	7	0	229	74	213	0	0	3	32
vOTU_10021	6979		X			14.27741291656886	low	0.1375	0.8625	Duplodnaviria	Heunggongvirae	Uroviricota	Caudoviricetes	novel_order_20_of_Caudoviricetes	novel_family_2_of_novel_order_20_of_Caudoviricetes	novel_subfamily_0_of_novel_family_2_of_novel_order_20_of_Caudoviricetes	novel_genus_5_of_novel_subfamily_0_of_novel_family_2_of_novel_order_20_of_Caudoviricetes	0	0	6	0	824	76	0	81	0	0	0	0	0	0	0	21	16	1	0	8	2	0	55	0	0	0	0	0	0	0	15	0
vOTU_10022	6978		X			NA	NA	0.811878	0.188122	Duplodnaviria	novel_kingdom_55_of_Duplodnaviria	novel_phylum_0_of_novel_kingdom_55_of_Duplodnaviria	novel_class_0_of_novel_phylum_0_of_novel_kingdom_55_of_Duplodnaviria	novel_order_0_of_novel_class_0_of_novel_phylum_0_of_novel_kingdom_55_of_Duplodnaviria	novel_family_1_of_novel_order_0_of_novel_class_0_of_novel_phylum_0_of_novel_kingdom_55_of_Duplodnaviria	novel_subfamily_0_of_novel_family_1_of_novel_order_0_of_novel_class_0_of_novel_phylum_0_of_novel_kingdom_55_of_Duplodnaviria	novel_genus_13_of_novel_subfamily_0_of_novel_family_1_of_novel_order_0_of_novel_class_0_of_novel_phylum_0_of_novel_kingdom_55_of_Duplodnaviria	4	0	0	0	0	2	0	0	0	0	0	0	0	24	0	0	0	0	0	0	0	0	0	0	0	0	0	0	419	0	0	0
vOTU_10023	6978		X			12.188756825371001	low	0.960226	0.0397738	Duplodnaviria	novel_kingdom_10_of_Duplodnaviria	novel_phylum_0_of_novel_kingdom_10_of_Duplodnaviria	novel_class_0_of_novel_phylum_0_of_novel_kingdom_10_of_Duplodnaviria	novel_order_0_of_novel_class_0_of_novel_phylum_0_of_novel_kingdom_10_of_Duplodnaviria	novel_family_4_of_novel_order_0_of_novel_class_0_of_novel_phylum_0_of_novel_kingdom_10_of_Duplodnaviria	novel_subfamily_1_of_novel_family_4_of_novel_order_0_of_novel_class_0_of_novel_phylum_0_of_novel_kingdom_10_of_Duplodnaviria	novel_genus_0_of_novel_subfamily_1_of_novel_family_4_of_novel_order_0_of_novel_class_0_of_novel_phylum_0_of_novel_kingdom_10_of_Duplodnaviria	0	1	11	0	0	0	0	1	0	0	0	0	45	1	0	0	2	1	18	1	2	3	1	0	0	0	4	9	0	3	0	0
vOTU_10024	6977		X			12.286721956138571	low	0	1	Duplodnaviria	novel_kingdom_62_of_Duplodnaviria	novel_phylum_0_of_novel_kingdom_62_of_Duplodnaviria	novel_class_0_of_novel_phylum_0_of_novel_kingdom_62_of_Duplodnaviria	novel_order_0_of_novel_class_0_of_novel_phylum_0_of_novel_kingdom_62_of_Duplodnaviria	novel_family_0_of_novel_order_0_of_novel_class_0_of_novel_phylum_0_of_novel_kingdom_62_of_Duplodnaviria	novel_subfamily_1_of_novel_family_0_of_novel_order_0_of_novel_class_0_of_novel_phylum_0_of_novel_kingdom_62_of_Duplodnaviria	novel_genus_2_of_novel_subfamily_1_of_novel_family_0_of_novel_order_0_of_novel_class_0_of_novel_phylum_0_of_novel_kingdom_62_of_Duplodnaviria	6	0	14	0	6	0	7	2	9	0	0	2	18	55	0	6	0	2	0	6	5	13	1	1	0	1	5	26	0	75	5	0
vOTU_10025	6976		X			16.921622306369883	low	0	1	singleton								0	0	0	0	0	0	0	0	0	2	0	0	0	0	0	0	0	0	0	0	0	0	0	0	0	0	0	0	0	0	0	0
vOTU_10026	6976		X			NA	NA	0.811878	0.188122	default	novel_kingdom_1097_of_default	novel_phylum_0_of_novel_kingdom_1097_of_default	novel_class_0_of_novel_phylum_0_of_novel_kingdom_1097_of_default	novel_order_0_of_novel_class_0_of_novel_phylum_0_of_novel_kingdom_1097_of_default	novel_family_0_of_novel_order_0_of_novel_class_0_of_novel_phylum_0_of_novel_kingdom_1097_of_default	novel_subfamily_0_of_novel_family_0_of_novel_order_0_of_novel_class_0_of_novel_phylum_0_of_novel_kingdom_1097_of_default	novel_genus_4_of_novel_subfamily_0_of_novel_family_0_of_novel_order_0_of_novel_class_0_of_novel_phylum_0_of_novel_kingdom_1097_of_default	0	0	0	0	9	109	6	137	0	0	0	0	0	0	0	6429	0	0	0	70	2	0	158	0	0	0	0	0	0	1	0	0
vOTU_10027	6976		X			10.417398220916596	low	0.811878	0.188122	Duplodnaviria	novel_kingdom_152_of_Duplodnaviria	novel_phylum_0_of_novel_kingdom_152_of_Duplodnaviria	novel_class_0_of_novel_phylum_0_of_novel_kingdom_152_of_Duplodnaviria	novel_order_0_of_novel_class_0_of_novel_phylum_0_of_novel_kingdom_152_of_Duplodnaviria	novel_family_3_of_novel_order_0_of_novel_class_0_of_novel_phylum_0_of_novel_kingdom_152_of_Duplodnaviria	novel_subfamily_0_of_novel_family_3_of_novel_order_0_of_novel_class_0_of_novel_phylum_0_of_novel_kingdom_152_of_Duplodnaviria	novel_genus_0_of_novel_subfamily_0_of_novel_family_3_of_novel_order_0_of_novel_class_0_of_novel_phylum_0_of_novel_kingdom_152_of_Duplodnaviria	0	0	0	0	0	0	0	0	0	0	0	0	0	0	0	0	0	0	0	0	0	0	0	0	0	0	0	0	0	0	0	0
vOTU_10028	6976		X			12.177154539174508	high	0.907879	0.0921206	Duplodnaviria	novel_kingdom_112_of_Duplodnaviria	novel_phylum_0_of_novel_kingdom_112_of_Duplodnaviria	novel_class_0_of_novel_phylum_0_of_novel_kingdom_112_of_Duplodnaviria	novel_order_0_of_novel_class_0_of_novel_phylum_0_of_novel_kingdom_112_of_Duplodnaviria	novel_family_22_of_novel_order_0_of_novel_class_0_of_novel_phylum_0_of_novel_kingdom_112_of_Duplodnaviria	novel_subfamily_0_of_novel_family_22_of_novel_order_0_of_novel_class_0_of_novel_phylum_0_of_novel_kingdom_112_of_Duplodnaviria	novel_genus_2_of_novel_subfamily_0_of_novel_family_22_of_novel_order_0_of_novel_class_0_of_novel_phylum_0_of_novel_kingdom_112_of_Duplodnaviria	0	0	0	0	0	0	6	0	0	0	0	0	0	0	0	0	0	2	0	0	0	0	0	0	0	0	0	0	0	1	1	8
vOTU_10029	6975		X			18.03057889307324	high	0.846079	0.153921	Duplodnaviria	novel_kingdom_104_of_Duplodnaviria	novel_phylum_0_of_novel_kingdom_104_of_Duplodnaviria	novel_class_0_of_novel_phylum_0_of_novel_kingdom_104_of_Duplodnaviria	novel_order_0_of_novel_class_0_of_novel_phylum_0_of_novel_kingdom_104_of_Duplodnaviria	novel_family_2_of_novel_order_0_of_novel_class_0_of_novel_phylum_0_of_novel_kingdom_104_of_Duplodnaviria	novel_subfamily_0_of_novel_family_2_of_novel_order_0_of_novel_class_0_of_novel_phylum_0_of_novel_kingdom_104_of_Duplodnaviria	novel_genus_1_of_novel_subfamily_0_of_novel_family_2_of_novel_order_0_of_novel_class_0_of_novel_phylum_0_of_novel_kingdom_104_of_Duplodnaviria	2	0	0	0	0	2	0	0	0	0	0	0	0	0	0	0	0	0	0	0	0	0	0	0	0	1	0	0	0	0	0	0
vOTU_1003	52950	none	X	no	Coprobacillus	96.62937752066719	high	0.91171	0.0882897	Duplodnaviria	Heunggongvirae	Uroviricota	Caudoviricetes	novel_order_42_of_Caudoviricetes	novel_family_3_of_novel_order_42_of_Caudoviricetes	novel_subfamily_1_of_novel_family_3_of_novel_order_42_of_Caudoviricetes	novel_genus_0_of_novel_subfamily_1_of_novel_family_3_of_novel_order_42_of_Caudoviricetes	0	0	0	0	0	0	2	0	0	1	0	0	0	0	0	1	0	0	0	0	4	0	0	0	0	0	0	2	2	1	0	0
vOTU_10030	6974		X			1.950017761517881	medium	0	1	default	novel_kingdom_1102_of_default	novel_phylum_0_of_novel_kingdom_1102_of_default	novel_class_0_of_novel_phylum_0_of_novel_kingdom_1102_of_default	novel_order_0_of_novel_class_0_of_novel_phylum_0_of_novel_kingdom_1102_of_default	novel_family_0_of_novel_order_0_of_novel_class_0_of_novel_phylum_0_of_novel_kingdom_1102_of_default	novel_subfamily_0_of_novel_family_0_of_novel_order_0_of_novel_class_0_of_novel_phylum_0_of_novel_kingdom_1102_of_default	novel_genus_0_of_novel_subfamily_0_of_novel_family_0_of_novel_order_0_of_novel_class_0_of_novel_phylum_0_of_novel_kingdom_1102_of_default	43	32	221	76	91	29	2	6	38	22	22	11	4	0	29	0	22	5	68	0	41	8	3	2	0	0	0	0	3	112	12	10
vOTU_10031	6974		X			7.356905698722429	low	0.869127	0.130873	Duplodnaviria	novel_kingdom_35_of_Duplodnaviria	novel_phylum_0_of_novel_kingdom_35_of_Duplodnaviria	novel_class_0_of_novel_phylum_0_of_novel_kingdom_35_of_Duplodnaviria	novel_order_0_of_novel_class_0_of_novel_phylum_0_of_novel_kingdom_35_of_Duplodnaviria	novel_family_0_of_novel_order_0_of_novel_class_0_of_novel_phylum_0_of_novel_kingdom_35_of_Duplodnaviria	novel_subfamily_0_of_novel_family_0_of_novel_order_0_of_novel_class_0_of_novel_phylum_0_of_novel_kingdom_35_of_Duplodnaviria	novel_genus_2_of_novel_subfamily_0_of_novel_family_0_of_novel_order_0_of_novel_class_0_of_novel_phylum_0_of_novel_kingdom_35_of_Duplodnaviria	0	1	4	2	10	0	0	0	0	0	0	0	0	0	4	0	0	0	0	0	0	0	0	0	0	16	191	208	0	3	2	0
vOTU_10032	6974		X			16.674471711054043	medium	0.811878	0.188122	Duplodnaviria	Heunggongvirae	Uroviricota	Caudoviricetes	novel_order_21_of_Caudoviricetes	novel_family_10_of_novel_order_21_of_Caudoviricetes	novel_subfamily_0_of_novel_family_10_of_novel_order_21_of_Caudoviricetes	novel_genus_4_of_novel_subfamily_0_of_novel_family_10_of_novel_order_21_of_Caudoviricetes	8	23	294	58	0	2	0	0	0	0	0	0	0	0	0	0	0	0	0	0	0	0	0	0	0	0	0	0	0	0	0	0
vOTU_10033	6974		IPR013783, IPR024361			8.650810967467878	medium	0.811878	0.188122	Duplodnaviria	Heunggongvirae	Uroviricota	Caudoviricetes	novel_order_10_of_Caudoviricetes	novel_family_0_of_novel_order_10_of_Caudoviricetes	novel_subfamily_1_of_novel_family_0_of_novel_order_10_of_Caudoviricetes	novel_genus_1_of_novel_subfamily_1_of_novel_family_0_of_novel_order_10_of_Caudoviricetes	0	0	0	0	0	0	0	0	44	0	0	5	0	0	22	59	0	2	0	0	10	4	0	0	0	5	125	157	0	2	0	6
vOTU_10034	6973		X			3.9383381564516884	medium	0.847065	0.152935	singleton								9	0	0	0	0	0	0	0	0	0	121	7	0	0	2	0	0	0	0	0	0	0	0	0	0	0	0	6	0	0	1	0
vOTU_10035	6973		X			NA	NA	0.811878	0.188122	default	novel_kingdom_2975_of_default	novel_phylum_0_of_novel_kingdom_2975_of_default	novel_class_0_of_novel_phylum_0_of_novel_kingdom_2975_of_default	novel_order_0_of_novel_class_0_of_novel_phylum_0_of_novel_kingdom_2975_of_default	novel_family_0_of_novel_order_0_of_novel_class_0_of_novel_phylum_0_of_novel_kingdom_2975_of_default	novel_subfamily_0_of_novel_family_0_of_novel_order_0_of_novel_class_0_of_novel_phylum_0_of_novel_kingdom_2975_of_default	novel_genus_0_of_novel_subfamily_0_of_novel_family_0_of_novel_order_0_of_novel_class_0_of_novel_phylum_0_of_novel_kingdom_2975_of_default	2	0	0	2	0	0	34	0	0	2	0	0	1	0	0	178	0	0	0	7	0	0	0	0	0	0	0	2	0	0	0	0
vOTU_10036	6972		X			14.888611339555336	high	0.9875	0.0125	Duplodnaviria	Heunggongvirae	Uroviricota	Caudoviricetes	novel_order_4_of_Caudoviricetes	novel_family_3_of_novel_order_4_of_Caudoviricetes	novel_subfamily_0_of_novel_family_3_of_novel_order_4_of_Caudoviricetes	novel_genus_0_of_novel_subfamily_0_of_novel_family_3_of_novel_order_4_of_Caudoviricetes	0	0	0	0	0	0	0	0	0	0	0	0	0	0	0	0	0	0	0	0	0	0	0	0	0	0	0	0	0	0	0	0
vOTU_10037	6972		X			4.765973736558956	high	0.811878	0.188122	Duplodnaviria	Heunggongvirae	Uroviricota	Caudoviricetes	novel_order_29_of_Caudoviricetes	novel_family_0_of_novel_order_29_of_Caudoviricetes	novel_subfamily_1_of_novel_family_0_of_novel_order_29_of_Caudoviricetes	novel_genus_0_of_novel_subfamily_1_of_novel_family_0_of_novel_order_29_of_Caudoviricetes	0	0	0	0	0	0	0	0	1	0	0	0	0	0	0	0	0	0	0	0	0	0	0	0	0	0	0	6	0	0	0	0
vOTU_10038	6971		X			7.136714282798192	high	0.757825	0.242175	Duplodnaviria	Heunggongvirae	Uroviricota	Caudoviricetes	Crassvirales	Suoliviridae	novel_subfamily_0_of_Suoliviridae	novel_genus_1_of_novel_subfamily_0_of_Suoliviridae	0	0	0	0	0	0	0	0	0	0	0	0	0	0	0	0	0	0	0	0	0	0	0	0	0	0	0	0	0	0	0	0
vOTU_10039	6971		X			NA	NA	0.2625	0.7375	Duplodnaviria	novel_kingdom_55_of_Duplodnaviria	novel_phylum_0_of_novel_kingdom_55_of_Duplodnaviria	novel_class_0_of_novel_phylum_0_of_novel_kingdom_55_of_Duplodnaviria	novel_order_0_of_novel_class_0_of_novel_phylum_0_of_novel_kingdom_55_of_Duplodnaviria	novel_family_0_of_novel_order_0_of_novel_class_0_of_novel_phylum_0_of_novel_kingdom_55_of_Duplodnaviria	novel_subfamily_0_of_novel_family_0_of_novel_order_0_of_novel_class_0_of_novel_phylum_0_of_novel_kingdom_55_of_Duplodnaviria	novel_genus_2_of_novel_subfamily_0_of_novel_family_0_of_novel_order_0_of_novel_class_0_of_novel_phylum_0_of_novel_kingdom_55_of_Duplodnaviria	68	129	1981	500	66	14	3	0	1122	227	2	7	193	0	2	0	16	25	3	556	322	16	0	351	0	13	378	337	0	386	238	43
vOTU_1004	52928	none	X	no	Ruminococcus	97.67215883484724	high	0.1375	0.8625	Duplodnaviria	Heunggongvirae	Uroviricota	Caudoviricetes	novel_order_92_of_Caudoviricetes	novel_family_1_of_novel_order_92_of_Caudoviricetes	novel_subfamily_0_of_novel_family_1_of_novel_order_92_of_Caudoviricetes	novel_genus_0_of_novel_subfamily_0_of_novel_family_1_of_novel_order_92_of_Caudoviricetes	2	0	0	0	0	0	2618	0	0	0	0	0	12	0	0	114	0	0	0	25	99	0	0	0	0	0	0	0	0	0	0	0
vOTU_10040	6970		X			15.302830158059026	high	0.811878	0.188122	Duplodnaviria	Heunggongvirae	Uroviricota	Caudoviricetes	novel_order_42_of_Caudoviricetes	novel_family_10_of_novel_order_42_of_Caudoviricetes	novel_subfamily_2_of_novel_family_10_of_novel_order_42_of_Caudoviricetes	novel_genus_1_of_novel_subfamily_2_of_novel_family_10_of_novel_order_42_of_Caudoviricetes	0	0	0	2	0	0	0	0	0	0	0	0	0	0	0	0	0	0	0	0	0	0	0	0	0	0	0	0	0	0	0	0
vOTU_10041	6969		X			NA	NA	0.811878	0.188122	default	novel_kingdom_2509_of_default	novel_phylum_0_of_novel_kingdom_2509_of_default	novel_class_0_of_novel_phylum_0_of_novel_kingdom_2509_of_default	novel_order_0_of_novel_class_0_of_novel_phylum_0_of_novel_kingdom_2509_of_default	novel_family_0_of_novel_order_0_of_novel_class_0_of_novel_phylum_0_of_novel_kingdom_2509_of_default	novel_subfamily_0_of_novel_family_0_of_novel_order_0_of_novel_class_0_of_novel_phylum_0_of_novel_kingdom_2509_of_default	novel_genus_0_of_novel_subfamily_0_of_novel_family_0_of_novel_order_0_of_novel_class_0_of_novel_phylum_0_of_novel_kingdom_2509_of_default	216	16	571	57	64	14	0	0	39	1486	563	660	118	0	38	39	41	37	426	19	5	2	0	0	3	13	25	16	1237	142	24	2
vOTU_10042	6969		X			21.19267728986741	high	0.811878	0.188122	Duplodnaviria	novel_kingdom_28_of_Duplodnaviria	novel_phylum_0_of_novel_kingdom_28_of_Duplodnaviria	novel_class_0_of_novel_phylum_0_of_novel_kingdom_28_of_Duplodnaviria	novel_order_0_of_novel_class_0_of_novel_phylum_0_of_novel_kingdom_28_of_Duplodnaviria	novel_family_0_of_novel_order_0_of_novel_class_0_of_novel_phylum_0_of_novel_kingdom_28_of_Duplodnaviria	novel_subfamily_1_of_novel_family_0_of_novel_order_0_of_novel_class_0_of_novel_phylum_0_of_novel_kingdom_28_of_Duplodnaviria	novel_genus_0_of_novel_subfamily_1_of_novel_family_0_of_novel_order_0_of_novel_class_0_of_novel_phylum_0_of_novel_kingdom_28_of_Duplodnaviria	0	0	0	0	0	0	0	0	0	0	0	0	0	0	0	0	0	0	2	0	0	0	0	0	0	0	0	0	0	0	0	0
vOTU_10043	6968		X			NA	NA	0.828701	0.171299	default	novel_kingdom_2532_of_default	novel_phylum_0_of_novel_kingdom_2532_of_default	novel_class_0_of_novel_phylum_0_of_novel_kingdom_2532_of_default	novel_order_0_of_novel_class_0_of_novel_phylum_0_of_novel_kingdom_2532_of_default	novel_family_1_of_novel_order_0_of_novel_class_0_of_novel_phylum_0_of_novel_kingdom_2532_of_default	novel_subfamily_1_of_novel_family_1_of_novel_order_0_of_novel_class_0_of_novel_phylum_0_of_novel_kingdom_2532_of_default	novel_genus_0_of_novel_subfamily_1_of_novel_family_1_of_novel_order_0_of_novel_class_0_of_novel_phylum_0_of_novel_kingdom_2532_of_default	0	0	0	0	0	0	0	0	0	0	0	0	0	0	0	0	0	0	1	0	0	0	0	0	0	0	0	0	0	0	0	0
vOTU_10044	6968		X			6.746385366428317	high	0.811878	0.188122	Duplodnaviria	novel_kingdom_48_of_Duplodnaviria	novel_phylum_0_of_novel_kingdom_48_of_Duplodnaviria	novel_class_0_of_novel_phylum_0_of_novel_kingdom_48_of_Duplodnaviria	novel_order_0_of_novel_class_0_of_novel_phylum_0_of_novel_kingdom_48_of_Duplodnaviria	novel_family_2_of_novel_order_0_of_novel_class_0_of_novel_phylum_0_of_novel_kingdom_48_of_Duplodnaviria	novel_subfamily_0_of_novel_family_2_of_novel_order_0_of_novel_class_0_of_novel_phylum_0_of_novel_kingdom_48_of_Duplodnaviria	novel_genus_0_of_novel_subfamily_0_of_novel_family_2_of_novel_order_0_of_novel_class_0_of_novel_phylum_0_of_novel_kingdom_48_of_Duplodnaviria	0	0	0	0	0	0	0	0	0	0	1	0	0	0	4	0	0	0	0	0	0	0	0	0	0	0	0	4	0	0	13	0
vOTU_10045	6968		X			21.057595013677897	high	0.811878	0.188122	Duplodnaviria	Heunggongvirae	Uroviricota	Caudoviricetes	novel_order_28_of_Caudoviricetes	novel_family_22_of_novel_order_28_of_Caudoviricetes	novel_subfamily_0_of_novel_family_22_of_novel_order_28_of_Caudoviricetes	novel_genus_9_of_novel_subfamily_0_of_novel_family_22_of_novel_order_28_of_Caudoviricetes	0	0	0	0	0	0	0	0	0	0	0	0	0	676	0	0	0	0	0	0	0	0	0	0	0	0	0	0	0	0	0	0
vOTU_10046	6968		X			18.035413663188	high	0.0125	0.9875	Duplodnaviria	Heunggongvirae	Uroviricota	Caudoviricetes	novel_order_40_of_Caudoviricetes	novel_family_14_of_novel_order_40_of_Caudoviricetes	novel_subfamily_0_of_novel_family_14_of_novel_order_40_of_Caudoviricetes	novel_genus_3_of_novel_subfamily_0_of_novel_family_14_of_novel_order_40_of_Caudoviricetes	6	0	4	0	8	2	2	0	0	0	68	90	0	4	0	4	0	2	10	1	2	9	0	0	0	0	6	2	0	0	0	0
vOTU_10047	6968		X			6.479920548733197	medium	0.811878	0.188122	Duplodnaviria	Heunggongvirae	Uroviricota	Caudoviricetes	novel_order_21_of_Caudoviricetes	novel_family_14_of_novel_order_21_of_Caudoviricetes	novel_subfamily_0_of_novel_family_14_of_novel_order_21_of_Caudoviricetes	novel_genus_1_of_novel_subfamily_0_of_novel_family_14_of_novel_order_21_of_Caudoviricetes	46	0	0	0	19	0	0	0	2	136	313	149	10	8	10	57	6	5	8	4	0	7	0	0	0	0	0	0	0	2	28	0
vOTU_10048	6967		X			3.5553994935695106	low	0.811878	0.188122	default	novel_kingdom_1109_of_default	novel_phylum_0_of_novel_kingdom_1109_of_default	novel_class_0_of_novel_phylum_0_of_novel_kingdom_1109_of_default	novel_order_0_of_novel_class_0_of_novel_phylum_0_of_novel_kingdom_1109_of_default	novel_family_0_of_novel_order_0_of_novel_class_0_of_novel_phylum_0_of_novel_kingdom_1109_of_default	novel_subfamily_0_of_novel_family_0_of_novel_order_0_of_novel_class_0_of_novel_phylum_0_of_novel_kingdom_1109_of_default	novel_genus_0_of_novel_subfamily_0_of_novel_family_0_of_novel_order_0_of_novel_class_0_of_novel_phylum_0_of_novel_kingdom_1109_of_default	0	0	0	2	0	0	0	0	0	0	0	0	0	0	0	0	0	0	0	0	2	0	0	0	0	0	0	0	0	0	0	0
vOTU_10049	6966		X			8.447766451027684	low	0.6375	0.3625	singleton								0	0	0	0	0	0	0	0	0	0	0	0	0	0	0	0	0	0	0	0	0	0	0	0	0	0	0	0	0	0	0	0
vOTU_1005	52913	none	X	no	Candidatus Cibiobacter	99.77366547654681	high	0.0125	0.9875	Duplodnaviria	novel_kingdom_112_of_Duplodnaviria	novel_phylum_0_of_novel_kingdom_112_of_Duplodnaviria	novel_class_0_of_novel_phylum_0_of_novel_kingdom_112_of_Duplodnaviria	novel_order_0_of_novel_class_0_of_novel_phylum_0_of_novel_kingdom_112_of_Duplodnaviria	novel_family_8_of_novel_order_0_of_novel_class_0_of_novel_phylum_0_of_novel_kingdom_112_of_Duplodnaviria	novel_subfamily_0_of_novel_family_8_of_novel_order_0_of_novel_class_0_of_novel_phylum_0_of_novel_kingdom_112_of_Duplodnaviria	novel_genus_2_of_novel_subfamily_0_of_novel_family_8_of_novel_order_0_of_novel_class_0_of_novel_phylum_0_of_novel_kingdom_112_of_Duplodnaviria	39	0	0	0	0	0	64	1	0	0	0	0	17	0	0	0	9	2	2	3	25	71	0	0	0	18	0	0	1	1	2	2
vOTU_10050	6966		X			11.951806012701175	high	0.890796	0.109204	Duplodnaviria	Heunggongvirae	Uroviricota	Caudoviricetes	novel_order_56_of_Caudoviricetes	novel_family_2_of_novel_order_56_of_Caudoviricetes	novel_subfamily_1_of_novel_family_2_of_novel_order_56_of_Caudoviricetes	novel_genus_6_of_novel_subfamily_1_of_novel_family_2_of_novel_order_56_of_Caudoviricetes	0	31	28	0	8	0	0	0	0	0	0	0	0	0	0	0	0	0	0	10	2	0	0	0	0	0	0	0	0	0	0	0
vOTU_10051	6966		X			12.618494404354726	medium	0.5125	0.4875	default	novel_kingdom_2562_of_default	novel_phylum_0_of_novel_kingdom_2562_of_default	novel_class_0_of_novel_phylum_0_of_novel_kingdom_2562_of_default	novel_order_0_of_novel_class_0_of_novel_phylum_0_of_novel_kingdom_2562_of_default	novel_family_0_of_novel_order_0_of_novel_class_0_of_novel_phylum_0_of_novel_kingdom_2562_of_default	novel_subfamily_0_of_novel_family_0_of_novel_order_0_of_novel_class_0_of_novel_phylum_0_of_novel_kingdom_2562_of_default	novel_genus_0_of_novel_subfamily_0_of_novel_family_0_of_novel_order_0_of_novel_class_0_of_novel_phylum_0_of_novel_kingdom_2562_of_default	0	0	0	0	0	0	0	0	0	0	0	0	0	0	0	0	0	0	0	0	2	0	0	0	0	0	0	0	0	0	0	0
vOTU_10052	6965		X			15.335486060231132	high	1	0	Duplodnaviria	Heunggongvirae	Uroviricota	Caudoviricetes	novel_order_38_of_Caudoviricetes	novel_family_12_of_novel_order_38_of_Caudoviricetes	novel_subfamily_1_of_novel_family_12_of_novel_order_38_of_Caudoviricetes	novel_genus_2_of_novel_subfamily_1_of_novel_family_12_of_novel_order_38_of_Caudoviricetes	0	0	0	2	0	0	0	0	0	0	0	0	2	0	0	0	4	2	0	18	6	7	0	0	0	4	0	0	0	0	3	0
vOTU_10053	6965		X			14.400089618281475	low	0	1	Duplodnaviria	novel_kingdom_69_of_Duplodnaviria	novel_phylum_0_of_novel_kingdom_69_of_Duplodnaviria	novel_class_0_of_novel_phylum_0_of_novel_kingdom_69_of_Duplodnaviria	novel_order_0_of_novel_class_0_of_novel_phylum_0_of_novel_kingdom_69_of_Duplodnaviria	novel_family_7_of_novel_order_0_of_novel_class_0_of_novel_phylum_0_of_novel_kingdom_69_of_Duplodnaviria	novel_subfamily_1_of_novel_family_7_of_novel_order_0_of_novel_class_0_of_novel_phylum_0_of_novel_kingdom_69_of_Duplodnaviria	novel_genus_8_of_novel_subfamily_1_of_novel_family_7_of_novel_order_0_of_novel_class_0_of_novel_phylum_0_of_novel_kingdom_69_of_Duplodnaviria	55	0	35	2	0	80	9	6	0	90	0	0	2	6	0	2	0	2	0	31	6	2	16	0	0	0	0	0	0	82	33	0
vOTU_10054	6964		X			7.259039248761495	low	0.816312	0.183688	default	novel_kingdom_1112_of_default	novel_phylum_0_of_novel_kingdom_1112_of_default	novel_class_0_of_novel_phylum_0_of_novel_kingdom_1112_of_default	novel_order_0_of_novel_class_0_of_novel_phylum_0_of_novel_kingdom_1112_of_default	novel_family_0_of_novel_order_0_of_novel_class_0_of_novel_phylum_0_of_novel_kingdom_1112_of_default	novel_subfamily_0_of_novel_family_0_of_novel_order_0_of_novel_class_0_of_novel_phylum_0_of_novel_kingdom_1112_of_default	novel_genus_2_of_novel_subfamily_0_of_novel_family_0_of_novel_order_0_of_novel_class_0_of_novel_phylum_0_of_novel_kingdom_1112_of_default	0	0	0	0	0	1	0	0	0	0	0	0	0	0	0	0	0	0	0	1812	0	0	0	0	0	0	0	0	0	0	2	0
vOTU_10055	6963		X			14.871754172883506	high	0	1	Duplodnaviria	Heunggongvirae	Uroviricota	Caudoviricetes	novel_order_92_of_Caudoviricetes	novel_family_7_of_novel_order_92_of_Caudoviricetes	novel_subfamily_0_of_novel_family_7_of_novel_order_92_of_Caudoviricetes	novel_genus_2_of_novel_subfamily_0_of_novel_family_7_of_novel_order_92_of_Caudoviricetes	0	0	0	0	0	0	0	0	0	0	0	1	0	0	0	0	0	0	0	0	0	52	0	0	0	0	0	0	0	0	0	0
vOTU_10056	6963		X			2.783939873469491	low	0.811878	0.188122	singleton								0	0	0	0	0	80	4	65	0	0	0	0	0	0	0	1023	0	0	0	23	0	0	75	0	0	0	0	0	0	0	0	0
vOTU_10057	6963		X			10.291655309184087	low	0	1	Duplodnaviria	novel_kingdom_231_of_Duplodnaviria	novel_phylum_0_of_novel_kingdom_231_of_Duplodnaviria	novel_class_0_of_novel_phylum_0_of_novel_kingdom_231_of_Duplodnaviria	novel_order_0_of_novel_class_0_of_novel_phylum_0_of_novel_kingdom_231_of_Duplodnaviria	novel_family_2_of_novel_order_0_of_novel_class_0_of_novel_phylum_0_of_novel_kingdom_231_of_Duplodnaviria	novel_subfamily_1_of_novel_family_2_of_novel_order_0_of_novel_class_0_of_novel_phylum_0_of_novel_kingdom_231_of_Duplodnaviria	novel_genus_0_of_novel_subfamily_1_of_novel_family_2_of_novel_order_0_of_novel_class_0_of_novel_phylum_0_of_novel_kingdom_231_of_Duplodnaviria	7	2	14	6	0	6	0	4	8	4	0	3	4	2	0	5	0	0	0	4	57	55	0	1	7	17	1	2	0	1414	6	3
vOTU_10058	6961		X			14.787356077664953	high	0.389566	0.610434	Duplodnaviria	novel_kingdom_1639_of_Duplodnaviria	novel_phylum_0_of_novel_kingdom_1639_of_Duplodnaviria	novel_class_0_of_novel_phylum_0_of_novel_kingdom_1639_of_Duplodnaviria	novel_order_0_of_novel_class_0_of_novel_phylum_0_of_novel_kingdom_1639_of_Duplodnaviria	novel_family_0_of_novel_order_0_of_novel_class_0_of_novel_phylum_0_of_novel_kingdom_1639_of_Duplodnaviria	novel_subfamily_0_of_novel_family_0_of_novel_order_0_of_novel_class_0_of_novel_phylum_0_of_novel_kingdom_1639_of_Duplodnaviria	novel_genus_0_of_novel_subfamily_0_of_novel_family_0_of_novel_order_0_of_novel_class_0_of_novel_phylum_0_of_novel_kingdom_1639_of_Duplodnaviria	13	0	0	0	181	0	2	0	0	0	0	0	6	1	0	0	0	0	2	0	0	0	0	0	0	0	0	0	1	0	0	0
vOTU_10059	6960		X			16.66495907676398	low	0	1	default	novel_kingdom_2609_of_default	novel_phylum_0_of_novel_kingdom_2609_of_default	novel_class_0_of_novel_phylum_0_of_novel_kingdom_2609_of_default	novel_order_0_of_novel_class_0_of_novel_phylum_0_of_novel_kingdom_2609_of_default	novel_family_0_of_novel_order_0_of_novel_class_0_of_novel_phylum_0_of_novel_kingdom_2609_of_default	novel_subfamily_0_of_novel_family_0_of_novel_order_0_of_novel_class_0_of_novel_phylum_0_of_novel_kingdom_2609_of_default	novel_genus_0_of_novel_subfamily_0_of_novel_family_0_of_novel_order_0_of_novel_class_0_of_novel_phylum_0_of_novel_kingdom_2609_of_default	0	2	29	4	31	26	10	10	24	0	0	0	46	0	0	5	27	49	0	7	39	138	12	116	2	37	4	19	0	0	0	0
vOTU_1006	52904	none	IPR013783	no	Unknown	100.0	high	0	1	Duplodnaviria	Heunggongvirae	Uroviricota	Caudoviricetes	novel_order_31_of_Caudoviricetes	novel_family_0_of_novel_order_31_of_Caudoviricetes	novel_subfamily_0_of_novel_family_0_of_novel_order_31_of_Caudoviricetes	novel_genus_2_of_novel_subfamily_0_of_novel_family_0_of_novel_order_31_of_Caudoviricetes	420	0	5	0	40	0	0	0	15	32	0	0	4	0	0	0	10	62	0	0	0	4	0	0	77	424	1576	1300	0	1	0	1
vOTU_10060	6959		IPR013783, IPR024361			7.245207724056347	high	0.811878	0.188122	Duplodnaviria	Heunggongvirae	Uroviricota	Caudoviricetes	Crassvirales	Crevaviridae	Coarsevirinae	novel_genus_0_of_Coarsevirinae	0	0	0	0	0	0	0	1	0	0	0	0	0	0	0	0	0	0	0	0	108	0	0	0	0	0	0	0	0	0	0	373
vOTU_10061	6958		X			9.173641172664352	low	0	1	Duplodnaviria	novel_kingdom_224_of_Duplodnaviria	novel_phylum_0_of_novel_kingdom_224_of_Duplodnaviria	novel_class_0_of_novel_phylum_0_of_novel_kingdom_224_of_Duplodnaviria	novel_order_0_of_novel_class_0_of_novel_phylum_0_of_novel_kingdom_224_of_Duplodnaviria	novel_family_1_of_novel_order_0_of_novel_class_0_of_novel_phylum_0_of_novel_kingdom_224_of_Duplodnaviria	novel_subfamily_0_of_novel_family_1_of_novel_order_0_of_novel_class_0_of_novel_phylum_0_of_novel_kingdom_224_of_Duplodnaviria	novel_genus_4_of_novel_subfamily_0_of_novel_family_1_of_novel_order_0_of_novel_class_0_of_novel_phylum_0_of_novel_kingdom_224_of_Duplodnaviria	33	4	54	0	3	5	4	4	15	0	1	2	29	269	2	1	0	0	0	14	6	14	1	0	0	9	7	32	0	44	7	0
vOTU_10062	6957		X			9.206494912704292	low	0.811878	0.188122	Duplodnaviria	novel_kingdom_1643_of_Duplodnaviria	novel_phylum_0_of_novel_kingdom_1643_of_Duplodnaviria	novel_class_0_of_novel_phylum_0_of_novel_kingdom_1643_of_Duplodnaviria	novel_order_0_of_novel_class_0_of_novel_phylum_0_of_novel_kingdom_1643_of_Duplodnaviria	novel_family_0_of_novel_order_0_of_novel_class_0_of_novel_phylum_0_of_novel_kingdom_1643_of_Duplodnaviria	novel_subfamily_0_of_novel_family_0_of_novel_order_0_of_novel_class_0_of_novel_phylum_0_of_novel_kingdom_1643_of_Duplodnaviria	novel_genus_0_of_novel_subfamily_0_of_novel_family_0_of_novel_order_0_of_novel_class_0_of_novel_phylum_0_of_novel_kingdom_1643_of_Duplodnaviria	0	0	0	0	0	0	0	0	0	0	0	2	0	0	0	0	0	0	0	1	0	0	0	0	0	0	0	0	0	0	0	0
vOTU_10063	6956		X			11.1652716202425	low	0	1	Duplodnaviria	novel_kingdom_1648_of_Duplodnaviria	novel_phylum_0_of_novel_kingdom_1648_of_Duplodnaviria	novel_class_0_of_novel_phylum_0_of_novel_kingdom_1648_of_Duplodnaviria	novel_order_0_of_novel_class_0_of_novel_phylum_0_of_novel_kingdom_1648_of_Duplodnaviria	novel_family_0_of_novel_order_0_of_novel_class_0_of_novel_phylum_0_of_novel_kingdom_1648_of_Duplodnaviria	novel_subfamily_0_of_novel_family_0_of_novel_order_0_of_novel_class_0_of_novel_phylum_0_of_novel_kingdom_1648_of_Duplodnaviria	novel_genus_0_of_novel_subfamily_0_of_novel_family_0_of_novel_order_0_of_novel_class_0_of_novel_phylum_0_of_novel_kingdom_1648_of_Duplodnaviria	28	0	17	2	115	1	1	0	35	3	11	30	42	125	2	72	6	224	7	59	41	60	1	6	38	81	11	25	0	15	11	0
vOTU_10064	6956		X			100.0	low	0.869127	0.130873	default	novel_kingdom_2649_of_default	novel_phylum_0_of_novel_kingdom_2649_of_default	novel_class_0_of_novel_phylum_0_of_novel_kingdom_2649_of_default	novel_order_0_of_novel_class_0_of_novel_phylum_0_of_novel_kingdom_2649_of_default	novel_family_0_of_novel_order_0_of_novel_class_0_of_novel_phylum_0_of_novel_kingdom_2649_of_default	novel_subfamily_0_of_novel_family_0_of_novel_order_0_of_novel_class_0_of_novel_phylum_0_of_novel_kingdom_2649_of_default	novel_genus_0_of_novel_subfamily_0_of_novel_family_0_of_novel_order_0_of_novel_class_0_of_novel_phylum_0_of_novel_kingdom_2649_of_default	0	0	0	0	0	0	0	0	0	0	2	0	0	0	0	0	0	0	0	0	0	0	0	0	0	0	0	0	0	0	0	0
vOTU_10065	6954		X			10.830706130928426	low	0.0375	0.9625	Duplodnaviria	novel_kingdom_69_of_Duplodnaviria	novel_phylum_0_of_novel_kingdom_69_of_Duplodnaviria	novel_class_0_of_novel_phylum_0_of_novel_kingdom_69_of_Duplodnaviria	novel_order_0_of_novel_class_0_of_novel_phylum_0_of_novel_kingdom_69_of_Duplodnaviria	novel_family_1_of_novel_order_0_of_novel_class_0_of_novel_phylum_0_of_novel_kingdom_69_of_Duplodnaviria	novel_subfamily_2_of_novel_family_1_of_novel_order_0_of_novel_class_0_of_novel_phylum_0_of_novel_kingdom_69_of_Duplodnaviria	novel_genus_10_of_novel_subfamily_2_of_novel_family_1_of_novel_order_0_of_novel_class_0_of_novel_phylum_0_of_novel_kingdom_69_of_Duplodnaviria	35	8	87	8	0	0	1	0	0	35	0	0	401	0	0	0	0	1	0	11	2	0	0	0	0	0	0	0	0	0	0	0
vOTU_10066	6954		X			NA	NA	0.811878	0.188122	singleton								3	3	2	0	5	0	0	0	40	0	0	0	3	10	0	0	0	0	0	719	78	0	0	0	2	35	4	2	0	1	0	0
vOTU_10067	6954		X			10.53534874790371	low	0.925	0.075	Duplodnaviria	novel_kingdom_1652_of_Duplodnaviria	novel_phylum_0_of_novel_kingdom_1652_of_Duplodnaviria	novel_class_0_of_novel_phylum_0_of_novel_kingdom_1652_of_Duplodnaviria	novel_order_0_of_novel_class_0_of_novel_phylum_0_of_novel_kingdom_1652_of_Duplodnaviria	novel_family_0_of_novel_order_0_of_novel_class_0_of_novel_phylum_0_of_novel_kingdom_1652_of_Duplodnaviria	novel_subfamily_0_of_novel_family_0_of_novel_order_0_of_novel_class_0_of_novel_phylum_0_of_novel_kingdom_1652_of_Duplodnaviria	novel_genus_0_of_novel_subfamily_0_of_novel_family_0_of_novel_order_0_of_novel_class_0_of_novel_phylum_0_of_novel_kingdom_1652_of_Duplodnaviria	0	0	0	0	0	0	2	0	0	0	0	0	0	0	0	0	0	0	12	6	0	0	0	0	0	0	0	0	0	0	0	0
vOTU_10068	6954		X			12.415559911205674	high	0.811878	0.188122	Duplodnaviria	novel_kingdom_98_of_Duplodnaviria	novel_phylum_0_of_novel_kingdom_98_of_Duplodnaviria	novel_class_0_of_novel_phylum_0_of_novel_kingdom_98_of_Duplodnaviria	novel_order_0_of_novel_class_0_of_novel_phylum_0_of_novel_kingdom_98_of_Duplodnaviria	novel_family_1_of_novel_order_0_of_novel_class_0_of_novel_phylum_0_of_novel_kingdom_98_of_Duplodnaviria	novel_subfamily_0_of_novel_family_1_of_novel_order_0_of_novel_class_0_of_novel_phylum_0_of_novel_kingdom_98_of_Duplodnaviria	novel_genus_0_of_novel_subfamily_0_of_novel_family_1_of_novel_order_0_of_novel_class_0_of_novel_phylum_0_of_novel_kingdom_98_of_Duplodnaviria	0	0	0	0	1	0	0	2	0	0	0	0	0	0	0	4	0	0	0	0	0	0	0	0	0	0	0	0	0	0	0	0
vOTU_10069	6954		X			8.50871182458888	high	0.0125	0.9875	Duplodnaviria	novel_kingdom_71_of_Duplodnaviria	novel_phylum_0_of_novel_kingdom_71_of_Duplodnaviria	novel_class_0_of_novel_phylum_0_of_novel_kingdom_71_of_Duplodnaviria	novel_order_0_of_novel_class_0_of_novel_phylum_0_of_novel_kingdom_71_of_Duplodnaviria	novel_family_12_of_novel_order_0_of_novel_class_0_of_novel_phylum_0_of_novel_kingdom_71_of_Duplodnaviria	novel_subfamily_1_of_novel_family_12_of_novel_order_0_of_novel_class_0_of_novel_phylum_0_of_novel_kingdom_71_of_Duplodnaviria	novel_genus_24_of_novel_subfamily_1_of_novel_family_12_of_novel_order_0_of_novel_class_0_of_novel_phylum_0_of_novel_kingdom_71_of_Duplodnaviria	9	3	16	8	22	48	0	0	13	10	23	16	4	0	18	0	10	4	2	2	3	0	3	5	0	12	44	27	0	5	2	3
vOTU_1007	52820	none	X	no	Porphyromonas	99.10416748343592	high	0.347522	0.652478	Duplodnaviria	Heunggongvirae	Uroviricota	Caudoviricetes	novel_order_13_of_Caudoviricetes	novel_family_8_of_novel_order_13_of_Caudoviricetes	novel_subfamily_0_of_novel_family_8_of_novel_order_13_of_Caudoviricetes	novel_genus_1_of_novel_subfamily_0_of_novel_family_8_of_novel_order_13_of_Caudoviricetes	131	6	236	26	41	10	0	0	28	451	351	211	23	0	13	7	17	7	123	64	2	1	2	3	5	8	311	487	24755	68	15	0
vOTU_10070	6954		X			3.4212747571623305	low	0.811878	0.188122	default	novel_kingdom_2696_of_default	novel_phylum_0_of_novel_kingdom_2696_of_default	novel_class_0_of_novel_phylum_0_of_novel_kingdom_2696_of_default	novel_order_0_of_novel_class_0_of_novel_phylum_0_of_novel_kingdom_2696_of_default	novel_family_0_of_novel_order_0_of_novel_class_0_of_novel_phylum_0_of_novel_kingdom_2696_of_default	novel_subfamily_0_of_novel_family_0_of_novel_order_0_of_novel_class_0_of_novel_phylum_0_of_novel_kingdom_2696_of_default	novel_genus_1_of_novel_subfamily_0_of_novel_family_0_of_novel_order_0_of_novel_class_0_of_novel_phylum_0_of_novel_kingdom_2696_of_default	0	0	0	0	0	0	0	0	0	0	0	0	0	0	0	0	0	0	0	0	0	0	0	0	0	0	0	0	0	0	0	0
vOTU_10071	6954		X			15.711710847112274	high	0.811878	0.188122	Duplodnaviria	novel_kingdom_112_of_Duplodnaviria	novel_phylum_0_of_novel_kingdom_112_of_Duplodnaviria	novel_class_0_of_novel_phylum_0_of_novel_kingdom_112_of_Duplodnaviria	novel_order_0_of_novel_class_0_of_novel_phylum_0_of_novel_kingdom_112_of_Duplodnaviria	novel_family_10_of_novel_order_0_of_novel_class_0_of_novel_phylum_0_of_novel_kingdom_112_of_Duplodnaviria	novel_subfamily_3_of_novel_family_10_of_novel_order_0_of_novel_class_0_of_novel_phylum_0_of_novel_kingdom_112_of_Duplodnaviria	novel_genus_7_of_novel_subfamily_3_of_novel_family_10_of_novel_order_0_of_novel_class_0_of_novel_phylum_0_of_novel_kingdom_112_of_Duplodnaviria	0	0	0	0	9	2	3	0	0	0	0	0	0	6	0	0	0	0	0	0	0	0	0	0	0	0	0	0	0	0	0	0
vOTU_10072	6954		IPR013783			9.064954483124446	low	0.075	0.925	Duplodnaviria	novel_kingdom_10_of_Duplodnaviria	novel_phylum_0_of_novel_kingdom_10_of_Duplodnaviria	novel_class_0_of_novel_phylum_0_of_novel_kingdom_10_of_Duplodnaviria	novel_order_0_of_novel_class_0_of_novel_phylum_0_of_novel_kingdom_10_of_Duplodnaviria	novel_family_16_of_novel_order_0_of_novel_class_0_of_novel_phylum_0_of_novel_kingdom_10_of_Duplodnaviria	novel_subfamily_1_of_novel_family_16_of_novel_order_0_of_novel_class_0_of_novel_phylum_0_of_novel_kingdom_10_of_Duplodnaviria	novel_genus_27_of_novel_subfamily_1_of_novel_family_16_of_novel_order_0_of_novel_class_0_of_novel_phylum_0_of_novel_kingdom_10_of_Duplodnaviria	0	0	0	0	22	0	4	0	0	0	0	0	0	0	0	0	0	0	0	14	0	0	0	0	0	0	0	0	0	18	0	0
vOTU_10073	6953		X			3.9032694008674254	low	0.951835	0.0481649	Duplodnaviria	novel_kingdom_15_of_Duplodnaviria	novel_phylum_0_of_novel_kingdom_15_of_Duplodnaviria	novel_class_0_of_novel_phylum_0_of_novel_kingdom_15_of_Duplodnaviria	novel_order_0_of_novel_class_0_of_novel_phylum_0_of_novel_kingdom_15_of_Duplodnaviria	novel_family_7_of_novel_order_0_of_novel_class_0_of_novel_phylum_0_of_novel_kingdom_15_of_Duplodnaviria	novel_subfamily_0_of_novel_family_7_of_novel_order_0_of_novel_class_0_of_novel_phylum_0_of_novel_kingdom_15_of_Duplodnaviria	novel_genus_0_of_novel_subfamily_0_of_novel_family_7_of_novel_order_0_of_novel_class_0_of_novel_phylum_0_of_novel_kingdom_15_of_Duplodnaviria	55	1	50	4	14	4	4	0	36	2	58	120	152	10	0	98	44	124	12	98	4	407	0	0	12	44	21	26	0	0	92	0
vOTU_10074	6953		X			41.66716605740996	low	0.811878	0.188122	singleton								0	0	0	0	0	0	0	0	0	0	0	0	0	0	0	0	0	0	0	0	0	0	0	0	0	0	0	0	0	0	0	0
vOTU_10075	6952		X			52.03982334007036	high	1	0	Duplodnaviria	Heunggongvirae	Uroviricota	Caudoviricetes	novel_order_77_of_Caudoviricetes	novel_family_2_of_novel_order_77_of_Caudoviricetes	novel_subfamily_3_of_novel_family_2_of_novel_order_77_of_Caudoviricetes	novel_genus_1_of_novel_subfamily_3_of_novel_family_2_of_novel_order_77_of_Caudoviricetes	0	0	0	0	0	0	2	0	0	0	0	0	0	0	0	0	0	0	0	0	0	0	0	0	0	0	0	0	0	0	0	0
vOTU_10076	6952		X			12.913239167316013	high	0.7829	0.2171	Duplodnaviria	Heunggongvirae	Uroviricota	Caudoviricetes	novel_order_92_of_Caudoviricetes	novel_family_2_of_novel_order_92_of_Caudoviricetes	novel_subfamily_2_of_novel_family_2_of_novel_order_92_of_Caudoviricetes	novel_genus_0_of_novel_subfamily_2_of_novel_family_2_of_novel_order_92_of_Caudoviricetes	0	0	0	0	17	0	0	0	0	0	0	0	0	0	0	0	0	0	0	0	0	0	0	0	0	0	0	0	0	0	0	0
vOTU_10077	6950		X			12.26034387080428	high	0.811878	0.188122	Duplodnaviria	novel_kingdom_131_of_Duplodnaviria	novel_phylum_0_of_novel_kingdom_131_of_Duplodnaviria	novel_class_0_of_novel_phylum_0_of_novel_kingdom_131_of_Duplodnaviria	novel_order_0_of_novel_class_0_of_novel_phylum_0_of_novel_kingdom_131_of_Duplodnaviria	novel_family_1_of_novel_order_0_of_novel_class_0_of_novel_phylum_0_of_novel_kingdom_131_of_Duplodnaviria	novel_subfamily_1_of_novel_family_1_of_novel_order_0_of_novel_class_0_of_novel_phylum_0_of_novel_kingdom_131_of_Duplodnaviria	novel_genus_0_of_novel_subfamily_1_of_novel_family_1_of_novel_order_0_of_novel_class_0_of_novel_phylum_0_of_novel_kingdom_131_of_Duplodnaviria	2	0	0	0	0	0	0	0	0	0	0	0	0	0	2	0	0	0	2	0	0	0	0	0	0	0	0	0	0	0	0	0
vOTU_10078	6950		X			14.857351859579557	low	0	1	Duplodnaviria	novel_kingdom_1658_of_Duplodnaviria	novel_phylum_0_of_novel_kingdom_1658_of_Duplodnaviria	novel_class_0_of_novel_phylum_0_of_novel_kingdom_1658_of_Duplodnaviria	novel_order_0_of_novel_class_0_of_novel_phylum_0_of_novel_kingdom_1658_of_Duplodnaviria	novel_family_0_of_novel_order_0_of_novel_class_0_of_novel_phylum_0_of_novel_kingdom_1658_of_Duplodnaviria	novel_subfamily_0_of_novel_family_0_of_novel_order_0_of_novel_class_0_of_novel_phylum_0_of_novel_kingdom_1658_of_Duplodnaviria	novel_genus_0_of_novel_subfamily_0_of_novel_family_0_of_novel_order_0_of_novel_class_0_of_novel_phylum_0_of_novel_kingdom_1658_of_Duplodnaviria	6	0	4	0	18	0	1	0	0	0	0	0	0	0	0	0	11	1	0	0	4	0	0	5	0	0	0	0	0	11	8	1
vOTU_10079	6950		IPR013783			9.645525205382365	low	0.811878	0.188122	Duplodnaviria	novel_kingdom_20_of_Duplodnaviria	novel_phylum_0_of_novel_kingdom_20_of_Duplodnaviria	novel_class_0_of_novel_phylum_0_of_novel_kingdom_20_of_Duplodnaviria	novel_order_0_of_novel_class_0_of_novel_phylum_0_of_novel_kingdom_20_of_Duplodnaviria	novel_family_0_of_novel_order_0_of_novel_class_0_of_novel_phylum_0_of_novel_kingdom_20_of_Duplodnaviria	novel_subfamily_0_of_novel_family_0_of_novel_order_0_of_novel_class_0_of_novel_phylum_0_of_novel_kingdom_20_of_Duplodnaviria	novel_genus_0_of_novel_subfamily_0_of_novel_family_0_of_novel_order_0_of_novel_class_0_of_novel_phylum_0_of_novel_kingdom_20_of_Duplodnaviria	2	0	0	0	0	1	0	0	1	0	0	0	0	0	0	0	0	0	0	0	17	0	0	0	0	0	0	0	0	0	0	0
vOTU_1008	52807	none	X	no	Eubacterium	92.7780267331376	high	0.075	0.925	Duplodnaviria	novel_kingdom_112_of_Duplodnaviria	novel_phylum_0_of_novel_kingdom_112_of_Duplodnaviria	novel_class_0_of_novel_phylum_0_of_novel_kingdom_112_of_Duplodnaviria	novel_order_0_of_novel_class_0_of_novel_phylum_0_of_novel_kingdom_112_of_Duplodnaviria	novel_family_22_of_novel_order_0_of_novel_class_0_of_novel_phylum_0_of_novel_kingdom_112_of_Duplodnaviria	novel_subfamily_3_of_novel_family_22_of_novel_order_0_of_novel_class_0_of_novel_phylum_0_of_novel_kingdom_112_of_Duplodnaviria	novel_genus_24_of_novel_subfamily_3_of_novel_family_22_of_novel_order_0_of_novel_class_0_of_novel_phylum_0_of_novel_kingdom_112_of_Duplodnaviria	0	0	0	0	0	0	64	0	0	0	0	0	0	0	2	0	0	0	0	4	4	0	0	0	0	0	0	2	0	0	0	0
vOTU_10080	6949		X			NA	NA	0.996206	0.00379359	default	novel_kingdom_2721_of_default	novel_phylum_0_of_novel_kingdom_2721_of_default	novel_class_0_of_novel_phylum_0_of_novel_kingdom_2721_of_default	novel_order_0_of_novel_class_0_of_novel_phylum_0_of_novel_kingdom_2721_of_default	novel_family_0_of_novel_order_0_of_novel_class_0_of_novel_phylum_0_of_novel_kingdom_2721_of_default	novel_subfamily_0_of_novel_family_0_of_novel_order_0_of_novel_class_0_of_novel_phylum_0_of_novel_kingdom_2721_of_default	novel_genus_0_of_novel_subfamily_0_of_novel_family_0_of_novel_order_0_of_novel_class_0_of_novel_phylum_0_of_novel_kingdom_2721_of_default	2	0	4	0	20	2	2	0	0	4	0	0	2	26	0	0	10	6	0	4	7	144	0	0	0	2	2	1	0	0	0	0
vOTU_10081	6948		X			5.973245013278519	high	0.811878	0.188122	Duplodnaviria	novel_kingdom_135_of_Duplodnaviria	novel_phylum_0_of_novel_kingdom_135_of_Duplodnaviria	novel_class_0_of_novel_phylum_0_of_novel_kingdom_135_of_Duplodnaviria	novel_order_0_of_novel_class_0_of_novel_phylum_0_of_novel_kingdom_135_of_Duplodnaviria	novel_family_4_of_novel_order_0_of_novel_class_0_of_novel_phylum_0_of_novel_kingdom_135_of_Duplodnaviria	novel_subfamily_0_of_novel_family_4_of_novel_order_0_of_novel_class_0_of_novel_phylum_0_of_novel_kingdom_135_of_Duplodnaviria	novel_genus_1_of_novel_subfamily_0_of_novel_family_4_of_novel_order_0_of_novel_class_0_of_novel_phylum_0_of_novel_kingdom_135_of_Duplodnaviria	0	0	0	0	0	0	0	0	0	0	0	0	0	0	0	0	0	0	0	0	0	0	0	0	0	0	0	0	0	8	0	0
vOTU_10082	6947		X			8.980582369175897	low	0.844092	0.155908	Duplodnaviria	novel_kingdom_13_of_Duplodnaviria	novel_phylum_0_of_novel_kingdom_13_of_Duplodnaviria	novel_class_0_of_novel_phylum_0_of_novel_kingdom_13_of_Duplodnaviria	novel_order_0_of_novel_class_0_of_novel_phylum_0_of_novel_kingdom_13_of_Duplodnaviria	novel_family_22_of_novel_order_0_of_novel_class_0_of_novel_phylum_0_of_novel_kingdom_13_of_Duplodnaviria	novel_subfamily_0_of_novel_family_22_of_novel_order_0_of_novel_class_0_of_novel_phylum_0_of_novel_kingdom_13_of_Duplodnaviria	novel_genus_5_of_novel_subfamily_0_of_novel_family_22_of_novel_order_0_of_novel_class_0_of_novel_phylum_0_of_novel_kingdom_13_of_Duplodnaviria	0	0	0	0	0	0	0	0	11	0	0	0	1	0	0	0	0	0	0	0	25	0	0	0	0	8	0	0	0	25	0	2
vOTU_10083	6946		X			NA	NA	0.811878	0.188122	singleton								6	86	229	85	2	631	2	85	0	0	0	0	90	4	6	0	14	43	0	140	43	0	79	27	9	221	53	212	2	590	109	7
vOTU_10084	6946		X			NA	NA	0.811878	0.188122	singleton								163	2	20	48	238	71	0	6	5	152	0	0	1	2	9	10	118	16	2	2	8	165	0	1	0	0	3	31	0	174	75	0
vOTU_10085	6943		X			4.420238806218398	low	0	1	Duplodnaviria	novel_kingdom_71_of_Duplodnaviria	novel_phylum_0_of_novel_kingdom_71_of_Duplodnaviria	novel_class_0_of_novel_phylum_0_of_novel_kingdom_71_of_Duplodnaviria	novel_order_0_of_novel_class_0_of_novel_phylum_0_of_novel_kingdom_71_of_Duplodnaviria	novel_family_15_of_novel_order_0_of_novel_class_0_of_novel_phylum_0_of_novel_kingdom_71_of_Duplodnaviria	novel_subfamily_2_of_novel_family_15_of_novel_order_0_of_novel_class_0_of_novel_phylum_0_of_novel_kingdom_71_of_Duplodnaviria	novel_genus_0_of_novel_subfamily_2_of_novel_family_15_of_novel_order_0_of_novel_class_0_of_novel_phylum_0_of_novel_kingdom_71_of_Duplodnaviria	8	0	32	13	0	0	0	0	465	93	0	0	0	0	0	0	0	0	0	2	0	0	0	125	0	4	0	0	0	0	0	0
vOTU_10086	6943		X			2.652484704542819	low	0.811878	0.188122	Duplodnaviria	novel_kingdom_231_of_Duplodnaviria	novel_phylum_0_of_novel_kingdom_231_of_Duplodnaviria	novel_class_0_of_novel_phylum_0_of_novel_kingdom_231_of_Duplodnaviria	novel_order_0_of_novel_class_0_of_novel_phylum_0_of_novel_kingdom_231_of_Duplodnaviria	novel_family_12_of_novel_order_0_of_novel_class_0_of_novel_phylum_0_of_novel_kingdom_231_of_Duplodnaviria	novel_subfamily_0_of_novel_family_12_of_novel_order_0_of_novel_class_0_of_novel_phylum_0_of_novel_kingdom_231_of_Duplodnaviria	novel_genus_0_of_novel_subfamily_0_of_novel_family_12_of_novel_order_0_of_novel_class_0_of_novel_phylum_0_of_novel_kingdom_231_of_Duplodnaviria	0	0	0	0	4	0	0	0	0	0	0	0	0	0	0	0	0	0	0	64	0	0	0	0	0	0	0	0	0	0	0	0
vOTU_10087	6943		X			12.930053425885841	medium	0.931779	0.0682209	default	novel_kingdom_1150_of_default	novel_phylum_0_of_novel_kingdom_1150_of_default	novel_class_0_of_novel_phylum_0_of_novel_kingdom_1150_of_default	novel_order_0_of_novel_class_0_of_novel_phylum_0_of_novel_kingdom_1150_of_default	novel_family_0_of_novel_order_0_of_novel_class_0_of_novel_phylum_0_of_novel_kingdom_1150_of_default	novel_subfamily_0_of_novel_family_0_of_novel_order_0_of_novel_class_0_of_novel_phylum_0_of_novel_kingdom_1150_of_default	novel_genus_0_of_novel_subfamily_0_of_novel_family_0_of_novel_order_0_of_novel_class_0_of_novel_phylum_0_of_novel_kingdom_1150_of_default	0	0	0	0	0	0	0	0	3	0	196	196	0	0	0	0	0	0	11	0	0	0	0	0	0	0	2	2	0	8	0	0
vOTU_10088	6942		X			11.357593569266545	high	0.833657	0.166343	Duplodnaviria	Heunggongvirae	Uroviricota	Caudoviricetes	novel_order_56_of_Caudoviricetes	novel_family_10_of_novel_order_56_of_Caudoviricetes	novel_subfamily_5_of_novel_family_10_of_novel_order_56_of_Caudoviricetes	novel_genus_2_of_novel_subfamily_5_of_novel_family_10_of_novel_order_56_of_Caudoviricetes	0	0	0	0	0	0	0	0	0	0	0	0	0	0	0	0	0	0	0	0	0	0	0	0	0	0	0	0	0	0	0	0
vOTU_10089	6942		X			10.972743955762745	low	0.898901	0.101099	Duplodnaviria	novel_kingdom_3_of_Duplodnaviria	novel_phylum_0_of_novel_kingdom_3_of_Duplodnaviria	novel_class_0_of_novel_phylum_0_of_novel_kingdom_3_of_Duplodnaviria	novel_order_0_of_novel_class_0_of_novel_phylum_0_of_novel_kingdom_3_of_Duplodnaviria	novel_family_0_of_novel_order_0_of_novel_class_0_of_novel_phylum_0_of_novel_kingdom_3_of_Duplodnaviria	novel_subfamily_2_of_novel_family_0_of_novel_order_0_of_novel_class_0_of_novel_phylum_0_of_novel_kingdom_3_of_Duplodnaviria	novel_genus_1_of_novel_subfamily_2_of_novel_family_0_of_novel_order_0_of_novel_class_0_of_novel_phylum_0_of_novel_kingdom_3_of_Duplodnaviria	0	0	0	0	0	0	0	0	0	0	0	0	0	0	0	1	0	0	0	0	0	0	0	0	0	0	0	0	0	0	0	0
vOTU_1009	52746	none	X	no	NaN	98.48940341704788	high	0.122522	0.877478	Duplodnaviria	Heunggongvirae	Uroviricota	Caudoviricetes	novel_order_56_of_Caudoviricetes	novel_family_10_of_novel_order_56_of_Caudoviricetes	Deejayvirinae	novel_genus_12_of_Deejayvirinae	0	0	2	0	0	0	0	0	0	0	0	0	5	0	0	0	0	0	6	13416	0	0	0	2	0	0	0	0	2	1	0	0
vOTU_10090	6940		X			4.740667082904067	low	0.15	0.85	Duplodnaviria	novel_kingdom_10_of_Duplodnaviria	novel_phylum_0_of_novel_kingdom_10_of_Duplodnaviria	novel_class_0_of_novel_phylum_0_of_novel_kingdom_10_of_Duplodnaviria	novel_order_0_of_novel_class_0_of_novel_phylum_0_of_novel_kingdom_10_of_Duplodnaviria	novel_family_10_of_novel_order_0_of_novel_class_0_of_novel_phylum_0_of_novel_kingdom_10_of_Duplodnaviria	novel_subfamily_1_of_novel_family_10_of_novel_order_0_of_novel_class_0_of_novel_phylum_0_of_novel_kingdom_10_of_Duplodnaviria	novel_genus_0_of_novel_subfamily_1_of_novel_family_10_of_novel_order_0_of_novel_class_0_of_novel_phylum_0_of_novel_kingdom_10_of_Duplodnaviria	2	0	0	0	0	1695	3	2808	0	1	0	0	4	0	2	603	0	0	0	405	3	0	2465	1	0	0	0	0	0	0	2	0
vOTU_10091	6939		X			NA	NA	0.811878	0.188122	default	novel_kingdom_1154_of_default	novel_phylum_0_of_novel_kingdom_1154_of_default	novel_class_0_of_novel_phylum_0_of_novel_kingdom_1154_of_default	novel_order_0_of_novel_class_0_of_novel_phylum_0_of_novel_kingdom_1154_of_default	novel_family_0_of_novel_order_0_of_novel_class_0_of_novel_phylum_0_of_novel_kingdom_1154_of_default	novel_subfamily_0_of_novel_family_0_of_novel_order_0_of_novel_class_0_of_novel_phylum_0_of_novel_kingdom_1154_of_default	novel_genus_4_of_novel_subfamily_0_of_novel_family_0_of_novel_order_0_of_novel_class_0_of_novel_phylum_0_of_novel_kingdom_1154_of_default	243	82	275	152	233	4	17	10	1270	0	1	4	170	864	0	11	1	0	85	19	53	143	57	31	10	40	251	104	2	21	169	29
vOTU_10092	6939		X			15.047041246057805	low	0.95	0.05	Duplodnaviria	novel_kingdom_10_of_Duplodnaviria	novel_phylum_0_of_novel_kingdom_10_of_Duplodnaviria	novel_class_0_of_novel_phylum_0_of_novel_kingdom_10_of_Duplodnaviria	novel_order_0_of_novel_class_0_of_novel_phylum_0_of_novel_kingdom_10_of_Duplodnaviria	novel_family_13_of_novel_order_0_of_novel_class_0_of_novel_phylum_0_of_novel_kingdom_10_of_Duplodnaviria	novel_subfamily_0_of_novel_family_15_of_novel_order_0_of_novel_class_0_of_novel_phylum_0_of_novel_kingdom_10_of_Duplodnaviria	novel_genus_0_of_novel_subfamily_0_of_novel_family_15_of_novel_order_0_of_novel_class_0_of_novel_phylum_0_of_novel_kingdom_10_of_Duplodnaviria	12	0	70	2	38	3	3	6	23	0	0	0	48	0	0	2	0	0	6	22	23	5	4	0	0	43	11	49	0	53	0	0
vOTU_10093	6938		X			9.4901221917333	high	0.833657	0.166343	Duplodnaviria	novel_kingdom_43_of_Duplodnaviria	novel_phylum_0_of_novel_kingdom_43_of_Duplodnaviria	novel_class_0_of_novel_phylum_0_of_novel_kingdom_43_of_Duplodnaviria	novel_order_0_of_novel_class_0_of_novel_phylum_0_of_novel_kingdom_43_of_Duplodnaviria	novel_family_1_of_novel_order_0_of_novel_class_0_of_novel_phylum_0_of_novel_kingdom_43_of_Duplodnaviria	novel_subfamily_0_of_novel_family_1_of_novel_order_0_of_novel_class_0_of_novel_phylum_0_of_novel_kingdom_43_of_Duplodnaviria	novel_genus_0_of_novel_subfamily_0_of_novel_family_1_of_novel_order_0_of_novel_class_0_of_novel_phylum_0_of_novel_kingdom_43_of_Duplodnaviria	7	1	30	11	26	586	0	30	13	12	10	3	0	0	2	0	47	10	22	3	10	4	25	3	0	0	0	0	0	6	3	0
vOTU_10094	6938		X			NA	NA	0.811878	0.188122	singleton								435	674	438	1686	89	33	1103	38	11670	2	2	7	279	45	12	2	79	55	4	523	276	2	280	80	2	56	264	159	4	618	132	243
vOTU_10095	6937		X			6.73967883900319	low	0	1	singleton								13	0	23	0	4	21	0	0	0	0	14	4	44	317	0	0	2	14	0	4	6	7	12	5	8	14	2	2	4	226	3	0
vOTU_10096	6936		X			5.294112368294134	low	0	1	Duplodnaviria	novel_kingdom_3_of_Duplodnaviria	novel_phylum_0_of_novel_kingdom_3_of_Duplodnaviria	novel_class_0_of_novel_phylum_0_of_novel_kingdom_3_of_Duplodnaviria	novel_order_0_of_novel_class_0_of_novel_phylum_0_of_novel_kingdom_3_of_Duplodnaviria	novel_family_1_of_novel_order_0_of_novel_class_0_of_novel_phylum_0_of_novel_kingdom_3_of_Duplodnaviria	novel_subfamily_0_of_novel_family_1_of_novel_order_0_of_novel_class_0_of_novel_phylum_0_of_novel_kingdom_3_of_Duplodnaviria	novel_genus_3_of_novel_subfamily_0_of_novel_family_1_of_novel_order_0_of_novel_class_0_of_novel_phylum_0_of_novel_kingdom_3_of_Duplodnaviria	8	0	1	0	7	0	0	0	0	0	0	0	1	0	0	2	2	5	0	51	0	0	0	0	0	0	0	0	0	0	1	0
vOTU_10097	6935		X			11.494538643859912	low	0.892516	0.107484	default	novel_kingdom_2741_of_default	novel_phylum_0_of_novel_kingdom_2741_of_default	novel_class_0_of_novel_phylum_0_of_novel_kingdom_2741_of_default	novel_order_0_of_novel_class_0_of_novel_phylum_0_of_novel_kingdom_2741_of_default	novel_family_0_of_novel_order_0_of_novel_class_0_of_novel_phylum_0_of_novel_kingdom_2741_of_default	novel_subfamily_0_of_novel_family_0_of_novel_order_0_of_novel_class_0_of_novel_phylum_0_of_novel_kingdom_2741_of_default	novel_genus_0_of_novel_subfamily_0_of_novel_family_0_of_novel_order_0_of_novel_class_0_of_novel_phylum_0_of_novel_kingdom_2741_of_default	2	2	21	2	8	0	4	0	31	0	0	0	22	8	0	7	0	5	14	1	0	251	0	0	0	0	0	54	0	0	17	0
vOTU_10098	6935		X			8.658672243387567	low	0.811878	0.188122	singleton								36	0	0	0	0	0	0	0	0	0	733	1265	0	4	0	0	0	0	77	0	4	0	0	0	0	0	0	0	0	0	16	0
vOTU_10099	6935		IPR013783			NA	NA	0	1	singleton								35	2	21	2	2	35	1	4	7	2	6	3	58	520	2	14	6	28	2	10	5	4	8	4	5	19	0	20	4	197	11	0
vOTU_101	122837	none	X	no	NaN	100.0	high	0.0125	0.9875	Duplodnaviria	Heunggongvirae	Uroviricota	Caudoviricetes	novel_order_31_of_Caudoviricetes	novel_family_7_of_novel_order_31_of_Caudoviricetes	novel_subfamily_0_of_novel_family_7_of_novel_order_31_of_Caudoviricetes	novel_genus_5_of_novel_subfamily_0_of_novel_family_7_of_novel_order_31_of_Caudoviricetes	7	0	0	0	0	0	812	0	0	1	0	2	0	0	12	0	0	5	21	0	61	2	0	2	0	6	115	370	2	0	2	0
vOTU_1010	52699	none	X	no	Unknown	100.0	high	0.175	0.825	Duplodnaviria	Heunggongvirae	Uroviricota	Caudoviricetes	novel_order_39_of_Caudoviricetes	novel_family_8_of_novel_order_39_of_Caudoviricetes	novel_subfamily_0_of_novel_family_8_of_novel_order_39_of_Caudoviricetes	novel_genus_0_of_novel_subfamily_0_of_novel_family_8_of_novel_order_39_of_Caudoviricetes	0	0	0	0	0	0	0	0	0	0	0	0	0	0	0	0	0	0	0	0	0	0	0	0	0	0	0	0	0	0	0	0
vOTU_10100	6933		X			5.254520476754941	low	0.1625	0.8375	Duplodnaviria	novel_kingdom_10_of_Duplodnaviria	novel_phylum_0_of_novel_kingdom_10_of_Duplodnaviria	novel_class_0_of_novel_phylum_0_of_novel_kingdom_10_of_Duplodnaviria	novel_order_0_of_novel_class_0_of_novel_phylum_0_of_novel_kingdom_10_of_Duplodnaviria	novel_family_16_of_novel_order_0_of_novel_class_0_of_novel_phylum_0_of_novel_kingdom_10_of_Duplodnaviria	novel_subfamily_1_of_novel_family_16_of_novel_order_0_of_novel_class_0_of_novel_phylum_0_of_novel_kingdom_10_of_Duplodnaviria	novel_genus_15_of_novel_subfamily_1_of_novel_family_16_of_novel_order_0_of_novel_class_0_of_novel_phylum_0_of_novel_kingdom_10_of_Duplodnaviria	4	7	2	0	61	0	2	0	0	0	91	50	0	8	0	0	2	28	6	2	2	5	0	6	0	0	15	142	3	21	4	0
vOTU_10101	6933		X			20.579981715624342	high	0.745264	0.254736	Duplodnaviria	novel_kingdom_83_of_Duplodnaviria	novel_phylum_0_of_novel_kingdom_83_of_Duplodnaviria	novel_class_0_of_novel_phylum_0_of_novel_kingdom_83_of_Duplodnaviria	novel_order_0_of_novel_class_0_of_novel_phylum_0_of_novel_kingdom_83_of_Duplodnaviria	novel_family_2_of_novel_order_0_of_novel_class_0_of_novel_phylum_0_of_novel_kingdom_83_of_Duplodnaviria	novel_subfamily_1_of_novel_family_2_of_novel_order_0_of_novel_class_0_of_novel_phylum_0_of_novel_kingdom_83_of_Duplodnaviria	novel_genus_0_of_novel_subfamily_1_of_novel_family_2_of_novel_order_0_of_novel_class_0_of_novel_phylum_0_of_novel_kingdom_83_of_Duplodnaviria	0	0	0	0	0	0	0	0	0	0	0	0	0	0	0	0	0	0	0	0	0	0	0	0	0	0	0	1	0	0	0	0
vOTU_10102	6933		X			16.851392737348696	high	0.929686	0.0703143	Duplodnaviria	novel_kingdom_96_of_Duplodnaviria	novel_phylum_0_of_novel_kingdom_96_of_Duplodnaviria	novel_class_0_of_novel_phylum_0_of_novel_kingdom_96_of_Duplodnaviria	novel_order_0_of_novel_class_0_of_novel_phylum_0_of_novel_kingdom_96_of_Duplodnaviria	novel_family_0_of_novel_order_0_of_novel_class_0_of_novel_phylum_0_of_novel_kingdom_96_of_Duplodnaviria	novel_subfamily_0_of_novel_family_0_of_novel_order_0_of_novel_class_0_of_novel_phylum_0_of_novel_kingdom_96_of_Duplodnaviria	novel_genus_0_of_novel_subfamily_0_of_novel_family_0_of_novel_order_0_of_novel_class_0_of_novel_phylum_0_of_novel_kingdom_96_of_Duplodnaviria	0	0	0	0	0	0	1	0	0	0	0	0	0	0	0	0	0	0	0	0	0	0	0	0	0	0	0	0	0	0	0	0
vOTU_10103	6932		X			19.662459225641754	high	0.811878	0.188122	Duplodnaviria	Heunggongvirae	Uroviricota	Caudoviricetes	novel_order_46_of_Caudoviricetes	novel_family_2_of_novel_order_46_of_Caudoviricetes	novel_subfamily_1_of_novel_family_2_of_novel_order_46_of_Caudoviricetes	novel_genus_0_of_novel_subfamily_1_of_novel_family_2_of_novel_order_46_of_Caudoviricetes	8	0	0	0	0	0	0	0	0	0	0	0	0	0	0	0	0	0	0	0	0	0	0	0	0	0	0	0	0	0	0	0
vOTU_10104	6932		X			10.401291414036452	low	0	1	default	novel_kingdom_1160_of_default	novel_phylum_0_of_novel_kingdom_1160_of_default	novel_class_0_of_novel_phylum_0_of_novel_kingdom_1160_of_default	novel_order_0_of_novel_class_0_of_novel_phylum_0_of_novel_kingdom_1160_of_default	novel_family_0_of_novel_order_0_of_novel_class_0_of_novel_phylum_0_of_novel_kingdom_1160_of_default	novel_subfamily_0_of_novel_family_0_of_novel_order_0_of_novel_class_0_of_novel_phylum_0_of_novel_kingdom_1160_of_default	novel_genus_0_of_novel_subfamily_0_of_novel_family_0_of_novel_order_0_of_novel_class_0_of_novel_phylum_0_of_novel_kingdom_1160_of_default	0	0	0	2	1535	0	0	0	0	0	0	0	0	0	0	0	0	0	0	0	0	0	0	0	0	0	0	0	0	0	0	0
vOTU_10105	6932		X			6.800699732690804	high	0.811878	0.188122	Duplodnaviria	Heunggongvirae	Uroviricota	Caudoviricetes	Crassvirales	Steigviridae	Asinivirinae	novel_genus_20_of_Asinivirinae	0	0	0	0	0	0	197	0	0	0	0	0	0	0	0	0	0	0	0	0	22	0	0	0	0	0	0	0	0	0	0	0
vOTU_10106	6930		X			15.308462448345528	high	0.811878	0.188122	Duplodnaviria	Heunggongvirae	Uroviricota	Caudoviricetes	novel_order_6_of_Caudoviricetes	novel_family_5_of_novel_order_6_of_Caudoviricetes	novel_subfamily_1_of_novel_family_5_of_novel_order_6_of_Caudoviricetes	novel_genus_10_of_novel_subfamily_1_of_novel_family_5_of_novel_order_6_of_Caudoviricetes	0	0	0	0	0	0	0	0	0	2	0	0	0	0	20	0	0	0	0	0	6	0	0	0	2	0	0	0	0	0	0	8
vOTU_10107	6930		X			4.94244996736901	low	0.898657	0.101343	Duplodnaviria	novel_kingdom_24_of_Duplodnaviria	novel_phylum_0_of_novel_kingdom_24_of_Duplodnaviria	novel_class_0_of_novel_phylum_0_of_novel_kingdom_24_of_Duplodnaviria	novel_order_0_of_novel_class_0_of_novel_phylum_0_of_novel_kingdom_24_of_Duplodnaviria	novel_family_2_of_novel_order_0_of_novel_class_0_of_novel_phylum_0_of_novel_kingdom_24_of_Duplodnaviria	novel_subfamily_0_of_novel_family_2_of_novel_order_0_of_novel_class_0_of_novel_phylum_0_of_novel_kingdom_24_of_Duplodnaviria	novel_genus_2_of_novel_subfamily_0_of_novel_family_2_of_novel_order_0_of_novel_class_0_of_novel_phylum_0_of_novel_kingdom_24_of_Duplodnaviria	138	147	2481	1631	783	193	1	42	1716	13	2430	1065	269	16	324	109	392	178	1589	7	33	98	18	53	2	2	6	1	44	6	50	0
vOTU_10108	6930		X			4.947278725710472	low	0.898657	0.101343	Duplodnaviria	novel_kingdom_24_of_Duplodnaviria	novel_phylum_0_of_novel_kingdom_24_of_Duplodnaviria	novel_class_0_of_novel_phylum_0_of_novel_kingdom_24_of_Duplodnaviria	novel_order_0_of_novel_class_0_of_novel_phylum_0_of_novel_kingdom_24_of_Duplodnaviria	novel_family_2_of_novel_order_0_of_novel_class_0_of_novel_phylum_0_of_novel_kingdom_24_of_Duplodnaviria	novel_subfamily_0_of_novel_family_2_of_novel_order_0_of_novel_class_0_of_novel_phylum_0_of_novel_kingdom_24_of_Duplodnaviria	novel_genus_2_of_novel_subfamily_0_of_novel_family_2_of_novel_order_0_of_novel_class_0_of_novel_phylum_0_of_novel_kingdom_24_of_Duplodnaviria	143	130	2350	1733	833	214	2	21	1754	18	2380	1023	257	18	333	110	343	141	1636	16	50	88	23	43	2	0	0	0	35	12	69	0
vOTU_10109	6929		X			52.6667650179468	low	0.811878	0.188122	default	novel_kingdom_1162_of_default	novel_phylum_0_of_novel_kingdom_1162_of_default	novel_class_0_of_novel_phylum_0_of_novel_kingdom_1162_of_default	novel_order_0_of_novel_class_0_of_novel_phylum_0_of_novel_kingdom_1162_of_default	novel_family_0_of_novel_order_0_of_novel_class_0_of_novel_phylum_0_of_novel_kingdom_1162_of_default	novel_subfamily_0_of_novel_family_0_of_novel_order_0_of_novel_class_0_of_novel_phylum_0_of_novel_kingdom_1162_of_default	novel_genus_2_of_novel_subfamily_0_of_novel_family_0_of_novel_order_0_of_novel_class_0_of_novel_phylum_0_of_novel_kingdom_1162_of_default	0	0	0	0	0	0	0	0	0	0	0	0	0	0	0	0	0	0	0	0	0	0	0	0	0	0	0	0	0	0	0	0
vOTU_1011	52693	none	X	no	Faecalibacterium	98.73783056817463	high	0	1	Duplodnaviria	Heunggongvirae	Uroviricota	Caudoviricetes	novel_order_31_of_Caudoviricetes	novel_family_15_of_novel_order_31_of_Caudoviricetes	novel_subfamily_3_of_novel_family_15_of_novel_order_31_of_Caudoviricetes	novel_genus_2_of_novel_subfamily_3_of_novel_family_15_of_novel_order_31_of_Caudoviricetes	8	0	3	0	67	11	8	4	8	4	0	2	28	26	0	0	292	281	0	4	14	10	5	2	7	85	66	351	0	0	0	0
vOTU_10110	6929		X			10.564996718887661	high	0.811878	0.188122	Duplodnaviria	Heunggongvirae	Uroviricota	Caudoviricetes	novel_order_29_of_Caudoviricetes	novel_family_3_of_novel_order_29_of_Caudoviricetes	novel_subfamily_0_of_novel_family_3_of_novel_order_29_of_Caudoviricetes	novel_genus_0_of_novel_subfamily_0_of_novel_family_3_of_novel_order_29_of_Caudoviricetes	0	0	0	0	0	0	2	0	0	0	0	0	0	0	0	4	0	3	0	0	0	0	0	0	0	0	0	4	0	0	0	0
vOTU_10111	6926		X			13.93048227544665	high	0.847632	0.152368	Duplodnaviria	Heunggongvirae	Uroviricota	Caudoviricetes	novel_order_6_of_Caudoviricetes	novel_family_0_of_novel_order_6_of_Caudoviricetes	novel_subfamily_0_of_novel_family_8_of_novel_order_13_of_Caudoviricetes	novel_genus_3_of_novel_subfamily_0_of_novel_family_8_of_novel_order_13_of_Caudoviricetes	0	1	4	2	0	0	0	0	0	0	2	2	7	0	0	0	0	0	0	18	0	0	0	0	0	0	0	0	0	20	0	0
vOTU_10112	6925		X			19.453294855308265	high	0.4625	0.5375	default	novel_kingdom_2752_of_default	novel_phylum_0_of_novel_kingdom_2752_of_default	novel_class_0_of_novel_phylum_0_of_novel_kingdom_2752_of_default	novel_order_0_of_novel_class_0_of_novel_phylum_0_of_novel_kingdom_2752_of_default	novel_family_0_of_novel_order_0_of_novel_class_0_of_novel_phylum_0_of_novel_kingdom_2752_of_default	novel_subfamily_0_of_novel_family_0_of_novel_order_0_of_novel_class_0_of_novel_phylum_0_of_novel_kingdom_2752_of_default	novel_genus_1_of_novel_subfamily_0_of_novel_family_0_of_novel_order_0_of_novel_class_0_of_novel_phylum_0_of_novel_kingdom_2752_of_default	0	0	0	0	0	0	0	2	0	0	0	0	0	0	0	0	0	0	0	0	0	0	0	3	0	0	0	0	478	0	0	0
vOTU_10113	6925		X			11.676971993890971	low	0.2	0.8	Duplodnaviria	novel_kingdom_231_of_Duplodnaviria	novel_phylum_0_of_novel_kingdom_231_of_Duplodnaviria	novel_class_0_of_novel_phylum_0_of_novel_kingdom_231_of_Duplodnaviria	novel_order_0_of_novel_class_0_of_novel_phylum_0_of_novel_kingdom_231_of_Duplodnaviria	novel_family_2_of_novel_order_0_of_novel_class_0_of_novel_phylum_0_of_novel_kingdom_231_of_Duplodnaviria	novel_subfamily_1_of_novel_family_2_of_novel_order_0_of_novel_class_0_of_novel_phylum_0_of_novel_kingdom_231_of_Duplodnaviria	novel_genus_8_of_novel_subfamily_1_of_novel_family_2_of_novel_order_0_of_novel_class_0_of_novel_phylum_0_of_novel_kingdom_231_of_Duplodnaviria	26	0	6	2	6	0	0	0	32	0	0	4	4	11	0	2	0	18	0	23	4	3	2	1	0	4	2	6	0	4	3	0
vOTU_10114	6925		X			8.62574542630617	medium	0.811878	0.188122	Duplodnaviria	Heunggongvirae	Uroviricota	Caudoviricetes	novel_order_10_of_Caudoviricetes	novel_family_14_of_novel_order_10_of_Caudoviricetes	novel_subfamily_0_of_novel_family_14_of_novel_order_10_of_Caudoviricetes	novel_genus_16_of_novel_subfamily_0_of_novel_family_14_of_novel_order_10_of_Caudoviricetes	6	0	0	0	1	0	0	0	0	2	0	0	0	0	0	0	0	0	0	0	0	0	0	0	2	0	0	0	0	0	0	0
vOTU_10115	6925		X			2.7287267655973944	low	0.811878	0.188122	singleton								0	0	0	0	0	0	0	0	0	0	0	0	0	0	0	0	0	0	0	0	10	0	0	0	0	0	0	0	0	0	0	0
vOTU_10116	6924		X			16.958645176266668	high	0.83756	0.16244	Duplodnaviria	Heunggongvirae	Uroviricota	Caudoviricetes	novel_order_38_of_Caudoviricetes	novel_family_27_of_novel_order_38_of_Caudoviricetes	novel_subfamily_1_of_novel_family_27_of_novel_order_38_of_Caudoviricetes	novel_genus_2_of_novel_subfamily_1_of_novel_family_27_of_novel_order_38_of_Caudoviricetes	0	0	0	0	0	0	33	0	0	0	0	0	0	0	0	0	0	0	0	17	0	0	0	0	0	0	0	0	0	0	0	0
vOTU_10117	6924		X			7.177219174770313	low	0.997299	0.00270138	default	novel_kingdom_1166_of_default	novel_phylum_0_of_novel_kingdom_1166_of_default	novel_class_0_of_novel_phylum_0_of_novel_kingdom_1166_of_default	novel_order_0_of_novel_class_0_of_novel_phylum_0_of_novel_kingdom_1166_of_default	novel_family_0_of_novel_order_0_of_novel_class_0_of_novel_phylum_0_of_novel_kingdom_1166_of_default	novel_subfamily_0_of_novel_family_0_of_novel_order_0_of_novel_class_0_of_novel_phylum_0_of_novel_kingdom_1166_of_default	novel_genus_2_of_novel_subfamily_0_of_novel_family_0_of_novel_order_0_of_novel_class_0_of_novel_phylum_0_of_novel_kingdom_1166_of_default	0	0	0	0	14	0	10	0	0	0	0	0	0	0	0	0	0	0	0	160	0	0	0	0	0	0	0	0	0	0	0	0
vOTU_10118	6923		X			6.165294490071732	low	0.811878	0.188122	Duplodnaviria	novel_kingdom_1684_of_Duplodnaviria	novel_phylum_0_of_novel_kingdom_1684_of_Duplodnaviria	novel_class_0_of_novel_phylum_0_of_novel_kingdom_1684_of_Duplodnaviria	novel_order_0_of_novel_class_0_of_novel_phylum_0_of_novel_kingdom_1684_of_Duplodnaviria	novel_family_0_of_novel_order_0_of_novel_class_0_of_novel_phylum_0_of_novel_kingdom_1684_of_Duplodnaviria	novel_subfamily_0_of_novel_family_0_of_novel_order_0_of_novel_class_0_of_novel_phylum_0_of_novel_kingdom_1684_of_Duplodnaviria	novel_genus_0_of_novel_subfamily_0_of_novel_family_0_of_novel_order_0_of_novel_class_0_of_novel_phylum_0_of_novel_kingdom_1684_of_Duplodnaviria	52	0	0	0	0	2	1	0	8	141	0	0	3	4	0	360	132	41	0	13	14	13	0	0	0	0	9	14	0	22	0	2
vOTU_10119	6923		X			12.985208945926376	low	1	0	Duplodnaviria	Heunggongvirae	Uroviricota	Caudoviricetes	novel_order_78_of_Caudoviricetes	novel_family_12_of_novel_order_78_of_Caudoviricetes	novel_subfamily_0_of_novel_family_12_of_novel_order_78_of_Caudoviricetes	novel_genus_1_of_novel_subfamily_0_of_novel_family_12_of_novel_order_78_of_Caudoviricetes	0	0	0	0	0	0	0	0	0	0	0	0	0	0	0	0	0	0	0	0	12	0	0	0	0	0	0	0	0	0	0	452
vOTU_1012	52626		X			81.4707684458224	high	0.15	0.85	Duplodnaviria	Heunggongvirae	Uroviricota	Caudoviricetes	novel_order_54_of_Caudoviricetes	novel_family_8_of_novel_order_54_of_Caudoviricetes	novel_subfamily_2_of_novel_family_8_of_novel_order_54_of_Caudoviricetes	novel_genus_0_of_novel_subfamily_2_of_novel_family_8_of_novel_order_54_of_Caudoviricetes	0	0	0	0	39	0	4	0	5	0	0	2	5	12	0	0	0	1	0	54	227	2	0	0	4	0	0	0	0	0	4	13
vOTU_10120	6923		X			NA	NA	0.811878	0.188122	default	novel_kingdom_2761_of_default	novel_phylum_0_of_novel_kingdom_2761_of_default	novel_class_0_of_novel_phylum_0_of_novel_kingdom_2761_of_default	novel_order_0_of_novel_class_0_of_novel_phylum_0_of_novel_kingdom_2761_of_default	novel_family_2_of_novel_order_0_of_novel_class_0_of_novel_phylum_0_of_novel_kingdom_2761_of_default	novel_subfamily_0_of_novel_family_2_of_novel_order_0_of_novel_class_0_of_novel_phylum_0_of_novel_kingdom_2761_of_default	novel_genus_0_of_novel_subfamily_0_of_novel_family_2_of_novel_order_0_of_novel_class_0_of_novel_phylum_0_of_novel_kingdom_2761_of_default	0	0	0	0	0	0	4	0	0	0	0	1	10	0	0	87	0	0	0	6	0	0	0	0	0	0	0	0	0	0	2	0
vOTU_10121	6923		X			14.973853857227844	low	0.811878	0.188122	default	novel_kingdom_2768_of_default	novel_phylum_0_of_novel_kingdom_2768_of_default	novel_class_0_of_novel_phylum_0_of_novel_kingdom_2768_of_default	novel_order_0_of_novel_class_0_of_novel_phylum_0_of_novel_kingdom_2768_of_default	novel_family_0_of_novel_order_0_of_novel_class_0_of_novel_phylum_0_of_novel_kingdom_2768_of_default	novel_subfamily_0_of_novel_family_0_of_novel_order_0_of_novel_class_0_of_novel_phylum_0_of_novel_kingdom_2768_of_default	novel_genus_1_of_novel_subfamily_0_of_novel_family_0_of_novel_order_0_of_novel_class_0_of_novel_phylum_0_of_novel_kingdom_2768_of_default	1809	37	231	54	61	10	1	16	465	46	1	10	1230	14	4	18	36	33	3	22	13	124	33	8	20	103	45	15	0	3	6	15
vOTU_10122	6922		X			10.013206716815818	high	0.825	0.175	Duplodnaviria	Heunggongvirae	Uroviricota	Caudoviricetes	novel_order_54_of_Caudoviricetes	novel_family_9_of_novel_order_54_of_Caudoviricetes	novel_subfamily_2_of_novel_family_9_of_novel_order_54_of_Caudoviricetes	novel_genus_0_of_novel_subfamily_2_of_novel_family_9_of_novel_order_54_of_Caudoviricetes	0	0	0	0	0	0	0	0	0	0	0	0	0	0	0	0	0	0	0	0	0	0	0	0	0	0	32	86	0	0	0	0
vOTU_10123	6922		X			16.43936210803647	medium	0.59311	0.40689	Duplodnaviria	novel_kingdom_1686_of_Duplodnaviria	novel_phylum_0_of_novel_kingdom_1686_of_Duplodnaviria	novel_class_0_of_novel_phylum_0_of_novel_kingdom_1686_of_Duplodnaviria	novel_order_0_of_novel_class_0_of_novel_phylum_0_of_novel_kingdom_1686_of_Duplodnaviria	novel_family_0_of_novel_order_0_of_novel_class_0_of_novel_phylum_0_of_novel_kingdom_1686_of_Duplodnaviria	novel_subfamily_0_of_novel_family_0_of_novel_order_0_of_novel_class_0_of_novel_phylum_0_of_novel_kingdom_1686_of_Duplodnaviria	novel_genus_0_of_novel_subfamily_0_of_novel_family_0_of_novel_order_0_of_novel_class_0_of_novel_phylum_0_of_novel_kingdom_1686_of_Duplodnaviria	0	0	0	0	0	630	2	812	0	0	0	0	1	0	1	517	0	0	0	2	0	0	556	0	0	0	0	0	0	0	0	0
vOTU_10124	6921		X			11.268676020999917	low	0.1625	0.8375	Duplodnaviria	novel_kingdom_13_of_Duplodnaviria	novel_phylum_0_of_novel_kingdom_13_of_Duplodnaviria	novel_class_0_of_novel_phylum_0_of_novel_kingdom_13_of_Duplodnaviria	novel_order_0_of_novel_class_0_of_novel_phylum_0_of_novel_kingdom_13_of_Duplodnaviria	novel_family_2_of_novel_order_0_of_novel_class_0_of_novel_phylum_0_of_novel_kingdom_13_of_Duplodnaviria	novel_subfamily_0_of_novel_family_2_of_novel_order_0_of_novel_class_0_of_novel_phylum_0_of_novel_kingdom_13_of_Duplodnaviria	novel_genus_3_of_novel_subfamily_0_of_novel_family_2_of_novel_order_0_of_novel_class_0_of_novel_phylum_0_of_novel_kingdom_13_of_Duplodnaviria	86	4	23	4	73	12	190	2	12	0	0	1	65	5	2	26	2	2	0	111	28	22	12	1	0	15	16	133	0	83	3	0
vOTU_10125	6921		X			10.69088269509586	low	0	1	default	novel_kingdom_1178_of_default	novel_phylum_0_of_novel_kingdom_1178_of_default	novel_class_0_of_novel_phylum_0_of_novel_kingdom_1178_of_default	novel_order_0_of_novel_class_0_of_novel_phylum_0_of_novel_kingdom_1178_of_default	novel_family_0_of_novel_order_0_of_novel_class_0_of_novel_phylum_0_of_novel_kingdom_1178_of_default	novel_subfamily_0_of_novel_family_0_of_novel_order_0_of_novel_class_0_of_novel_phylum_0_of_novel_kingdom_1178_of_default	novel_genus_0_of_novel_subfamily_0_of_novel_family_0_of_novel_order_0_of_novel_class_0_of_novel_phylum_0_of_novel_kingdom_1178_of_default	14	0	0	0	4	4	0	0	4	2	0	0	0	7	0	4	0	0	0	0	0	1	0	0	0	0	0	0	1	3	1	0
vOTU_10126	6920		X			11.707910143057019	high	0	1	Duplodnaviria	novel_kingdom_170_of_Duplodnaviria	novel_phylum_0_of_novel_kingdom_170_of_Duplodnaviria	novel_class_0_of_novel_phylum_0_of_novel_kingdom_170_of_Duplodnaviria	novel_order_0_of_novel_class_0_of_novel_phylum_0_of_novel_kingdom_170_of_Duplodnaviria	novel_family_1_of_novel_order_0_of_novel_class_0_of_novel_phylum_0_of_novel_kingdom_170_of_Duplodnaviria	novel_subfamily_0_of_novel_family_1_of_novel_order_0_of_novel_class_0_of_novel_phylum_0_of_novel_kingdom_170_of_Duplodnaviria	novel_genus_4_of_novel_subfamily_0_of_novel_family_1_of_novel_order_0_of_novel_class_0_of_novel_phylum_0_of_novel_kingdom_170_of_Duplodnaviria	25	0	0	0	0	0	0	0	1	4	0	0	8	0	0	2	0	0	0	0	0	0	0	0	0	0	0	0	0	0	1	2
vOTU_10127	6920		X			6.702743794571831	high	0.811878	0.188122	Duplodnaviria	Heunggongvirae	Uroviricota	Caudoviricetes	Crassvirales	novel_family_14_of_Crassvirales	novel_subfamily_0_of_novel_family_14_of_Crassvirales	novel_genus_0_of_novel_subfamily_0_of_novel_family_14_of_Crassvirales	0	0	0	6	0	0	4175	0	0	0	0	0	0	0	0	3	0	0	0	1	148	0	0	0	0	0	2	0	0	0	0	0
vOTU_10128	6920		X			6.254204728674753	medium	0.811878	0.188122	singleton								0	0	0	0	0	0	0	0	0	0	0	0	0	0	0	0	0	0	0	0	0	0	0	16	0	0	0	0	0	2	0	0
vOTU_10129	6920		X			17.524200912031663	low	0	1	default	novel_kingdom_1182_of_default	novel_phylum_0_of_novel_kingdom_1182_of_default	novel_class_0_of_novel_phylum_0_of_novel_kingdom_1182_of_default	novel_order_0_of_novel_class_0_of_novel_phylum_0_of_novel_kingdom_1182_of_default	novel_family_0_of_novel_order_0_of_novel_class_0_of_novel_phylum_0_of_novel_kingdom_1182_of_default	novel_subfamily_2_of_novel_family_0_of_novel_order_0_of_novel_class_0_of_novel_phylum_0_of_novel_kingdom_1182_of_default	novel_genus_0_of_novel_subfamily_2_of_novel_family_0_of_novel_order_0_of_novel_class_0_of_novel_phylum_0_of_novel_kingdom_1182_of_default	0	0	0	0	0	0	0	0	8	0	0	0	0	0	0	0	0	0	0	2	0	0	0	0	0	0	0	6	0	3	0	0
vOTU_1013	52612	none	X	no	Unknown	100.0	high	0	1	Duplodnaviria	Heunggongvirae	Uroviricota	Caudoviricetes	novel_order_38_of_Caudoviricetes	novel_family_26_of_novel_order_38_of_Caudoviricetes	novel_subfamily_0_of_novel_family_26_of_novel_order_38_of_Caudoviricetes	novel_genus_0_of_novel_subfamily_0_of_novel_family_26_of_novel_order_38_of_Caudoviricetes	0	0	0	2	0	0	15	2	1	0	0	0	24	0	0	0	1	0	2	2	0	0	0	0	0	0	0	4	0	0	0	2
vOTU_10130	6919		X			NA	NA	0.5125	0.4875	Duplodnaviria	novel_kingdom_55_of_Duplodnaviria	novel_phylum_0_of_novel_kingdom_55_of_Duplodnaviria	novel_class_0_of_novel_phylum_0_of_novel_kingdom_55_of_Duplodnaviria	novel_order_0_of_novel_class_0_of_novel_phylum_0_of_novel_kingdom_55_of_Duplodnaviria	novel_family_0_of_novel_order_0_of_novel_class_0_of_novel_phylum_0_of_novel_kingdom_55_of_Duplodnaviria	novel_subfamily_1_of_novel_family_0_of_novel_order_0_of_novel_class_0_of_novel_phylum_0_of_novel_kingdom_55_of_Duplodnaviria	novel_genus_0_of_novel_subfamily_1_of_novel_family_0_of_novel_order_0_of_novel_class_0_of_novel_phylum_0_of_novel_kingdom_55_of_Duplodnaviria	244	0	36	13	8	16	2	0	89	12	15	7	16	42	0	278	17	35	8	13	24	34	0	88	0	10	13	29	2	22	124	8
vOTU_10131	6918		X			8.577953692587496	high	0	1	singleton								0	0	0	0	0	0	0	0	0	0	0	0	0	0	0	0	0	0	0	0	0	0	0	0	2	0	0	0	0	0	25	0
vOTU_10132	6918	none	X	no	Prevotella	100.0	high	0.833867	0.166133	default	novel_kingdom_1187_of_default	novel_phylum_0_of_novel_kingdom_1187_of_default	novel_class_0_of_novel_phylum_0_of_novel_kingdom_1187_of_default	novel_order_0_of_novel_class_0_of_novel_phylum_0_of_novel_kingdom_1187_of_default	novel_family_0_of_novel_order_0_of_novel_class_0_of_novel_phylum_0_of_novel_kingdom_1187_of_default	novel_subfamily_1_of_novel_family_0_of_novel_order_0_of_novel_class_0_of_novel_phylum_0_of_novel_kingdom_1187_of_default	novel_genus_0_of_novel_subfamily_1_of_novel_family_0_of_novel_order_0_of_novel_class_0_of_novel_phylum_0_of_novel_kingdom_1187_of_default	16	0	1	0	0	17	0	36	0	0	0	0	0	0	0	0	0	7	0	0	0	0	81	0	0	0	0	0	0	0	0	10
vOTU_10133	6918		X			12.44097082118975	low	0.325	0.675	Duplodnaviria	novel_kingdom_60_of_Duplodnaviria	novel_phylum_0_of_novel_kingdom_60_of_Duplodnaviria	novel_class_0_of_novel_phylum_0_of_novel_kingdom_60_of_Duplodnaviria	novel_order_0_of_novel_class_0_of_novel_phylum_0_of_novel_kingdom_60_of_Duplodnaviria	novel_family_1_of_novel_order_0_of_novel_class_0_of_novel_phylum_0_of_novel_kingdom_60_of_Duplodnaviria	novel_subfamily_0_of_novel_family_1_of_novel_order_0_of_novel_class_0_of_novel_phylum_0_of_novel_kingdom_60_of_Duplodnaviria	novel_genus_2_of_novel_subfamily_0_of_novel_family_1_of_novel_order_0_of_novel_class_0_of_novel_phylum_0_of_novel_kingdom_60_of_Duplodnaviria	6	0	0	0	0	240	0	21	0	0	0	0	12	0	0	0	15	0	1012	0	0	0	8	0	0	0	0	0	0	0	8	0
vOTU_10134	6918		IPR013783			7.172722253748159	low	0.7125	0.2875	Duplodnaviria	Heunggongvirae	Uroviricota	Caudoviricetes	novel_order_4_of_Caudoviricetes	novel_family_6_of_novel_order_4_of_Caudoviricetes	novel_subfamily_0_of_novel_family_6_of_novel_order_4_of_Caudoviricetes	novel_genus_3_of_novel_subfamily_0_of_novel_family_6_of_novel_order_4_of_Caudoviricetes	19	0	48	2	7	1	2	14	9	2	0	6	21	148	0	6	12	16	4	8	4	0	2	2	0	0	8	65	0	312	5	0
vOTU_10135	6918		X			12.569097853951188	low	0	1	Duplodnaviria	novel_kingdom_69_of_Duplodnaviria	novel_phylum_0_of_novel_kingdom_69_of_Duplodnaviria	novel_class_0_of_novel_phylum_0_of_novel_kingdom_69_of_Duplodnaviria	novel_order_0_of_novel_class_0_of_novel_phylum_0_of_novel_kingdom_69_of_Duplodnaviria	novel_family_7_of_novel_order_0_of_novel_class_0_of_novel_phylum_0_of_novel_kingdom_69_of_Duplodnaviria	novel_subfamily_0_of_novel_family_7_of_novel_order_0_of_novel_class_0_of_novel_phylum_0_of_novel_kingdom_69_of_Duplodnaviria	novel_genus_5_of_novel_subfamily_0_of_novel_family_7_of_novel_order_0_of_novel_class_0_of_novel_phylum_0_of_novel_kingdom_69_of_Duplodnaviria	8	2	6	0	8	43	0	7	5	0	0	0	120	2	0	0	8	2	32	5	0	0	12	3	4	22	4	10	0	10	2	0
vOTU_10136	6917		X			7.502716384729743	low	1	0	Duplodnaviria	novel_kingdom_10_of_Duplodnaviria	novel_phylum_0_of_novel_kingdom_10_of_Duplodnaviria	novel_class_0_of_novel_phylum_0_of_novel_kingdom_10_of_Duplodnaviria	novel_order_0_of_novel_class_0_of_novel_phylum_0_of_novel_kingdom_10_of_Duplodnaviria	novel_family_13_of_novel_order_0_of_novel_class_0_of_novel_phylum_0_of_novel_kingdom_10_of_Duplodnaviria	novel_subfamily_1_of_novel_family_13_of_novel_order_0_of_novel_class_0_of_novel_phylum_0_of_novel_kingdom_10_of_Duplodnaviria	novel_genus_5_of_novel_subfamily_1_of_novel_family_13_of_novel_order_0_of_novel_class_0_of_novel_phylum_0_of_novel_kingdom_10_of_Duplodnaviria	4	2	15	0	24	68	12	54	7	0	0	0	9	6	0	12	0	11	5	8	0	6	17	1	0	11	2	17	23	390	4	2
vOTU_10137	6917		X			12.200155213771694	high	0.867414	0.132586	Duplodnaviria	novel_kingdom_1704_of_Duplodnaviria	novel_phylum_0_of_novel_kingdom_1704_of_Duplodnaviria	novel_class_0_of_novel_phylum_0_of_novel_kingdom_1704_of_Duplodnaviria	novel_order_0_of_novel_class_0_of_novel_phylum_0_of_novel_kingdom_1704_of_Duplodnaviria	novel_family_0_of_novel_order_0_of_novel_class_0_of_novel_phylum_0_of_novel_kingdom_1704_of_Duplodnaviria	novel_subfamily_0_of_novel_family_0_of_novel_order_0_of_novel_class_0_of_novel_phylum_0_of_novel_kingdom_1704_of_Duplodnaviria	novel_genus_0_of_novel_subfamily_0_of_novel_family_0_of_novel_order_0_of_novel_class_0_of_novel_phylum_0_of_novel_kingdom_1704_of_Duplodnaviria	0	0	0	0	0	0	0	0	0	0	0	0	0	0	0	0	0	0	0	4	0	0	0	0	0	0	0	0	0	0	0	0
vOTU_10138	6917		X			4.706242558258207	low	0.880695	0.119305	default	novel_kingdom_1197_of_default	novel_phylum_0_of_novel_kingdom_1197_of_default	novel_class_0_of_novel_phylum_0_of_novel_kingdom_1197_of_default	novel_order_0_of_novel_class_0_of_novel_phylum_0_of_novel_kingdom_1197_of_default	novel_family_0_of_novel_order_0_of_novel_class_0_of_novel_phylum_0_of_novel_kingdom_1197_of_default	novel_subfamily_0_of_novel_family_0_of_novel_order_0_of_novel_class_0_of_novel_phylum_0_of_novel_kingdom_1197_of_default	novel_genus_0_of_novel_subfamily_0_of_novel_family_0_of_novel_order_0_of_novel_class_0_of_novel_phylum_0_of_novel_kingdom_1197_of_default	8	0	0	0	0	8	2	0	16	0	0	0	0	0	0	6	7	11	0	38	12	44	0	0	0	0	4	8	0	0	5	0
vOTU_10139	6916		X			3.9615983869489506	low	0.9625	0.0375	Duplodnaviria	novel_kingdom_231_of_Duplodnaviria	novel_phylum_0_of_novel_kingdom_231_of_Duplodnaviria	novel_class_0_of_novel_phylum_0_of_novel_kingdom_231_of_Duplodnaviria	novel_order_0_of_novel_class_0_of_novel_phylum_0_of_novel_kingdom_231_of_Duplodnaviria	novel_family_2_of_novel_order_0_of_novel_class_0_of_novel_phylum_0_of_novel_kingdom_231_of_Duplodnaviria	novel_subfamily_0_of_novel_family_2_of_novel_order_0_of_novel_class_0_of_novel_phylum_0_of_novel_kingdom_231_of_Duplodnaviria	novel_genus_0_of_novel_subfamily_0_of_novel_family_2_of_novel_order_0_of_novel_class_0_of_novel_phylum_0_of_novel_kingdom_231_of_Duplodnaviria	27	6	137	7	29	43	12	24	11	0	0	2	194	0	0	12	66	75	7	6	94	78	18	1	1	17	33	85	0	619	36	3
vOTU_1014	52604	none	X	no	Faecalibacterium	98.62609526693977	high	0.0625	0.9375	Duplodnaviria	Heunggongvirae	Uroviricota	Caudoviricetes	novel_order_31_of_Caudoviricetes	novel_family_15_of_novel_order_31_of_Caudoviricetes	novel_subfamily_3_of_novel_family_15_of_novel_order_31_of_Caudoviricetes	novel_genus_2_of_novel_subfamily_3_of_novel_family_15_of_novel_order_31_of_Caudoviricetes	4	0	0	0	73	48	7	105	0	2	0	2	8	2	0	0	120	202	0	0	21	0	19	4	15	100	38	445	0	0	2	0
vOTU_10140	6916		X			5.295803617325469	low	0.811878	0.188122	Duplodnaviria	novel_kingdom_63_of_Duplodnaviria	novel_phylum_0_of_novel_kingdom_63_of_Duplodnaviria	novel_class_0_of_novel_phylum_0_of_novel_kingdom_63_of_Duplodnaviria	novel_order_0_of_novel_class_0_of_novel_phylum_0_of_novel_kingdom_63_of_Duplodnaviria	novel_family_7_of_novel_order_0_of_novel_class_0_of_novel_phylum_0_of_novel_kingdom_63_of_Duplodnaviria	novel_subfamily_0_of_novel_family_7_of_novel_order_0_of_novel_class_0_of_novel_phylum_0_of_novel_kingdom_63_of_Duplodnaviria	novel_genus_3_of_novel_subfamily_0_of_novel_family_7_of_novel_order_0_of_novel_class_0_of_novel_phylum_0_of_novel_kingdom_63_of_Duplodnaviria	0	0	0	0	0	43	0	11	0	0	0	0	0	0	0	0	30	0	0	10	52	4	0	7	2	0	8	22	0	0	26	4
vOTU_10141	6916		X			5.131533607540421	low	0.964111	0.0358893	Duplodnaviria	novel_kingdom_231_of_Duplodnaviria	novel_phylum_0_of_novel_kingdom_231_of_Duplodnaviria	novel_class_0_of_novel_phylum_0_of_novel_kingdom_231_of_Duplodnaviria	novel_order_0_of_novel_class_0_of_novel_phylum_0_of_novel_kingdom_231_of_Duplodnaviria	novel_family_2_of_novel_order_0_of_novel_class_0_of_novel_phylum_0_of_novel_kingdom_231_of_Duplodnaviria	novel_subfamily_1_of_novel_family_2_of_novel_order_0_of_novel_class_0_of_novel_phylum_0_of_novel_kingdom_231_of_Duplodnaviria	novel_genus_7_of_novel_subfamily_1_of_novel_family_2_of_novel_order_0_of_novel_class_0_of_novel_phylum_0_of_novel_kingdom_231_of_Duplodnaviria	33	4	81	5	81	36	16	26	26	2	0	9	165	164	14	37	2	22	2	104	734	94	14	67	0	14	49	262	0	133	18	36
vOTU_10142	6915		X			9.318945257890062	low	0.973583	0.026417	default	novel_kingdom_1205_of_default	novel_phylum_0_of_novel_kingdom_1205_of_default	novel_class_0_of_novel_phylum_0_of_novel_kingdom_1205_of_default	novel_order_0_of_novel_class_0_of_novel_phylum_0_of_novel_kingdom_1205_of_default	novel_family_0_of_novel_order_0_of_novel_class_0_of_novel_phylum_0_of_novel_kingdom_1205_of_default	novel_subfamily_0_of_novel_family_0_of_novel_order_0_of_novel_class_0_of_novel_phylum_0_of_novel_kingdom_1205_of_default	novel_genus_0_of_novel_subfamily_0_of_novel_family_0_of_novel_order_0_of_novel_class_0_of_novel_phylum_0_of_novel_kingdom_1205_of_default	0	0	0	0	0	0	0	0	0	0	0	0	0	0	2	2	0	0	0	0	0	0	0	0	0	0	0	0	0	0	8	0
vOTU_10143	6915		IPR013783			NA	NA	0.836317	0.163683	singleton								152	5	688	65	184	13	1	0	51	1312	92	242	344	8	53	33	37	34	619	35	37	2	0	0	1	10	152	166	1144	162	30	5
vOTU_10144	6915		X			15.05017800137092	low	0	1	Duplodnaviria	novel_kingdom_228_of_Duplodnaviria	novel_phylum_0_of_novel_kingdom_228_of_Duplodnaviria	novel_class_0_of_novel_phylum_0_of_novel_kingdom_228_of_Duplodnaviria	novel_order_0_of_novel_class_0_of_novel_phylum_0_of_novel_kingdom_228_of_Duplodnaviria	novel_family_3_of_novel_order_0_of_novel_class_0_of_novel_phylum_0_of_novel_kingdom_228_of_Duplodnaviria	novel_subfamily_0_of_novel_family_3_of_novel_order_0_of_novel_class_0_of_novel_phylum_0_of_novel_kingdom_228_of_Duplodnaviria	novel_genus_3_of_novel_subfamily_0_of_novel_family_3_of_novel_order_0_of_novel_class_0_of_novel_phylum_0_of_novel_kingdom_228_of_Duplodnaviria	2	1	2	1	5	0	6	0	11	0	0	0	21	7	0	0	12	20	3	7	4	105	0	225	0	8	60	202	0	99	5	0
vOTU_10145	6913		X			3.43424971469725	low	0.953221	0.0467792	default	novel_kingdom_2786_of_default	novel_phylum_0_of_novel_kingdom_2786_of_default	novel_class_0_of_novel_phylum_0_of_novel_kingdom_2786_of_default	novel_order_0_of_novel_class_0_of_novel_phylum_0_of_novel_kingdom_2786_of_default	novel_family_0_of_novel_order_0_of_novel_class_0_of_novel_phylum_0_of_novel_kingdom_2786_of_default	novel_subfamily_0_of_novel_family_0_of_novel_order_0_of_novel_class_0_of_novel_phylum_0_of_novel_kingdom_2786_of_default	novel_genus_4_of_novel_subfamily_0_of_novel_family_0_of_novel_order_0_of_novel_class_0_of_novel_phylum_0_of_novel_kingdom_2786_of_default	46	0	0	0	0	0	9	0	19	0	2	0	0	0	3	0	28	8	0	64	112	0	2	0	0	1	1	1	0	309	67	25
vOTU_10146	6912		X			10.77254299033432	high	0.840334	0.159666	Duplodnaviria	Heunggongvirae	Uroviricota	Caudoviricetes	novel_order_7_of_Caudoviricetes	novel_family_5_of_novel_order_7_of_Caudoviricetes	novel_subfamily_0_of_novel_family_5_of_novel_order_7_of_Caudoviricetes	novel_genus_0_of_novel_subfamily_0_of_novel_family_5_of_novel_order_7_of_Caudoviricetes	0	14	37	20	5	0	0	0	0	0	0	0	0	0	10	0	0	0	0	2	1	0	0	0	2	129	348	252	0	2	4	2
vOTU_10147	6912		X			18.866688503111693	high	0.960022	0.039978	Duplodnaviria	Heunggongvirae	Uroviricota	Caudoviricetes	novel_order_102_of_Caudoviricetes	novel_family_2_of_novel_order_102_of_Caudoviricetes	novel_subfamily_0_of_novel_family_2_of_novel_order_102_of_Caudoviricetes	novel_genus_5_of_novel_subfamily_0_of_novel_family_2_of_novel_order_102_of_Caudoviricetes	0	0	0	0	0	0	0	0	24	0	0	0	0	18	0	0	0	0	0	0	13	0	0	0	0	4	10	47	0	384	0	10
vOTU_10148	6912		X			16.20567301968114	low	0.88487	0.11513	default	novel_kingdom_2790_of_default	novel_phylum_0_of_novel_kingdom_2790_of_default	novel_class_0_of_novel_phylum_0_of_novel_kingdom_2790_of_default	novel_order_0_of_novel_class_0_of_novel_phylum_0_of_novel_kingdom_2790_of_default	novel_family_0_of_novel_order_0_of_novel_class_0_of_novel_phylum_0_of_novel_kingdom_2790_of_default	novel_subfamily_0_of_novel_family_0_of_novel_order_0_of_novel_class_0_of_novel_phylum_0_of_novel_kingdom_2790_of_default	novel_genus_0_of_novel_subfamily_0_of_novel_family_0_of_novel_order_0_of_novel_class_0_of_novel_phylum_0_of_novel_kingdom_2790_of_default	0	0	0	0	2	0	0	0	0	0	0	0	0	0	0	0	0	0	0	1	0	0	0	0	0	0	0	0	0	0	0	0
vOTU_10149	6911		X			14.089061707409897	low	0.375	0.625	singleton								0	0	0	0	0	0	0	0	0	0	0	0	0	0	0	0	0	0	0	0	1	0	0	0	0	0	0	0	0	0	0	0
vOTU_1015	52599		X			60.728528621044795	high	0.8125	0.1875	Duplodnaviria	novel_kingdom_152_of_Duplodnaviria	novel_phylum_0_of_novel_kingdom_152_of_Duplodnaviria	novel_class_0_of_novel_phylum_0_of_novel_kingdom_152_of_Duplodnaviria	novel_order_0_of_novel_class_0_of_novel_phylum_0_of_novel_kingdom_152_of_Duplodnaviria	novel_family_1_of_novel_order_0_of_novel_class_0_of_novel_phylum_0_of_novel_kingdom_152_of_Duplodnaviria	novel_subfamily_1_of_novel_family_1_of_novel_order_0_of_novel_class_0_of_novel_phylum_0_of_novel_kingdom_152_of_Duplodnaviria	novel_genus_9_of_novel_subfamily_1_of_novel_family_1_of_novel_order_0_of_novel_class_0_of_novel_phylum_0_of_novel_kingdom_152_of_Duplodnaviria	2	4	0	0	0	21	5	18	3	0	1880	322	4	6	0	0	1066	120	20	2070	110	0	45	0	38	483	0	3	0	66	2818	3371
vOTU_10150	6911		X			10.41425457709587	high	0	1	Duplodnaviria	novel_kingdom_45_of_Duplodnaviria	novel_phylum_0_of_novel_kingdom_45_of_Duplodnaviria	novel_class_0_of_novel_phylum_0_of_novel_kingdom_45_of_Duplodnaviria	novel_order_0_of_novel_class_0_of_novel_phylum_0_of_novel_kingdom_45_of_Duplodnaviria	novel_family_10_of_novel_order_0_of_novel_class_0_of_novel_phylum_0_of_novel_kingdom_45_of_Duplodnaviria	novel_subfamily_0_of_novel_family_10_of_novel_order_0_of_novel_class_0_of_novel_phylum_0_of_novel_kingdom_45_of_Duplodnaviria	novel_genus_8_of_novel_subfamily_0_of_novel_family_10_of_novel_order_0_of_novel_class_0_of_novel_phylum_0_of_novel_kingdom_45_of_Duplodnaviria	7	28	534	498	86	2	0	0	6	14	0	0	7	0	0	0	3	0	13	0	6	2	0	0	0	0	2	12	0	4	1	0
vOTU_10151	6909		X			NA	NA	0.811878	0.188122	default	novel_kingdom_2797_of_default	novel_phylum_0_of_novel_kingdom_2797_of_default	novel_class_0_of_novel_phylum_0_of_novel_kingdom_2797_of_default	novel_order_0_of_novel_class_0_of_novel_phylum_0_of_novel_kingdom_2797_of_default	novel_family_1_of_novel_order_0_of_novel_class_0_of_novel_phylum_0_of_novel_kingdom_2797_of_default	novel_subfamily_0_of_novel_family_1_of_novel_order_0_of_novel_class_0_of_novel_phylum_0_of_novel_kingdom_2797_of_default	novel_genus_0_of_novel_subfamily_0_of_novel_family_1_of_novel_order_0_of_novel_class_0_of_novel_phylum_0_of_novel_kingdom_2797_of_default	1	0	4	0	474	3	0	0	41	0	687	104	15	0	14	0	0	0	498	2	17	0	0	16	0	0	0	0	0	7	0	0
vOTU_10152	6908		X			13.029092691917354	low	0.811878	0.188122	Duplodnaviria	novel_kingdom_1717_of_Duplodnaviria	novel_phylum_0_of_novel_kingdom_1717_of_Duplodnaviria	novel_class_0_of_novel_phylum_0_of_novel_kingdom_1717_of_Duplodnaviria	novel_order_0_of_novel_class_0_of_novel_phylum_0_of_novel_kingdom_1717_of_Duplodnaviria	novel_family_0_of_novel_order_0_of_novel_class_0_of_novel_phylum_0_of_novel_kingdom_1717_of_Duplodnaviria	novel_subfamily_0_of_novel_family_0_of_novel_order_0_of_novel_class_0_of_novel_phylum_0_of_novel_kingdom_1717_of_Duplodnaviria	novel_genus_0_of_novel_subfamily_0_of_novel_family_0_of_novel_order_0_of_novel_class_0_of_novel_phylum_0_of_novel_kingdom_1717_of_Duplodnaviria	0	0	0	0	0	44	0	0	0	0	0	0	0	0	0	0	0	2	0	0	2	0	0	0	0	0	1	3	0	0	341	2
vOTU_10153	6908		X			9.804242281708602	medium	0.815608	0.184392	Duplodnaviria	novel_kingdom_99_of_Duplodnaviria	novel_phylum_0_of_novel_kingdom_99_of_Duplodnaviria	novel_class_0_of_novel_phylum_0_of_novel_kingdom_99_of_Duplodnaviria	novel_order_0_of_novel_class_0_of_novel_phylum_0_of_novel_kingdom_99_of_Duplodnaviria	novel_family_6_of_novel_order_0_of_novel_class_0_of_novel_phylum_0_of_novel_kingdom_99_of_Duplodnaviria	novel_subfamily_0_of_novel_family_6_of_novel_order_0_of_novel_class_0_of_novel_phylum_0_of_novel_kingdom_99_of_Duplodnaviria	novel_genus_10_of_novel_subfamily_0_of_novel_family_6_of_novel_order_0_of_novel_class_0_of_novel_phylum_0_of_novel_kingdom_99_of_Duplodnaviria	0	0	0	0	0	0	0	0	2	0	0	0	153	0	0	2	0	11	0	0	4	34	0	0	2	67	2	40	0	0	2	0
vOTU_10154	6907		X			16.74427015124459	medium	0.0125	0.9875	Duplodnaviria	novel_kingdom_8_of_Duplodnaviria	novel_phylum_0_of_novel_kingdom_8_of_Duplodnaviria	novel_class_0_of_novel_phylum_0_of_novel_kingdom_8_of_Duplodnaviria	novel_order_0_of_novel_class_0_of_novel_phylum_0_of_novel_kingdom_8_of_Duplodnaviria	novel_family_8_of_novel_order_0_of_novel_class_0_of_novel_phylum_0_of_novel_kingdom_8_of_Duplodnaviria	novel_subfamily_0_of_novel_family_8_of_novel_order_0_of_novel_class_0_of_novel_phylum_0_of_novel_kingdom_8_of_Duplodnaviria	novel_genus_1_of_novel_subfamily_0_of_novel_family_8_of_novel_order_0_of_novel_class_0_of_novel_phylum_0_of_novel_kingdom_8_of_Duplodnaviria	12	0	5	0	6	2	5	2	4	1	2	7	15	34	0	2	2	12	0	19	14	3	1	4	1	8	516	3150	0	43	0	0
vOTU_10155	6907		X			5.156506076767029	low	0.897064	0.102936	singleton								0	0	0	0	0	0	12	0	0	0	0	0	0	0	0	0	0	0	0	18	0	0	0	0	0	0	0	0	0	0	0	0
vOTU_10156	6907		X			16.434672948342733	high	0.75789	0.24211	Duplodnaviria	novel_kingdom_1720_of_Duplodnaviria	novel_phylum_0_of_novel_kingdom_1720_of_Duplodnaviria	novel_class_0_of_novel_phylum_0_of_novel_kingdom_1720_of_Duplodnaviria	novel_order_0_of_novel_class_0_of_novel_phylum_0_of_novel_kingdom_1720_of_Duplodnaviria	novel_family_0_of_novel_order_0_of_novel_class_0_of_novel_phylum_0_of_novel_kingdom_1720_of_Duplodnaviria	novel_subfamily_0_of_novel_family_0_of_novel_order_0_of_novel_class_0_of_novel_phylum_0_of_novel_kingdom_1720_of_Duplodnaviria	novel_genus_2_of_novel_subfamily_0_of_novel_family_0_of_novel_order_0_of_novel_class_0_of_novel_phylum_0_of_novel_kingdom_1720_of_Duplodnaviria	0	2	0	0	6	0	40	0	0	0	0	0	0	0	0	0	0	0	0	789	0	0	0	0	0	0	0	0	1	0	0	0
vOTU_10157	6906		X			11.85667320127571	low	0.1375	0.8625	Duplodnaviria	novel_kingdom_10_of_Duplodnaviria	novel_phylum_0_of_novel_kingdom_10_of_Duplodnaviria	novel_class_0_of_novel_phylum_0_of_novel_kingdom_10_of_Duplodnaviria	novel_order_0_of_novel_class_0_of_novel_phylum_0_of_novel_kingdom_10_of_Duplodnaviria	novel_family_15_of_novel_order_0_of_novel_class_0_of_novel_phylum_0_of_novel_kingdom_10_of_Duplodnaviria	novel_subfamily_0_of_novel_family_15_of_novel_order_0_of_novel_class_0_of_novel_phylum_0_of_novel_kingdom_10_of_Duplodnaviria	novel_genus_21_of_novel_subfamily_0_of_novel_family_15_of_novel_order_0_of_novel_class_0_of_novel_phylum_0_of_novel_kingdom_10_of_Duplodnaviria	30	1	96	12	13	27	2	18	48	0	8	13	30	2	0	16	25	10	3	25	8	30	58	1	2	14	98	642	0	18	59	0
vOTU_10158	6906		X			12.928419996281205	low	0.811878	0.188122	Duplodnaviria	novel_kingdom_228_of_Duplodnaviria	novel_phylum_0_of_novel_kingdom_228_of_Duplodnaviria	novel_class_0_of_novel_phylum_0_of_novel_kingdom_228_of_Duplodnaviria	novel_order_0_of_novel_class_0_of_novel_phylum_0_of_novel_kingdom_228_of_Duplodnaviria	novel_family_3_of_novel_order_0_of_novel_class_0_of_novel_phylum_0_of_novel_kingdom_228_of_Duplodnaviria	novel_subfamily_0_of_novel_family_3_of_novel_order_0_of_novel_class_0_of_novel_phylum_0_of_novel_kingdom_228_of_Duplodnaviria	novel_genus_4_of_novel_subfamily_0_of_novel_family_3_of_novel_order_0_of_novel_class_0_of_novel_phylum_0_of_novel_kingdom_228_of_Duplodnaviria	8	2	16	2	13	1	5	0	2	0	0	0	191	4	0	0	30	15	0	2	7	31	0	0	2	67	10	63	0	10	0	0
vOTU_10159	6906		X			9.401874595698743	low	0.811878	0.188122	Duplodnaviria	novel_kingdom_13_of_Duplodnaviria	novel_phylum_0_of_novel_kingdom_13_of_Duplodnaviria	novel_class_0_of_novel_phylum_0_of_novel_kingdom_13_of_Duplodnaviria	novel_order_0_of_novel_class_0_of_novel_phylum_0_of_novel_kingdom_13_of_Duplodnaviria	novel_family_13_of_novel_order_0_of_novel_class_0_of_novel_phylum_0_of_novel_kingdom_13_of_Duplodnaviria	novel_subfamily_2_of_novel_family_13_of_novel_order_0_of_novel_class_0_of_novel_phylum_0_of_novel_kingdom_13_of_Duplodnaviria	novel_genus_0_of_novel_subfamily_2_of_novel_family_13_of_novel_order_0_of_novel_class_0_of_novel_phylum_0_of_novel_kingdom_13_of_Duplodnaviria	12	2	21	0	4	2	2	6	9	2	0	3	18	618	0	3	0	0	0	11	0	10	0	0	0	0	5	4	0	80	6	0
vOTU_1016	52562		X			83.09352089605146	high	0.999137	0.000863171	Duplodnaviria	novel_kingdom_48_of_Duplodnaviria	novel_phylum_0_of_novel_kingdom_48_of_Duplodnaviria	novel_class_0_of_novel_phylum_0_of_novel_kingdom_48_of_Duplodnaviria	novel_order_0_of_novel_class_0_of_novel_phylum_0_of_novel_kingdom_48_of_Duplodnaviria	novel_family_4_of_novel_order_0_of_novel_class_0_of_novel_phylum_0_of_novel_kingdom_48_of_Duplodnaviria	novel_subfamily_0_of_novel_family_4_of_novel_order_0_of_novel_class_0_of_novel_phylum_0_of_novel_kingdom_48_of_Duplodnaviria	novel_genus_0_of_novel_subfamily_0_of_novel_family_4_of_novel_order_0_of_novel_class_0_of_novel_phylum_0_of_novel_kingdom_48_of_Duplodnaviria	0	115	416	575	0	557	0	40	0	0	0	0	0	5	2	0	0	0	0	0	4	0	7	0	0	0	0	0	0	1	0	0
vOTU_10160	6905		X			NA	NA	0.811878	0.188122	singleton								0	0	0	0	0	0	2	0	0	0	0	0	0	0	0	0	0	0	0	0	2	0	0	0	0	0	197	74	0	0	0	0
vOTU_10161	6905		X			3.9657527085873854	medium	0.940941	0.0590589	default	novel_kingdom_2808_of_default	novel_phylum_0_of_novel_kingdom_2808_of_default	novel_class_0_of_novel_phylum_0_of_novel_kingdom_2808_of_default	novel_order_0_of_novel_class_0_of_novel_phylum_0_of_novel_kingdom_2808_of_default	novel_family_0_of_novel_order_0_of_novel_class_0_of_novel_phylum_0_of_novel_kingdom_2808_of_default	novel_subfamily_0_of_novel_family_0_of_novel_order_0_of_novel_class_0_of_novel_phylum_0_of_novel_kingdom_2808_of_default	novel_genus_0_of_novel_subfamily_0_of_novel_family_0_of_novel_order_0_of_novel_class_0_of_novel_phylum_0_of_novel_kingdom_2808_of_default	0	4	60	4	29	11	0	3	40	0	0	0	154	66	3	14	2	87	5	0	0	764	0	0	2	4	2	37	0	53	44	0
vOTU_10162	6903		X			9.980605395007455	high	0.8875	0.1125	Duplodnaviria	novel_kingdom_46_of_Duplodnaviria	novel_phylum_0_of_novel_kingdom_46_of_Duplodnaviria	novel_class_0_of_novel_phylum_0_of_novel_kingdom_46_of_Duplodnaviria	novel_order_0_of_novel_class_0_of_novel_phylum_0_of_novel_kingdom_46_of_Duplodnaviria	novel_family_23_of_novel_order_0_of_novel_class_0_of_novel_phylum_0_of_novel_kingdom_46_of_Duplodnaviria	novel_subfamily_0_of_novel_family_23_of_novel_order_0_of_novel_class_0_of_novel_phylum_0_of_novel_kingdom_46_of_Duplodnaviria	novel_genus_1_of_novel_subfamily_0_of_novel_family_23_of_novel_order_0_of_novel_class_0_of_novel_phylum_0_of_novel_kingdom_46_of_Duplodnaviria	98	0	3	3	0	1	0	0	0	0	0	0	2	0	0	0	0	0	0	0	1	0	1	2	0	0	0	0	0	1	0	2
vOTU_10163	6903		X			16.30527210884354	low	0.677808	0.322192	Duplodnaviria	novel_kingdom_69_of_Duplodnaviria	novel_phylum_0_of_novel_kingdom_69_of_Duplodnaviria	novel_class_0_of_novel_phylum_0_of_novel_kingdom_69_of_Duplodnaviria	novel_order_0_of_novel_class_0_of_novel_phylum_0_of_novel_kingdom_69_of_Duplodnaviria	novel_family_1_of_novel_order_0_of_novel_class_0_of_novel_phylum_0_of_novel_kingdom_69_of_Duplodnaviria	novel_subfamily_0_of_novel_family_1_of_novel_order_0_of_novel_class_0_of_novel_phylum_0_of_novel_kingdom_69_of_Duplodnaviria	novel_genus_14_of_novel_subfamily_0_of_novel_family_1_of_novel_order_0_of_novel_class_0_of_novel_phylum_0_of_novel_kingdom_69_of_Duplodnaviria	20	0	0	0	70	10	0	2	6	0	8	5	3	0	0	0	7	3	2	12	0	0	0	10	0	23	6	7	0	39	0	0
vOTU_10164	6902		X			NA	NA	0.811878	0.188122	default	novel_kingdom_2812_of_default	novel_phylum_0_of_novel_kingdom_2812_of_default	novel_class_0_of_novel_phylum_0_of_novel_kingdom_2812_of_default	novel_order_0_of_novel_class_0_of_novel_phylum_0_of_novel_kingdom_2812_of_default	novel_family_0_of_novel_order_0_of_novel_class_0_of_novel_phylum_0_of_novel_kingdom_2812_of_default	novel_subfamily_0_of_novel_family_0_of_novel_order_0_of_novel_class_0_of_novel_phylum_0_of_novel_kingdom_2812_of_default	novel_genus_3_of_novel_subfamily_0_of_novel_family_0_of_novel_order_0_of_novel_class_0_of_novel_phylum_0_of_novel_kingdom_2812_of_default	0	0	0	0	0	0	0	0	0	0	0	0	0	0	1	0	0	0	0	55	0	0	0	0	0	0	0	0	0	0	0	0
vOTU_10165	6902		X			20.032799898209504	high	0.780197	0.219803	Duplodnaviria	novel_kingdom_108_of_Duplodnaviria	novel_phylum_0_of_novel_kingdom_108_of_Duplodnaviria	novel_class_0_of_novel_phylum_0_of_novel_kingdom_108_of_Duplodnaviria	novel_order_0_of_novel_class_0_of_novel_phylum_0_of_novel_kingdom_108_of_Duplodnaviria	novel_family_6_of_novel_order_0_of_novel_class_0_of_novel_phylum_0_of_novel_kingdom_108_of_Duplodnaviria	novel_subfamily_0_of_novel_family_6_of_novel_order_0_of_novel_class_0_of_novel_phylum_0_of_novel_kingdom_108_of_Duplodnaviria	novel_genus_5_of_novel_subfamily_0_of_novel_family_6_of_novel_order_0_of_novel_class_0_of_novel_phylum_0_of_novel_kingdom_108_of_Duplodnaviria	1	0	0	0	0	0	2	0	0	0	0	0	0	5	2	0	0	0	0	4	0	0	0	2	1	0	0	0	0	0	0	2
vOTU_10166	6902		X			6.270209084640628	medium	0.85056	0.14944	singleton								0	0	0	0	0	18	0	6	0	0	0	2	0	0	0	0	6	2	0	0	44	0	3	0	0	0	0	0	0	0	0	0
vOTU_10167	6902		X			13.41716942726968	high	0	1	Duplodnaviria	novel_kingdom_46_of_Duplodnaviria	novel_phylum_0_of_novel_kingdom_46_of_Duplodnaviria	novel_class_0_of_novel_phylum_0_of_novel_kingdom_46_of_Duplodnaviria	novel_order_0_of_novel_class_0_of_novel_phylum_0_of_novel_kingdom_46_of_Duplodnaviria	novel_family_15_of_novel_order_0_of_novel_class_0_of_novel_phylum_0_of_novel_kingdom_46_of_Duplodnaviria	novel_subfamily_0_of_novel_family_12_of_novel_order_0_of_novel_class_0_of_novel_phylum_0_of_novel_kingdom_46_of_Duplodnaviria	novel_genus_2_of_novel_subfamily_0_of_novel_family_12_of_novel_order_0_of_novel_class_0_of_novel_phylum_0_of_novel_kingdom_46_of_Duplodnaviria	0	0	0	0	0	0	0	0	0	0	0	0	0	0	0	0	0	0	0	0	5	0	0	0	0	0	0	4	0	0	0	16
vOTU_10168	6902		X			3.9535789570158557	low	0.916879	0.0831206	singleton								0	0	55	22	0	0	0	0	0	2	0	0	23	6	0	0	0	0	6	8	0	0	0	0	0	2	176	484	0	0	2	0
vOTU_10169	6900		X			10.874998502784665	low	0.917071	0.0829286	default	novel_kingdom_2761_of_default	novel_phylum_0_of_novel_kingdom_2761_of_default	novel_class_0_of_novel_phylum_0_of_novel_kingdom_2761_of_default	novel_order_0_of_novel_class_0_of_novel_phylum_0_of_novel_kingdom_2761_of_default	novel_family_2_of_novel_order_0_of_novel_class_0_of_novel_phylum_0_of_novel_kingdom_2761_of_default	novel_subfamily_0_of_novel_family_2_of_novel_order_0_of_novel_class_0_of_novel_phylum_0_of_novel_kingdom_2761_of_default	novel_genus_4_of_novel_subfamily_0_of_novel_family_2_of_novel_order_0_of_novel_class_0_of_novel_phylum_0_of_novel_kingdom_2761_of_default	8	0	2	0	0	0	8	0	0	0	0	0	12	0	0	147	0	0	0	0	0	0	0	0	2	2	2	3	0	0	1	0
vOTU_1017	52544	none	X	no	Bifidobacterium	95.97537952593271	high	0.95	0.05	Duplodnaviria	Heunggongvirae	Uroviricota	Caudoviricetes	novel_order_56_of_Caudoviricetes	novel_family_10_of_novel_order_56_of_Caudoviricetes	novel_subfamily_6_of_novel_family_10_of_novel_order_56_of_Caudoviricetes	novel_genus_1_of_novel_subfamily_6_of_novel_family_10_of_novel_order_56_of_Caudoviricetes	356	0	7	0	3	0	0	0	0	0	0	11	2883	0	40	0	0	2	4	0	0	0	0	0	0	0	0	0	0	0	1	0
vOTU_10170	6900		X			7.26464487894074	high	0.811878	0.188122	default	novel_kingdom_1221_of_default	novel_phylum_0_of_novel_kingdom_1221_of_default	novel_class_0_of_novel_phylum_0_of_novel_kingdom_1221_of_default	novel_order_0_of_novel_class_0_of_novel_phylum_0_of_novel_kingdom_1221_of_default	novel_family_0_of_novel_order_0_of_novel_class_0_of_novel_phylum_0_of_novel_kingdom_1221_of_default	novel_subfamily_0_of_novel_family_0_of_novel_order_0_of_novel_class_0_of_novel_phylum_0_of_novel_kingdom_1221_of_default	novel_genus_0_of_novel_subfamily_0_of_novel_family_0_of_novel_order_0_of_novel_class_0_of_novel_phylum_0_of_novel_kingdom_1221_of_default	0	0	0	0	0	0	0	0	0	0	0	0	0	0	0	51	0	0	0	0	0	0	0	0	0	0	0	0	0	0	0	0
vOTU_10171	6900		X			2.7053370375926136	low	0.861946	0.138054	Duplodnaviria	novel_kingdom_12_of_Duplodnaviria	novel_phylum_0_of_novel_kingdom_12_of_Duplodnaviria	novel_class_0_of_novel_phylum_0_of_novel_kingdom_12_of_Duplodnaviria	novel_order_0_of_novel_class_0_of_novel_phylum_0_of_novel_kingdom_12_of_Duplodnaviria	novel_family_2_of_novel_order_0_of_novel_class_0_of_novel_phylum_0_of_novel_kingdom_12_of_Duplodnaviria	novel_subfamily_3_of_novel_family_2_of_novel_order_0_of_novel_class_0_of_novel_phylum_0_of_novel_kingdom_12_of_Duplodnaviria	novel_genus_4_of_novel_subfamily_3_of_novel_family_2_of_novel_order_0_of_novel_class_0_of_novel_phylum_0_of_novel_kingdom_12_of_Duplodnaviria	21	4	9	0	17	4	4	4	7	0	21	15	5	4	0	5	4	55	0	10	11	16	3	3	39	45	8	33	0	15	10	4
vOTU_10172	6898		X			16.566917316622654	low	0.811878	0.188122	singleton								44	0	2	0	0	0	3	5	3	0	0	0	146	0	0	100	10	6	0	4	56	0	0	0	0	54	31	336	0	0	74	0
vOTU_10173	6896		X			20.553039079176894	high	0.860022	0.139978	Duplodnaviria	novel_kingdom_99_of_Duplodnaviria	novel_phylum_0_of_novel_kingdom_99_of_Duplodnaviria	novel_class_0_of_novel_phylum_0_of_novel_kingdom_99_of_Duplodnaviria	novel_order_0_of_novel_class_0_of_novel_phylum_0_of_novel_kingdom_99_of_Duplodnaviria	novel_family_5_of_novel_order_0_of_novel_class_0_of_novel_phylum_0_of_novel_kingdom_99_of_Duplodnaviria	novel_subfamily_0_of_novel_family_5_of_novel_order_0_of_novel_class_0_of_novel_phylum_0_of_novel_kingdom_99_of_Duplodnaviria	novel_genus_0_of_novel_subfamily_0_of_novel_family_5_of_novel_order_0_of_novel_class_0_of_novel_phylum_0_of_novel_kingdom_99_of_Duplodnaviria	0	0	0	0	0	0	0	0	0	0	0	0	0	0	0	0	0	0	0	0	0	0	0	0	0	0	0	0	0	0	0	0
vOTU_10174	6895		X			12.186231681560518	medium	0.998716	0.00128438	Duplodnaviria	novel_kingdom_82_of_Duplodnaviria	novel_phylum_0_of_novel_kingdom_82_of_Duplodnaviria	novel_class_0_of_novel_phylum_0_of_novel_kingdom_82_of_Duplodnaviria	novel_order_0_of_novel_class_0_of_novel_phylum_0_of_novel_kingdom_82_of_Duplodnaviria	novel_family_3_of_novel_order_0_of_novel_class_0_of_novel_phylum_0_of_novel_kingdom_82_of_Duplodnaviria	novel_subfamily_0_of_novel_family_3_of_novel_order_0_of_novel_class_0_of_novel_phylum_0_of_novel_kingdom_82_of_Duplodnaviria	novel_genus_6_of_novel_subfamily_0_of_novel_family_3_of_novel_order_0_of_novel_class_0_of_novel_phylum_0_of_novel_kingdom_82_of_Duplodnaviria	4	0	5	0	6	5	0	0	9	0	2	0	12	0	0	4	2	0	0	2	7	17	0	5	0	2	18	61	0	17	4	0
vOTU_10175	6894		X			15.79416968966076	high	0.811878	0.188122	Duplodnaviria	novel_kingdom_99_of_Duplodnaviria	novel_phylum_0_of_novel_kingdom_99_of_Duplodnaviria	novel_class_0_of_novel_phylum_0_of_novel_kingdom_99_of_Duplodnaviria	novel_order_0_of_novel_class_0_of_novel_phylum_0_of_novel_kingdom_99_of_Duplodnaviria	novel_family_6_of_novel_order_0_of_novel_class_0_of_novel_phylum_0_of_novel_kingdom_99_of_Duplodnaviria	novel_subfamily_0_of_novel_family_6_of_novel_order_0_of_novel_class_0_of_novel_phylum_0_of_novel_kingdom_99_of_Duplodnaviria	novel_genus_10_of_novel_subfamily_0_of_novel_family_6_of_novel_order_0_of_novel_class_0_of_novel_phylum_0_of_novel_kingdom_99_of_Duplodnaviria	24	0	53	3	31	29	5	17	57	2	2	0	117	22	0	4	62	102	8	49	121	182	16	13	14	111	22	96	0	906	4	4
vOTU_10176	6893		X			18.4086875934311	low	0.916879	0.0831206	default	novel_kingdom_1224_of_default	novel_phylum_0_of_novel_kingdom_1224_of_default	novel_class_0_of_novel_phylum_0_of_novel_kingdom_1224_of_default	novel_order_0_of_novel_class_0_of_novel_phylum_0_of_novel_kingdom_1224_of_default	novel_family_0_of_novel_order_0_of_novel_class_0_of_novel_phylum_0_of_novel_kingdom_1224_of_default	novel_subfamily_0_of_novel_family_0_of_novel_order_0_of_novel_class_0_of_novel_phylum_0_of_novel_kingdom_1224_of_default	novel_genus_0_of_novel_subfamily_0_of_novel_family_0_of_novel_order_0_of_novel_class_0_of_novel_phylum_0_of_novel_kingdom_1224_of_default	0	0	0	0	0	0	4	0	0	0	0	0	0	0	0	0	0	0	0	0	0	0	0	0	0	0	0	0	0	0	0	0
vOTU_10177	6893		X			16.938976523572457	low	0.879146	0.120854	singleton								1	0	0	0	0	0	0	0	0	0	0	0	0	0	0	0	0	1	0	0	1	0	0	0	0	0	0	0	0	0	0	0
vOTU_10178	6892		X			12.607009585132072	low	0.890561	0.109439	singleton								2	0	0	0	0	2	0	0	0	4	0	0	0	32	0	0	0	0	0	0	24	0	0	0	2	0	0	0	0	0	22	42
vOTU_10179	6892		X			11.435819084167345	high	0.811878	0.188122	Duplodnaviria	Heunggongvirae	Uroviricota	Caudoviricetes	novel_order_56_of_Caudoviricetes	novel_family_6_of_novel_order_56_of_Caudoviricetes	novel_subfamily_1_of_novel_family_6_of_novel_order_56_of_Caudoviricetes	novel_genus_6_of_novel_subfamily_1_of_novel_family_6_of_novel_order_56_of_Caudoviricetes	0	1	21	2	0	0	0	0	0	0	0	0	0	0	0	2	0	0	0	0	2	0	0	0	0	0	0	0	0	0	0	0
vOTU_1018	52534	none	X	no	NaN	100.0	high	0.9	0.1	Duplodnaviria	novel_kingdom_103_of_Duplodnaviria	novel_phylum_0_of_novel_kingdom_103_of_Duplodnaviria	novel_class_0_of_novel_phylum_0_of_novel_kingdom_103_of_Duplodnaviria	novel_order_0_of_novel_class_0_of_novel_phylum_0_of_novel_kingdom_103_of_Duplodnaviria	novel_family_5_of_novel_order_0_of_novel_class_0_of_novel_phylum_0_of_novel_kingdom_103_of_Duplodnaviria	novel_subfamily_5_of_novel_family_5_of_novel_order_0_of_novel_class_0_of_novel_phylum_0_of_novel_kingdom_103_of_Duplodnaviria	novel_genus_0_of_novel_subfamily_5_of_novel_family_5_of_novel_order_0_of_novel_class_0_of_novel_phylum_0_of_novel_kingdom_103_of_Duplodnaviria	0	0	0	0	0	0	0	0	0	0	0	0	0	0	20	0	0	0	0	0	4	0	0	0	0	0	0	0	0	0	0	0
vOTU_10180	6891		X			14.367580346881553	low	0.0125	0.9875	Duplodnaviria	novel_kingdom_20_of_Duplodnaviria	novel_phylum_0_of_novel_kingdom_20_of_Duplodnaviria	novel_class_0_of_novel_phylum_0_of_novel_kingdom_20_of_Duplodnaviria	novel_order_0_of_novel_class_0_of_novel_phylum_0_of_novel_kingdom_20_of_Duplodnaviria	novel_family_8_of_novel_order_0_of_novel_class_0_of_novel_phylum_0_of_novel_kingdom_20_of_Duplodnaviria	novel_subfamily_0_of_novel_family_8_of_novel_order_0_of_novel_class_0_of_novel_phylum_0_of_novel_kingdom_20_of_Duplodnaviria	novel_genus_4_of_novel_subfamily_0_of_novel_family_8_of_novel_order_0_of_novel_class_0_of_novel_phylum_0_of_novel_kingdom_20_of_Duplodnaviria	14	0	4	0	5	14	3	0	2	2	0	0	22	6	0	0	0	3	2	4	2	0	0	0	0	3	0	21	0	0	17	0
vOTU_10181	6890		X			11.051048396778828	medium	0.304576	0.695424	Duplodnaviria	Heunggongvirae	Uroviricota	Caudoviricetes	novel_order_64_of_Caudoviricetes	novel_family_1_of_novel_order_64_of_Caudoviricetes	novel_subfamily_0_of_novel_family_1_of_novel_order_64_of_Caudoviricetes	novel_genus_0_of_novel_subfamily_0_of_novel_family_1_of_novel_order_64_of_Caudoviricetes	0	0	0	0	0	0	0	0	0	0	0	0	0	0	0	0	0	0	0	0	0	0	0	0	0	0	0	0	0	0	0	0
vOTU_10182	6890		X			19.473410705099614	high	0.811878	0.188122	Duplodnaviria	Heunggongvirae	Uroviricota	Caudoviricetes	novel_order_46_of_Caudoviricetes	novel_family_2_of_novel_order_46_of_Caudoviricetes	novel_subfamily_2_of_novel_family_2_of_novel_order_46_of_Caudoviricetes	novel_genus_0_of_novel_subfamily_2_of_novel_family_2_of_novel_order_46_of_Caudoviricetes	0	0	16	2	0	0	0	0	0	0	0	0	0	4	0	0	0	0	0	0	0	0	0	0	0	0	0	0	0	50	0	0
vOTU_10183	6890	none	X	no	Odoribacter	100.0	high	0.811878	0.188122	Monodnaviria	novel_kingdom_6_of_Monodnaviria	novel_phylum_0_of_novel_kingdom_6_of_Monodnaviria	novel_class_0_of_novel_phylum_0_of_novel_kingdom_6_of_Monodnaviria	novel_order_0_of_novel_class_0_of_novel_phylum_0_of_novel_kingdom_6_of_Monodnaviria	novel_family_0_of_novel_order_0_of_novel_class_0_of_novel_phylum_0_of_novel_kingdom_6_of_Monodnaviria	novel_subfamily_3_of_novel_family_0_of_novel_order_0_of_novel_class_0_of_novel_phylum_0_of_novel_kingdom_6_of_Monodnaviria	novel_genus_1_of_novel_subfamily_3_of_novel_family_0_of_novel_order_0_of_novel_class_0_of_novel_phylum_0_of_novel_kingdom_6_of_Monodnaviria	1	0	0	0	0	0	0	0	0	0	0	0	0	0	0	0	0	5	0	0	2	0	0	0	0	0	0	2	0	0	0	0
vOTU_10184	6890		X			NA	NA	0.811878	0.188122	singleton								24	1	73	0	54	2	7	0	0	2	0	0	5	6	0	0	0	12	0	26	0	10	0	2	2	11	17	110	0	103	27	0
vOTU_10185	6889		X			5.518978848704692	high	0.880031	0.119969	Duplodnaviria	novel_kingdom_127_of_Duplodnaviria	novel_phylum_0_of_novel_kingdom_127_of_Duplodnaviria	novel_class_0_of_novel_phylum_0_of_novel_kingdom_127_of_Duplodnaviria	novel_order_0_of_novel_class_0_of_novel_phylum_0_of_novel_kingdom_127_of_Duplodnaviria	novel_family_1_of_novel_order_0_of_novel_class_0_of_novel_phylum_0_of_novel_kingdom_127_of_Duplodnaviria	novel_subfamily_1_of_novel_family_1_of_novel_order_0_of_novel_class_0_of_novel_phylum_0_of_novel_kingdom_127_of_Duplodnaviria	novel_genus_2_of_novel_subfamily_1_of_novel_family_1_of_novel_order_0_of_novel_class_0_of_novel_phylum_0_of_novel_kingdom_127_of_Duplodnaviria	0	0	0	2	0	0	24	0	0	0	0	0	0	0	0	0	0	0	0	0	10	2	0	0	0	0	1	0	0	0	0	0
vOTU_10186	6887		IPR013783			12.350040347888461	medium	0.9625	0.0375	Duplodnaviria	novel_kingdom_10_of_Duplodnaviria	novel_phylum_0_of_novel_kingdom_10_of_Duplodnaviria	novel_class_0_of_novel_phylum_0_of_novel_kingdom_10_of_Duplodnaviria	novel_order_0_of_novel_class_0_of_novel_phylum_0_of_novel_kingdom_10_of_Duplodnaviria	novel_family_17_of_novel_order_0_of_novel_class_0_of_novel_phylum_0_of_novel_kingdom_10_of_Duplodnaviria	novel_subfamily_1_of_novel_family_16_of_novel_order_0_of_novel_class_0_of_novel_phylum_0_of_novel_kingdom_10_of_Duplodnaviria	novel_genus_1_of_novel_subfamily_1_of_novel_family_16_of_novel_order_0_of_novel_class_0_of_novel_phylum_0_of_novel_kingdom_10_of_Duplodnaviria	2	0	4	2	0	0	337	0	4	0	0	0	0	0	0	6	0	0	0	6	15	0	0	0	14	8	21	29	0	2	0	0
vOTU_10187	6887		X			NA	NA	0.811878	0.188122	default	novel_kingdom_2849_of_default	novel_phylum_0_of_novel_kingdom_2849_of_default	novel_class_0_of_novel_phylum_0_of_novel_kingdom_2849_of_default	novel_order_0_of_novel_class_0_of_novel_phylum_0_of_novel_kingdom_2849_of_default	novel_family_0_of_novel_order_0_of_novel_class_0_of_novel_phylum_0_of_novel_kingdom_2849_of_default	novel_subfamily_0_of_novel_family_0_of_novel_order_0_of_novel_class_0_of_novel_phylum_0_of_novel_kingdom_2849_of_default	novel_genus_0_of_novel_subfamily_0_of_novel_family_0_of_novel_order_0_of_novel_class_0_of_novel_phylum_0_of_novel_kingdom_2849_of_default	12	2	3	0	7	2	0	0	2	0	0	0	27	0	0	23	2	17	0	0	4	0	0	2	0	5	7	6	0	0	0	0
vOTU_10188	6887		X			4.333145271342069	high	0.811878	0.188122	singleton								0	1	3	0	0	0	1	0	0	0	26	10	0	1	0	0	0	0	2	0	0	0	0	0	0	0	0	0	0	0	0	0
vOTU_10189	6886		X			7.196595507772162	low	0.811878	0.188122	Duplodnaviria	Heunggongvirae	Uroviricota	Caudoviricetes	novel_order_2_of_Caudoviricetes	novel_family_17_of_novel_order_2_of_Caudoviricetes	novel_subfamily_0_of_novel_family_17_of_novel_order_2_of_Caudoviricetes	novel_genus_0_of_novel_subfamily_0_of_novel_family_17_of_novel_order_2_of_Caudoviricetes	4	0	14	0	9	0	1	0	0	0	0	0	48	0	0	2	1	4	3	5	25	3	0	0	0	8	0	3	0	77	0	0
vOTU_1019	52534	none	X	no	NaN	100.0	high	0.9	0.1	Duplodnaviria	novel_kingdom_103_of_Duplodnaviria	novel_phylum_0_of_novel_kingdom_103_of_Duplodnaviria	novel_class_0_of_novel_phylum_0_of_novel_kingdom_103_of_Duplodnaviria	novel_order_0_of_novel_class_0_of_novel_phylum_0_of_novel_kingdom_103_of_Duplodnaviria	novel_family_5_of_novel_order_0_of_novel_class_0_of_novel_phylum_0_of_novel_kingdom_103_of_Duplodnaviria	novel_subfamily_0_of_novel_family_5_of_novel_order_0_of_novel_class_0_of_novel_phylum_0_of_novel_kingdom_103_of_Duplodnaviria	novel_genus_0_of_novel_subfamily_0_of_novel_family_5_of_novel_order_0_of_novel_class_0_of_novel_phylum_0_of_novel_kingdom_103_of_Duplodnaviria	0	0	1	0	0	0	0	0	0	0	0	0	0	0	19	0	0	0	0	0	0	0	0	0	0	0	0	0	0	0	0	0
vOTU_10190	6883		X			11.25482372947871	high	0.768982	0.231018	Duplodnaviria	Heunggongvirae	Uroviricota	Caudoviricetes	novel_order_13_of_Caudoviricetes	novel_family_11_of_novel_order_13_of_Caudoviricetes	novel_subfamily_0_of_novel_family_11_of_novel_order_13_of_Caudoviricetes	novel_genus_6_of_novel_subfamily_0_of_novel_family_11_of_novel_order_13_of_Caudoviricetes	208	0	0	0	6	0	0	0	0	707	1	0	11	0	4	0	17	5	0	2	0	0	0	0	0	0	2	4	0	44	0	0
vOTU_10191	6883		X			11.192893379477042	low	0	1	default	novel_kingdom_2859_of_default	novel_phylum_0_of_novel_kingdom_2859_of_default	novel_class_0_of_novel_phylum_0_of_novel_kingdom_2859_of_default	novel_order_0_of_novel_class_0_of_novel_phylum_0_of_novel_kingdom_2859_of_default	novel_family_0_of_novel_order_0_of_novel_class_0_of_novel_phylum_0_of_novel_kingdom_2859_of_default	novel_subfamily_0_of_novel_family_0_of_novel_order_0_of_novel_class_0_of_novel_phylum_0_of_novel_kingdom_2859_of_default	novel_genus_0_of_novel_subfamily_0_of_novel_family_0_of_novel_order_0_of_novel_class_0_of_novel_phylum_0_of_novel_kingdom_2859_of_default	0	0	0	0	5	0	0	0	0	0	0	0	0	0	0	0	0	0	0	0	0	0	0	0	0	0	0	0	0	0	17	0
vOTU_10192	6882		X			NA	NA	0.5125	0.4875	Duplodnaviria	novel_kingdom_55_of_Duplodnaviria	novel_phylum_0_of_novel_kingdom_55_of_Duplodnaviria	novel_class_0_of_novel_phylum_0_of_novel_kingdom_55_of_Duplodnaviria	novel_order_0_of_novel_class_0_of_novel_phylum_0_of_novel_kingdom_55_of_Duplodnaviria	novel_family_0_of_novel_order_0_of_novel_class_0_of_novel_phylum_0_of_novel_kingdom_55_of_Duplodnaviria	novel_subfamily_0_of_novel_family_0_of_novel_order_0_of_novel_class_0_of_novel_phylum_0_of_novel_kingdom_55_of_Duplodnaviria	novel_genus_3_of_novel_subfamily_0_of_novel_family_0_of_novel_order_0_of_novel_class_0_of_novel_phylum_0_of_novel_kingdom_55_of_Duplodnaviria	72	0	0	0	234	452	2	31	30	129	0	0	38	0	0	0	0	0	111	2	40	5	39	33	0	0	36	66	0	0	52	4
vOTU_10193	6882		X			18.142823334872283	high	0.947576	0.0524239	Duplodnaviria	Heunggongvirae	Uroviricota	Caudoviricetes	novel_order_39_of_Caudoviricetes	novel_family_5_of_novel_order_39_of_Caudoviricetes	novel_subfamily_0_of_novel_family_5_of_novel_order_39_of_Caudoviricetes	novel_genus_0_of_novel_subfamily_0_of_novel_family_5_of_novel_order_39_of_Caudoviricetes	0	0	2	0	0	0	1	0	0	0	0	0	0	0	0	0	0	0	0	0	0	2	0	0	0	0	0	0	0	0	0	0
vOTU_10194	6880		X			20.146741089512126	high	0.999505	0.000494723	Duplodnaviria	novel_kingdom_109_of_Duplodnaviria	novel_phylum_0_of_novel_kingdom_109_of_Duplodnaviria	novel_class_0_of_novel_phylum_0_of_novel_kingdom_109_of_Duplodnaviria	novel_order_0_of_novel_class_0_of_novel_phylum_0_of_novel_kingdom_109_of_Duplodnaviria	novel_family_2_of_novel_order_0_of_novel_class_0_of_novel_phylum_0_of_novel_kingdom_109_of_Duplodnaviria	novel_subfamily_1_of_novel_family_2_of_novel_order_0_of_novel_class_0_of_novel_phylum_0_of_novel_kingdom_109_of_Duplodnaviria	novel_genus_0_of_novel_subfamily_1_of_novel_family_2_of_novel_order_0_of_novel_class_0_of_novel_phylum_0_of_novel_kingdom_109_of_Duplodnaviria	0	0	13	0	0	0	0	0	0	0	0	0	86	0	0	0	0	0	0	2	0	0	0	0	0	0	0	0	0	0	5	0
vOTU_10195	6879		X			19.636001867080655	high	0.956567	0.0434333	Duplodnaviria	Heunggongvirae	Uroviricota	Caudoviricetes	novel_order_38_of_Caudoviricetes	novel_family_17_of_novel_order_38_of_Caudoviricetes	novel_subfamily_0_of_novel_family_10_of_novel_order_35_of_Caudoviricetes	novel_genus_3_of_novel_subfamily_0_of_novel_family_10_of_novel_order_35_of_Caudoviricetes	0	0	0	0	0	0	11	0	2	0	0	0	0	0	0	0	0	33	0	2	0	16	0	0	1	8	2	14	0	0	0	0
vOTU_10196	6879		X			13.189089884903181	low	0.986451	0.0135485	Duplodnaviria	novel_kingdom_231_of_Duplodnaviria	novel_phylum_0_of_novel_kingdom_231_of_Duplodnaviria	novel_class_0_of_novel_phylum_0_of_novel_kingdom_231_of_Duplodnaviria	novel_order_0_of_novel_class_0_of_novel_phylum_0_of_novel_kingdom_231_of_Duplodnaviria	novel_family_2_of_novel_order_0_of_novel_class_0_of_novel_phylum_0_of_novel_kingdom_231_of_Duplodnaviria	novel_subfamily_0_of_novel_family_2_of_novel_order_0_of_novel_class_0_of_novel_phylum_0_of_novel_kingdom_231_of_Duplodnaviria	novel_genus_2_of_novel_subfamily_0_of_novel_family_2_of_novel_order_0_of_novel_class_0_of_novel_phylum_0_of_novel_kingdom_231_of_Duplodnaviria	26	4	51	7	15	2	5	4	2	2	0	0	47	4	0	0	46	21	2	19	18	66	0	1	0	6	13	110	0	173	2	0
vOTU_10197	6879		X			NA	NA	0.852919	0.147081	Duplodnaviria	novel_kingdom_71_of_Duplodnaviria	novel_phylum_0_of_novel_kingdom_71_of_Duplodnaviria	novel_class_0_of_novel_phylum_0_of_novel_kingdom_71_of_Duplodnaviria	novel_order_0_of_novel_class_0_of_novel_phylum_0_of_novel_kingdom_71_of_Duplodnaviria	novel_family_5_of_novel_order_0_of_novel_class_0_of_novel_phylum_0_of_novel_kingdom_71_of_Duplodnaviria	novel_subfamily_0_of_novel_family_5_of_novel_order_0_of_novel_class_0_of_novel_phylum_0_of_novel_kingdom_71_of_Duplodnaviria	novel_genus_4_of_novel_subfamily_0_of_novel_family_5_of_novel_order_0_of_novel_class_0_of_novel_phylum_0_of_novel_kingdom_71_of_Duplodnaviria	112	4	91	56	419	112	0	5	20	556	7	5	16	0	6	37	28	37	20	7	12	5	4	2	0	12	42	110	0	11	2	6
vOTU_10198	6879		X			10.143773501437735	low	0.84318	0.15682	default	novel_kingdom_2865_of_default	novel_phylum_0_of_novel_kingdom_2865_of_default	novel_class_0_of_novel_phylum_0_of_novel_kingdom_2865_of_default	novel_order_0_of_novel_class_0_of_novel_phylum_0_of_novel_kingdom_2865_of_default	novel_family_0_of_novel_order_0_of_novel_class_0_of_novel_phylum_0_of_novel_kingdom_2865_of_default	novel_subfamily_0_of_novel_family_0_of_novel_order_0_of_novel_class_0_of_novel_phylum_0_of_novel_kingdom_2865_of_default	novel_genus_0_of_novel_subfamily_0_of_novel_family_0_of_novel_order_0_of_novel_class_0_of_novel_phylum_0_of_novel_kingdom_2865_of_default	0	0	0	0	0	0	3	0	0	0	0	0	0	0	0	0	0	0	0	0	0	0	0	0	0	0	0	0	0	0	0	0
vOTU_10199	6877		X			13.496480647131847	low	0	1	Duplodnaviria	novel_kingdom_3_of_Duplodnaviria	novel_phylum_0_of_novel_kingdom_3_of_Duplodnaviria	novel_class_0_of_novel_phylum_0_of_novel_kingdom_3_of_Duplodnaviria	novel_order_0_of_novel_class_0_of_novel_phylum_0_of_novel_kingdom_3_of_Duplodnaviria	novel_family_3_of_novel_order_0_of_novel_class_0_of_novel_phylum_0_of_novel_kingdom_3_of_Duplodnaviria	novel_subfamily_5_of_novel_family_3_of_novel_order_0_of_novel_class_0_of_novel_phylum_0_of_novel_kingdom_3_of_Duplodnaviria	novel_genus_15_of_novel_subfamily_5_of_novel_family_3_of_novel_order_0_of_novel_class_0_of_novel_phylum_0_of_novel_kingdom_3_of_Duplodnaviria	44	9	70	15	15	9	4	11	64	9	16	9	71	135	0	97	2	50	2	4	17	744	1	5	5	28	5	34	2	0	37	4
vOTU_102	122768		X			88.12926764076445	medium	0.2	0.8	Duplodnaviria	novel_kingdom_212_of_Duplodnaviria	novel_phylum_0_of_novel_kingdom_212_of_Duplodnaviria	novel_class_0_of_novel_phylum_0_of_novel_kingdom_212_of_Duplodnaviria	novel_order_0_of_novel_class_0_of_novel_phylum_0_of_novel_kingdom_212_of_Duplodnaviria	novel_family_1_of_novel_order_0_of_novel_class_0_of_novel_phylum_0_of_novel_kingdom_212_of_Duplodnaviria	novel_subfamily_1_of_novel_family_1_of_novel_order_0_of_novel_class_0_of_novel_phylum_0_of_novel_kingdom_212_of_Duplodnaviria	novel_genus_0_of_novel_subfamily_1_of_novel_family_1_of_novel_order_0_of_novel_class_0_of_novel_phylum_0_of_novel_kingdom_212_of_Duplodnaviria	1	0	1	0	0	0	0	0	0	0	0	1	0	0	0	0	0	0	1	0	0	0	0	0	0	0	0	0	0	0	2	2
vOTU_1020	52463	none	X	no	Pseudoruminoccoccus	100.0	high	0.1125	0.8875	Duplodnaviria	novel_kingdom_112_of_Duplodnaviria	novel_phylum_0_of_novel_kingdom_112_of_Duplodnaviria	novel_class_0_of_novel_phylum_0_of_novel_kingdom_112_of_Duplodnaviria	novel_order_0_of_novel_class_0_of_novel_phylum_0_of_novel_kingdom_112_of_Duplodnaviria	novel_family_10_of_novel_order_0_of_novel_class_0_of_novel_phylum_0_of_novel_kingdom_112_of_Duplodnaviria	novel_subfamily_2_of_novel_family_10_of_novel_order_0_of_novel_class_0_of_novel_phylum_0_of_novel_kingdom_112_of_Duplodnaviria	novel_genus_4_of_novel_subfamily_2_of_novel_family_10_of_novel_order_0_of_novel_class_0_of_novel_phylum_0_of_novel_kingdom_112_of_Duplodnaviria	70	2	24	0	0	4	133	10	5	0	6	22	101	3	2	0	2	0	1	2	6	0	18	0	0	9	6	0	26	8	37	0
vOTU_10200	6877		X			3.325012755385569	low	0.811878	0.188122	default	novel_kingdom_2870_of_default	novel_phylum_0_of_novel_kingdom_2870_of_default	novel_class_0_of_novel_phylum_0_of_novel_kingdom_2870_of_default	novel_order_0_of_novel_class_0_of_novel_phylum_0_of_novel_kingdom_2870_of_default	novel_family_0_of_novel_order_0_of_novel_class_0_of_novel_phylum_0_of_novel_kingdom_2870_of_default	novel_subfamily_0_of_novel_family_0_of_novel_order_0_of_novel_class_0_of_novel_phylum_0_of_novel_kingdom_2870_of_default	novel_genus_0_of_novel_subfamily_0_of_novel_family_0_of_novel_order_0_of_novel_class_0_of_novel_phylum_0_of_novel_kingdom_2870_of_default	1	0	0	0	65	0	0	0	0	0	0	21	0	0	0	0	0	0	2	0	0	0	0	0	0	0	0	0	0	0	0	0
vOTU_10201	6876		X			19.543529545519142	high	0.811878	0.188122	Duplodnaviria	Heunggongvirae	Uroviricota	Caudoviricetes	novel_order_48_of_Caudoviricetes	novel_family_18_of_novel_order_48_of_Caudoviricetes	novel_subfamily_2_of_novel_family_18_of_novel_order_48_of_Caudoviricetes	novel_genus_0_of_novel_subfamily_2_of_novel_family_18_of_novel_order_48_of_Caudoviricetes	0	0	0	0	15	0	2	0	0	0	0	0	0	0	0	0	0	0	0	0	0	0	0	0	0	0	0	0	0	0	0	0
vOTU_10202	6876		X			4.792103013583722	medium	0.910793	0.089207	Duplodnaviria	Heunggongvirae	Uroviricota	Caudoviricetes	novel_order_2_of_Caudoviricetes	novel_family_9_of_novel_order_2_of_Caudoviricetes	novel_subfamily_2_of_novel_family_9_of_novel_order_2_of_Caudoviricetes	novel_genus_0_of_novel_subfamily_2_of_novel_family_9_of_novel_order_2_of_Caudoviricetes	5	12	699	335	0	0	0	0	16	1	884	1056	66	0	18	0	0	0	832	0	2	0	0	0	0	0	126	114	0	1	0	0
vOTU_10203	6876		X			15.162160979028489	low	0.887112	0.112888	Duplodnaviria	novel_kingdom_34_of_Duplodnaviria	novel_phylum_0_of_novel_kingdom_34_of_Duplodnaviria	novel_class_0_of_novel_phylum_0_of_novel_kingdom_34_of_Duplodnaviria	novel_order_0_of_novel_class_0_of_novel_phylum_0_of_novel_kingdom_34_of_Duplodnaviria	novel_family_3_of_novel_order_0_of_novel_class_0_of_novel_phylum_0_of_novel_kingdom_34_of_Duplodnaviria	novel_subfamily_0_of_novel_family_3_of_novel_order_0_of_novel_class_0_of_novel_phylum_0_of_novel_kingdom_34_of_Duplodnaviria	novel_genus_0_of_novel_subfamily_0_of_novel_family_3_of_novel_order_0_of_novel_class_0_of_novel_phylum_0_of_novel_kingdom_34_of_Duplodnaviria	2	0	0	0	0	70	4	81	0	1	0	0	0	0	0	685	0	0	0	7	0	0	48	0	0	0	0	0	0	0	0	2
vOTU_10204	6876		X			1.2033043760611466	low	0.916879	0.0831206	singleton								0	0	0	0	0	0	0	0	0	0	0	0	0	0	0	0	0	0	0	394	0	0	0	0	0	0	0	0	0	0	0	0
vOTU_10205	6874		X			13.239477964412023	low	0.811878	0.188122	default	novel_kingdom_2880_of_default	novel_phylum_0_of_novel_kingdom_2880_of_default	novel_class_0_of_novel_phylum_0_of_novel_kingdom_2880_of_default	novel_order_0_of_novel_class_0_of_novel_phylum_0_of_novel_kingdom_2880_of_default	novel_family_0_of_novel_order_0_of_novel_class_0_of_novel_phylum_0_of_novel_kingdom_2880_of_default	novel_subfamily_0_of_novel_family_0_of_novel_order_0_of_novel_class_0_of_novel_phylum_0_of_novel_kingdom_2880_of_default	novel_genus_0_of_novel_subfamily_0_of_novel_family_0_of_novel_order_0_of_novel_class_0_of_novel_phylum_0_of_novel_kingdom_2880_of_default	11	2	60	26	0	56	0	6	96	32	7	19	101	0	0	0	8	8	6	0	17	45	13	26	2	146	67	157	0	1	20	5
vOTU_10206	6873		X			17.50998281030475	medium	0.880031	0.119969	Duplodnaviria	Heunggongvirae	Uroviricota	Caudoviricetes	novel_order_38_of_Caudoviricetes	novel_family_34_of_novel_order_38_of_Caudoviricetes	novel_subfamily_0_of_novel_family_34_of_novel_order_38_of_Caudoviricetes	novel_genus_0_of_novel_subfamily_0_of_novel_family_34_of_novel_order_38_of_Caudoviricetes	0	0	19	0	0	0	0	0	0	0	0	0	71	0	0	0	0	0	51	0	0	0	0	0	0	0	14	42	0	0	6	0
vOTU_10207	6872		X			NA	NA	0.811878	0.188122	default	novel_kingdom_2887_of_default	novel_phylum_0_of_novel_kingdom_2887_of_default	novel_class_0_of_novel_phylum_0_of_novel_kingdom_2887_of_default	novel_order_0_of_novel_class_0_of_novel_phylum_0_of_novel_kingdom_2887_of_default	novel_family_0_of_novel_order_0_of_novel_class_0_of_novel_phylum_0_of_novel_kingdom_2887_of_default	novel_subfamily_0_of_novel_family_0_of_novel_order_0_of_novel_class_0_of_novel_phylum_0_of_novel_kingdom_2887_of_default	novel_genus_0_of_novel_subfamily_0_of_novel_family_0_of_novel_order_0_of_novel_class_0_of_novel_phylum_0_of_novel_kingdom_2887_of_default	8	0	1	0	0	0	0	0	0	0	0	0	0	0	0	0	0	0	0	9	0	0	0	0	0	0	0	0	0	0	0	0
vOTU_10208	6870		X			13.722975081274926	medium	0.929309	0.070691	Duplodnaviria	novel_kingdom_94_of_Duplodnaviria	novel_phylum_0_of_novel_kingdom_94_of_Duplodnaviria	novel_class_0_of_novel_phylum_0_of_novel_kingdom_94_of_Duplodnaviria	novel_order_0_of_novel_class_0_of_novel_phylum_0_of_novel_kingdom_94_of_Duplodnaviria	novel_family_8_of_novel_order_0_of_novel_class_0_of_novel_phylum_0_of_novel_kingdom_94_of_Duplodnaviria	novel_subfamily_0_of_novel_family_8_of_novel_order_0_of_novel_class_0_of_novel_phylum_0_of_novel_kingdom_94_of_Duplodnaviria	novel_genus_1_of_novel_subfamily_0_of_novel_family_8_of_novel_order_0_of_novel_class_0_of_novel_phylum_0_of_novel_kingdom_94_of_Duplodnaviria	0	0	0	0	0	0	9	0	0	0	0	0	0	0	0	0	0	0	0	47	0	0	0	0	0	0	0	0	2	0	0	0
vOTU_10209	6869		X			13.148424639179204	high	0.811878	0.188122	singleton								89	0	0	0	0	0	0	1	0	2	91	223	0	0	0	0	0	0	12	0	0	0	0	0	0	0	0	0	0	0	0	0
vOTU_1021	52442		X			82.90561166097245	high	0.999137	0.000863171	Duplodnaviria	novel_kingdom_48_of_Duplodnaviria	novel_phylum_0_of_novel_kingdom_48_of_Duplodnaviria	novel_class_0_of_novel_phylum_0_of_novel_kingdom_48_of_Duplodnaviria	novel_order_0_of_novel_class_0_of_novel_phylum_0_of_novel_kingdom_48_of_Duplodnaviria	novel_family_4_of_novel_order_0_of_novel_class_0_of_novel_phylum_0_of_novel_kingdom_48_of_Duplodnaviria	novel_subfamily_0_of_novel_family_4_of_novel_order_0_of_novel_class_0_of_novel_phylum_0_of_novel_kingdom_48_of_Duplodnaviria	novel_genus_0_of_novel_subfamily_0_of_novel_family_4_of_novel_order_0_of_novel_class_0_of_novel_phylum_0_of_novel_kingdom_48_of_Duplodnaviria	0	130	426	532	0	569	0	21	0	0	0	0	0	4	0	0	0	0	0	0	2	0	14	0	0	0	0	1	0	0	1	0
vOTU_10210	6869		X			7.349002393808754	low	0.4625	0.5375	default	novel_kingdom_2890_of_default	novel_phylum_0_of_novel_kingdom_2890_of_default	novel_class_0_of_novel_phylum_0_of_novel_kingdom_2890_of_default	novel_order_0_of_novel_class_0_of_novel_phylum_0_of_novel_kingdom_2890_of_default	novel_family_0_of_novel_order_0_of_novel_class_0_of_novel_phylum_0_of_novel_kingdom_2890_of_default	novel_subfamily_0_of_novel_family_0_of_novel_order_0_of_novel_class_0_of_novel_phylum_0_of_novel_kingdom_2890_of_default	novel_genus_0_of_novel_subfamily_0_of_novel_family_0_of_novel_order_0_of_novel_class_0_of_novel_phylum_0_of_novel_kingdom_2890_of_default	35	2	5	8	19	1	6	6	17	0	0	0	22	5	0	32	0	4	0	10	8	0	0	5	9	12	2	7	0	121	0	0
vOTU_10211	6867		X			8.055600076865199	low	0.811878	0.188122	singleton								139	0	0	0	0	0	0	0	0	0	176	453	0	0	0	0	0	0	22	0	0	0	0	0	0	0	0	0	0	0	0	0
vOTU_10212	6867		X			NA	NA	0.811878	0.188122	Duplodnaviria	novel_kingdom_0_of_Duplodnaviria	novel_phylum_0_of_novel_kingdom_0_of_Duplodnaviria	novel_class_0_of_novel_phylum_0_of_novel_kingdom_0_of_Duplodnaviria	novel_order_0_of_novel_class_0_of_novel_phylum_0_of_novel_kingdom_0_of_Duplodnaviria	novel_family_0_of_novel_order_0_of_novel_class_0_of_novel_phylum_0_of_novel_kingdom_0_of_Duplodnaviria	novel_subfamily_1_of_novel_family_0_of_novel_order_0_of_novel_class_0_of_novel_phylum_0_of_novel_kingdom_0_of_Duplodnaviria	novel_genus_0_of_novel_subfamily_1_of_novel_family_0_of_novel_order_0_of_novel_class_0_of_novel_phylum_0_of_novel_kingdom_0_of_Duplodnaviria	210	21	1061	789	291	287	0	6	27	1325	2	0	37	0	38	65	98	64	33	17	44	40	6	7	0	0	55	241	0	45	17	3
vOTU_10213	6866		X			14.480309367119514	low	0.821986	0.178014	Duplodnaviria	novel_kingdom_13_of_Duplodnaviria	novel_phylum_0_of_novel_kingdom_13_of_Duplodnaviria	novel_class_0_of_novel_phylum_0_of_novel_kingdom_13_of_Duplodnaviria	novel_order_0_of_novel_class_0_of_novel_phylum_0_of_novel_kingdom_13_of_Duplodnaviria	novel_family_13_of_novel_order_0_of_novel_class_0_of_novel_phylum_0_of_novel_kingdom_13_of_Duplodnaviria	novel_subfamily_2_of_novel_family_13_of_novel_order_0_of_novel_class_0_of_novel_phylum_0_of_novel_kingdom_13_of_Duplodnaviria	novel_genus_1_of_novel_subfamily_2_of_novel_family_13_of_novel_order_0_of_novel_class_0_of_novel_phylum_0_of_novel_kingdom_13_of_Duplodnaviria	57	0	2	0	0	23	0	10	145	0	3	0	131	0	2	0	0	0	2	3	2	0	36	0	0	0	0	1	0	366	24	0
vOTU_10214	6866		X			NA	NA	0.932011	0.0679887	default	novel_kingdom_2896_of_default	novel_phylum_0_of_novel_kingdom_2896_of_default	novel_class_0_of_novel_phylum_0_of_novel_kingdom_2896_of_default	novel_order_0_of_novel_class_0_of_novel_phylum_0_of_novel_kingdom_2896_of_default	novel_family_0_of_novel_order_0_of_novel_class_0_of_novel_phylum_0_of_novel_kingdom_2896_of_default	novel_subfamily_0_of_novel_family_0_of_novel_order_0_of_novel_class_0_of_novel_phylum_0_of_novel_kingdom_2896_of_default	novel_genus_0_of_novel_subfamily_0_of_novel_family_0_of_novel_order_0_of_novel_class_0_of_novel_phylum_0_of_novel_kingdom_2896_of_default	0	0	0	0	401	0	0	0	4	0	0	0	2	0	0	0	0	0	0	0	0	3	0	0	0	6	0	0	0	0	0	0
vOTU_10215	6865		X			7.851378685522969	low	0.7125	0.2875	Duplodnaviria	novel_kingdom_69_of_Duplodnaviria	novel_phylum_0_of_novel_kingdom_69_of_Duplodnaviria	novel_class_0_of_novel_phylum_0_of_novel_kingdom_69_of_Duplodnaviria	novel_order_0_of_novel_class_0_of_novel_phylum_0_of_novel_kingdom_69_of_Duplodnaviria	novel_family_4_of_novel_order_0_of_novel_class_0_of_novel_phylum_0_of_novel_kingdom_69_of_Duplodnaviria	novel_subfamily_0_of_novel_family_4_of_novel_order_0_of_novel_class_0_of_novel_phylum_0_of_novel_kingdom_69_of_Duplodnaviria	novel_genus_0_of_novel_subfamily_0_of_novel_family_4_of_novel_order_0_of_novel_class_0_of_novel_phylum_0_of_novel_kingdom_69_of_Duplodnaviria	129	3	112	343	3	5	1	40	376	192	6	15	82	305	146	4	7	8	3	6	3	14	56	32	0	4	188	373	0	90	156	2
vOTU_10216	6864		X			7.583891116086314	high	0.960352	0.0396476	Duplodnaviria	Heunggongvirae	Uroviricota	Caudoviricetes	novel_order_13_of_Caudoviricetes	novel_family_18_of_novel_order_13_of_Caudoviricetes	novel_subfamily_0_of_novel_family_18_of_novel_order_13_of_Caudoviricetes	novel_genus_3_of_novel_subfamily_0_of_novel_family_18_of_novel_order_13_of_Caudoviricetes	10	0	0	0	0	399	0	40	0	16	0	0	0	0	0	0	57	53	0	0	0	0	19	0	0	0	0	0	0	0	0	0
vOTU_10217	6864	none	X	no	NaN	100.0	high	0.811878	0.188122	Monodnaviria	Sangervirae	Phixviricota	Malgrandaviricetes	Petitvirales	novel_family_0_of_Petitvirales	novel_subfamily_0_of_novel_family_0_of_Petitvirales	novel_genus_0_of_novel_subfamily_0_of_novel_family_0_of_Petitvirales	0	11	0	6	0	0	0	0	0	0	0	2	0	0	0	0	0	0	0	0	0	0	0	0	0	0	0	0	0	0	0	0
vOTU_10218	6864		X			NA	NA	0.834918	0.165082	singleton								7	0	0	0	134	0	0	2	4	0	2	0	0	9	0	6	0	16	0	29	6	2	0	2	0	0	0	0	0	0	5	0
vOTU_10219	6864		X			NA	NA	0.942676	0.0573238	default	novel_kingdom_2905_of_default	novel_phylum_0_of_novel_kingdom_2905_of_default	novel_class_0_of_novel_phylum_0_of_novel_kingdom_2905_of_default	novel_order_0_of_novel_class_0_of_novel_phylum_0_of_novel_kingdom_2905_of_default	novel_family_0_of_novel_order_0_of_novel_class_0_of_novel_phylum_0_of_novel_kingdom_2905_of_default	novel_subfamily_0_of_novel_family_0_of_novel_order_0_of_novel_class_0_of_novel_phylum_0_of_novel_kingdom_2905_of_default	novel_genus_0_of_novel_subfamily_0_of_novel_family_0_of_novel_order_0_of_novel_class_0_of_novel_phylum_0_of_novel_kingdom_2905_of_default	404	0	0	0	0	0	0	0	0	36	0	0	0	0	0	0	0	0	0	0	0	40	0	0	0	0	0	0	0	0	0	0
vOTU_1022	52394		X			28.631475111506045	high	0.804334	0.195666	Duplodnaviria	Heunggongvirae	Uroviricota	Caudoviricetes	Crassvirales	novel_family_27_of_Crassvirales	novel_subfamily_3_of_novel_family_27_of_Crassvirales	novel_genus_7_of_novel_subfamily_3_of_novel_family_27_of_Crassvirales	0	0	0	0	0	4	2	0	0	1	3	1	3	14	2	0	0	3	8	15	0	0	0	0	0	0	0	0	4	0	0	0
vOTU_10220	6864		X			4.4635875494010575	high	0.884528	0.115472	Duplodnaviria	Heunggongvirae	Uroviricota	Caudoviricetes	novel_order_73_of_Caudoviricetes	novel_family_16_of_novel_order_73_of_Caudoviricetes	novel_subfamily_0_of_novel_family_16_of_novel_order_73_of_Caudoviricetes	novel_genus_5_of_novel_subfamily_0_of_novel_family_16_of_novel_order_73_of_Caudoviricetes	2	0	0	0	0	0	4	0	0	0	0	2	0	0	6	0	0	4	0	0	2	0	0	0	0	0	0	0	0	0	0	203
vOTU_10221	6864		X			12.555140952795705	high	0.785019	0.214981	Duplodnaviria	Heunggongvirae	Uroviricota	Caudoviricetes	novel_order_30_of_Caudoviricetes	novel_family_3_of_novel_order_30_of_Caudoviricetes	novel_subfamily_1_of_novel_family_3_of_novel_order_30_of_Caudoviricetes	novel_genus_2_of_novel_subfamily_1_of_novel_family_3_of_novel_order_30_of_Caudoviricetes	8	0	23	12	9	0	0	0	0	0	0	0	0	0	0	0	0	0	0	123	2	5	0	1	0	0	0	0	0	5	0	0
vOTU_10222	6862		X			3.873258038718689	low	0.811878	0.188122	Duplodnaviria	Heunggongvirae	Uroviricota	Caudoviricetes	novel_order_22_of_Caudoviricetes	novel_family_3_of_novel_order_22_of_Caudoviricetes	novel_subfamily_0_of_novel_family_3_of_novel_order_22_of_Caudoviricetes	novel_genus_2_of_novel_subfamily_0_of_novel_family_3_of_novel_order_22_of_Caudoviricetes	0	0	0	0	0	0	0	0	0	0	0	0	4	0	0	0	0	0	2	0	0	0	0	0	0	0	0	0	0	0	0	0
vOTU_10223	6861		X			13.354866766834158	low	0.970264	0.0297357	Duplodnaviria	novel_kingdom_231_of_Duplodnaviria	novel_phylum_0_of_novel_kingdom_231_of_Duplodnaviria	novel_class_0_of_novel_phylum_0_of_novel_kingdom_231_of_Duplodnaviria	novel_order_0_of_novel_class_0_of_novel_phylum_0_of_novel_kingdom_231_of_Duplodnaviria	novel_family_2_of_novel_order_0_of_novel_class_0_of_novel_phylum_0_of_novel_kingdom_231_of_Duplodnaviria	novel_subfamily_1_of_novel_family_2_of_novel_order_0_of_novel_class_0_of_novel_phylum_0_of_novel_kingdom_231_of_Duplodnaviria	novel_genus_7_of_novel_subfamily_1_of_novel_family_2_of_novel_order_0_of_novel_class_0_of_novel_phylum_0_of_novel_kingdom_231_of_Duplodnaviria	69	5	29	0	39	27	13	16	10	0	0	7	63	34	5	12	4	8	4	71	88	35	10	1	0	33	14	74	1	55	14	4
vOTU_10224	6860		X			2.527402173808074	low	0.998716	0.00128438	Duplodnaviria	novel_kingdom_17_of_Duplodnaviria	novel_phylum_0_of_novel_kingdom_17_of_Duplodnaviria	novel_class_0_of_novel_phylum_0_of_novel_kingdom_17_of_Duplodnaviria	novel_order_0_of_novel_class_0_of_novel_phylum_0_of_novel_kingdom_17_of_Duplodnaviria	novel_family_0_of_novel_order_0_of_novel_class_0_of_novel_phylum_0_of_novel_kingdom_17_of_Duplodnaviria	novel_subfamily_0_of_novel_family_0_of_novel_order_0_of_novel_class_0_of_novel_phylum_0_of_novel_kingdom_17_of_Duplodnaviria	novel_genus_3_of_novel_subfamily_0_of_novel_family_0_of_novel_order_0_of_novel_class_0_of_novel_phylum_0_of_novel_kingdom_17_of_Duplodnaviria	8	2	26	6	18	20	3	2	14	0	23	21	50	42	0	4	8	25	0	5	0	74	0	2	8	12	29	207	0	105	7	0
vOTU_10225	6859		X			2.723877211251688	low	0.925	0.075	singleton								0	0	1	0	0	0	0	0	0	0	0	2	0	0	0	0	8	4	0	0	22	0	0	22	0	0	13	44	0	34	0	8
vOTU_10226	6858		X			15.473154037294702	low	0.424833	0.575167	Duplodnaviria	novel_kingdom_34_of_Duplodnaviria	novel_phylum_0_of_novel_kingdom_34_of_Duplodnaviria	novel_class_0_of_novel_phylum_0_of_novel_kingdom_34_of_Duplodnaviria	novel_order_0_of_novel_class_0_of_novel_phylum_0_of_novel_kingdom_34_of_Duplodnaviria	novel_family_1_of_novel_order_0_of_novel_class_0_of_novel_phylum_0_of_novel_kingdom_34_of_Duplodnaviria	novel_subfamily_1_of_novel_family_1_of_novel_order_0_of_novel_class_0_of_novel_phylum_0_of_novel_kingdom_34_of_Duplodnaviria	novel_genus_0_of_novel_subfamily_1_of_novel_family_1_of_novel_order_0_of_novel_class_0_of_novel_phylum_0_of_novel_kingdom_34_of_Duplodnaviria	66	1	137	131	61	107	0	5	17	720	0	0	29	3	71	115	21	30	12	11	14	5	6	2	2	2	25	169	0	22	6	2
vOTU_10227	6858		X			12.23724260566732	low	0.0375	0.9625	singleton								112	2	3	4	0	2	11	2	350	0	2	3	0	10	3	0	139	38	0	417	106	1	4	0	0	0	1	0	0	359	203	17
vOTU_10228	6857		X			15.277499275895105	high	0.88487	0.11513	Duplodnaviria	Heunggongvirae	Uroviricota	Caudoviricetes	novel_order_30_of_Caudoviricetes	novel_family_11_of_novel_order_30_of_Caudoviricetes	novel_subfamily_0_of_novel_family_11_of_novel_order_30_of_Caudoviricetes	novel_genus_5_of_novel_subfamily_0_of_novel_family_11_of_novel_order_30_of_Caudoviricetes	0	1	0	0	0	0	0	0	0	0	0	0	0	2	0	0	9	27	0	0	10	0	0	0	0	0	0	0	0	34	0	20
vOTU_10229	6856		X			7.42449346458313	high	0.811878	0.188122	Duplodnaviria	novel_kingdom_136_of_Duplodnaviria	novel_phylum_0_of_novel_kingdom_136_of_Duplodnaviria	novel_class_0_of_novel_phylum_0_of_novel_kingdom_136_of_Duplodnaviria	novel_order_0_of_novel_class_0_of_novel_phylum_0_of_novel_kingdom_136_of_Duplodnaviria	novel_family_6_of_novel_order_0_of_novel_class_0_of_novel_phylum_0_of_novel_kingdom_136_of_Duplodnaviria	novel_subfamily_0_of_novel_family_6_of_novel_order_0_of_novel_class_0_of_novel_phylum_0_of_novel_kingdom_136_of_Duplodnaviria	novel_genus_0_of_novel_subfamily_0_of_novel_family_6_of_novel_order_0_of_novel_class_0_of_novel_phylum_0_of_novel_kingdom_136_of_Duplodnaviria	0	0	0	0	0	0	1	0	0	0	0	0	0	0	0	0	0	0	0	0	0	0	0	0	0	0	0	0	0	0	0	0
vOTU_1023	52341		X			92.27930373798031	low	0.1125	0.8875	Duplodnaviria	novel_kingdom_47_of_Duplodnaviria	novel_phylum_0_of_novel_kingdom_47_of_Duplodnaviria	novel_class_0_of_novel_phylum_0_of_novel_kingdom_47_of_Duplodnaviria	novel_order_0_of_novel_class_0_of_novel_phylum_0_of_novel_kingdom_47_of_Duplodnaviria	novel_family_8_of_novel_order_0_of_novel_class_0_of_novel_phylum_0_of_novel_kingdom_47_of_Duplodnaviria	novel_subfamily_0_of_novel_family_8_of_novel_order_0_of_novel_class_0_of_novel_phylum_0_of_novel_kingdom_47_of_Duplodnaviria	novel_genus_2_of_novel_subfamily_0_of_novel_family_8_of_novel_order_0_of_novel_class_0_of_novel_phylum_0_of_novel_kingdom_47_of_Duplodnaviria	332	5	636	57	203	4	0	0	15	876	166	71	31	38	23	22	61	47	222	7	18	0	1	0	0	4	17	37	494	1799	9	0
vOTU_10230	6856		X			7.651810275998931	medium	0.2	0.8	Duplodnaviria	novel_kingdom_13_of_Duplodnaviria	novel_phylum_0_of_novel_kingdom_13_of_Duplodnaviria	novel_class_0_of_novel_phylum_0_of_novel_kingdom_13_of_Duplodnaviria	novel_order_0_of_novel_class_0_of_novel_phylum_0_of_novel_kingdom_13_of_Duplodnaviria	novel_family_20_of_novel_order_0_of_novel_class_0_of_novel_phylum_0_of_novel_kingdom_13_of_Duplodnaviria	novel_subfamily_4_of_novel_family_20_of_novel_order_0_of_novel_class_0_of_novel_phylum_0_of_novel_kingdom_13_of_Duplodnaviria	novel_genus_4_of_novel_subfamily_4_of_novel_family_20_of_novel_order_0_of_novel_class_0_of_novel_phylum_0_of_novel_kingdom_13_of_Duplodnaviria	0	0	4	0	1	0	2	0	6	0	0	0	2	0	0	0	0	2	2	25	12	0	0	0	1	4	0	2	0	8	0	0
vOTU_10231	6856		X			14.954482560329957	low	0	1	Duplodnaviria	novel_kingdom_3_of_Duplodnaviria	novel_phylum_0_of_novel_kingdom_3_of_Duplodnaviria	novel_class_0_of_novel_phylum_0_of_novel_kingdom_3_of_Duplodnaviria	novel_order_0_of_novel_class_0_of_novel_phylum_0_of_novel_kingdom_3_of_Duplodnaviria	novel_family_3_of_novel_order_0_of_novel_class_0_of_novel_phylum_0_of_novel_kingdom_3_of_Duplodnaviria	novel_subfamily_2_of_novel_family_3_of_novel_order_0_of_novel_class_0_of_novel_phylum_0_of_novel_kingdom_3_of_Duplodnaviria	novel_genus_5_of_novel_subfamily_2_of_novel_family_3_of_novel_order_0_of_novel_class_0_of_novel_phylum_0_of_novel_kingdom_3_of_Duplodnaviria	27	0	6	1	3	4	2	1	4	0	0	0	14	57	0	2	6	9	0	1	0	7	1	0	0	1	0	2	1	23	5	0
vOTU_10232	6855		X			NA	NA	0.811878	0.188122	singleton								0	0	0	0	0	0	1	0	0	0	0	0	1	0	0	0	0	0	0	0	0	0	0	0	0	0	0	0	1	0	0	0
vOTU_10233	6855		X			14.7559764820444	high	0.805532	0.194468	Duplodnaviria	Heunggongvirae	Uroviricota	Caudoviricetes	novel_order_4_of_Caudoviricetes	novel_family_4_of_novel_order_4_of_Caudoviricetes	novel_subfamily_0_of_novel_family_4_of_novel_order_4_of_Caudoviricetes	novel_genus_4_of_novel_subfamily_0_of_novel_family_4_of_novel_order_4_of_Caudoviricetes	0	1	0	0	0	0	0	0	0	0	0	0	0	0	0	0	0	0	0	0	0	0	0	0	0	0	0	0	0	0	0	0
vOTU_10234	6855		X			13.581748239048194	low	0.0625	0.9375	Duplodnaviria	novel_kingdom_67_of_Duplodnaviria	novel_phylum_0_of_novel_kingdom_67_of_Duplodnaviria	novel_class_0_of_novel_phylum_0_of_novel_kingdom_67_of_Duplodnaviria	novel_order_0_of_novel_class_0_of_novel_phylum_0_of_novel_kingdom_67_of_Duplodnaviria	novel_family_0_of_novel_order_0_of_novel_class_0_of_novel_phylum_0_of_novel_kingdom_67_of_Duplodnaviria	novel_subfamily_0_of_novel_family_0_of_novel_order_0_of_novel_class_0_of_novel_phylum_0_of_novel_kingdom_67_of_Duplodnaviria	novel_genus_0_of_novel_subfamily_0_of_novel_family_0_of_novel_order_0_of_novel_class_0_of_novel_phylum_0_of_novel_kingdom_67_of_Duplodnaviria	0	0	0	0	0	0	2	0	39	0	0	2	2	0	0	0	4	1	77	0	0	0	0	0	0	0	0	0	0	0	0	0
vOTU_10235	6854		X			17.87683001800383	medium	0.881457	0.118543	Duplodnaviria	Heunggongvirae	Uroviricota	Caudoviricetes	novel_order_31_of_Caudoviricetes	novel_family_10_of_novel_order_31_of_Caudoviricetes	novel_subfamily_0_of_novel_family_10_of_novel_order_31_of_Caudoviricetes	novel_genus_0_of_novel_subfamily_0_of_novel_family_10_of_novel_order_31_of_Caudoviricetes	0	0	0	0	0	0	0	0	0	0	0	0	0	0	0	0	0	0	0	0	0	0	0	0	0	0	0	0	0	0	0	0
vOTU_10236	6853		X			9.626256303688507	low	0.811878	0.188122	Duplodnaviria	novel_kingdom_24_of_Duplodnaviria	novel_phylum_0_of_novel_kingdom_24_of_Duplodnaviria	novel_class_0_of_novel_phylum_0_of_novel_kingdom_24_of_Duplodnaviria	novel_order_0_of_novel_class_0_of_novel_phylum_0_of_novel_kingdom_24_of_Duplodnaviria	novel_family_1_of_novel_order_0_of_novel_class_0_of_novel_phylum_0_of_novel_kingdom_24_of_Duplodnaviria	novel_subfamily_0_of_novel_family_1_of_novel_order_0_of_novel_class_0_of_novel_phylum_0_of_novel_kingdom_24_of_Duplodnaviria	novel_genus_2_of_novel_subfamily_0_of_novel_family_1_of_novel_order_0_of_novel_class_0_of_novel_phylum_0_of_novel_kingdom_24_of_Duplodnaviria	621	223	3070	802	553	0	1	0	0	1630	2	0	22	6	0	50	148	66	90	4	26	0	0	58	2	94	0	0	0	0	221	0
vOTU_10237	6853		X			9.773610889230733	medium	0.766254	0.233746	singleton								1744	0	0	0	0	0	0	0	0	115	0	0	0	0	0	0	0	0	0	8	0	57	0	0	0	0	0	0	0	0	0	0
vOTU_10238	6853		X			11.584921664457749	low	0.645044	0.354956	Duplodnaviria	novel_kingdom_10_of_Duplodnaviria	novel_phylum_0_of_novel_kingdom_10_of_Duplodnaviria	novel_class_0_of_novel_phylum_0_of_novel_kingdom_10_of_Duplodnaviria	novel_order_0_of_novel_class_0_of_novel_phylum_0_of_novel_kingdom_10_of_Duplodnaviria	novel_family_4_of_novel_order_0_of_novel_class_0_of_novel_phylum_0_of_novel_kingdom_10_of_Duplodnaviria	novel_subfamily_1_of_novel_family_4_of_novel_order_0_of_novel_class_0_of_novel_phylum_0_of_novel_kingdom_10_of_Duplodnaviria	novel_genus_1_of_novel_subfamily_1_of_novel_family_4_of_novel_order_0_of_novel_class_0_of_novel_phylum_0_of_novel_kingdom_10_of_Duplodnaviria	3	0	14	0	6	51	7	14	10	2	0	0	86	75	0	10	0	5	8	31	8	35	11	0	3	3	8	42	0	882	21	0
vOTU_10239	6852		X			14.245914591043286	low	0.5	0.5	Duplodnaviria	Heunggongvirae	Uroviricota	Caudoviricetes	novel_order_20_of_Caudoviricetes	novel_family_4_of_novel_order_20_of_Caudoviricetes	novel_subfamily_0_of_novel_family_4_of_novel_order_20_of_Caudoviricetes	novel_genus_0_of_novel_subfamily_0_of_novel_family_4_of_novel_order_20_of_Caudoviricetes	202	0	0	1	0	0	0	0	0	7	0	0	0	0	0	0	2	0	0	0	2	0	0	0	0	0	0	0	0	9	0	0
vOTU_1024	52296	none	X	no	Oscillibacter	95.02999590501408	high	0	1	Duplodnaviria	novel_kingdom_112_of_Duplodnaviria	novel_phylum_0_of_novel_kingdom_112_of_Duplodnaviria	novel_class_0_of_novel_phylum_0_of_novel_kingdom_112_of_Duplodnaviria	novel_order_0_of_novel_class_0_of_novel_phylum_0_of_novel_kingdom_112_of_Duplodnaviria	novel_family_10_of_novel_order_0_of_novel_class_0_of_novel_phylum_0_of_novel_kingdom_112_of_Duplodnaviria	novel_subfamily_5_of_novel_family_10_of_novel_order_0_of_novel_class_0_of_novel_phylum_0_of_novel_kingdom_112_of_Duplodnaviria	novel_genus_3_of_novel_subfamily_5_of_novel_family_10_of_novel_order_0_of_novel_class_0_of_novel_phylum_0_of_novel_kingdom_112_of_Duplodnaviria	1	0	0	2	16	0	0	1	4	0	0	0	1	3	5	0	0	2	0	1	2	0	0	0	0	0	4	0	0	0	0	4
vOTU_10240	6851		X			NA	NA	0.960226	0.0397738	singleton								4	0	0	0	0	0	0	0	0	0	0	0	0	0	0	0	0	0	0	0	0	0	0	0	0	0	0	0	0	0	0	0
vOTU_10241	6850		X			NA	NA	0.932011	0.0679887	default	novel_kingdom_2887_of_default	novel_phylum_0_of_novel_kingdom_2887_of_default	novel_class_0_of_novel_phylum_0_of_novel_kingdom_2887_of_default	novel_order_0_of_novel_class_0_of_novel_phylum_0_of_novel_kingdom_2887_of_default	novel_family_0_of_novel_order_0_of_novel_class_0_of_novel_phylum_0_of_novel_kingdom_2887_of_default	novel_subfamily_0_of_novel_family_0_of_novel_order_0_of_novel_class_0_of_novel_phylum_0_of_novel_kingdom_2887_of_default	novel_genus_2_of_novel_subfamily_0_of_novel_family_0_of_novel_order_0_of_novel_class_0_of_novel_phylum_0_of_novel_kingdom_2887_of_default	0	0	0	0	0	26	0	37	0	0	0	0	0	0	0	2	0	0	0	12	0	0	25	0	0	0	0	0	0	0	0	0
vOTU_10242	6849		X			12.776420628997531	medium	0.823557	0.176443	Duplodnaviria	Heunggongvirae	Uroviricota	Caudoviricetes	novel_order_10_of_Caudoviricetes	novel_family_5_of_novel_order_10_of_Caudoviricetes	novel_subfamily_1_of_novel_family_5_of_novel_order_10_of_Caudoviricetes	novel_genus_0_of_novel_subfamily_1_of_novel_family_5_of_novel_order_10_of_Caudoviricetes	100	0	0	0	0	0	0	0	0	0	0	0	0	0	0	0	0	0	0	0	0	0	0	0	0	0	0	0	0	103	0	0
vOTU_10243	6849		IPR013783			1.599440217422453	low	1	0	singleton								0	0	0	0	0	0	4	0	0	0	0	0	0	0	0	0	0	0	0	0	0	0	0	0	0	0	0	0	0	0	0	0
vOTU_10244	6848		X			11.50533980013995	low	0.05	0.95	singleton								2	0	1	0	2	0	0	0	0	0	0	0	4	0	0	74	1	1	0	3	6	0	0	4	0	1	2	5	0	0	0	0
vOTU_10245	6848		X			9.088045477751928	low	0	1	default	novel_kingdom_2930_of_default	novel_phylum_0_of_novel_kingdom_2930_of_default	novel_class_0_of_novel_phylum_0_of_novel_kingdom_2930_of_default	novel_order_0_of_novel_class_0_of_novel_phylum_0_of_novel_kingdom_2930_of_default	novel_family_0_of_novel_order_0_of_novel_class_0_of_novel_phylum_0_of_novel_kingdom_2930_of_default	novel_subfamily_0_of_novel_family_0_of_novel_order_0_of_novel_class_0_of_novel_phylum_0_of_novel_kingdom_2930_of_default	novel_genus_0_of_novel_subfamily_0_of_novel_family_0_of_novel_order_0_of_novel_class_0_of_novel_phylum_0_of_novel_kingdom_2930_of_default	0	0	0	0	5	0	0	0	0	0	0	0	7	0	0	0	5	12	0	0	0	1	0	0	0	6	0	0	0	0	0	0
vOTU_10246	6847		X			NA	NA	0.997522	0.00247797	default	novel_kingdom_2934_of_default	novel_phylum_0_of_novel_kingdom_2934_of_default	novel_class_0_of_novel_phylum_0_of_novel_kingdom_2934_of_default	novel_order_0_of_novel_class_0_of_novel_phylum_0_of_novel_kingdom_2934_of_default	novel_family_0_of_novel_order_0_of_novel_class_0_of_novel_phylum_0_of_novel_kingdom_2934_of_default	novel_subfamily_0_of_novel_family_0_of_novel_order_0_of_novel_class_0_of_novel_phylum_0_of_novel_kingdom_2934_of_default	novel_genus_1_of_novel_subfamily_0_of_novel_family_0_of_novel_order_0_of_novel_class_0_of_novel_phylum_0_of_novel_kingdom_2934_of_default	0	0	0	0	0	0	0	0	0	0	0	0	0	0	0	0	0	0	0	6	529	0	0	0	0	0	0	0	0	0	0	55
vOTU_10247	6847		X			10.168147372403245	high	0.811878	0.188122	singleton								0	0	0	0	0	0	1	0	0	0	0	0	0	0	0	0	0	0	0	0	0	0	0	0	0	0	0	0	0	0	0	0
vOTU_10248	6846		X			NA	NA	0.957764	0.0422357	Duplodnaviria	novel_kingdom_170_of_Duplodnaviria	novel_phylum_0_of_novel_kingdom_170_of_Duplodnaviria	novel_class_0_of_novel_phylum_0_of_novel_kingdom_170_of_Duplodnaviria	novel_order_0_of_novel_class_0_of_novel_phylum_0_of_novel_kingdom_170_of_Duplodnaviria	novel_family_4_of_novel_order_0_of_novel_class_0_of_novel_phylum_0_of_novel_kingdom_170_of_Duplodnaviria	novel_subfamily_0_of_novel_family_4_of_novel_order_0_of_novel_class_0_of_novel_phylum_0_of_novel_kingdom_170_of_Duplodnaviria	novel_genus_0_of_novel_subfamily_0_of_novel_family_4_of_novel_order_0_of_novel_class_0_of_novel_phylum_0_of_novel_kingdom_170_of_Duplodnaviria	0	0	0	0	0	0	33	0	0	0	0	0	2	0	0	0	0	0	0	185	0	0	0	0	0	0	0	0	0	0	0	0
vOTU_10249	6845		X			8.314000801642154	high	0.175	0.825	Duplodnaviria	novel_kingdom_1750_of_Duplodnaviria	novel_phylum_0_of_novel_kingdom_1750_of_Duplodnaviria	novel_class_0_of_novel_phylum_0_of_novel_kingdom_1750_of_Duplodnaviria	novel_order_0_of_novel_class_0_of_novel_phylum_0_of_novel_kingdom_1750_of_Duplodnaviria	novel_family_0_of_novel_order_0_of_novel_class_0_of_novel_phylum_0_of_novel_kingdom_1750_of_Duplodnaviria	novel_subfamily_0_of_novel_family_0_of_novel_order_0_of_novel_class_0_of_novel_phylum_0_of_novel_kingdom_1750_of_Duplodnaviria	novel_genus_11_of_novel_subfamily_0_of_novel_family_0_of_novel_order_0_of_novel_class_0_of_novel_phylum_0_of_novel_kingdom_1750_of_Duplodnaviria	0	0	0	0	0	0	0	0	0	0	94	417	2	0	0	0	0	50	14	0	2	0	0	0	0	0	0	0	0	8	0	0
vOTU_1025	52290	none	X	no	Faecalibacterium	97.41586301909074	high	0.1	0.9	Duplodnaviria	Heunggongvirae	Uroviricota	Caudoviricetes	novel_order_30_of_Caudoviricetes	novel_family_8_of_novel_order_30_of_Caudoviricetes	novel_subfamily_2_of_novel_family_8_of_novel_order_30_of_Caudoviricetes	Eponavirus	13	2	100	9	21	19	587	8	12	0	0	31	116	0	2	2	32	37	0	9	35	34	0	17	1	10	13	36	0	86	5	0
vOTU_10250	6843		X			NA	NA	0.931779	0.0682209	default	novel_kingdom_2936_of_default	novel_phylum_0_of_novel_kingdom_2936_of_default	novel_class_0_of_novel_phylum_0_of_novel_kingdom_2936_of_default	novel_order_0_of_novel_class_0_of_novel_phylum_0_of_novel_kingdom_2936_of_default	novel_family_1_of_novel_order_0_of_novel_class_0_of_novel_phylum_0_of_novel_kingdom_2936_of_default	novel_subfamily_0_of_novel_family_1_of_novel_order_0_of_novel_class_0_of_novel_phylum_0_of_novel_kingdom_2936_of_default	novel_genus_0_of_novel_subfamily_0_of_novel_family_1_of_novel_order_0_of_novel_class_0_of_novel_phylum_0_of_novel_kingdom_2936_of_default	0	0	0	2	0	4	0	0	0	0	0	0	0	38	0	0	0	0	2	0	18	0	0	0	4	0	0	0	2	0	15	21
vOTU_10251	6842		X			20.076190246363414	high	0.998716	0.00128438	Duplodnaviria	novel_kingdom_109_of_Duplodnaviria	novel_phylum_0_of_novel_kingdom_109_of_Duplodnaviria	novel_class_0_of_novel_phylum_0_of_novel_kingdom_109_of_Duplodnaviria	novel_order_0_of_novel_class_0_of_novel_phylum_0_of_novel_kingdom_109_of_Duplodnaviria	novel_family_2_of_novel_order_0_of_novel_class_0_of_novel_phylum_0_of_novel_kingdom_109_of_Duplodnaviria	novel_subfamily_1_of_novel_family_2_of_novel_order_0_of_novel_class_0_of_novel_phylum_0_of_novel_kingdom_109_of_Duplodnaviria	novel_genus_1_of_novel_subfamily_1_of_novel_family_2_of_novel_order_0_of_novel_class_0_of_novel_phylum_0_of_novel_kingdom_109_of_Duplodnaviria	0	0	2	0	4	0	0	0	0	0	0	0	5	0	0	0	0	0	0	0	0	0	0	0	0	0	0	0	0	0	3	0
vOTU_10252	6841		X			13.742510082517034	low	0	1	Duplodnaviria	novel_kingdom_71_of_Duplodnaviria	novel_phylum_0_of_novel_kingdom_71_of_Duplodnaviria	novel_class_0_of_novel_phylum_0_of_novel_kingdom_71_of_Duplodnaviria	novel_order_0_of_novel_class_0_of_novel_phylum_0_of_novel_kingdom_71_of_Duplodnaviria	novel_family_13_of_novel_order_0_of_novel_class_0_of_novel_phylum_0_of_novel_kingdom_71_of_Duplodnaviria	novel_subfamily_0_of_novel_family_13_of_novel_order_0_of_novel_class_0_of_novel_phylum_0_of_novel_kingdom_71_of_Duplodnaviria	novel_genus_0_of_novel_subfamily_0_of_novel_family_13_of_novel_order_0_of_novel_class_0_of_novel_phylum_0_of_novel_kingdom_71_of_Duplodnaviria	53	0	0	0	0	23	4	6	39	0	0	0	1	0	0	0	32	18	0	116	6	0	0	0	0	2	11	17	0	64	21	2
vOTU_10253	6840		X			6.634859892904014	medium	0	1	Duplodnaviria	novel_kingdom_228_of_Duplodnaviria	novel_phylum_0_of_novel_kingdom_228_of_Duplodnaviria	novel_class_0_of_novel_phylum_0_of_novel_kingdom_228_of_Duplodnaviria	novel_order_0_of_novel_class_0_of_novel_phylum_0_of_novel_kingdom_228_of_Duplodnaviria	novel_family_4_of_novel_order_0_of_novel_class_0_of_novel_phylum_0_of_novel_kingdom_228_of_Duplodnaviria	novel_subfamily_1_of_novel_family_4_of_novel_order_0_of_novel_class_0_of_novel_phylum_0_of_novel_kingdom_228_of_Duplodnaviria	novel_genus_5_of_novel_subfamily_1_of_novel_family_4_of_novel_order_0_of_novel_class_0_of_novel_phylum_0_of_novel_kingdom_228_of_Duplodnaviria	0	0	0	0	2	0	0	0	0	0	0	0	0	0	0	9	0	0	0	0	0	0	0	0	1	2	0	0	0	0	0	0
vOTU_10254	6838		X			4.9837878151977435	low	0.610798	0.389202	default	novel_kingdom_2944_of_default	novel_phylum_0_of_novel_kingdom_2944_of_default	novel_class_0_of_novel_phylum_0_of_novel_kingdom_2944_of_default	novel_order_0_of_novel_class_0_of_novel_phylum_0_of_novel_kingdom_2944_of_default	novel_family_0_of_novel_order_0_of_novel_class_0_of_novel_phylum_0_of_novel_kingdom_2944_of_default	novel_subfamily_0_of_novel_family_0_of_novel_order_0_of_novel_class_0_of_novel_phylum_0_of_novel_kingdom_2944_of_default	novel_genus_0_of_novel_subfamily_0_of_novel_family_0_of_novel_order_0_of_novel_class_0_of_novel_phylum_0_of_novel_kingdom_2944_of_default	0	0	0	0	0	16	2	7	6	0	0	0	0	33	0	0	0	11	2	0	0	6	5	0	0	0	0	2	0	0	13	0
vOTU_10255	6836		X			11.198987318260532	medium	0.025	0.975	Duplodnaviria	novel_kingdom_1756_of_Duplodnaviria	novel_phylum_0_of_novel_kingdom_1756_of_Duplodnaviria	novel_class_0_of_novel_phylum_0_of_novel_kingdom_1756_of_Duplodnaviria	novel_order_0_of_novel_class_0_of_novel_phylum_0_of_novel_kingdom_1756_of_Duplodnaviria	novel_family_0_of_novel_order_0_of_novel_class_0_of_novel_phylum_0_of_novel_kingdom_1756_of_Duplodnaviria	novel_subfamily_1_of_novel_family_0_of_novel_order_0_of_novel_class_0_of_novel_phylum_0_of_novel_kingdom_1756_of_Duplodnaviria	novel_genus_1_of_novel_subfamily_1_of_novel_family_0_of_novel_order_0_of_novel_class_0_of_novel_phylum_0_of_novel_kingdom_1756_of_Duplodnaviria	0	0	0	0	3	0	0	0	0	0	0	0	1	0	0	8	2	6	0	4	1	0	0	4	0	0	0	0	0	3	0	0
vOTU_10256	6836		X			16.153290752463967	low	0.836317	0.163683	default	novel_kingdom_1248_of_default	novel_phylum_0_of_novel_kingdom_1248_of_default	novel_class_0_of_novel_phylum_0_of_novel_kingdom_1248_of_default	novel_order_0_of_novel_class_0_of_novel_phylum_0_of_novel_kingdom_1248_of_default	novel_family_0_of_novel_order_0_of_novel_class_0_of_novel_phylum_0_of_novel_kingdom_1248_of_default	novel_subfamily_0_of_novel_family_0_of_novel_order_0_of_novel_class_0_of_novel_phylum_0_of_novel_kingdom_1248_of_default	novel_genus_0_of_novel_subfamily_0_of_novel_family_0_of_novel_order_0_of_novel_class_0_of_novel_phylum_0_of_novel_kingdom_1248_of_default	0	0	0	0	0	0	0	0	0	2	0	0	0	2	0	0	0	20	0	0	0	0	0	0	0	0	14	31	0	0	0	0
vOTU_10257	6836		X			6.896161849601231	high	0.98761	0.0123899	Duplodnaviria	Heunggongvirae	Uroviricota	Caudoviricetes	novel_order_68_of_Caudoviricetes	novel_family_14_of_novel_order_68_of_Caudoviricetes	novel_subfamily_0_of_novel_family_14_of_novel_order_68_of_Caudoviricetes	novel_genus_0_of_novel_subfamily_0_of_novel_family_14_of_novel_order_68_of_Caudoviricetes	0	0	0	0	0	0	0	0	0	0	0	0	2	0	0	0	0	0	0	0	0	0	0	0	0	0	0	0	0	0	0	0
vOTU_10258	6834		X			4.921476278342353	low	0	1	Duplodnaviria	novel_kingdom_71_of_Duplodnaviria	novel_phylum_0_of_novel_kingdom_71_of_Duplodnaviria	novel_class_0_of_novel_phylum_0_of_novel_kingdom_71_of_Duplodnaviria	novel_order_0_of_novel_class_0_of_novel_phylum_0_of_novel_kingdom_71_of_Duplodnaviria	novel_family_7_of_novel_order_0_of_novel_class_0_of_novel_phylum_0_of_novel_kingdom_71_of_Duplodnaviria	novel_subfamily_0_of_novel_family_6_of_novel_order_0_of_novel_class_0_of_novel_phylum_0_of_novel_kingdom_71_of_Duplodnaviria	novel_genus_7_of_novel_subfamily_0_of_novel_family_6_of_novel_order_0_of_novel_class_0_of_novel_phylum_0_of_novel_kingdom_71_of_Duplodnaviria	0	2	0	0	0	281	0	35	0	0	0	0	0	0	0	0	8	5	0	0	54	32	178	0	0	0	0	0	0	29	0	2
vOTU_10259	6833		X			14.076389832371035	low	0.685022	0.314978	Duplodnaviria	novel_kingdom_1760_of_Duplodnaviria	novel_phylum_0_of_novel_kingdom_1760_of_Duplodnaviria	novel_class_0_of_novel_phylum_0_of_novel_kingdom_1760_of_Duplodnaviria	novel_order_0_of_novel_class_0_of_novel_phylum_0_of_novel_kingdom_1760_of_Duplodnaviria	novel_family_0_of_novel_order_0_of_novel_class_0_of_novel_phylum_0_of_novel_kingdom_1760_of_Duplodnaviria	novel_subfamily_0_of_novel_family_0_of_novel_order_0_of_novel_class_0_of_novel_phylum_0_of_novel_kingdom_1760_of_Duplodnaviria	novel_genus_0_of_novel_subfamily_0_of_novel_family_0_of_novel_order_0_of_novel_class_0_of_novel_phylum_0_of_novel_kingdom_1760_of_Duplodnaviria	0	0	0	0	0	60	0	79	0	0	0	0	2	0	0	14	0	0	0	146	0	0	49	0	0	0	0	0	0	0	0	0
vOTU_1026	52270	none	X	no	NaN	99.04368450546633	high	0.820687	0.179313	Duplodnaviria	novel_kingdom_162_of_Duplodnaviria	novel_phylum_0_of_novel_kingdom_162_of_Duplodnaviria	novel_class_0_of_novel_phylum_0_of_novel_kingdom_162_of_Duplodnaviria	novel_order_0_of_novel_class_0_of_novel_phylum_0_of_novel_kingdom_162_of_Duplodnaviria	novel_family_0_of_novel_order_0_of_novel_class_0_of_novel_phylum_0_of_novel_kingdom_162_of_Duplodnaviria	novel_subfamily_1_of_novel_family_0_of_novel_order_0_of_novel_class_0_of_novel_phylum_0_of_novel_kingdom_162_of_Duplodnaviria	novel_genus_1_of_novel_subfamily_1_of_novel_family_0_of_novel_order_0_of_novel_class_0_of_novel_phylum_0_of_novel_kingdom_162_of_Duplodnaviria	0	0	0	0	0	0	0	0	0	0	0	0	0	0	5	0	0	0	8	0	0	0	0	0	0	0	0	0	0	0	0	0
vOTU_10260	6833		X			13.926158256028694	high	0.979622	0.0203776	Duplodnaviria	Heunggongvirae	Uroviricota	Caudoviricetes	novel_order_38_of_Caudoviricetes	novel_family_18_of_novel_order_38_of_Caudoviricetes	novel_subfamily_1_of_novel_family_18_of_novel_order_38_of_Caudoviricetes	novel_genus_2_of_novel_subfamily_1_of_novel_family_18_of_novel_order_38_of_Caudoviricetes	0	0	0	0	0	0	0	0	0	0	0	0	0	0	1	0	0	0	0	0	0	0	0	4	0	0	0	0	1	2	13	0
vOTU_10261	6832		X			5.196442321823334	low	0.82179	0.17821	default	novel_kingdom_1255_of_default	novel_phylum_0_of_novel_kingdom_1255_of_default	novel_class_0_of_novel_phylum_0_of_novel_kingdom_1255_of_default	novel_order_0_of_novel_class_0_of_novel_phylum_0_of_novel_kingdom_1255_of_default	novel_family_0_of_novel_order_0_of_novel_class_0_of_novel_phylum_0_of_novel_kingdom_1255_of_default	novel_subfamily_0_of_novel_family_0_of_novel_order_0_of_novel_class_0_of_novel_phylum_0_of_novel_kingdom_1255_of_default	novel_genus_5_of_novel_subfamily_0_of_novel_family_0_of_novel_order_0_of_novel_class_0_of_novel_phylum_0_of_novel_kingdom_1255_of_default	0	0	0	0	0	0	4	0	0	0	0	0	6	0	0	109	0	0	0	1	0	0	0	0	0	0	0	0	0	0	0	0
vOTU_10262	6832		X			3.6743331645018	medium	0.840334	0.159666	default	novel_kingdom_1332_of_default	novel_phylum_0_of_novel_kingdom_1332_of_default	novel_class_0_of_novel_phylum_0_of_novel_kingdom_1332_of_default	novel_order_0_of_novel_class_0_of_novel_phylum_0_of_novel_kingdom_1332_of_default	novel_family_0_of_novel_order_0_of_novel_class_0_of_novel_phylum_0_of_novel_kingdom_1332_of_default	novel_subfamily_0_of_novel_family_0_of_novel_order_0_of_novel_class_0_of_novel_phylum_0_of_novel_kingdom_1332_of_default	novel_genus_1_of_novel_subfamily_0_of_novel_family_0_of_novel_order_0_of_novel_class_0_of_novel_phylum_0_of_novel_kingdom_1332_of_default	4	0	0	0	3	12	3	0	0	6	0	1	0	84	0	0	0	0	0	0	25	0	0	0	1	0	0	0	0	1	16	58
vOTU_10263	6831		X			7.40380760581963	low	0.999446	0.000553823	default	novel_kingdom_1261_of_default	novel_phylum_0_of_novel_kingdom_1261_of_default	novel_class_0_of_novel_phylum_0_of_novel_kingdom_1261_of_default	novel_order_0_of_novel_class_0_of_novel_phylum_0_of_novel_kingdom_1261_of_default	novel_family_0_of_novel_order_0_of_novel_class_0_of_novel_phylum_0_of_novel_kingdom_1261_of_default	novel_subfamily_0_of_novel_family_0_of_novel_order_0_of_novel_class_0_of_novel_phylum_0_of_novel_kingdom_1261_of_default	novel_genus_2_of_novel_subfamily_0_of_novel_family_0_of_novel_order_0_of_novel_class_0_of_novel_phylum_0_of_novel_kingdom_1261_of_default	6	6	89	7	10	7	2	51	29	0	0	0	512	5	0	0	36	195	0	7	13	1	10	0	0	0	0	4	0	1	6	0
vOTU_10264	6831		X			12.95727378170905	medium	0.811878	0.188122	default	novel_kingdom_1337_of_default	novel_phylum_0_of_novel_kingdom_1337_of_default	novel_class_0_of_novel_phylum_0_of_novel_kingdom_1337_of_default	novel_order_0_of_novel_class_0_of_novel_phylum_0_of_novel_kingdom_1337_of_default	novel_family_0_of_novel_order_0_of_novel_class_0_of_novel_phylum_0_of_novel_kingdom_1337_of_default	novel_subfamily_0_of_novel_family_0_of_novel_order_0_of_novel_class_0_of_novel_phylum_0_of_novel_kingdom_1337_of_default	novel_genus_1_of_novel_subfamily_0_of_novel_family_0_of_novel_order_0_of_novel_class_0_of_novel_phylum_0_of_novel_kingdom_1337_of_default	6	2	0	0	0	191	0	419	0	0	0	0	0	0	0	67	0	0	0	62	0	0	456	0	0	0	0	0	0	0	0	0
vOTU_10265	6830		X			15.220055710306406	high	0.811878	0.188122	Duplodnaviria	Heunggongvirae	Uroviricota	Caudoviricetes	novel_order_42_of_Caudoviricetes	novel_family_11_of_novel_order_42_of_Caudoviricetes	novel_subfamily_2_of_novel_family_11_of_novel_order_42_of_Caudoviricetes	novel_genus_2_of_novel_subfamily_2_of_novel_family_11_of_novel_order_42_of_Caudoviricetes	3	0	0	0	0	0	0	0	0	0	0	0	0	0	0	0	0	0	0	0	0	0	0	0	0	0	0	0	0	0	0	0
vOTU_10266	6828		X			18.210625001263942	low	0.91261	0.0873899	Duplodnaviria	Heunggongvirae	Uroviricota	Caudoviricetes	novel_order_52_of_Caudoviricetes	novel_family_2_of_novel_order_52_of_Caudoviricetes	novel_subfamily_1_of_novel_family_2_of_novel_order_52_of_Caudoviricetes	novel_genus_0_of_novel_subfamily_1_of_novel_family_2_of_novel_order_52_of_Caudoviricetes	0	0	0	0	0	0	0	0	0	0	0	0	2	0	0	0	0	0	0	4	0	0	0	0	0	0	0	0	0	1	0	0
vOTU_10267	6827		IPR013783			12.05882691753864	low	0.711216	0.288784	singleton								4	2	27	24	0	75	0	8	58	28	6	22	71	4	1	0	4	2	14	78	18	34	2	16	4	155	75	240	0	105	7	1
vOTU_10268	6827		X			10.558112031558847	low	0	1	Duplodnaviria	novel_kingdom_60_of_Duplodnaviria	novel_phylum_0_of_novel_kingdom_60_of_Duplodnaviria	novel_class_0_of_novel_phylum_0_of_novel_kingdom_60_of_Duplodnaviria	novel_order_0_of_novel_class_0_of_novel_phylum_0_of_novel_kingdom_60_of_Duplodnaviria	novel_family_0_of_novel_order_0_of_novel_class_0_of_novel_phylum_0_of_novel_kingdom_60_of_Duplodnaviria	novel_subfamily_0_of_novel_family_0_of_novel_order_0_of_novel_class_0_of_novel_phylum_0_of_novel_kingdom_60_of_Duplodnaviria	novel_genus_0_of_novel_subfamily_0_of_novel_family_0_of_novel_order_0_of_novel_class_0_of_novel_phylum_0_of_novel_kingdom_60_of_Duplodnaviria	294	13	486	72	98	195	2	13	68	917	481	345	145	2	51	64	58	29	651	23	28	21	40	4	3	23	47	66	1341	135	52	6
vOTU_10269	6827		X			10.335142985171256	medium	0.125	0.875	Duplodnaviria	novel_kingdom_13_of_Duplodnaviria	novel_phylum_0_of_novel_kingdom_13_of_Duplodnaviria	novel_class_0_of_novel_phylum_0_of_novel_kingdom_13_of_Duplodnaviria	novel_order_0_of_novel_class_0_of_novel_phylum_0_of_novel_kingdom_13_of_Duplodnaviria	novel_family_3_of_novel_order_0_of_novel_class_0_of_novel_phylum_0_of_novel_kingdom_13_of_Duplodnaviria	novel_subfamily_2_of_novel_family_3_of_novel_order_0_of_novel_class_0_of_novel_phylum_0_of_novel_kingdom_13_of_Duplodnaviria	novel_genus_0_of_novel_subfamily_2_of_novel_family_3_of_novel_order_0_of_novel_class_0_of_novel_phylum_0_of_novel_kingdom_13_of_Duplodnaviria	30	0	35	2	4	4	0	0	9	0	0	0	35	22	2	72	2	55	0	0	2	0	0	7	8	7	4	4	0	0	0	0
vOTU_1027	52157		X			54.27565242380204	high	0.745453	0.254547	Duplodnaviria	Heunggongvirae	Uroviricota	Caudoviricetes	Crassvirales	Crevaviridae	Coarsevirinae	Junduvirus	38	0	2	0	0	0	26	12	15	0	11	0	1	1	2	0	4	0	0	0	8	0	0	0	5	7	4	0	1	5	1	35
vOTU_10270	6827		X			14.218860523395396	low	0	1	Duplodnaviria	novel_kingdom_60_of_Duplodnaviria	novel_phylum_0_of_novel_kingdom_60_of_Duplodnaviria	novel_class_0_of_novel_phylum_0_of_novel_kingdom_60_of_Duplodnaviria	novel_order_0_of_novel_class_0_of_novel_phylum_0_of_novel_kingdom_60_of_Duplodnaviria	novel_family_6_of_novel_order_0_of_novel_class_0_of_novel_phylum_0_of_novel_kingdom_60_of_Duplodnaviria	novel_subfamily_3_of_novel_family_6_of_novel_order_0_of_novel_class_0_of_novel_phylum_0_of_novel_kingdom_60_of_Duplodnaviria	novel_genus_0_of_novel_subfamily_3_of_novel_family_6_of_novel_order_0_of_novel_class_0_of_novel_phylum_0_of_novel_kingdom_60_of_Duplodnaviria	146	0	2	0	2	48	6	10	204	0	4	2	0	0	0	0	125	43	0	370	40	2	2	6	0	20	49	17	0	1	123	1
vOTU_10271	6826		X			5.330495244511178	low	0.65	0.35	singleton								0	0	0	0	0	0	4	0	0	0	0	0	0	0	0	0	0	0	0	0	6	0	0	0	0	0	0	0	0	0	0	0
vOTU_10272	6826		X			7.808955691871285	high	0.95	0.05	Duplodnaviria	Heunggongvirae	Uroviricota	Caudoviricetes	novel_order_4_of_Caudoviricetes	novel_family_7_of_novel_order_4_of_Caudoviricetes	novel_subfamily_0_of_novel_family_3_of_novel_order_4_of_Caudoviricetes	novel_genus_16_of_novel_subfamily_0_of_novel_family_3_of_novel_order_4_of_Caudoviricetes	0	0	0	0	0	0	0	0	0	0	0	0	0	0	2	0	0	0	0	0	0	0	0	0	0	0	0	0	0	0	0	0
vOTU_10273	6825		X			10.526736170149686	low	0.811878	0.188122	Duplodnaviria	Heunggongvirae	Uroviricota	Caudoviricetes	novel_order_21_of_Caudoviricetes	novel_family_11_of_novel_order_21_of_Caudoviricetes	novel_subfamily_1_of_novel_family_11_of_novel_order_21_of_Caudoviricetes	novel_genus_3_of_novel_subfamily_1_of_novel_family_11_of_novel_order_21_of_Caudoviricetes	118	0	0	0	0	706	0	33	0	252	429	392	6	6	104	0	19	17	90	20	4	20	33	0	8	62	2	2	0	279	1	0
vOTU_10274	6825		X			NA	NA	0.811878	0.188122	singleton								6291	3	9	34	23	0	76	11	20285	119	189	553	13	14	3	10	44	11	58	5	35	123	9	549	108	628	73	16	115	41	7	94
vOTU_10275	6824		X			6.5322688721689355	high	0.811878	0.188122	Duplodnaviria	novel_kingdom_119_of_Duplodnaviria	novel_phylum_0_of_novel_kingdom_119_of_Duplodnaviria	novel_class_0_of_novel_phylum_0_of_novel_kingdom_119_of_Duplodnaviria	novel_order_0_of_novel_class_0_of_novel_phylum_0_of_novel_kingdom_119_of_Duplodnaviria	novel_family_6_of_novel_order_0_of_novel_class_0_of_novel_phylum_0_of_novel_kingdom_119_of_Duplodnaviria	novel_subfamily_2_of_novel_family_6_of_novel_order_0_of_novel_class_0_of_novel_phylum_0_of_novel_kingdom_119_of_Duplodnaviria	novel_genus_2_of_novel_subfamily_2_of_novel_family_6_of_novel_order_0_of_novel_class_0_of_novel_phylum_0_of_novel_kingdom_119_of_Duplodnaviria	2	0	0	0	0	0	0	0	0	1	0	0	0	0	0	0	0	0	0	59	0	0	0	0	0	0	0	0	0	0	0	0
vOTU_10276	6823		X			NA	NA	0.811878	0.188122	singleton								30	22	26	231	171	23	12	22	181	0	2	0	99	1	2	78	7	4	18	30	51	0	37	17	0	16	59	50	2	4	9	6
vOTU_10277	6823		X			NA	NA	0.938051	0.0619493	default	novel_kingdom_1355_of_default	novel_phylum_0_of_novel_kingdom_1355_of_default	novel_class_0_of_novel_phylum_0_of_novel_kingdom_1355_of_default	novel_order_0_of_novel_class_0_of_novel_phylum_0_of_novel_kingdom_1355_of_default	novel_family_0_of_novel_order_0_of_novel_class_0_of_novel_phylum_0_of_novel_kingdom_1355_of_default	novel_subfamily_1_of_novel_family_0_of_novel_order_0_of_novel_class_0_of_novel_phylum_0_of_novel_kingdom_1355_of_default	novel_genus_0_of_novel_subfamily_1_of_novel_family_0_of_novel_order_0_of_novel_class_0_of_novel_phylum_0_of_novel_kingdom_1355_of_default	24	24	55	33	177	33	2	30	222	0	0	0	32	4	117	0	14	27	0	202	130	2	4	56	4	360	292	247	0	102	49	9
vOTU_10278	6823		X			20.340522793460487	high	0.811878	0.188122	Duplodnaviria	novel_kingdom_108_of_Duplodnaviria	novel_phylum_0_of_novel_kingdom_108_of_Duplodnaviria	novel_class_0_of_novel_phylum_0_of_novel_kingdom_108_of_Duplodnaviria	novel_order_0_of_novel_class_0_of_novel_phylum_0_of_novel_kingdom_108_of_Duplodnaviria	novel_family_3_of_novel_order_0_of_novel_class_0_of_novel_phylum_0_of_novel_kingdom_108_of_Duplodnaviria	novel_subfamily_0_of_novel_family_3_of_novel_order_0_of_novel_class_0_of_novel_phylum_0_of_novel_kingdom_108_of_Duplodnaviria	novel_genus_5_of_novel_subfamily_0_of_novel_family_3_of_novel_order_0_of_novel_class_0_of_novel_phylum_0_of_novel_kingdom_108_of_Duplodnaviria	0	2	0	10	0	0	0	0	0	0	0	0	0	0	0	0	0	0	0	0	0	0	0	0	0	0	0	0	0	0	0	0
vOTU_10279	6823		X			8.072836555526633	low	0.824268	0.175732	Duplodnaviria	Heunggongvirae	Uroviricota	Caudoviricetes	novel_order_2_of_Caudoviricetes	novel_family_2_of_novel_order_2_of_Caudoviricetes	novel_subfamily_0_of_novel_family_2_of_novel_order_2_of_Caudoviricetes	novel_genus_1_of_novel_subfamily_0_of_novel_family_2_of_novel_order_2_of_Caudoviricetes	2	3	39	0	12	4	11	3	6	0	0	0	4	4	0	6	0	0	2	35	41	14	0	1	0	14	21	89	0	218	0	2
vOTU_1028	52061		X			66.47935236618869	high	0.517566	0.482434	Duplodnaviria	Heunggongvirae	Uroviricota	Caudoviricetes	novel_order_102_of_Caudoviricetes	novel_family_3_of_novel_order_102_of_Caudoviricetes	novel_subfamily_0_of_novel_family_3_of_novel_order_102_of_Caudoviricetes	novel_genus_0_of_novel_subfamily_0_of_novel_family_3_of_novel_order_102_of_Caudoviricetes	6	0	0	3	0	0	2	0	1	6	0	4	0	4	0	2	2	136	2	12	2	2	0	0	0	0	182	604	0	0	59	1
vOTU_10280	6822		X			15.14380768109213	low	0	1	Duplodnaviria	novel_kingdom_1770_of_Duplodnaviria	novel_phylum_0_of_novel_kingdom_1770_of_Duplodnaviria	novel_class_0_of_novel_phylum_0_of_novel_kingdom_1770_of_Duplodnaviria	novel_order_0_of_novel_class_0_of_novel_phylum_0_of_novel_kingdom_1770_of_Duplodnaviria	novel_family_0_of_novel_order_0_of_novel_class_0_of_novel_phylum_0_of_novel_kingdom_1770_of_Duplodnaviria	novel_subfamily_0_of_novel_family_0_of_novel_order_0_of_novel_class_0_of_novel_phylum_0_of_novel_kingdom_1770_of_Duplodnaviria	novel_genus_0_of_novel_subfamily_0_of_novel_family_0_of_novel_order_0_of_novel_class_0_of_novel_phylum_0_of_novel_kingdom_1770_of_Duplodnaviria	2	0	0	0	3	0	0	0	0	0	0	0	0	0	0	0	0	1	0	83	11	0	0	0	0	0	0	0	0	0	0	0
vOTU_10281	6822		X			10.721923773432092	low	0.806324	0.193676	Duplodnaviria	novel_kingdom_59_of_Duplodnaviria	novel_phylum_0_of_novel_kingdom_59_of_Duplodnaviria	novel_class_0_of_novel_phylum_0_of_novel_kingdom_59_of_Duplodnaviria	novel_order_0_of_novel_class_0_of_novel_phylum_0_of_novel_kingdom_59_of_Duplodnaviria	novel_family_3_of_novel_order_0_of_novel_class_0_of_novel_phylum_0_of_novel_kingdom_59_of_Duplodnaviria	novel_subfamily_0_of_novel_family_3_of_novel_order_0_of_novel_class_0_of_novel_phylum_0_of_novel_kingdom_59_of_Duplodnaviria	novel_genus_2_of_novel_subfamily_0_of_novel_family_3_of_novel_order_0_of_novel_class_0_of_novel_phylum_0_of_novel_kingdom_59_of_Duplodnaviria	0	0	0	0	0	9	0	2	0	0	0	0	0	0	0	0	0	7	0	0	0	0	5	0	0	0	0	0	0	0	0	0
vOTU_10282	6820		X			2.68176634815776	high	0.954213	0.0457866	singleton								0	0	0	0	0	0	0	0	0	0	0	0	0	0	0	0	0	0	0	0	0	0	0	0	0	0	0	0	0	0	0	0
vOTU_10283	6820		X			18.940235503221505	low	0.940419	0.0595815	default	novel_kingdom_1272_of_default	novel_phylum_0_of_novel_kingdom_1272_of_default	novel_class_0_of_novel_phylum_0_of_novel_kingdom_1272_of_default	novel_order_0_of_novel_class_0_of_novel_phylum_0_of_novel_kingdom_1272_of_default	novel_family_1_of_novel_order_0_of_novel_class_0_of_novel_phylum_0_of_novel_kingdom_1272_of_default	novel_subfamily_0_of_novel_family_1_of_novel_order_0_of_novel_class_0_of_novel_phylum_0_of_novel_kingdom_1272_of_default	novel_genus_0_of_novel_subfamily_0_of_novel_family_1_of_novel_order_0_of_novel_class_0_of_novel_phylum_0_of_novel_kingdom_1272_of_default	19	0	0	0	0	12	0	12	31	0	0	0	0	0	2	0	2	0	0	15	14	0	16	0	0	0	0	0	0	6	16	0
vOTU_10284	6818		X			16.51201825999591	high	0.855752	0.144248	Duplodnaviria	Heunggongvirae	Uroviricota	Caudoviricetes	novel_order_35_of_Caudoviricetes	novel_family_10_of_novel_order_35_of_Caudoviricetes	novel_subfamily_1_of_novel_family_10_of_novel_order_35_of_Caudoviricetes	novel_genus_0_of_novel_subfamily_1_of_novel_family_10_of_novel_order_35_of_Caudoviricetes	2	2	7	2	0	0	0	0	0	0	0	0	3	0	0	0	11	136	0	0	0	0	0	0	0	0	0	0	0	0	0	0
vOTU_10285	6818		X			3.2726138190894476	low	0.961216	0.0387844	default	novel_kingdom_1363_of_default	novel_phylum_0_of_novel_kingdom_1363_of_default	novel_class_0_of_novel_phylum_0_of_novel_kingdom_1363_of_default	novel_order_0_of_novel_class_0_of_novel_phylum_0_of_novel_kingdom_1363_of_default	novel_family_0_of_novel_order_0_of_novel_class_0_of_novel_phylum_0_of_novel_kingdom_1363_of_default	novel_subfamily_0_of_novel_family_0_of_novel_order_0_of_novel_class_0_of_novel_phylum_0_of_novel_kingdom_1363_of_default	novel_genus_0_of_novel_subfamily_0_of_novel_family_0_of_novel_order_0_of_novel_class_0_of_novel_phylum_0_of_novel_kingdom_1363_of_default	0	0	0	0	0	0	1	0	0	0	0	0	3	0	0	19	0	0	0	3	0	0	0	0	0	0	0	0	0	0	0	0
vOTU_10286	6817		X			12.503222021675926	medium	0.175	0.825	Duplodnaviria	novel_kingdom_13_of_Duplodnaviria	novel_phylum_0_of_novel_kingdom_13_of_Duplodnaviria	novel_class_0_of_novel_phylum_0_of_novel_kingdom_13_of_Duplodnaviria	novel_order_0_of_novel_class_0_of_novel_phylum_0_of_novel_kingdom_13_of_Duplodnaviria	novel_family_20_of_novel_order_0_of_novel_class_0_of_novel_phylum_0_of_novel_kingdom_13_of_Duplodnaviria	novel_subfamily_12_of_novel_family_20_of_novel_order_0_of_novel_class_0_of_novel_phylum_0_of_novel_kingdom_13_of_Duplodnaviria	novel_genus_0_of_novel_subfamily_12_of_novel_family_20_of_novel_order_0_of_novel_class_0_of_novel_phylum_0_of_novel_kingdom_13_of_Duplodnaviria	8	2	3	0	11	68	2	42	2	2	8	2	4	0	0	8	0	49	0	10	1	0	22	0	0	17	20	45	0	78	2	0
vOTU_10287	6816	none	X	no	NaN	100.0	high	0.811878	0.188122	Monodnaviria	novel_kingdom_6_of_Monodnaviria	novel_phylum_0_of_novel_kingdom_6_of_Monodnaviria	novel_class_0_of_novel_phylum_0_of_novel_kingdom_6_of_Monodnaviria	novel_order_0_of_novel_class_0_of_novel_phylum_0_of_novel_kingdom_6_of_Monodnaviria	novel_family_0_of_novel_order_0_of_novel_class_0_of_novel_phylum_0_of_novel_kingdom_6_of_Monodnaviria	novel_subfamily_3_of_novel_family_0_of_novel_order_0_of_novel_class_0_of_novel_phylum_0_of_novel_kingdom_6_of_Monodnaviria	novel_genus_0_of_novel_subfamily_3_of_novel_family_0_of_novel_order_0_of_novel_class_0_of_novel_phylum_0_of_novel_kingdom_6_of_Monodnaviria	0	0	0	0	0	0	0	0	0	0	0	0	0	0	0	0	0	2	0	0	2	0	0	0	0	0	0	0	0	0	0	0
vOTU_10288	6816		X			11.556165121705485	low	0.9625	0.0375	Duplodnaviria	novel_kingdom_1778_of_Duplodnaviria	novel_phylum_0_of_novel_kingdom_1778_of_Duplodnaviria	novel_class_0_of_novel_phylum_0_of_novel_kingdom_1778_of_Duplodnaviria	novel_order_0_of_novel_class_0_of_novel_phylum_0_of_novel_kingdom_1778_of_Duplodnaviria	novel_family_0_of_novel_order_0_of_novel_class_0_of_novel_phylum_0_of_novel_kingdom_1778_of_Duplodnaviria	novel_subfamily_0_of_novel_family_0_of_novel_order_0_of_novel_class_0_of_novel_phylum_0_of_novel_kingdom_1778_of_Duplodnaviria	novel_genus_2_of_novel_subfamily_0_of_novel_family_0_of_novel_order_0_of_novel_class_0_of_novel_phylum_0_of_novel_kingdom_1778_of_Duplodnaviria	22	0	1	0	1	5	8	2	0	2	0	0	41	37	0	0	0	0	0	23	0	0	0	0	12	19	0	1	0	0	19	0
vOTU_10289	6816		X			NA	NA	0.811878	0.188122	singleton								0	0	0	0	0	0	0	0	0	0	0	0	0	0	0	0	0	0	0	0	0	0	0	0	0	0	0	0	0	0	0	0
vOTU_1029	52051	none	X	no	NaN	99.66165108618637	high	0.95	0.05	default	novel_kingdom_1367_of_default	novel_phylum_0_of_novel_kingdom_1367_of_default	novel_class_0_of_novel_phylum_0_of_novel_kingdom_1367_of_default	novel_order_0_of_novel_class_0_of_novel_phylum_0_of_novel_kingdom_1367_of_default	novel_family_0_of_novel_order_0_of_novel_class_0_of_novel_phylum_0_of_novel_kingdom_1367_of_default	novel_subfamily_0_of_novel_family_0_of_novel_order_0_of_novel_class_0_of_novel_phylum_0_of_novel_kingdom_1367_of_default	novel_genus_0_of_novel_subfamily_0_of_novel_family_0_of_novel_order_0_of_novel_class_0_of_novel_phylum_0_of_novel_kingdom_1367_of_default	0	0	0	0	2	0	0	0	0	2	0	0	0	3	0	0	0	0	0	0	0	0	0	0	4	0	0	0	49	21	0	0
vOTU_10290	6815		X			17.977887150039766	high	0.125	0.875	Duplodnaviria	novel_kingdom_227_of_Duplodnaviria	novel_phylum_0_of_novel_kingdom_227_of_Duplodnaviria	novel_class_0_of_novel_phylum_0_of_novel_kingdom_227_of_Duplodnaviria	novel_order_0_of_novel_class_0_of_novel_phylum_0_of_novel_kingdom_227_of_Duplodnaviria	novel_family_6_of_novel_order_0_of_novel_class_0_of_novel_phylum_0_of_novel_kingdom_227_of_Duplodnaviria	novel_subfamily_0_of_novel_family_6_of_novel_order_0_of_novel_class_0_of_novel_phylum_0_of_novel_kingdom_227_of_Duplodnaviria	novel_genus_0_of_novel_subfamily_0_of_novel_family_6_of_novel_order_0_of_novel_class_0_of_novel_phylum_0_of_novel_kingdom_227_of_Duplodnaviria	0	0	0	0	0	0	0	0	0	0	0	4	0	129	0	0	0	1	0	0	0	0	0	0	0	0	0	0	0	0	9	0
vOTU_10291	6814		X			15.807247976587002	high	0.811878	0.188122	Duplodnaviria	novel_kingdom_46_of_Duplodnaviria	novel_phylum_0_of_novel_kingdom_46_of_Duplodnaviria	novel_class_0_of_novel_phylum_0_of_novel_kingdom_46_of_Duplodnaviria	novel_order_0_of_novel_class_0_of_novel_phylum_0_of_novel_kingdom_46_of_Duplodnaviria	novel_family_4_of_novel_order_0_of_novel_class_0_of_novel_phylum_0_of_novel_kingdom_46_of_Duplodnaviria	novel_subfamily_0_of_novel_family_4_of_novel_order_0_of_novel_class_0_of_novel_phylum_0_of_novel_kingdom_46_of_Duplodnaviria	novel_genus_1_of_novel_subfamily_0_of_novel_family_4_of_novel_order_0_of_novel_class_0_of_novel_phylum_0_of_novel_kingdom_46_of_Duplodnaviria	60	2	0	0	18	0	0	0	0	180	0	0	0	0	0	0	8	0	0	4	2	5	0	0	0	0	13	62	0	6	0	0
vOTU_10292	6814		X			3.1213247530496027	low	0.997299	0.00270138	default	novel_kingdom_1374_of_default	novel_phylum_0_of_novel_kingdom_1374_of_default	novel_class_0_of_novel_phylum_0_of_novel_kingdom_1374_of_default	novel_order_0_of_novel_class_0_of_novel_phylum_0_of_novel_kingdom_1374_of_default	novel_family_0_of_novel_order_0_of_novel_class_0_of_novel_phylum_0_of_novel_kingdom_1374_of_default	novel_subfamily_0_of_novel_family_0_of_novel_order_0_of_novel_class_0_of_novel_phylum_0_of_novel_kingdom_1374_of_default	novel_genus_0_of_novel_subfamily_0_of_novel_family_0_of_novel_order_0_of_novel_class_0_of_novel_phylum_0_of_novel_kingdom_1374_of_default	0	0	0	0	0	0	0	0	0	0	0	0	0	0	0	0	0	2	0	0	0	0	0	0	0	119	0	0	0	0	0	0
vOTU_10293	6813		X			12.049665293479693	low	0.811878	0.188122	default	novel_kingdom_1380_of_default	novel_phylum_0_of_novel_kingdom_1380_of_default	novel_class_0_of_novel_phylum_0_of_novel_kingdom_1380_of_default	novel_order_0_of_novel_class_0_of_novel_phylum_0_of_novel_kingdom_1380_of_default	novel_family_0_of_novel_order_0_of_novel_class_0_of_novel_phylum_0_of_novel_kingdom_1380_of_default	novel_subfamily_0_of_novel_family_0_of_novel_order_0_of_novel_class_0_of_novel_phylum_0_of_novel_kingdom_1380_of_default	novel_genus_0_of_novel_subfamily_0_of_novel_family_0_of_novel_order_0_of_novel_class_0_of_novel_phylum_0_of_novel_kingdom_1380_of_default	0	0	0	0	0	0	0	0	0	0	0	0	0	0	0	0	0	0	0	0	0	0	0	0	0	0	0	0	0	0	0	0
vOTU_10294	6812		X			15.364795112513272	high	0.855024	0.144976	Duplodnaviria	Heunggongvirae	Uroviricota	Caudoviricetes	novel_order_92_of_Caudoviricetes	novel_family_7_of_novel_order_92_of_Caudoviricetes	novel_subfamily_6_of_novel_family_7_of_novel_order_92_of_Caudoviricetes	novel_genus_0_of_novel_subfamily_6_of_novel_family_7_of_novel_order_92_of_Caudoviricetes	0	0	0	0	2	0	0	0	0	0	0	2	0	0	0	0	0	0	2	0	0	0	2	0	4	0	0	0	389	0	0	0
vOTU_10295	6808		X			5.4713768920040335	medium	0.828701	0.171299	Duplodnaviria	novel_kingdom_62_of_Duplodnaviria	novel_phylum_0_of_novel_kingdom_62_of_Duplodnaviria	novel_class_0_of_novel_phylum_0_of_novel_kingdom_62_of_Duplodnaviria	novel_order_0_of_novel_class_0_of_novel_phylum_0_of_novel_kingdom_62_of_Duplodnaviria	novel_family_2_of_novel_order_0_of_novel_class_0_of_novel_phylum_0_of_novel_kingdom_62_of_Duplodnaviria	novel_subfamily_3_of_novel_family_2_of_novel_order_0_of_novel_class_0_of_novel_phylum_0_of_novel_kingdom_62_of_Duplodnaviria	novel_genus_1_of_novel_subfamily_3_of_novel_family_2_of_novel_order_0_of_novel_class_0_of_novel_phylum_0_of_novel_kingdom_62_of_Duplodnaviria	0	0	0	0	0	0	0	0	0	0	0	0	0	0	0	0	0	0	0	2	0	0	0	0	0	0	2	8	0	0	12	0
vOTU_10296	6808	none	X	no	NaN	100.0	high	0.811878	0.188122	Monodnaviria	Sangervirae	Phixviricota	Malgrandaviricetes	Petitvirales	novel_family_0_of_Petitvirales	novel_subfamily_0_of_novel_family_0_of_Petitvirales	novel_genus_0_of_novel_subfamily_0_of_novel_family_0_of_Petitvirales	0	0	0	0	0	0	0	0	0	0	10	0	9	0	0	0	0	0	0	0	0	6	0	0	0	0	6	0	0	0	0	0
vOTU_10297	6805		IPR013783			16.741955823696795	high	0.811878	0.188122	singleton								0	0	0	0	0	0	0	0	0	0	0	0	0	0	0	0	0	0	0	0	0	0	0	0	0	0	0	0	0	0	0	0
vOTU_10298	6805		X			19.689612848269725	low	0.632764	0.367236	singleton								0	0	0	0	0	0	0	0	0	0	0	0	0	0	0	0	0	0	0	0	0	0	0	0	0	0	0	0	0	0	0	0
vOTU_10299	6804		X			4.492401513500125	low	0.811878	0.188122	Duplodnaviria	novel_kingdom_1790_of_Duplodnaviria	novel_phylum_0_of_novel_kingdom_1790_of_Duplodnaviria	novel_class_0_of_novel_phylum_0_of_novel_kingdom_1790_of_Duplodnaviria	novel_order_0_of_novel_class_0_of_novel_phylum_0_of_novel_kingdom_1790_of_Duplodnaviria	novel_family_0_of_novel_order_0_of_novel_class_0_of_novel_phylum_0_of_novel_kingdom_1790_of_Duplodnaviria	novel_subfamily_0_of_novel_family_0_of_novel_order_0_of_novel_class_0_of_novel_phylum_0_of_novel_kingdom_1790_of_Duplodnaviria	novel_genus_0_of_novel_subfamily_0_of_novel_family_0_of_novel_order_0_of_novel_class_0_of_novel_phylum_0_of_novel_kingdom_1790_of_Duplodnaviria	14	2	4	0	103	10	0	0	16	0	13	38	7	22	1	4	4	52	2	6	2	121	0	0	0	1	2	4	0	0	2	2
vOTU_103	122605	none	X	no	NaN	98.46234779240848	high	0.0125	0.9875	Duplodnaviria	Heunggongvirae	Uroviricota	Caudoviricetes	novel_order_31_of_Caudoviricetes	novel_family_7_of_novel_order_31_of_Caudoviricetes	novel_subfamily_0_of_novel_family_7_of_novel_order_31_of_Caudoviricetes	novel_genus_5_of_novel_subfamily_0_of_novel_family_7_of_novel_order_31_of_Caudoviricetes	13	0	0	2	0	0	729	0	0	0	0	0	1	0	20	0	0	6	27	5	38	0	0	4	2	0	137	437	1	3	0	0
vOTU_1030	52020	none	X	no	Faecalibacterium	98.70024075851484	high	0.1	0.9	Duplodnaviria	Heunggongvirae	Uroviricota	Caudoviricetes	novel_order_30_of_Caudoviricetes	novel_family_2_of_novel_order_30_of_Caudoviricetes	novel_subfamily_4_of_novel_family_2_of_novel_order_30_of_Caudoviricetes	novel_genus_6_of_novel_subfamily_4_of_novel_family_2_of_novel_order_30_of_Caudoviricetes	0	0	10	0	4	12	4	2	2	0	0	0	38	18	1	587	38	187	0	22	26	57	0	0	0	10	6	18	0	2	3	2
vOTU_10300	6804		X			17.958841261935984	high	1	0	Duplodnaviria	novel_kingdom_170_of_Duplodnaviria	novel_phylum_0_of_novel_kingdom_170_of_Duplodnaviria	novel_class_0_of_novel_phylum_0_of_novel_kingdom_170_of_Duplodnaviria	novel_order_0_of_novel_class_0_of_novel_phylum_0_of_novel_kingdom_170_of_Duplodnaviria	novel_family_9_of_novel_order_0_of_novel_class_0_of_novel_phylum_0_of_novel_kingdom_170_of_Duplodnaviria	novel_subfamily_1_of_novel_family_9_of_novel_order_0_of_novel_class_0_of_novel_phylum_0_of_novel_kingdom_170_of_Duplodnaviria	novel_genus_3_of_novel_subfamily_1_of_novel_family_9_of_novel_order_0_of_novel_class_0_of_novel_phylum_0_of_novel_kingdom_170_of_Duplodnaviria	95	0	0	0	0	11	2	0	12	12	0	0	0	0	0	0	0	0	0	0	68	2	33	0	0	0	0	3	0	0	6	59
vOTU_10301	6803		X			5.472319091825463	low	0.811878	0.188122	default	novel_kingdom_1288_of_default	novel_phylum_0_of_novel_kingdom_1288_of_default	novel_class_0_of_novel_phylum_0_of_novel_kingdom_1288_of_default	novel_order_0_of_novel_class_0_of_novel_phylum_0_of_novel_kingdom_1288_of_default	novel_family_0_of_novel_order_0_of_novel_class_0_of_novel_phylum_0_of_novel_kingdom_1288_of_default	novel_subfamily_1_of_novel_family_0_of_novel_order_0_of_novel_class_0_of_novel_phylum_0_of_novel_kingdom_1288_of_default	novel_genus_0_of_novel_subfamily_1_of_novel_family_0_of_novel_order_0_of_novel_class_0_of_novel_phylum_0_of_novel_kingdom_1288_of_default	0	0	0	0	0	0	0	0	0	0	0	0	0	0	0	0	0	0	0	0	0	0	1	0	0	0	0	0	0	0	0	0
vOTU_10302	6803		X			16.876332220414856	high	0.934257	0.0657429	Duplodnaviria	Heunggongvirae	Uroviricota	Caudoviricetes	novel_order_38_of_Caudoviricetes	novel_family_17_of_novel_order_38_of_Caudoviricetes	novel_subfamily_4_of_novel_family_17_of_novel_order_38_of_Caudoviricetes	novel_genus_1_of_novel_subfamily_4_of_novel_family_17_of_novel_order_38_of_Caudoviricetes	0	0	0	0	0	0	0	0	0	0	0	0	0	0	0	0	0	0	0	0	0	0	0	0	0	0	0	0	0	0	0	0
vOTU_10303	6803		X			9.837261740206435	low	0.974505	0.0254947	Duplodnaviria	novel_kingdom_65_of_Duplodnaviria	novel_phylum_0_of_novel_kingdom_65_of_Duplodnaviria	novel_class_0_of_novel_phylum_0_of_novel_kingdom_65_of_Duplodnaviria	novel_order_0_of_novel_class_0_of_novel_phylum_0_of_novel_kingdom_65_of_Duplodnaviria	novel_family_3_of_novel_order_0_of_novel_class_0_of_novel_phylum_0_of_novel_kingdom_65_of_Duplodnaviria	novel_subfamily_0_of_novel_family_3_of_novel_order_0_of_novel_class_0_of_novel_phylum_0_of_novel_kingdom_65_of_Duplodnaviria	novel_genus_0_of_novel_subfamily_0_of_novel_family_3_of_novel_order_0_of_novel_class_0_of_novel_phylum_0_of_novel_kingdom_65_of_Duplodnaviria	8	16	602	547	47	34	0	2	14	4	0	2	79	2	0	25	109	2	29	9	28	64	10	40	7	6	0	0	0	182	8	4
vOTU_10304	6803		X			3.729534808135372	low	0.0625	0.9375	singleton								0	0	0	0	2	0	0	0	0	0	0	0	0	0	0	0	0	0	0	0	0	0	0	0	0	0	0	0	0	0	0	0
vOTU_10305	6802		X			NA	NA	0.888056	0.111944	default	novel_kingdom_1383_of_default	novel_phylum_0_of_novel_kingdom_1383_of_default	novel_class_0_of_novel_phylum_0_of_novel_kingdom_1383_of_default	novel_order_0_of_novel_class_0_of_novel_phylum_0_of_novel_kingdom_1383_of_default	novel_family_0_of_novel_order_0_of_novel_class_0_of_novel_phylum_0_of_novel_kingdom_1383_of_default	novel_subfamily_0_of_novel_family_0_of_novel_order_0_of_novel_class_0_of_novel_phylum_0_of_novel_kingdom_1383_of_default	novel_genus_0_of_novel_subfamily_0_of_novel_family_0_of_novel_order_0_of_novel_class_0_of_novel_phylum_0_of_novel_kingdom_1383_of_default	0	0	0	0	25	145	441	114	14	0	0	0	0	32	0	0	0	2	0	32	11	0	25	0	0	0	0	0	2	0	0	0
vOTU_10306	6802		X			4.649922349858321	low	0.811878	0.188122	singleton								0	0	0	0	0	0	0	0	0	0	0	0	0	0	0	0	0	0	0	0	0	0	0	0	0	0	0	0	0	0	0	0
vOTU_10307	6802		X			17.985333351799614	low	0.811878	0.188122	default	novel_kingdom_1389_of_default	novel_phylum_0_of_novel_kingdom_1389_of_default	novel_class_0_of_novel_phylum_0_of_novel_kingdom_1389_of_default	novel_order_0_of_novel_class_0_of_novel_phylum_0_of_novel_kingdom_1389_of_default	novel_family_0_of_novel_order_0_of_novel_class_0_of_novel_phylum_0_of_novel_kingdom_1389_of_default	novel_subfamily_0_of_novel_family_0_of_novel_order_0_of_novel_class_0_of_novel_phylum_0_of_novel_kingdom_1389_of_default	novel_genus_0_of_novel_subfamily_0_of_novel_family_0_of_novel_order_0_of_novel_class_0_of_novel_phylum_0_of_novel_kingdom_1389_of_default	0	0	0	0	29	0	5	0	0	0	7	8	1	11	0	6	2	55	4	16	13	12	2	0	16	38	0	0	0	2	0	4
vOTU_10308	6800		X			10.669806115993731	low	0.811878	0.188122	Duplodnaviria	Heunggongvirae	Uroviricota	Caudoviricetes	novel_order_21_of_Caudoviricetes	novel_family_11_of_novel_order_21_of_Caudoviricetes	novel_subfamily_1_of_novel_family_11_of_novel_order_21_of_Caudoviricetes	novel_genus_3_of_novel_subfamily_1_of_novel_family_11_of_novel_order_21_of_Caudoviricetes	27	0	0	0	90	0	1	0	0	4	0	0	6	8	0	0	2	2	17	15	759	0	0	0	0	0	0	0	2	35	37	117
vOTU_10309	6800		X			3.940305746940997	low	0.997299	0.00270138	singleton								0	0	0	0	0	0	0	0	0	0	0	3	0	363	0	0	0	0	0	0	0	0	0	89	0	2	0	0	0	2	0	0
vOTU_1031	52002	none	X	no	Roseburia	100.0	high	0.35	0.65	Duplodnaviria	Heunggongvirae	Uroviricota	Caudoviricetes	novel_order_30_of_Caudoviricetes	novel_family_3_of_novel_order_30_of_Caudoviricetes	novel_subfamily_3_of_novel_family_3_of_novel_order_30_of_Caudoviricetes	novel_genus_0_of_novel_subfamily_3_of_novel_family_3_of_novel_order_30_of_Caudoviricetes	25	10	132	4	0	10	3	0	1	8	0	20	5	82	0	0	4	6	0	0	2	94	2	2	4	0	2	8	0	323	0	0
vOTU_10310	6800		X			NA	NA	0.992566	0.00743392	default	novel_kingdom_1395_of_default	novel_phylum_0_of_novel_kingdom_1395_of_default	novel_class_0_of_novel_phylum_0_of_novel_kingdom_1395_of_default	novel_order_0_of_novel_class_0_of_novel_phylum_0_of_novel_kingdom_1395_of_default	novel_family_0_of_novel_order_0_of_novel_class_0_of_novel_phylum_0_of_novel_kingdom_1395_of_default	novel_subfamily_0_of_novel_family_0_of_novel_order_0_of_novel_class_0_of_novel_phylum_0_of_novel_kingdom_1395_of_default	novel_genus_0_of_novel_subfamily_0_of_novel_family_0_of_novel_order_0_of_novel_class_0_of_novel_phylum_0_of_novel_kingdom_1395_of_default	0	0	0	0	14	49	0	28	82	0	0	0	0	0	0	0	21	24	0	0	0	0	6	0	0	0	14	83	0	0	9	0
vOTU_10311	6799		X			7.841906918507259	medium	0	1	Duplodnaviria	novel_kingdom_104_of_Duplodnaviria	novel_phylum_0_of_novel_kingdom_104_of_Duplodnaviria	novel_class_0_of_novel_phylum_0_of_novel_kingdom_104_of_Duplodnaviria	novel_order_0_of_novel_class_0_of_novel_phylum_0_of_novel_kingdom_104_of_Duplodnaviria	novel_family_2_of_novel_order_0_of_novel_class_0_of_novel_phylum_0_of_novel_kingdom_104_of_Duplodnaviria	novel_subfamily_1_of_novel_family_2_of_novel_order_0_of_novel_class_0_of_novel_phylum_0_of_novel_kingdom_104_of_Duplodnaviria	novel_genus_0_of_novel_subfamily_1_of_novel_family_2_of_novel_order_0_of_novel_class_0_of_novel_phylum_0_of_novel_kingdom_104_of_Duplodnaviria	0	0	0	0	0	0	0	0	0	0	0	0	0	0	0	0	0	0	0	0	0	0	0	0	0	0	0	0	0	0	0	0
vOTU_10312	6799		X			16.766104066523994	low	0.2625	0.7375	singleton								8	0	2	0	3	5	0	0	1	0	0	0	4	17	0	0	6	10	0	5	2	6	0	0	0	2	0	0	2	0	4	0
vOTU_10313	6798		X			2.6175968988884626	low	0.985006	0.0149941	default	novel_kingdom_1405_of_default	novel_phylum_0_of_novel_kingdom_1405_of_default	novel_class_0_of_novel_phylum_0_of_novel_kingdom_1405_of_default	novel_order_0_of_novel_class_0_of_novel_phylum_0_of_novel_kingdom_1405_of_default	novel_family_0_of_novel_order_0_of_novel_class_0_of_novel_phylum_0_of_novel_kingdom_1405_of_default	novel_subfamily_1_of_novel_family_0_of_novel_order_0_of_novel_class_0_of_novel_phylum_0_of_novel_kingdom_1405_of_default	novel_genus_0_of_novel_subfamily_1_of_novel_family_0_of_novel_order_0_of_novel_class_0_of_novel_phylum_0_of_novel_kingdom_1405_of_default	48	0	0	8	3	2	2	0	6	0	0	2	4	0	0	59	11	37	0	4	8	0	2	6	14	11	0	11	0	0	7	0
vOTU_10314	6798		X			3.2193234392164625	low	0.91272	0.0872797	singleton								30	0	7	1	0	0	0	0	0	0	0	0	0	0	0	0	0	0	0	0	0	0	0	0	0	0	0	0	0	0	0	0
vOTU_10315	6797		X			11.193737041602029	high	0.880695	0.119305	Duplodnaviria	Heunggongvirae	Uroviricota	Caudoviricetes	novel_order_29_of_Caudoviricetes	novel_family_5_of_novel_order_29_of_Caudoviricetes	novel_subfamily_0_of_novel_family_5_of_novel_order_29_of_Caudoviricetes	novel_genus_1_of_novel_subfamily_0_of_novel_family_5_of_novel_order_29_of_Caudoviricetes	0	0	0	0	0	0	0	0	0	0	0	0	1	4	0	0	0	1	0	0	6	5	0	0	0	2	0	0	0	0	2	0
vOTU_10316	6796		X			3.6387957200654157	low	0.811878	0.188122	default	novel_kingdom_1418_of_default	novel_phylum_0_of_novel_kingdom_1418_of_default	novel_class_0_of_novel_phylum_0_of_novel_kingdom_1418_of_default	novel_order_0_of_novel_class_0_of_novel_phylum_0_of_novel_kingdom_1418_of_default	novel_family_0_of_novel_order_0_of_novel_class_0_of_novel_phylum_0_of_novel_kingdom_1418_of_default	novel_subfamily_0_of_novel_family_0_of_novel_order_0_of_novel_class_0_of_novel_phylum_0_of_novel_kingdom_1418_of_default	novel_genus_0_of_novel_subfamily_0_of_novel_family_0_of_novel_order_0_of_novel_class_0_of_novel_phylum_0_of_novel_kingdom_1418_of_default	0	0	0	0	0	0	0	0	0	0	0	0	0	0	0	0	0	0	0	0	0	0	0	0	0	0	0	0	0	0	0	0
vOTU_10317	6796		X			14.84167014318047	high	0	1	Duplodnaviria	novel_kingdom_113_of_Duplodnaviria	novel_phylum_0_of_novel_kingdom_113_of_Duplodnaviria	novel_class_0_of_novel_phylum_0_of_novel_kingdom_113_of_Duplodnaviria	novel_order_0_of_novel_class_0_of_novel_phylum_0_of_novel_kingdom_113_of_Duplodnaviria	novel_family_1_of_novel_order_0_of_novel_class_0_of_novel_phylum_0_of_novel_kingdom_113_of_Duplodnaviria	novel_subfamily_0_of_novel_family_1_of_novel_order_0_of_novel_class_0_of_novel_phylum_0_of_novel_kingdom_113_of_Duplodnaviria	novel_genus_2_of_novel_subfamily_0_of_novel_family_1_of_novel_order_0_of_novel_class_0_of_novel_phylum_0_of_novel_kingdom_113_of_Duplodnaviria	1	0	3	4	1	4	0	5	0	0	0	0	0	0	0	0	5	1	0	13	14	1	0	0	0	1	0	4	0	42	2	3
vOTU_10318	6795		X			3.306496569952724	medium	0.811878	0.188122	default	novel_kingdom_1296_of_default	novel_phylum_0_of_novel_kingdom_1296_of_default	novel_class_0_of_novel_phylum_0_of_novel_kingdom_1296_of_default	novel_order_0_of_novel_class_0_of_novel_phylum_0_of_novel_kingdom_1296_of_default	novel_family_0_of_novel_order_0_of_novel_class_0_of_novel_phylum_0_of_novel_kingdom_1296_of_default	novel_subfamily_0_of_novel_family_0_of_novel_order_0_of_novel_class_0_of_novel_phylum_0_of_novel_kingdom_1296_of_default	novel_genus_0_of_novel_subfamily_0_of_novel_family_0_of_novel_order_0_of_novel_class_0_of_novel_phylum_0_of_novel_kingdom_1296_of_default	0	0	0	0	0	0	0	0	0	0	0	0	0	0	0	0	0	0	0	0	0	0	0	2	0	0	0	0	0	0	0	0
vOTU_10319	6795		X			4.523339492645717	medium	0.811878	0.188122	singleton								0	0	0	0	0	0	0	0	0	0	0	0	0	0	0	0	0	0	0	0	0	0	0	0	0	0	0	0	0	0	0	0
vOTU_1032	51992	none	X	no	NaN	98.20743846923934	high	0.7363	0.2637	Duplodnaviria	novel_kingdom_162_of_Duplodnaviria	novel_phylum_0_of_novel_kingdom_162_of_Duplodnaviria	novel_class_0_of_novel_phylum_0_of_novel_kingdom_162_of_Duplodnaviria	novel_order_0_of_novel_class_0_of_novel_phylum_0_of_novel_kingdom_162_of_Duplodnaviria	novel_family_0_of_novel_order_0_of_novel_class_0_of_novel_phylum_0_of_novel_kingdom_162_of_Duplodnaviria	novel_subfamily_1_of_novel_family_0_of_novel_order_0_of_novel_class_0_of_novel_phylum_0_of_novel_kingdom_162_of_Duplodnaviria	novel_genus_0_of_novel_subfamily_1_of_novel_family_0_of_novel_order_0_of_novel_class_0_of_novel_phylum_0_of_novel_kingdom_162_of_Duplodnaviria	647	0	0	0	0	0	0	0	0	0	34	0	25	0	0	0	0	0	0	0	49	22	0	0	0	0	16	0	0	0	0	0
vOTU_10320	6794		X			11.05740279608743	high	0.785153	0.214847	Duplodnaviria	Heunggongvirae	Uroviricota	Caudoviricetes	novel_order_54_of_Caudoviricetes	novel_family_13_of_novel_order_54_of_Caudoviricetes	novel_subfamily_1_of_novel_family_13_of_novel_order_54_of_Caudoviricetes	novel_genus_4_of_novel_subfamily_1_of_novel_family_13_of_novel_order_54_of_Caudoviricetes	0	0	0	0	0	0	0	0	0	0	0	0	0	0	0	0	0	0	0	0	0	0	0	0	0	0	0	0	0	0	0	0
vOTU_10321	6792		X			18.402746501495756	medium	0.569277	0.430723	singleton								0	0	0	0	0	0	0	0	0	0	0	0	0	0	0	0	0	0	0	0	0	0	0	0	0	0	0	0	376	0	0	0
vOTU_10322	6792		X			7.45546152072974	low	0.997299	0.00270138	Duplodnaviria	Heunggongvirae	Uroviricota	Caudoviricetes	novel_order_40_of_Caudoviricetes	novel_family_0_of_novel_order_40_of_Caudoviricetes	novel_subfamily_0_of_novel_family_0_of_novel_order_40_of_Caudoviricetes	novel_genus_1_of_novel_subfamily_0_of_novel_family_0_of_novel_order_40_of_Caudoviricetes	14	0	0	0	8	0	0	0	2	0	0	0	4	0	0	54	2	46	0	0	0	0	0	4	0	0	0	2	0	0	0	0
vOTU_10323	6792		X			2.270000134867069	low	0.811878	0.188122	Duplodnaviria	Heunggongvirae	Uroviricota	Caudoviricetes	novel_order_21_of_Caudoviricetes	novel_family_17_of_novel_order_21_of_Caudoviricetes	novel_subfamily_0_of_novel_family_17_of_novel_order_21_of_Caudoviricetes	novel_genus_2_of_novel_subfamily_0_of_novel_family_17_of_novel_order_21_of_Caudoviricetes	0	2	130	127	0	11	14	0	0	0	0	0	0	0	0	0	6	16	0	0	30	0	0	0	0	3	0	0	0	85	26	2
vOTU_10324	6792	none	X	no	Brachyspira	100.0	medium	0.811878	0.188122	singleton								0	0	0	0	0	0	2	0	0	0	0	0	0	0	0	0	0	0	0	0	0	0	0	0	0	0	0	0	0	0	0	0
vOTU_10325	6792		X			3.7792041923075885	medium	0.833867	0.166133	singleton								0	0	0	0	3	0	14	0	0	0	0	0	2	0	0	7	0	0	0	113	8	0	0	0	0	0	1	3	0	2	0	0
vOTU_10326	6792		X			10.863028417089437	low	0.811878	0.188122	default	novel_kingdom_1306_of_default	novel_phylum_0_of_novel_kingdom_1306_of_default	novel_class_0_of_novel_phylum_0_of_novel_kingdom_1306_of_default	novel_order_0_of_novel_class_0_of_novel_phylum_0_of_novel_kingdom_1306_of_default	novel_family_0_of_novel_order_0_of_novel_class_0_of_novel_phylum_0_of_novel_kingdom_1306_of_default	novel_subfamily_0_of_novel_family_0_of_novel_order_0_of_novel_class_0_of_novel_phylum_0_of_novel_kingdom_1306_of_default	novel_genus_0_of_novel_subfamily_0_of_novel_family_0_of_novel_order_0_of_novel_class_0_of_novel_phylum_0_of_novel_kingdom_1306_of_default	2	0	0	0	0	0	2	0	0	2	2	0	0	0	0	0	0	0	0	0	0	0	0	0	0	0	3	0	0	0	0	0
vOTU_10327	6791		X			5.2197933108326575	medium	0.811878	0.188122	singleton								0	0	0	0	0	0	0	0	0	0	0	0	0	0	0	0	0	1	0	4	0	0	0	0	0	0	0	0	0	0	0	0
vOTU_10328	6791	none	X	no	Bacteroides	100.0	high	0.811878	0.188122	Monodnaviria	Sangervirae	Phixviricota	Malgrandaviricetes	Petitvirales	novel_family_0_of_Petitvirales	novel_subfamily_1_of_novel_family_0_of_Petitvirales	novel_genus_2_of_novel_subfamily_1_of_novel_family_0_of_Petitvirales	2	0	0	0	0	0	0	0	0	0	0	0	0	0	0	0	0	0	0	0	5	0	0	0	0	0	0	0	0	0	0	0
vOTU_10329	6791	none	X	no	Bacteroides	100.0	high	0.811878	0.188122	Monodnaviria	Sangervirae	Phixviricota	Malgrandaviricetes	Petitvirales	novel_family_0_of_Petitvirales	novel_subfamily_1_of_novel_family_0_of_Petitvirales	novel_genus_2_of_novel_subfamily_1_of_novel_family_0_of_Petitvirales	2	0	0	0	0	0	0	0	1	0	2	0	0	0	0	0	0	0	0	0	7	0	0	0	0	0	0	0	0	0	0	0
vOTU_1033	51976		X			61.937665679688706	low	0.9625	0.0375	Duplodnaviria	Heunggongvirae	Uroviricota	Caudoviricetes	novel_order_21_of_Caudoviricetes	novel_family_17_of_novel_order_21_of_Caudoviricetes	novel_subfamily_0_of_novel_family_16_of_novel_order_21_of_Caudoviricetes	novel_genus_12_of_novel_subfamily_0_of_novel_family_16_of_novel_order_21_of_Caudoviricetes	256	2	0	0	0	2	11	10	338	1174	0	15	4	1	11	0	2	0	10	2	38	4	8	1627	753	6432	0	4	14534	5	2	1
vOTU_10330	6791		X			17.705373976428508	low	0.971545	0.0284554	Duplodnaviria	novel_kingdom_60_of_Duplodnaviria	novel_phylum_0_of_novel_kingdom_60_of_Duplodnaviria	novel_class_0_of_novel_phylum_0_of_novel_kingdom_60_of_Duplodnaviria	novel_order_0_of_novel_class_0_of_novel_phylum_0_of_novel_kingdom_60_of_Duplodnaviria	novel_family_6_of_novel_order_0_of_novel_class_0_of_novel_phylum_0_of_novel_kingdom_60_of_Duplodnaviria	novel_subfamily_3_of_novel_family_6_of_novel_order_0_of_novel_class_0_of_novel_phylum_0_of_novel_kingdom_60_of_Duplodnaviria	novel_genus_2_of_novel_subfamily_3_of_novel_family_6_of_novel_order_0_of_novel_class_0_of_novel_phylum_0_of_novel_kingdom_60_of_Duplodnaviria	10	0	3	0	72	18	2	4	0	0	0	3	0	0	2	0	0	0	0	2	19	0	0	45	0	331	72	64	0	21	0	0
vOTU_10331	6791		X			2.774052579554371	low	0.811878	0.188122	default	novel_kingdom_1433_of_default	novel_phylum_0_of_novel_kingdom_1433_of_default	novel_class_0_of_novel_phylum_0_of_novel_kingdom_1433_of_default	novel_order_0_of_novel_class_0_of_novel_phylum_0_of_novel_kingdom_1433_of_default	novel_family_0_of_novel_order_0_of_novel_class_0_of_novel_phylum_0_of_novel_kingdom_1433_of_default	novel_subfamily_0_of_novel_family_0_of_novel_order_0_of_novel_class_0_of_novel_phylum_0_of_novel_kingdom_1433_of_default	novel_genus_0_of_novel_subfamily_0_of_novel_family_0_of_novel_order_0_of_novel_class_0_of_novel_phylum_0_of_novel_kingdom_1433_of_default	0	0	0	0	9	0	0	0	0	0	0	0	16	0	0	0	0	1	0	2	2	0	0	0	0	0	0	0	0	0	0	0
vOTU_10332	6790	none	X	no	Prevotella	99.45946744029321	high	0.98761	0.0123899	default	novel_kingdom_1187_of_default	novel_phylum_0_of_novel_kingdom_1187_of_default	novel_class_0_of_novel_phylum_0_of_novel_kingdom_1187_of_default	novel_order_0_of_novel_class_0_of_novel_phylum_0_of_novel_kingdom_1187_of_default	novel_family_0_of_novel_order_0_of_novel_class_0_of_novel_phylum_0_of_novel_kingdom_1187_of_default	novel_subfamily_1_of_novel_family_0_of_novel_order_0_of_novel_class_0_of_novel_phylum_0_of_novel_kingdom_1187_of_default	novel_genus_0_of_novel_subfamily_1_of_novel_family_0_of_novel_order_0_of_novel_class_0_of_novel_phylum_0_of_novel_kingdom_1187_of_default	2	0	0	0	1	330	0	153	0	0	0	0	0	0	1	0	0	2	0	0	0	0	41	0	0	0	0	0	3	0	0	7
vOTU_10333	6790		X			9.236211944482033	high	0.811878	0.188122	Duplodnaviria	Heunggongvirae	Uroviricota	Caudoviricetes	novel_order_4_of_Caudoviricetes	novel_family_3_of_novel_order_4_of_Caudoviricetes	novel_subfamily_0_of_novel_family_3_of_novel_order_4_of_Caudoviricetes	novel_genus_4_of_novel_subfamily_0_of_novel_family_3_of_novel_order_4_of_Caudoviricetes	0	0	0	0	0	0	2	0	0	0	0	0	0	0	0	0	0	0	0	1	0	0	0	0	0	0	0	0	0	0	0	0
vOTU_10334	6790		X			12.529294631758619	low	0	1	default	novel_kingdom_1310_of_default	novel_phylum_0_of_novel_kingdom_1310_of_default	novel_class_0_of_novel_phylum_0_of_novel_kingdom_1310_of_default	novel_order_0_of_novel_class_0_of_novel_phylum_0_of_novel_kingdom_1310_of_default	novel_family_0_of_novel_order_0_of_novel_class_0_of_novel_phylum_0_of_novel_kingdom_1310_of_default	novel_subfamily_0_of_novel_family_0_of_novel_order_0_of_novel_class_0_of_novel_phylum_0_of_novel_kingdom_1310_of_default	novel_genus_0_of_novel_subfamily_0_of_novel_family_0_of_novel_order_0_of_novel_class_0_of_novel_phylum_0_of_novel_kingdom_1310_of_default	118	0	7	7	0	2	23	0	401	0	0	4	4	14	1	0	68	29	0	360	157	15	0	0	1	0	3	19	0	210	163	26
vOTU_10335	6790		X			NA	NA	0.811878	0.188122	default	novel_kingdom_2849_of_default	novel_phylum_0_of_novel_kingdom_2849_of_default	novel_class_0_of_novel_phylum_0_of_novel_kingdom_2849_of_default	novel_order_0_of_novel_class_0_of_novel_phylum_0_of_novel_kingdom_2849_of_default	novel_family_0_of_novel_order_0_of_novel_class_0_of_novel_phylum_0_of_novel_kingdom_2849_of_default	novel_subfamily_0_of_novel_family_0_of_novel_order_0_of_novel_class_0_of_novel_phylum_0_of_novel_kingdom_2849_of_default	novel_genus_0_of_novel_subfamily_0_of_novel_family_0_of_novel_order_0_of_novel_class_0_of_novel_phylum_0_of_novel_kingdom_2849_of_default	40	0	13	2	13	2	1	0	0	0	0	0	13	0	0	2	4	3	0	1	0	0	0	1	0	0	2	1	0	0	0	0
vOTU_10336	6789		X			16.501385445530115	high	0.811878	0.188122	Duplodnaviria	novel_kingdom_96_of_Duplodnaviria	novel_phylum_0_of_novel_kingdom_96_of_Duplodnaviria	novel_class_0_of_novel_phylum_0_of_novel_kingdom_96_of_Duplodnaviria	novel_order_0_of_novel_class_0_of_novel_phylum_0_of_novel_kingdom_96_of_Duplodnaviria	novel_family_0_of_novel_order_0_of_novel_class_0_of_novel_phylum_0_of_novel_kingdom_96_of_Duplodnaviria	novel_subfamily_0_of_novel_family_0_of_novel_order_0_of_novel_class_0_of_novel_phylum_0_of_novel_kingdom_96_of_Duplodnaviria	novel_genus_1_of_novel_subfamily_0_of_novel_family_0_of_novel_order_0_of_novel_class_0_of_novel_phylum_0_of_novel_kingdom_96_of_Duplodnaviria	0	0	0	0	0	0	10	0	0	0	0	0	0	0	0	0	0	0	2	0	0	0	0	0	0	0	0	0	0	0	0	0
vOTU_10337	6789		X			5.787434346292841	low	0.811878	0.188122	default	novel_kingdom_1315_of_default	novel_phylum_0_of_novel_kingdom_1315_of_default	novel_class_0_of_novel_phylum_0_of_novel_kingdom_1315_of_default	novel_order_0_of_novel_class_0_of_novel_phylum_0_of_novel_kingdom_1315_of_default	novel_family_0_of_novel_order_0_of_novel_class_0_of_novel_phylum_0_of_novel_kingdom_1315_of_default	novel_subfamily_0_of_novel_family_0_of_novel_order_0_of_novel_class_0_of_novel_phylum_0_of_novel_kingdom_1315_of_default	novel_genus_0_of_novel_subfamily_0_of_novel_family_0_of_novel_order_0_of_novel_class_0_of_novel_phylum_0_of_novel_kingdom_1315_of_default	1	0	1	0	0	0	0	2	0	0	0	0	0	1	0	0	0	21	0	2	0	0	0	0	10	24	0	1	0	0	0	0
vOTU_10338	6788		X			6.920356226091611	high	0.811878	0.188122	Duplodnaviria	Heunggongvirae	Uroviricota	Caudoviricetes	Crassvirales	Suoliviridae	Boorivirinae	novel_genus_16_of_Boorivirinae	0	0	0	0	0	0	0	0	0	0	0	0	0	0	0	0	0	0	0	0	0	0	0	0	0	0	0	0	0	0	0	0
vOTU_10339	6787	none	X	no	NaN	100.0	high	0.811878	0.188122	Monodnaviria	Sangervirae	Phixviricota	Malgrandaviricetes	Petitvirales	novel_family_0_of_Petitvirales	novel_subfamily_0_of_novel_family_0_of_Petitvirales	novel_genus_0_of_novel_subfamily_0_of_novel_family_0_of_Petitvirales	0	4	0	2	0	0	0	0	0	0	0	0	0	0	2	0	0	0	0	0	0	0	0	0	0	0	0	0	0	0	0	2
vOTU_1034	51929		X			91.10376866012591	low	0.875	0.125	Duplodnaviria	Heunggongvirae	Uroviricota	Caudoviricetes	novel_order_21_of_Caudoviricetes	novel_family_3_of_novel_order_21_of_Caudoviricetes	novel_subfamily_0_of_novel_family_11_of_novel_order_13_of_Caudoviricetes	novel_genus_1_of_novel_subfamily_0_of_novel_family_11_of_novel_order_13_of_Caudoviricetes	38	13	230	51	34	3	0	2	23	27	24	32	34	3	18	2	10	17	40	13	2	2	0	0	0	0	32	40	11	9	0	0
vOTU_10340	6786		X			11.735826760104901	low	0.811878	0.188122	Duplodnaviria	novel_kingdom_230_of_Duplodnaviria	novel_phylum_0_of_novel_kingdom_230_of_Duplodnaviria	novel_class_0_of_novel_phylum_0_of_novel_kingdom_230_of_Duplodnaviria	novel_order_0_of_novel_class_0_of_novel_phylum_0_of_novel_kingdom_230_of_Duplodnaviria	novel_family_3_of_novel_order_0_of_novel_class_0_of_novel_phylum_0_of_novel_kingdom_230_of_Duplodnaviria	novel_subfamily_0_of_novel_family_3_of_novel_order_0_of_novel_class_0_of_novel_phylum_0_of_novel_kingdom_230_of_Duplodnaviria	novel_genus_2_of_novel_subfamily_0_of_novel_family_3_of_novel_order_0_of_novel_class_0_of_novel_phylum_0_of_novel_kingdom_230_of_Duplodnaviria	2	0	2	0	17	12	0	16	2	0	0	0	39	0	0	4	8	9	4	6	32	98	12	4	2	1	18	75	0	51	10	1
vOTU_10341	6786		X			16.705233617251736	low	0.811878	0.188122	default	novel_kingdom_1318_of_default	novel_phylum_0_of_novel_kingdom_1318_of_default	novel_class_0_of_novel_phylum_0_of_novel_kingdom_1318_of_default	novel_order_0_of_novel_class_0_of_novel_phylum_0_of_novel_kingdom_1318_of_default	novel_family_0_of_novel_order_0_of_novel_class_0_of_novel_phylum_0_of_novel_kingdom_1318_of_default	novel_subfamily_0_of_novel_family_0_of_novel_order_0_of_novel_class_0_of_novel_phylum_0_of_novel_kingdom_1318_of_default	novel_genus_0_of_novel_subfamily_0_of_novel_family_0_of_novel_order_0_of_novel_class_0_of_novel_phylum_0_of_novel_kingdom_1318_of_default	0	0	0	0	0	0	0	0	0	0	0	0	0	4	0	0	0	0	0	0	0	0	0	0	17	182	0	0	0	0	0	0
vOTU_10342	6785		X			2.78638282207439	low	0.844092	0.155908	Duplodnaviria	novel_kingdom_1835_of_Duplodnaviria	novel_phylum_0_of_novel_kingdom_1835_of_Duplodnaviria	novel_class_0_of_novel_phylum_0_of_novel_kingdom_1835_of_Duplodnaviria	novel_order_0_of_novel_class_0_of_novel_phylum_0_of_novel_kingdom_1835_of_Duplodnaviria	novel_family_0_of_novel_order_0_of_novel_class_0_of_novel_phylum_0_of_novel_kingdom_1835_of_Duplodnaviria	novel_subfamily_0_of_novel_family_0_of_novel_order_0_of_novel_class_0_of_novel_phylum_0_of_novel_kingdom_1835_of_Duplodnaviria	novel_genus_0_of_novel_subfamily_0_of_novel_family_0_of_novel_order_0_of_novel_class_0_of_novel_phylum_0_of_novel_kingdom_1835_of_Duplodnaviria	124	17	614	19	122	19	4	13	46	12	23	108	168	31	6	1	0	10	27	73	15	20	49	5	4	9	8	32	117	453	11	0
vOTU_10343	6785		X			7.989010182662197	high	0.811878	0.188122	Duplodnaviria	novel_kingdom_137_of_Duplodnaviria	novel_phylum_0_of_novel_kingdom_137_of_Duplodnaviria	novel_class_0_of_novel_phylum_0_of_novel_kingdom_137_of_Duplodnaviria	novel_order_0_of_novel_class_0_of_novel_phylum_0_of_novel_kingdom_137_of_Duplodnaviria	novel_family_4_of_novel_order_0_of_novel_class_0_of_novel_phylum_0_of_novel_kingdom_137_of_Duplodnaviria	novel_subfamily_2_of_novel_family_4_of_novel_order_0_of_novel_class_0_of_novel_phylum_0_of_novel_kingdom_137_of_Duplodnaviria	novel_genus_0_of_novel_subfamily_2_of_novel_family_4_of_novel_order_0_of_novel_class_0_of_novel_phylum_0_of_novel_kingdom_137_of_Duplodnaviria	0	0	0	0	0	0	70	0	0	0	0	0	0	0	0	0	0	0	0	0	2	0	0	0	0	0	0	0	0	0	0	0
vOTU_10344	6785		X			0.4895845133991741	low	0.811878	0.188122	default	novel_kingdom_2812_of_default	novel_phylum_0_of_novel_kingdom_2812_of_default	novel_class_0_of_novel_phylum_0_of_novel_kingdom_2812_of_default	novel_order_0_of_novel_class_0_of_novel_phylum_0_of_novel_kingdom_2812_of_default	novel_family_2_of_novel_order_0_of_novel_class_0_of_novel_phylum_0_of_novel_kingdom_2812_of_default	novel_subfamily_0_of_novel_family_2_of_novel_order_0_of_novel_class_0_of_novel_phylum_0_of_novel_kingdom_2812_of_default	novel_genus_0_of_novel_subfamily_0_of_novel_family_2_of_novel_order_0_of_novel_class_0_of_novel_phylum_0_of_novel_kingdom_2812_of_default	0	13	0	0	13	0	60	0	0	0	0	1	0	0	0	0	0	0	0	963	2	0	0	0	0	0	0	2	0	0	0	0
vOTU_10345	6785		X			19.329523859301016	low	0.880031	0.119969	default	novel_kingdom_1272_of_default	novel_phylum_0_of_novel_kingdom_1272_of_default	novel_class_0_of_novel_phylum_0_of_novel_kingdom_1272_of_default	novel_order_0_of_novel_class_0_of_novel_phylum_0_of_novel_kingdom_1272_of_default	novel_family_1_of_novel_order_0_of_novel_class_0_of_novel_phylum_0_of_novel_kingdom_1272_of_default	novel_subfamily_2_of_novel_family_1_of_novel_order_0_of_novel_class_0_of_novel_phylum_0_of_novel_kingdom_1272_of_default	novel_genus_2_of_novel_subfamily_2_of_novel_family_1_of_novel_order_0_of_novel_class_0_of_novel_phylum_0_of_novel_kingdom_1272_of_default	40	0	0	0	0	6	0	26	148	0	0	0	28	0	0	0	0	36	0	33	84	0	4	0	0	0	0	0	0	112	30	0
vOTU_10346	6785		X			10.44550878872247	low	0	1	Duplodnaviria	novel_kingdom_63_of_Duplodnaviria	novel_phylum_0_of_novel_kingdom_63_of_Duplodnaviria	novel_class_0_of_novel_phylum_0_of_novel_kingdom_63_of_Duplodnaviria	novel_order_0_of_novel_class_0_of_novel_phylum_0_of_novel_kingdom_63_of_Duplodnaviria	novel_family_7_of_novel_order_0_of_novel_class_0_of_novel_phylum_0_of_novel_kingdom_63_of_Duplodnaviria	novel_subfamily_0_of_novel_family_7_of_novel_order_0_of_novel_class_0_of_novel_phylum_0_of_novel_kingdom_63_of_Duplodnaviria	novel_genus_11_of_novel_subfamily_0_of_novel_family_7_of_novel_order_0_of_novel_class_0_of_novel_phylum_0_of_novel_kingdom_63_of_Duplodnaviria	9	2	11	4	527	3	0	3	13	0	16	36	4	0	3	0	1	2	8	13	43	0	2	0	4	23	0	0	1	9	3	5
vOTU_10347	6785		X			NA	NA	0.811878	0.188122	singleton								0	2	0	0	0	342	2	377	0	0	0	0	0	0	0	103	0	0	0	16	2	0	263	0	1	0	0	0	4	0	0	0
vOTU_10348	6784		X			9.617429863857907	low	0.9375	0.0625	Duplodnaviria	novel_kingdom_71_of_Duplodnaviria	novel_phylum_0_of_novel_kingdom_71_of_Duplodnaviria	novel_class_0_of_novel_phylum_0_of_novel_kingdom_71_of_Duplodnaviria	novel_order_0_of_novel_class_0_of_novel_phylum_0_of_novel_kingdom_71_of_Duplodnaviria	novel_family_5_of_novel_order_0_of_novel_class_0_of_novel_phylum_0_of_novel_kingdom_71_of_Duplodnaviria	novel_subfamily_1_of_novel_family_5_of_novel_order_0_of_novel_class_0_of_novel_phylum_0_of_novel_kingdom_71_of_Duplodnaviria	novel_genus_3_of_novel_subfamily_1_of_novel_family_5_of_novel_order_0_of_novel_class_0_of_novel_phylum_0_of_novel_kingdom_71_of_Duplodnaviria	0	1	29	35	11	15	0	2	4	0	0	0	6	0	0	0	6	1	0	24	3	1	3	1	0	0	16	20	2	45	0	0
vOTU_10349	6783		X			11.218760563978698	high	0.888056	0.111944	Duplodnaviria	Heunggongvirae	Uroviricota	Caudoviricetes	novel_order_56_of_Caudoviricetes	novel_family_10_of_novel_order_56_of_Caudoviricetes	Deejayvirinae	novel_genus_49_of_Deejayvirinae	4	0	0	0	0	0	0	0	0	0	0	0	0	0	0	0	0	0	0	0	0	0	0	0	0	0	0	0	0	0	0	0
vOTU_1035	51801		X			63.17811493804274	high	0.98671	0.0132897	Duplodnaviria	novel_kingdom_152_of_Duplodnaviria	novel_phylum_0_of_novel_kingdom_152_of_Duplodnaviria	novel_class_0_of_novel_phylum_0_of_novel_kingdom_152_of_Duplodnaviria	novel_order_0_of_novel_class_0_of_novel_phylum_0_of_novel_kingdom_152_of_Duplodnaviria	novel_family_1_of_novel_order_0_of_novel_class_0_of_novel_phylum_0_of_novel_kingdom_152_of_Duplodnaviria	novel_subfamily_0_of_novel_family_1_of_novel_order_0_of_novel_class_0_of_novel_phylum_0_of_novel_kingdom_152_of_Duplodnaviria	novel_genus_1_of_novel_subfamily_0_of_novel_family_1_of_novel_order_0_of_novel_class_0_of_novel_phylum_0_of_novel_kingdom_152_of_Duplodnaviria	0	0	0	0	0	615	0	154	0	1	0	0	0	0	0	0	0	0	0	0	0	0	1910	0	0	0	0	0	0	0	0	0
vOTU_10350	6782		X			3.12262356049706	high	0.742975	0.257025	singleton								0	0	0	0	0	0	0	0	0	0	0	0	0	0	0	0	0	0	0	0	0	0	0	0	0	0	0	0	0	0	0	0
vOTU_10351	6782		X			19.87426155169716	high	0	1	Duplodnaviria	Heunggongvirae	Uroviricota	Caudoviricetes	novel_order_52_of_Caudoviricetes	novel_family_31_of_novel_order_52_of_Caudoviricetes	novel_subfamily_0_of_novel_family_31_of_novel_order_52_of_Caudoviricetes	novel_genus_4_of_novel_subfamily_0_of_novel_family_31_of_novel_order_52_of_Caudoviricetes	0	0	0	0	0	0	0	2	0	0	0	0	0	0	0	0	0	0	2	0	0	0	0	0	0	0	0	0	1	0	0	1
vOTU_10352	6782		X			2.639421206602599	low	0.932011	0.0679887	Duplodnaviria	novel_kingdom_1847_of_Duplodnaviria	novel_phylum_0_of_novel_kingdom_1847_of_Duplodnaviria	novel_class_0_of_novel_phylum_0_of_novel_kingdom_1847_of_Duplodnaviria	novel_order_0_of_novel_class_0_of_novel_phylum_0_of_novel_kingdom_1847_of_Duplodnaviria	novel_family_0_of_novel_order_0_of_novel_class_0_of_novel_phylum_0_of_novel_kingdom_1847_of_Duplodnaviria	novel_subfamily_0_of_novel_family_0_of_novel_order_0_of_novel_class_0_of_novel_phylum_0_of_novel_kingdom_1847_of_Duplodnaviria	novel_genus_0_of_novel_subfamily_0_of_novel_family_0_of_novel_order_0_of_novel_class_0_of_novel_phylum_0_of_novel_kingdom_1847_of_Duplodnaviria	0	0	0	0	0	0	0	0	0	0	457	251	0	0	0	0	0	0	13	0	0	0	0	0	0	0	0	0	63	0	0	0
vOTU_10353	6782		X			4.87159697025022	low	0.878092	0.121908	Duplodnaviria	Heunggongvirae	Uroviricota	Caudoviricetes	novel_order_62_of_Caudoviricetes	novel_family_6_of_novel_order_62_of_Caudoviricetes	novel_subfamily_2_of_novel_family_6_of_novel_order_62_of_Caudoviricetes	novel_genus_0_of_novel_subfamily_2_of_novel_family_6_of_novel_order_62_of_Caudoviricetes	0	0	0	0	0	0	0	0	0	0	0	0	0	0	0	0	1	0	0	0	0	0	0	0	0	0	0	0	0	0	0	0
vOTU_10354	6781		X			9.772426274610142	high	0.811878	0.188122	Duplodnaviria	Heunggongvirae	Uroviricota	Caudoviricetes	novel_order_58_of_Caudoviricetes	novel_family_2_of_novel_order_58_of_Caudoviricetes	novel_subfamily_0_of_novel_family_2_of_novel_order_58_of_Caudoviricetes	novel_genus_2_of_novel_subfamily_0_of_novel_family_2_of_novel_order_58_of_Caudoviricetes	0	0	0	0	0	0	0	0	0	0	0	0	0	0	0	0	0	1	0	0	0	0	0	0	0	0	0	0	0	0	0	0
vOTU_10355	6781		X			14.881894025245138	high	0.811878	0.188122	Duplodnaviria	Heunggongvirae	Uroviricota	Caudoviricetes	novel_order_6_of_Caudoviricetes	novel_family_5_of_novel_order_6_of_Caudoviricetes	novel_subfamily_1_of_novel_family_5_of_novel_order_6_of_Caudoviricetes	novel_genus_9_of_novel_subfamily_1_of_novel_family_5_of_novel_order_6_of_Caudoviricetes	0	0	3	0	2	0	0	0	0	0	0	0	0	0	7	0	0	0	0	0	18	0	0	0	0	0	0	0	0	5	0	19
vOTU_10356	6779		X			3.557912043815983	medium	0.811878	0.188122	default	novel_kingdom_0_of_default	novel_phylum_0_of_novel_kingdom_0_of_default	novel_class_0_of_novel_phylum_0_of_novel_kingdom_0_of_default	novel_order_0_of_novel_class_0_of_novel_phylum_0_of_novel_kingdom_0_of_default	novel_family_0_of_novel_order_0_of_novel_class_0_of_novel_phylum_0_of_novel_kingdom_0_of_default	novel_subfamily_0_of_novel_family_0_of_novel_order_0_of_novel_class_0_of_novel_phylum_0_of_novel_kingdom_0_of_default	novel_genus_0_of_novel_subfamily_0_of_novel_family_0_of_novel_order_0_of_novel_class_0_of_novel_phylum_0_of_novel_kingdom_0_of_default	543	4	30	0	10	1	0	6	24	18	0	0	186	0	0	2	34	25	0	6	3	75	4	0	10	85	1	0	2	0	7	2
vOTU_10357	6779		X			7.599009068591734	low	0.811878	0.188122	singleton								0	0	0	0	0	0	0	0	0	0	0	0	0	0	0	0	0	0	0	0	0	0	0	0	0	0	0	0	0	0	1	6
vOTU_10358	6778	none	X	no	Bacteroides	100.0	high	0.811878	0.188122	Monodnaviria	Sangervirae	Phixviricota	Malgrandaviricetes	Petitvirales	novel_family_0_of_Petitvirales	novel_subfamily_0_of_novel_family_0_of_Petitvirales	novel_genus_0_of_novel_subfamily_0_of_novel_family_0_of_Petitvirales	0	47	7	348	0	0	0	0	0	0	0	0	0	0	4	0	0	0	0	0	0	0	0	0	0	0	0	0	0	0	0	0
vOTU_10359	6778		X			12.427657869718969	low	0.0125	0.9875	default	novel_kingdom_1440_of_default	novel_phylum_0_of_novel_kingdom_1440_of_default	novel_class_0_of_novel_phylum_0_of_novel_kingdom_1440_of_default	novel_order_0_of_novel_class_0_of_novel_phylum_0_of_novel_kingdom_1440_of_default	novel_family_0_of_novel_order_0_of_novel_class_0_of_novel_phylum_0_of_novel_kingdom_1440_of_default	novel_subfamily_1_of_novel_family_0_of_novel_order_0_of_novel_class_0_of_novel_phylum_0_of_novel_kingdom_1440_of_default	novel_genus_1_of_novel_subfamily_1_of_novel_family_0_of_novel_order_0_of_novel_class_0_of_novel_phylum_0_of_novel_kingdom_1440_of_default	14	15	334	86	0	47	0	3	6	24	132	282	61	0	26	0	0	0	105	6	13	0	10	27	0	0	70	122	0	101	7	1
vOTU_1036	51797		IPR013783			49.70151097679827	high	0.894429	0.105571	Duplodnaviria	Heunggongvirae	Uroviricota	Caudoviricetes	novel_order_68_of_Caudoviricetes	novel_family_3_of_novel_order_68_of_Caudoviricetes	novel_subfamily_0_of_novel_family_3_of_novel_order_68_of_Caudoviricetes	novel_genus_0_of_novel_subfamily_0_of_novel_family_3_of_novel_order_68_of_Caudoviricetes	4	0	0	0	0	0	0	0	0	0	0	0	0	0	0	0	0	0	0	0	0	0	0	0	0	0	0	0	0	0	0	0
vOTU_10360	6778		X			17.351822402349093	medium	0.928474	0.0715264	default	novel_kingdom_8_of_default	novel_phylum_0_of_novel_kingdom_8_of_default	novel_class_0_of_novel_phylum_0_of_novel_kingdom_8_of_default	novel_order_0_of_novel_class_0_of_novel_phylum_0_of_novel_kingdom_8_of_default	novel_family_0_of_novel_order_0_of_novel_class_0_of_novel_phylum_0_of_novel_kingdom_8_of_default	novel_subfamily_0_of_novel_family_0_of_novel_order_0_of_novel_class_0_of_novel_phylum_0_of_novel_kingdom_8_of_default	novel_genus_0_of_novel_subfamily_0_of_novel_family_0_of_novel_order_0_of_novel_class_0_of_novel_phylum_0_of_novel_kingdom_8_of_default	0	0	0	0	0	0	0	0	2	0	0	0	0	0	0	0	3	4	0	9	4	0	0	0	0	0	0	0	0	0	0	0
vOTU_10361	6778		X			11.60528387586727	low	0.125	0.875	Duplodnaviria	novel_kingdom_10_of_Duplodnaviria	novel_phylum_0_of_novel_kingdom_10_of_Duplodnaviria	novel_class_0_of_novel_phylum_0_of_novel_kingdom_10_of_Duplodnaviria	novel_order_0_of_novel_class_0_of_novel_phylum_0_of_novel_kingdom_10_of_Duplodnaviria	novel_family_16_of_novel_order_0_of_novel_class_0_of_novel_phylum_0_of_novel_kingdom_10_of_Duplodnaviria	novel_subfamily_1_of_novel_family_16_of_novel_order_0_of_novel_class_0_of_novel_phylum_0_of_novel_kingdom_10_of_Duplodnaviria	novel_genus_5_of_novel_subfamily_1_of_novel_family_16_of_novel_order_0_of_novel_class_0_of_novel_phylum_0_of_novel_kingdom_10_of_Duplodnaviria	26	0	23	0	6	18	0	6	2	2	0	4	12	84	2	4	0	1	6	4	2	4	1	2	3	14	24	63	0	75	74	0
vOTU_10362	6777		X			9.927770912773882	low	0.811878	0.188122	Duplodnaviria	Heunggongvirae	Uroviricota	Caudoviricetes	novel_order_21_of_Caudoviricetes	novel_family_11_of_novel_order_21_of_Caudoviricetes	novel_subfamily_1_of_novel_family_11_of_novel_order_21_of_Caudoviricetes	novel_genus_3_of_novel_subfamily_1_of_novel_family_11_of_novel_order_21_of_Caudoviricetes	22	16	317	99	59	32	12	10	37	98	40	114	521	14	38	11	36	25	62	50	132	127	2	8	6	68	7	38	2	124	23	10
vOTU_10363	6777		X			NA	NA	0.811878	0.188122	default	novel_kingdom_1445_of_default	novel_phylum_0_of_novel_kingdom_1445_of_default	novel_class_0_of_novel_phylum_0_of_novel_kingdom_1445_of_default	novel_order_0_of_novel_class_0_of_novel_phylum_0_of_novel_kingdom_1445_of_default	novel_family_0_of_novel_order_0_of_novel_class_0_of_novel_phylum_0_of_novel_kingdom_1445_of_default	novel_subfamily_0_of_novel_family_0_of_novel_order_0_of_novel_class_0_of_novel_phylum_0_of_novel_kingdom_1445_of_default	novel_genus_0_of_novel_subfamily_0_of_novel_family_0_of_novel_order_0_of_novel_class_0_of_novel_phylum_0_of_novel_kingdom_1445_of_default	2	0	0	0	0	0	0	0	0	0	0	0	0	0	0	0	0	2	0	0	0	0	0	0	0	0	0	0	0	0	0	0
vOTU_10364	6777		X			4.117835866821008	low	0.811878	0.188122	Duplodnaviria	Heunggongvirae	Uroviricota	Caudoviricetes	novel_order_42_of_Caudoviricetes	novel_family_7_of_novel_order_42_of_Caudoviricetes	novel_subfamily_1_of_novel_family_7_of_novel_order_42_of_Caudoviricetes	novel_genus_0_of_novel_subfamily_1_of_novel_family_7_of_novel_order_42_of_Caudoviricetes	17	10	114	25	21	20	19	8	142	2	0	0	54	126	2	14	6	32	4	4	6	513	0	0	0	0	2	69	0	0	94	0
vOTU_10365	6777		X			12.734891761876126	low	0.811878	0.188122	singleton								0	0	0	0	0	0	0	0	0	2	212	456	0	0	0	0	0	0	26	0	0	0	0	0	0	0	0	0	2	0	0	0
vOTU_10366	6776		X			4.685063324946173	medium	0.1375	0.8625	default	novel_kingdom_1449_of_default	novel_phylum_0_of_novel_kingdom_1449_of_default	novel_class_0_of_novel_phylum_0_of_novel_kingdom_1449_of_default	novel_order_0_of_novel_class_0_of_novel_phylum_0_of_novel_kingdom_1449_of_default	novel_family_0_of_novel_order_0_of_novel_class_0_of_novel_phylum_0_of_novel_kingdom_1449_of_default	novel_subfamily_0_of_novel_family_0_of_novel_order_0_of_novel_class_0_of_novel_phylum_0_of_novel_kingdom_1449_of_default	novel_genus_0_of_novel_subfamily_0_of_novel_family_0_of_novel_order_0_of_novel_class_0_of_novel_phylum_0_of_novel_kingdom_1449_of_default	16	13	27	4	1	5	3	19	0	2	0	0	170	1	0	0	69	66	23	1	136	29	13	0	0	13	1	0	0	1064	7	2
vOTU_10367	6775		X			NA	NA	0.811878	0.188122	singleton								6	0	0	0	10	0	0	0	0	0	0	0	0	0	0	0	0	10	0	2	0	0	0	0	0	0	0	8	0	0	0	2
vOTU_10368	6775		X			17.585818352522228	high	0.15	0.85	Duplodnaviria	Heunggongvirae	Uroviricota	Caudoviricetes	novel_order_29_of_Caudoviricetes	novel_family_7_of_novel_order_29_of_Caudoviricetes	novel_subfamily_1_of_novel_family_7_of_novel_order_29_of_Caudoviricetes	novel_genus_0_of_novel_subfamily_1_of_novel_family_7_of_novel_order_29_of_Caudoviricetes	0	0	0	0	4	0	0	0	0	0	0	0	0	0	0	0	0	0	0	0	0	0	0	0	0	0	0	0	0	0	0	0
vOTU_10369	6775		X			5.165253225031484	high	0.0125	0.9875	Duplodnaviria	novel_kingdom_18_of_Duplodnaviria	novel_phylum_0_of_novel_kingdom_18_of_Duplodnaviria	novel_class_0_of_novel_phylum_0_of_novel_kingdom_18_of_Duplodnaviria	novel_order_0_of_novel_class_0_of_novel_phylum_0_of_novel_kingdom_18_of_Duplodnaviria	novel_family_6_of_novel_order_0_of_novel_class_0_of_novel_phylum_0_of_novel_kingdom_18_of_Duplodnaviria	novel_subfamily_0_of_novel_family_6_of_novel_order_0_of_novel_class_0_of_novel_phylum_0_of_novel_kingdom_18_of_Duplodnaviria	novel_genus_0_of_novel_subfamily_0_of_novel_family_6_of_novel_order_0_of_novel_class_0_of_novel_phylum_0_of_novel_kingdom_18_of_Duplodnaviria	0	0	0	0	0	0	0	0	0	0	0	0	0	0	0	0	0	0	0	0	0	0	0	0	0	0	0	0	0	0	0	0
vOTU_1037	51783		IPR024361			47.85906604037855	high	0.975	0.025	Duplodnaviria	Heunggongvirae	Uroviricota	Caudoviricetes	novel_order_68_of_Caudoviricetes	novel_family_8_of_novel_order_68_of_Caudoviricetes	novel_subfamily_1_of_novel_family_8_of_novel_order_68_of_Caudoviricetes	novel_genus_2_of_novel_subfamily_1_of_novel_family_8_of_novel_order_68_of_Caudoviricetes	0	0	0	0	0	0	0	0	0	0	0	0	0	0	0	0	0	0	0	0	0	0	0	0	0	0	0	0	0	0	0	0
vOTU_10370	6774		X			10.42186301106339	high	0.811878	0.188122	Duplodnaviria	novel_kingdom_13_of_Duplodnaviria	novel_phylum_0_of_novel_kingdom_13_of_Duplodnaviria	novel_class_0_of_novel_phylum_0_of_novel_kingdom_13_of_Duplodnaviria	novel_order_0_of_novel_class_0_of_novel_phylum_0_of_novel_kingdom_13_of_Duplodnaviria	novel_family_8_of_novel_order_0_of_novel_class_0_of_novel_phylum_0_of_novel_kingdom_13_of_Duplodnaviria	novel_subfamily_1_of_novel_family_8_of_novel_order_0_of_novel_class_0_of_novel_phylum_0_of_novel_kingdom_13_of_Duplodnaviria	novel_genus_19_of_novel_subfamily_1_of_novel_family_8_of_novel_order_0_of_novel_class_0_of_novel_phylum_0_of_novel_kingdom_13_of_Duplodnaviria	70	4	175	12	62	67	86	74	82	0	34	103	149	35	0	137	23	33	27	116	508	61	27	14	24	209	88	311	0	1922	50	39
vOTU_10371	6774		X			19.588412444290483	high	0.811878	0.188122	Duplodnaviria	Heunggongvirae	Uroviricota	Caudoviricetes	novel_order_33_of_Caudoviricetes	novel_family_1_of_novel_order_33_of_Caudoviricetes	novel_subfamily_1_of_novel_family_1_of_novel_order_33_of_Caudoviricetes	novel_genus_22_of_novel_subfamily_1_of_novel_family_1_of_novel_order_33_of_Caudoviricetes	0	0	0	0	0	0	34	0	0	0	0	0	0	0	0	0	0	0	0	0	0	0	0	0	0	0	0	0	0	0	0	0
vOTU_10372	6773		X			7.778383517899992	low	0.855024	0.144976	singleton								0	0	0	0	0	0	0	0	0	0	0	0	0	0	0	0	0	0	0	0	0	0	0	0	0	0	0	0	0	0	0	0
vOTU_10373	6773		X			14.043986836382365	low	0.997299	0.00270138	Duplodnaviria	Heunggongvirae	Uroviricota	Caudoviricetes	novel_order_4_of_Caudoviricetes	novel_family_2_of_novel_order_4_of_Caudoviricetes	novel_subfamily_0_of_novel_family_2_of_novel_order_4_of_Caudoviricetes	novel_genus_4_of_novel_subfamily_0_of_novel_family_2_of_novel_order_4_of_Caudoviricetes	0	0	0	0	1	0	2	0	0	0	0	0	0	4	0	1	0	0	0	0	0	0	0	0	0	4	5	11	0	35	0	0
vOTU_10374	6772		X			2.6704279843357974	low	0.875	0.125	singleton								0	0	0	0	0	6	22	2	1	0	0	0	0	0	0	0	0	1	0	0	1	1	1	0	0	0	0	0	0	0	0	0
vOTU_10375	6772		X			10.051043315246003	low	0	1	Duplodnaviria	novel_kingdom_71_of_Duplodnaviria	novel_phylum_0_of_novel_kingdom_71_of_Duplodnaviria	novel_class_0_of_novel_phylum_0_of_novel_kingdom_71_of_Duplodnaviria	novel_order_0_of_novel_class_0_of_novel_phylum_0_of_novel_kingdom_71_of_Duplodnaviria	novel_family_18_of_novel_order_0_of_novel_class_0_of_novel_phylum_0_of_novel_kingdom_71_of_Duplodnaviria	novel_subfamily_0_of_novel_family_18_of_novel_order_0_of_novel_class_0_of_novel_phylum_0_of_novel_kingdom_71_of_Duplodnaviria	novel_genus_9_of_novel_subfamily_0_of_novel_family_18_of_novel_order_0_of_novel_class_0_of_novel_phylum_0_of_novel_kingdom_71_of_Duplodnaviria	2	0	0	0	1	0	0	1	4	1	0	0	0	0	0	0	0	2	0	0	12	0	0	0	0	0	0	0	0	1	1	1
vOTU_10376	6772		X			NA	NA	0.811878	0.188122	singleton								58	0	0	0	46	149	376	156	28	2	0	2	0	0	0	0	0	0	0	42	17	0	29	0	1	0	17	67	0	0	49	0
vOTU_10377	6772		X			1.0491898210324004	medium	0.998162	0.0018382	default	novel_kingdom_1465_of_default	novel_phylum_0_of_novel_kingdom_1465_of_default	novel_class_0_of_novel_phylum_0_of_novel_kingdom_1465_of_default	novel_order_0_of_novel_class_0_of_novel_phylum_0_of_novel_kingdom_1465_of_default	novel_family_0_of_novel_order_0_of_novel_class_0_of_novel_phylum_0_of_novel_kingdom_1465_of_default	novel_subfamily_0_of_novel_family_0_of_novel_order_0_of_novel_class_0_of_novel_phylum_0_of_novel_kingdom_1465_of_default	novel_genus_3_of_novel_subfamily_0_of_novel_family_0_of_novel_order_0_of_novel_class_0_of_novel_phylum_0_of_novel_kingdom_1465_of_default	2	2	46	2	11	16	0	16	12	0	2	0	137	0	0	1	6	69	2	4	18	17	0	1	0	4	0	10	0	75	3	2
vOTU_10378	6769		X			11.35148670755012	medium	0.025	0.975	Duplodnaviria	novel_kingdom_73_of_Duplodnaviria	novel_phylum_0_of_novel_kingdom_73_of_Duplodnaviria	novel_class_0_of_novel_phylum_0_of_novel_kingdom_73_of_Duplodnaviria	novel_order_0_of_novel_class_0_of_novel_phylum_0_of_novel_kingdom_73_of_Duplodnaviria	novel_family_8_of_novel_order_0_of_novel_class_0_of_novel_phylum_0_of_novel_kingdom_73_of_Duplodnaviria	novel_subfamily_1_of_novel_family_12_of_novel_order_0_of_novel_class_0_of_novel_phylum_0_of_novel_kingdom_71_of_Duplodnaviria	novel_genus_1_of_novel_subfamily_1_of_novel_family_12_of_novel_order_0_of_novel_class_0_of_novel_phylum_0_of_novel_kingdom_71_of_Duplodnaviria	8	1	28	6	3	32	0	2	0	0	1	1	0	0	1	0	0	0	9	7	11	0	2	6	0	0	3	31	53	2	336	6
vOTU_10379	6769		X			10.80194440247707	low	0.075	0.925	Duplodnaviria	novel_kingdom_13_of_Duplodnaviria	novel_phylum_0_of_novel_kingdom_13_of_Duplodnaviria	novel_class_0_of_novel_phylum_0_of_novel_kingdom_13_of_Duplodnaviria	novel_order_0_of_novel_class_0_of_novel_phylum_0_of_novel_kingdom_13_of_Duplodnaviria	novel_family_15_of_novel_order_0_of_novel_class_0_of_novel_phylum_0_of_novel_kingdom_13_of_Duplodnaviria	novel_subfamily_1_of_novel_family_15_of_novel_order_0_of_novel_class_0_of_novel_phylum_0_of_novel_kingdom_13_of_Duplodnaviria	novel_genus_1_of_novel_subfamily_1_of_novel_family_15_of_novel_order_0_of_novel_class_0_of_novel_phylum_0_of_novel_kingdom_13_of_Duplodnaviria	6	0	4	0	335	0	3	0	12	0	0	0	2	0	0	2	0	0	0	63	22	0	0	0	0	14	0	38	0	20	6	0
vOTU_1038	51781	none	IPR013783	no	Unknown	93.04620638479742	medium	0.025	0.975	Duplodnaviria	Heunggongvirae	Uroviricota	Caudoviricetes	novel_order_4_of_Caudoviricetes	novel_family_3_of_novel_order_4_of_Caudoviricetes	novel_subfamily_0_of_novel_family_3_of_novel_order_4_of_Caudoviricetes	novel_genus_9_of_novel_subfamily_0_of_novel_family_3_of_novel_order_4_of_Caudoviricetes	33	0	0	0	24	0	7	0	137	0	0	0	0	27	0	0	0	0	2	3	28	0	0	0	0	0	0	0	6	352	30	0
vOTU_10380	6768		IPR024361			19.614197698562336	low	0	1	Duplodnaviria	novel_kingdom_28_of_Duplodnaviria	novel_phylum_0_of_novel_kingdom_28_of_Duplodnaviria	novel_class_0_of_novel_phylum_0_of_novel_kingdom_28_of_Duplodnaviria	novel_order_0_of_novel_class_0_of_novel_phylum_0_of_novel_kingdom_28_of_Duplodnaviria	novel_family_4_of_novel_order_0_of_novel_class_0_of_novel_phylum_0_of_novel_kingdom_28_of_Duplodnaviria	novel_subfamily_0_of_novel_family_4_of_novel_order_0_of_novel_class_0_of_novel_phylum_0_of_novel_kingdom_28_of_Duplodnaviria	novel_genus_0_of_novel_subfamily_0_of_novel_family_4_of_novel_order_0_of_novel_class_0_of_novel_phylum_0_of_novel_kingdom_28_of_Duplodnaviria	0	0	0	0	3	0	0	0	0	0	0	2	0	0	121	0	0	2	0	0	0	0	0	0	0	0	0	0	0	0	2	0
vOTU_10381	6768		X			15.545118940421796	high	0.811878	0.188122	Duplodnaviria	Heunggongvirae	Uroviricota	Caudoviricetes	novel_order_27_of_Caudoviricetes	Autographiviridae	novel_subfamily_3_of_Autographiviridae	novel_genus_5_of_novel_subfamily_3_of_Autographiviridae	0	0	0	0	0	0	0	0	0	0	0	0	92	0	0	0	0	0	319	0	0	0	0	0	0	0	0	0	0	0	0	0
vOTU_10382	6768		X			NA	NA	0.811878	0.188122	default	novel_kingdom_1472_of_default	novel_phylum_0_of_novel_kingdom_1472_of_default	novel_class_0_of_novel_phylum_0_of_novel_kingdom_1472_of_default	novel_order_0_of_novel_class_0_of_novel_phylum_0_of_novel_kingdom_1472_of_default	novel_family_0_of_novel_order_0_of_novel_class_0_of_novel_phylum_0_of_novel_kingdom_1472_of_default	novel_subfamily_0_of_novel_family_0_of_novel_order_0_of_novel_class_0_of_novel_phylum_0_of_novel_kingdom_1472_of_default	novel_genus_0_of_novel_subfamily_0_of_novel_family_0_of_novel_order_0_of_novel_class_0_of_novel_phylum_0_of_novel_kingdom_1472_of_default	4	118	348	64	0	857	2	79	0	2	2	5	113	12	6	0	25	46	4	158	66	0	100	24	17	336	61	326	1	669	143	19
vOTU_10383	6767		X			13.445070759954813	high	0.828911	0.171089	Duplodnaviria	Heunggongvirae	Uroviricota	Caudoviricetes	novel_order_38_of_Caudoviricetes	novel_family_18_of_novel_order_38_of_Caudoviricetes	novel_subfamily_1_of_novel_family_18_of_novel_order_38_of_Caudoviricetes	novel_genus_3_of_novel_subfamily_1_of_novel_family_18_of_novel_order_38_of_Caudoviricetes	6	0	0	0	0	0	2	0	0	0	0	0	0	0	1	0	0	0	0	0	0	0	0	0	0	0	0	0	0	2	14	0
vOTU_10384	6767		X			12.617307719055448	low	0.15	0.85	Duplodnaviria	novel_kingdom_13_of_Duplodnaviria	novel_phylum_0_of_novel_kingdom_13_of_Duplodnaviria	novel_class_0_of_novel_phylum_0_of_novel_kingdom_13_of_Duplodnaviria	novel_order_0_of_novel_class_0_of_novel_phylum_0_of_novel_kingdom_13_of_Duplodnaviria	novel_family_15_of_novel_order_0_of_novel_class_0_of_novel_phylum_0_of_novel_kingdom_13_of_Duplodnaviria	novel_subfamily_0_of_novel_family_15_of_novel_order_0_of_novel_class_0_of_novel_phylum_0_of_novel_kingdom_13_of_Duplodnaviria	novel_genus_0_of_novel_subfamily_0_of_novel_family_15_of_novel_order_0_of_novel_class_0_of_novel_phylum_0_of_novel_kingdom_13_of_Duplodnaviria	36	0	20	1	19	25	27	8	8	2	0	1	30	10	0	13	10	4	0	74	77	27	2	3	0	5	22	93	2	771	29	13
vOTU_10385	6765		X			9.37849990946946	low	0.332654	0.667346	singleton								0	0	0	0	0	4	1	0	0	0	148	119	0	0	0	0	4	6	3	0	0	0	0	0	21	277	0	0	0	0	0	0
vOTU_10386	6764		X			NA	NA	0.811878	0.188122	default	novel_kingdom_1480_of_default	novel_phylum_0_of_novel_kingdom_1480_of_default	novel_class_0_of_novel_phylum_0_of_novel_kingdom_1480_of_default	novel_order_0_of_novel_class_0_of_novel_phylum_0_of_novel_kingdom_1480_of_default	novel_family_0_of_novel_order_0_of_novel_class_0_of_novel_phylum_0_of_novel_kingdom_1480_of_default	novel_subfamily_0_of_novel_family_0_of_novel_order_0_of_novel_class_0_of_novel_phylum_0_of_novel_kingdom_1480_of_default	novel_genus_0_of_novel_subfamily_0_of_novel_family_0_of_novel_order_0_of_novel_class_0_of_novel_phylum_0_of_novel_kingdom_1480_of_default	118	1	3	2	17	1	0	0	2	1121	1	1	27	0	0	183	0	0	41	7	10	6	0	48	0	2	9	102	0	3	0	0
vOTU_10387	6763		X			15.626877397291926	low	0.834761	0.165239	default	novel_kingdom_1483_of_default	novel_phylum_0_of_novel_kingdom_1483_of_default	novel_class_0_of_novel_phylum_0_of_novel_kingdom_1483_of_default	novel_order_0_of_novel_class_0_of_novel_phylum_0_of_novel_kingdom_1483_of_default	novel_family_0_of_novel_order_0_of_novel_class_0_of_novel_phylum_0_of_novel_kingdom_1483_of_default	novel_subfamily_0_of_novel_family_0_of_novel_order_0_of_novel_class_0_of_novel_phylum_0_of_novel_kingdom_1483_of_default	novel_genus_0_of_novel_subfamily_0_of_novel_family_0_of_novel_order_0_of_novel_class_0_of_novel_phylum_0_of_novel_kingdom_1483_of_default	431	13	607	194	247	505	4	14	195	2721	1	2	2	2	86	100	217	126	38	62	42	0	15	89	0	2	116	588	0	308	0	7
vOTU_10388	6762		X			6.256574870020318	medium	0.811878	0.188122	Duplodnaviria	novel_kingdom_76_of_Duplodnaviria	novel_phylum_0_of_novel_kingdom_76_of_Duplodnaviria	novel_class_0_of_novel_phylum_0_of_novel_kingdom_76_of_Duplodnaviria	novel_order_0_of_novel_class_0_of_novel_phylum_0_of_novel_kingdom_76_of_Duplodnaviria	novel_family_8_of_novel_order_0_of_novel_class_0_of_novel_phylum_0_of_novel_kingdom_76_of_Duplodnaviria	novel_subfamily_1_of_novel_family_8_of_novel_order_0_of_novel_class_0_of_novel_phylum_0_of_novel_kingdom_76_of_Duplodnaviria	novel_genus_1_of_novel_subfamily_1_of_novel_family_8_of_novel_order_0_of_novel_class_0_of_novel_phylum_0_of_novel_kingdom_76_of_Duplodnaviria	0	0	0	0	0	0	0	0	0	0	0	0	0	0	0	0	0	0	0	0	0	0	0	0	0	0	0	0	0	1	0	0
vOTU_10389	6762		X			29.879218611258572	medium	0.811878	0.188122	Duplodnaviria	Heunggongvirae	Uroviricota	Caudoviricetes	novel_order_78_of_Caudoviricetes	novel_family_13_of_novel_order_78_of_Caudoviricetes	novel_subfamily_3_of_novel_family_13_of_novel_order_78_of_Caudoviricetes	novel_genus_0_of_novel_subfamily_3_of_novel_family_13_of_novel_order_78_of_Caudoviricetes	0	0	0	0	0	0	0	0	0	0	0	0	0	0	0	0	0	0	0	0	0	0	0	0	0	0	0	0	0	0	0	0
vOTU_1039	51734	none	X	no	Flavonifractor	99.05390810349131	high	0	1	Duplodnaviria	novel_kingdom_112_of_Duplodnaviria	novel_phylum_0_of_novel_kingdom_112_of_Duplodnaviria	novel_class_0_of_novel_phylum_0_of_novel_kingdom_112_of_Duplodnaviria	novel_order_0_of_novel_class_0_of_novel_phylum_0_of_novel_kingdom_112_of_Duplodnaviria	novel_family_10_of_novel_order_0_of_novel_class_0_of_novel_phylum_0_of_novel_kingdom_112_of_Duplodnaviria	novel_subfamily_5_of_novel_family_10_of_novel_order_0_of_novel_class_0_of_novel_phylum_0_of_novel_kingdom_112_of_Duplodnaviria	novel_genus_2_of_novel_subfamily_5_of_novel_family_10_of_novel_order_0_of_novel_class_0_of_novel_phylum_0_of_novel_kingdom_112_of_Duplodnaviria	13	1	11	3	5	0	0	4	115	0	0	0	0	3	1	2	1	3	2	0	3	0	2	0	0	0	0	4	0	0	0	2
vOTU_10390	6761		X			8.985814396331307	low	0.025	0.975	Duplodnaviria	novel_kingdom_63_of_Duplodnaviria	novel_phylum_0_of_novel_kingdom_63_of_Duplodnaviria	novel_class_0_of_novel_phylum_0_of_novel_kingdom_63_of_Duplodnaviria	novel_order_0_of_novel_class_0_of_novel_phylum_0_of_novel_kingdom_63_of_Duplodnaviria	novel_family_4_of_novel_order_0_of_novel_class_0_of_novel_phylum_0_of_novel_kingdom_63_of_Duplodnaviria	novel_subfamily_0_of_novel_family_4_of_novel_order_0_of_novel_class_0_of_novel_phylum_0_of_novel_kingdom_63_of_Duplodnaviria	novel_genus_3_of_novel_subfamily_0_of_novel_family_4_of_novel_order_0_of_novel_class_0_of_novel_phylum_0_of_novel_kingdom_63_of_Duplodnaviria	2	0	0	2	6	54	0	4	6	0	0	0	0	0	4	0	12	5	0	0	0	0	22	0	0	0	189	335	0	15	0	0
vOTU_10391	6761		X			NA	NA	0.811878	0.188122	default	novel_kingdom_1489_of_default	novel_phylum_0_of_novel_kingdom_1489_of_default	novel_class_0_of_novel_phylum_0_of_novel_kingdom_1489_of_default	novel_order_0_of_novel_class_0_of_novel_phylum_0_of_novel_kingdom_1489_of_default	novel_family_0_of_novel_order_0_of_novel_class_0_of_novel_phylum_0_of_novel_kingdom_1489_of_default	novel_subfamily_0_of_novel_family_0_of_novel_order_0_of_novel_class_0_of_novel_phylum_0_of_novel_kingdom_1489_of_default	novel_genus_0_of_novel_subfamily_0_of_novel_family_0_of_novel_order_0_of_novel_class_0_of_novel_phylum_0_of_novel_kingdom_1489_of_default	0	0	0	0	0	0	0	0	0	0	0	0	0	0	0	0	0	0	0	25	0	0	0	0	0	0	0	0	0	0	0	2
vOTU_10392	6758		X			6.846360871112413	high	0.916879	0.0831206	Duplodnaviria	novel_kingdom_49_of_Duplodnaviria	novel_phylum_0_of_novel_kingdom_49_of_Duplodnaviria	novel_class_0_of_novel_phylum_0_of_novel_kingdom_49_of_Duplodnaviria	novel_order_0_of_novel_class_0_of_novel_phylum_0_of_novel_kingdom_49_of_Duplodnaviria	novel_family_0_of_novel_order_0_of_novel_class_0_of_novel_phylum_0_of_novel_kingdom_49_of_Duplodnaviria	novel_subfamily_0_of_novel_family_0_of_novel_order_0_of_novel_class_0_of_novel_phylum_0_of_novel_kingdom_49_of_Duplodnaviria	novel_genus_0_of_novel_subfamily_0_of_novel_family_0_of_novel_order_0_of_novel_class_0_of_novel_phylum_0_of_novel_kingdom_49_of_Duplodnaviria	0	0	0	0	27	39	0	4	0	0	0	0	0	0	0	0	0	2	0	0	0	0	0	0	0	0	3	4	492	0	0	0
vOTU_10393	6757		X			4.363158546961016	low	0.3625	0.6375	default	novel_kingdom_1493_of_default	novel_phylum_0_of_novel_kingdom_1493_of_default	novel_class_0_of_novel_phylum_0_of_novel_kingdom_1493_of_default	novel_order_0_of_novel_class_0_of_novel_phylum_0_of_novel_kingdom_1493_of_default	novel_family_0_of_novel_order_0_of_novel_class_0_of_novel_phylum_0_of_novel_kingdom_1493_of_default	novel_subfamily_0_of_novel_family_0_of_novel_order_0_of_novel_class_0_of_novel_phylum_0_of_novel_kingdom_1493_of_default	novel_genus_0_of_novel_subfamily_0_of_novel_family_0_of_novel_order_0_of_novel_class_0_of_novel_phylum_0_of_novel_kingdom_1493_of_default	0	0	0	0	0	0	0	0	0	0	0	0	0	0	0	0	0	0	0	0	0	0	0	0	0	0	0	0	0	0	0	0
vOTU_10394	6757		X			7.3904405553669905	low	0.998951	0.00104855	Duplodnaviria	Heunggongvirae	Uroviricota	Caudoviricetes	novel_order_56_of_Caudoviricetes	novel_family_2_of_novel_order_56_of_Caudoviricetes	novel_subfamily_2_of_novel_family_2_of_novel_order_56_of_Caudoviricetes	novel_genus_1_of_novel_subfamily_2_of_novel_family_2_of_novel_order_56_of_Caudoviricetes	0	0	4	0	16	0	18	0	0	2	0	2	19	14	0	0	10	11	0	13	22	91	2	87	6	0	27	165	0	89	9	0
vOTU_10395	6754		X			15.913595584369618	low	0.1125	0.8875	Duplodnaviria	novel_kingdom_13_of_Duplodnaviria	novel_phylum_0_of_novel_kingdom_13_of_Duplodnaviria	novel_class_0_of_novel_phylum_0_of_novel_kingdom_13_of_Duplodnaviria	novel_order_0_of_novel_class_0_of_novel_phylum_0_of_novel_kingdom_13_of_Duplodnaviria	novel_family_20_of_novel_order_0_of_novel_class_0_of_novel_phylum_0_of_novel_kingdom_13_of_Duplodnaviria	novel_subfamily_13_of_novel_family_20_of_novel_order_0_of_novel_class_0_of_novel_phylum_0_of_novel_kingdom_13_of_Duplodnaviria	novel_genus_0_of_novel_subfamily_13_of_novel_family_20_of_novel_order_0_of_novel_class_0_of_novel_phylum_0_of_novel_kingdom_13_of_Duplodnaviria	4	0	12	0	14	0	0	0	6	0	9	10	6	0	0	4	0	0	2	17	14	27	0	0	0	0	7	6	0	116	1	0
vOTU_10396	6754		X			11.113267251188407	low	0.829224	0.170776	Duplodnaviria	Heunggongvirae	Uroviricota	Caudoviricetes	novel_order_21_of_Caudoviricetes	novel_family_16_of_novel_order_21_of_Caudoviricetes	novel_subfamily_1_of_novel_family_16_of_novel_order_21_of_Caudoviricetes	novel_genus_21_of_novel_subfamily_1_of_novel_family_16_of_novel_order_21_of_Caudoviricetes	0	0	0	0	0	0	0	0	0	2	0	0	0	0	0	0	0	0	0	0	0	0	0	0	0	0	0	0	0	0	0	0
vOTU_10397	6753		X			1.5094806990004723	low	0.932011	0.0679887	singleton								0	0	0	0	0	0	0	0	0	0	0	0	0	0	0	0	0	0	0	0	0	0	0	0	0	0	0	0	0	0	0	0
vOTU_10398	6753		X			NA	NA	0.811878	0.188122	default	novel_kingdom_2996_of_default	novel_phylum_0_of_novel_kingdom_2996_of_default	novel_class_0_of_novel_phylum_0_of_novel_kingdom_2996_of_default	novel_order_0_of_novel_class_0_of_novel_phylum_0_of_novel_kingdom_2996_of_default	novel_family_0_of_novel_order_0_of_novel_class_0_of_novel_phylum_0_of_novel_kingdom_2996_of_default	novel_subfamily_0_of_novel_family_0_of_novel_order_0_of_novel_class_0_of_novel_phylum_0_of_novel_kingdom_2996_of_default	novel_genus_0_of_novel_subfamily_0_of_novel_family_0_of_novel_order_0_of_novel_class_0_of_novel_phylum_0_of_novel_kingdom_2996_of_default	0	0	0	0	0	0	0	0	0	0	0	0	0	0	2	0	0	0	0	0	0	0	0	0	0	0	0	0	0	0	0	2
vOTU_10399	6753		X			9.649618300146182	low	0.7	0.3	default	novel_kingdom_2786_of_default	novel_phylum_0_of_novel_kingdom_2786_of_default	novel_class_0_of_novel_phylum_0_of_novel_kingdom_2786_of_default	novel_order_0_of_novel_class_0_of_novel_phylum_0_of_novel_kingdom_2786_of_default	novel_family_0_of_novel_order_0_of_novel_class_0_of_novel_phylum_0_of_novel_kingdom_2786_of_default	novel_subfamily_0_of_novel_family_0_of_novel_order_0_of_novel_class_0_of_novel_phylum_0_of_novel_kingdom_2786_of_default	novel_genus_5_of_novel_subfamily_0_of_novel_family_0_of_novel_order_0_of_novel_class_0_of_novel_phylum_0_of_novel_kingdom_2786_of_default	0	0	0	0	0	0	0	0	0	0	0	0	0	0	0	0	0	0	0	0	1	0	0	0	0	0	0	0	0	0	0	0
vOTU_104	122276		X			85.25371968820158	medium	0.7	0.3	Duplodnaviria	novel_kingdom_150_of_Duplodnaviria	novel_phylum_0_of_novel_kingdom_150_of_Duplodnaviria	novel_class_0_of_novel_phylum_0_of_novel_kingdom_150_of_Duplodnaviria	novel_order_0_of_novel_class_0_of_novel_phylum_0_of_novel_kingdom_150_of_Duplodnaviria	novel_family_1_of_novel_order_0_of_novel_class_0_of_novel_phylum_0_of_novel_kingdom_150_of_Duplodnaviria	novel_subfamily_0_of_novel_family_1_of_novel_order_0_of_novel_class_0_of_novel_phylum_0_of_novel_kingdom_150_of_Duplodnaviria	novel_genus_6_of_novel_subfamily_0_of_novel_family_1_of_novel_order_0_of_novel_class_0_of_novel_phylum_0_of_novel_kingdom_150_of_Duplodnaviria	0	0	0	0	0	0	0	0	0	0	0	0	0	0	0	0	0	0	0	0	22004	0	0	0	0	0	0	0	0	0	0	57
vOTU_1040	51704	none	X	no	NaN	99.00385076977251	high	0.93761	0.0623899	default	novel_kingdom_1367_of_default	novel_phylum_0_of_novel_kingdom_1367_of_default	novel_class_0_of_novel_phylum_0_of_novel_kingdom_1367_of_default	novel_order_0_of_novel_class_0_of_novel_phylum_0_of_novel_kingdom_1367_of_default	novel_family_0_of_novel_order_0_of_novel_class_0_of_novel_phylum_0_of_novel_kingdom_1367_of_default	novel_subfamily_0_of_novel_family_0_of_novel_order_0_of_novel_class_0_of_novel_phylum_0_of_novel_kingdom_1367_of_default	novel_genus_0_of_novel_subfamily_0_of_novel_family_0_of_novel_order_0_of_novel_class_0_of_novel_phylum_0_of_novel_kingdom_1367_of_default	0	0	1	0	0	0	90	0	0	0	0	0	0	0	0	0	0	0	0	0	6	0	0	0	0	0	0	0	0	0	2	0
vOTU_10400	6752		X			11.734740248976662	low	0.175	0.825	Duplodnaviria	novel_kingdom_73_of_Duplodnaviria	novel_phylum_0_of_novel_kingdom_73_of_Duplodnaviria	novel_class_0_of_novel_phylum_0_of_novel_kingdom_73_of_Duplodnaviria	novel_order_0_of_novel_class_0_of_novel_phylum_0_of_novel_kingdom_73_of_Duplodnaviria	novel_family_8_of_novel_order_0_of_novel_class_0_of_novel_phylum_0_of_novel_kingdom_73_of_Duplodnaviria	novel_subfamily_1_of_novel_family_8_of_novel_order_0_of_novel_class_0_of_novel_phylum_0_of_novel_kingdom_73_of_Duplodnaviria	novel_genus_0_of_novel_subfamily_1_of_novel_family_8_of_novel_order_0_of_novel_class_0_of_novel_phylum_0_of_novel_kingdom_73_of_Duplodnaviria	11	0	0	6	105	0	0	0	221	0	0	0	1	0	0	0	2	4	0	6	4	0	0	0	0	0	3	4	0	10	2	0
vOTU_10401	6752		X			11.277768498413227	high	0.811878	0.188122	Duplodnaviria	novel_kingdom_9_of_Duplodnaviria	novel_phylum_0_of_novel_kingdom_9_of_Duplodnaviria	novel_class_0_of_novel_phylum_0_of_novel_kingdom_9_of_Duplodnaviria	novel_order_0_of_novel_class_0_of_novel_phylum_0_of_novel_kingdom_9_of_Duplodnaviria	novel_family_1_of_novel_order_0_of_novel_class_0_of_novel_phylum_0_of_novel_kingdom_9_of_Duplodnaviria	novel_subfamily_1_of_novel_family_1_of_novel_order_0_of_novel_class_0_of_novel_phylum_0_of_novel_kingdom_9_of_Duplodnaviria	novel_genus_7_of_novel_subfamily_1_of_novel_family_1_of_novel_order_0_of_novel_class_0_of_novel_phylum_0_of_novel_kingdom_9_of_Duplodnaviria	40	2	23	0	8	35	2	22	0	0	0	0	95	116	0	3	0	5	4	12	14	15	6	5	1	2	7	27	4	60	1	0
vOTU_10402	6752		X			16.123964259156356	low	0.802957	0.197043	Duplodnaviria	novel_kingdom_248_of_Duplodnaviria	novel_phylum_0_of_novel_kingdom_248_of_Duplodnaviria	novel_class_0_of_novel_phylum_0_of_novel_kingdom_248_of_Duplodnaviria	novel_order_0_of_novel_class_0_of_novel_phylum_0_of_novel_kingdom_248_of_Duplodnaviria	novel_family_1_of_novel_order_0_of_novel_class_0_of_novel_phylum_0_of_novel_kingdom_248_of_Duplodnaviria	novel_subfamily_0_of_novel_family_1_of_novel_order_0_of_novel_class_0_of_novel_phylum_0_of_novel_kingdom_248_of_Duplodnaviria	novel_genus_0_of_novel_subfamily_0_of_novel_family_1_of_novel_order_0_of_novel_class_0_of_novel_phylum_0_of_novel_kingdom_248_of_Duplodnaviria	0	0	0	0	0	0	0	0	2	0	0	0	0	0	0	0	0	0	0	8	0	0	0	0	0	0	2	5	0	0	4	0
vOTU_10403	6752		X			47.159033421573	high	0.868669	0.131331	Duplodnaviria	novel_kingdom_83_of_Duplodnaviria	novel_phylum_0_of_novel_kingdom_83_of_Duplodnaviria	novel_class_0_of_novel_phylum_0_of_novel_kingdom_83_of_Duplodnaviria	novel_order_0_of_novel_class_0_of_novel_phylum_0_of_novel_kingdom_83_of_Duplodnaviria	novel_family_2_of_novel_order_0_of_novel_class_0_of_novel_phylum_0_of_novel_kingdom_83_of_Duplodnaviria	novel_subfamily_0_of_novel_family_2_of_novel_order_0_of_novel_class_0_of_novel_phylum_0_of_novel_kingdom_83_of_Duplodnaviria	novel_genus_1_of_novel_subfamily_0_of_novel_family_2_of_novel_order_0_of_novel_class_0_of_novel_phylum_0_of_novel_kingdom_83_of_Duplodnaviria	1	0	0	0	13	0	0	0	0	0	0	0	10	0	0	0	0	0	0	5	4	0	0	0	0	61	0	0	0	0	1	0
vOTU_10404	6751		X			17.910369239218515	high	0.988038	0.0119623	Duplodnaviria	novel_kingdom_170_of_Duplodnaviria	novel_phylum_0_of_novel_kingdom_170_of_Duplodnaviria	novel_class_0_of_novel_phylum_0_of_novel_kingdom_170_of_Duplodnaviria	novel_order_0_of_novel_class_0_of_novel_phylum_0_of_novel_kingdom_170_of_Duplodnaviria	novel_family_9_of_novel_order_0_of_novel_class_0_of_novel_phylum_0_of_novel_kingdom_170_of_Duplodnaviria	novel_subfamily_0_of_novel_family_9_of_novel_order_0_of_novel_class_0_of_novel_phylum_0_of_novel_kingdom_170_of_Duplodnaviria	novel_genus_1_of_novel_subfamily_0_of_novel_family_9_of_novel_order_0_of_novel_class_0_of_novel_phylum_0_of_novel_kingdom_170_of_Duplodnaviria	0	0	0	0	0	0	0	0	0	0	0	0	0	0	0	0	0	0	0	0	0	24	0	0	0	0	0	0	0	0	0	0
vOTU_10405	6750		X			14.970552551906366	low	0	1	Duplodnaviria	novel_kingdom_17_of_Duplodnaviria	novel_phylum_0_of_novel_kingdom_17_of_Duplodnaviria	novel_class_0_of_novel_phylum_0_of_novel_kingdom_17_of_Duplodnaviria	novel_order_0_of_novel_class_0_of_novel_phylum_0_of_novel_kingdom_17_of_Duplodnaviria	novel_family_2_of_novel_order_0_of_novel_class_0_of_novel_phylum_0_of_novel_kingdom_17_of_Duplodnaviria	novel_subfamily_0_of_novel_family_0_of_novel_order_0_of_novel_class_0_of_novel_phylum_0_of_novel_kingdom_17_of_Duplodnaviria	novel_genus_9_of_novel_subfamily_0_of_novel_family_0_of_novel_order_0_of_novel_class_0_of_novel_phylum_0_of_novel_kingdom_17_of_Duplodnaviria	22	0	40	2	31	24	0	3	28	0	18	21	37	46	2	16	2	25	2	24	28	63	3	3	13	26	6	39	0	29	10	0
vOTU_10406	6749		X			10.724553670020878	high	0.0375	0.9625	Duplodnaviria	Heunggongvirae	Uroviricota	Caudoviricetes	novel_order_58_of_Caudoviricetes	novel_family_0_of_novel_order_58_of_Caudoviricetes	novel_subfamily_0_of_novel_family_0_of_novel_order_58_of_Caudoviricetes	novel_genus_0_of_novel_subfamily_0_of_novel_family_0_of_novel_order_58_of_Caudoviricetes	2	0	0	0	0	0	0	0	0	0	0	0	0	0	0	2	0	0	7	0	0	0	0	0	0	0	0	0	0	0	0	0
vOTU_10407	6749		X			7.565380174646056	high	0.075	0.925	Duplodnaviria	novel_kingdom_6_of_Duplodnaviria	novel_phylum_0_of_novel_kingdom_6_of_Duplodnaviria	novel_class_0_of_novel_phylum_0_of_novel_kingdom_6_of_Duplodnaviria	novel_order_0_of_novel_class_0_of_novel_phylum_0_of_novel_kingdom_6_of_Duplodnaviria	novel_family_3_of_novel_order_0_of_novel_class_0_of_novel_phylum_0_of_novel_kingdom_6_of_Duplodnaviria	novel_subfamily_0_of_novel_family_3_of_novel_order_0_of_novel_class_0_of_novel_phylum_0_of_novel_kingdom_6_of_Duplodnaviria	novel_genus_0_of_novel_subfamily_0_of_novel_family_3_of_novel_order_0_of_novel_class_0_of_novel_phylum_0_of_novel_kingdom_6_of_Duplodnaviria	0	0	0	0	0	0	0	0	0	0	0	0	0	0	0	0	0	0	0	0	0	0	0	0	0	0	0	0	0	0	0	8
vOTU_10408	6748		X			3.945372264406311	high	0.811878	0.188122	Duplodnaviria	novel_kingdom_134_of_Duplodnaviria	novel_phylum_0_of_novel_kingdom_134_of_Duplodnaviria	novel_class_0_of_novel_phylum_0_of_novel_kingdom_134_of_Duplodnaviria	novel_order_0_of_novel_class_0_of_novel_phylum_0_of_novel_kingdom_134_of_Duplodnaviria	novel_family_3_of_novel_order_0_of_novel_class_0_of_novel_phylum_0_of_novel_kingdom_134_of_Duplodnaviria	novel_subfamily_0_of_novel_family_3_of_novel_order_0_of_novel_class_0_of_novel_phylum_0_of_novel_kingdom_134_of_Duplodnaviria	novel_genus_0_of_novel_subfamily_0_of_novel_family_3_of_novel_order_0_of_novel_class_0_of_novel_phylum_0_of_novel_kingdom_134_of_Duplodnaviria	2	0	1	0	0	0	0	0	1	0	0	0	0	0	0	0	0	6	0	0	0	0	0	0	0	0	0	0	0	0	1	0
vOTU_10409	6747	none	X	no	Odoribacter	100.0	high	0.811878	0.188122	Monodnaviria	novel_kingdom_6_of_Monodnaviria	novel_phylum_0_of_novel_kingdom_6_of_Monodnaviria	novel_class_0_of_novel_phylum_0_of_novel_kingdom_6_of_Monodnaviria	novel_order_0_of_novel_class_0_of_novel_phylum_0_of_novel_kingdom_6_of_Monodnaviria	novel_family_0_of_novel_order_0_of_novel_class_0_of_novel_phylum_0_of_novel_kingdom_6_of_Monodnaviria	novel_subfamily_3_of_novel_family_0_of_novel_order_0_of_novel_class_0_of_novel_phylum_0_of_novel_kingdom_6_of_Monodnaviria	novel_genus_1_of_novel_subfamily_3_of_novel_family_0_of_novel_order_0_of_novel_class_0_of_novel_phylum_0_of_novel_kingdom_6_of_Monodnaviria	0	0	0	0	0	0	0	0	0	0	0	0	0	0	1	0	0	0	0	0	0	0	0	0	0	0	0	3	0	1	0	0
vOTU_1041	51586		X			74.36299081886989	low	0.760022	0.239978	Duplodnaviria	Heunggongvirae	Uroviricota	Caudoviricetes	novel_order_13_of_Caudoviricetes	novel_family_3_of_novel_order_13_of_Caudoviricetes	novel_subfamily_1_of_novel_family_3_of_novel_order_13_of_Caudoviricetes	novel_genus_1_of_novel_subfamily_1_of_novel_family_3_of_novel_order_13_of_Caudoviricetes	2	0	1	0	0	7	0	0	0	0	0	0	0	0	0	0	3	2	0	0	24	4	0	0	0	0	0	0	0	0	2	4
vOTU_10410	6747		X			NA	NA	0.960226	0.0397738	singleton								66	1	6	0	0	470	0	34	0	0	0	0	0	0	0	0	34	2	0	8	0	10	23	0	0	0	0	0	0	0	0	0
vOTU_10411	6747		X			13.176637276348304	low	0.837446	0.162554	Duplodnaviria	novel_kingdom_233_of_Duplodnaviria	novel_phylum_0_of_novel_kingdom_233_of_Duplodnaviria	novel_class_0_of_novel_phylum_0_of_novel_kingdom_233_of_Duplodnaviria	novel_order_0_of_novel_class_0_of_novel_phylum_0_of_novel_kingdom_233_of_Duplodnaviria	novel_family_2_of_novel_order_0_of_novel_class_0_of_novel_phylum_0_of_novel_kingdom_233_of_Duplodnaviria	novel_subfamily_0_of_novel_family_2_of_novel_order_0_of_novel_class_0_of_novel_phylum_0_of_novel_kingdom_233_of_Duplodnaviria	novel_genus_2_of_novel_subfamily_0_of_novel_family_2_of_novel_order_0_of_novel_class_0_of_novel_phylum_0_of_novel_kingdom_233_of_Duplodnaviria	10	12	44	3	9	15	4	5	10	0	6	9	111	4	0	1	15	1	8	6	57	55	0	0	0	2	0	0	0	241	14	2
vOTU_10412	6745		X			NA	NA	0.811878	0.188122	default	novel_kingdom_2999_of_default	novel_phylum_0_of_novel_kingdom_2999_of_default	novel_class_0_of_novel_phylum_0_of_novel_kingdom_2999_of_default	novel_order_0_of_novel_class_0_of_novel_phylum_0_of_novel_kingdom_2999_of_default	novel_family_0_of_novel_order_0_of_novel_class_0_of_novel_phylum_0_of_novel_kingdom_2999_of_default	novel_subfamily_0_of_novel_family_0_of_novel_order_0_of_novel_class_0_of_novel_phylum_0_of_novel_kingdom_2999_of_default	novel_genus_0_of_novel_subfamily_0_of_novel_family_0_of_novel_order_0_of_novel_class_0_of_novel_phylum_0_of_novel_kingdom_2999_of_default	10	0	0	0	0	0	0	0	0	0	0	0	0	0	0	0	0	0	0	3	0	0	0	0	0	0	2	2	0	40	0	0
vOTU_10413	6745		X			21.860757576287167	low	0.811878	0.188122	default	novel_kingdom_24_of_default	novel_phylum_0_of_novel_kingdom_24_of_default	novel_class_0_of_novel_phylum_0_of_novel_kingdom_24_of_default	novel_order_0_of_novel_class_0_of_novel_phylum_0_of_novel_kingdom_24_of_default	novel_family_0_of_novel_order_0_of_novel_class_0_of_novel_phylum_0_of_novel_kingdom_24_of_default	novel_subfamily_0_of_novel_family_0_of_novel_order_0_of_novel_class_0_of_novel_phylum_0_of_novel_kingdom_24_of_default	novel_genus_1_of_novel_subfamily_0_of_novel_family_0_of_novel_order_0_of_novel_class_0_of_novel_phylum_0_of_novel_kingdom_24_of_default	0	0	0	0	0	0	0	0	0	0	0	0	0	0	0	369	0	0	0	0	0	0	0	0	0	0	0	0	0	0	0	0
vOTU_10414	6744		X			16.5803958820082	medium	0.93671	0.0632897	singleton								0	0	0	0	0	0	0	0	0	0	0	0	0	0	0	0	0	0	0	0	0	0	0	0	0	0	0	0	0	0	0	0
vOTU_10415	6744		X			11.7054863209871	low	0.811878	0.188122	Duplodnaviria	novel_kingdom_10_of_Duplodnaviria	novel_phylum_0_of_novel_kingdom_10_of_Duplodnaviria	novel_class_0_of_novel_phylum_0_of_novel_kingdom_10_of_Duplodnaviria	novel_order_0_of_novel_class_0_of_novel_phylum_0_of_novel_kingdom_10_of_Duplodnaviria	novel_family_7_of_novel_order_0_of_novel_class_0_of_novel_phylum_0_of_novel_kingdom_10_of_Duplodnaviria	novel_subfamily_3_of_novel_family_7_of_novel_order_0_of_novel_class_0_of_novel_phylum_0_of_novel_kingdom_10_of_Duplodnaviria	novel_genus_4_of_novel_subfamily_3_of_novel_family_7_of_novel_order_0_of_novel_class_0_of_novel_phylum_0_of_novel_kingdom_10_of_Duplodnaviria	0	0	0	0	23	0	0	0	0	0	0	0	0	1	0	0	0	0	0	13	0	0	0	0	0	18	0	7	0	0	0	0
vOTU_10416	6744		X			3.1483723840602917	medium	0.811878	0.188122	default	novel_kingdom_1505_of_default	novel_phylum_0_of_novel_kingdom_1505_of_default	novel_class_0_of_novel_phylum_0_of_novel_kingdom_1505_of_default	novel_order_0_of_novel_class_0_of_novel_phylum_0_of_novel_kingdom_1505_of_default	novel_family_0_of_novel_order_0_of_novel_class_0_of_novel_phylum_0_of_novel_kingdom_1505_of_default	novel_subfamily_0_of_novel_family_0_of_novel_order_0_of_novel_class_0_of_novel_phylum_0_of_novel_kingdom_1505_of_default	novel_genus_0_of_novel_subfamily_0_of_novel_family_0_of_novel_order_0_of_novel_class_0_of_novel_phylum_0_of_novel_kingdom_1505_of_default	4	2	1	0	0	1939	13	2793	0	2	0	0	1	2	0	647	0	0	0	312	2	0	2354	0	0	0	0	0	0	0	2	0
vOTU_10417	6743		X			11.18239733686305	high	0.811878	0.188122	Duplodnaviria	Heunggongvirae	Uroviricota	Caudoviricetes	novel_order_56_of_Caudoviricetes	novel_family_10_of_novel_order_56_of_Caudoviricetes	Deejayvirinae	novel_genus_73_of_Deejayvirinae	0	0	0	0	0	0	0	0	0	0	0	0	0	0	0	0	0	0	0	0	0	0	0	0	0	0	0	0	0	0	0	0
vOTU_10418	6743	none	X	no	NaN	100.0	high	0.811878	0.188122	Monodnaviria	Sangervirae	Phixviricota	Malgrandaviricetes	Petitvirales	Microviridae	novel_subfamily_9_of_Microviridae	novel_genus_0_of_novel_subfamily_9_of_Microviridae	3	0	0	0	2	0	1	0	0	0	0	0	0	0	0	482	0	0	0	0	0	0	0	0	0	0	0	0	0	1	0	0
vOTU_10419	6742		X			NA	NA	0.780197	0.219803	Duplodnaviria	Heunggongvirae	Uroviricota	Caudoviricetes	novel_order_21_of_Caudoviricetes	novel_family_18_of_novel_order_21_of_Caudoviricetes	novel_subfamily_0_of_novel_family_17_of_novel_order_21_of_Caudoviricetes	novel_genus_18_of_novel_subfamily_0_of_novel_family_17_of_novel_order_21_of_Caudoviricetes	2	0	0	0	0	0	0	0	0	0	64	196	246	0	0	0	0	0	28	2	0	2	0	0	0	0	0	0	0	0	0	0
vOTU_1042	51574	none	X	no	NaN	97.38720538720538	high	0.15	0.85	Duplodnaviria	novel_kingdom_92_of_Duplodnaviria	novel_phylum_0_of_novel_kingdom_92_of_Duplodnaviria	novel_class_0_of_novel_phylum_0_of_novel_kingdom_92_of_Duplodnaviria	novel_order_0_of_novel_class_0_of_novel_phylum_0_of_novel_kingdom_92_of_Duplodnaviria	novel_family_2_of_novel_order_0_of_novel_class_0_of_novel_phylum_0_of_novel_kingdom_92_of_Duplodnaviria	novel_subfamily_1_of_novel_family_2_of_novel_order_0_of_novel_class_0_of_novel_phylum_0_of_novel_kingdom_92_of_Duplodnaviria	novel_genus_0_of_novel_subfamily_1_of_novel_family_2_of_novel_order_0_of_novel_class_0_of_novel_phylum_0_of_novel_kingdom_92_of_Duplodnaviria	0	0	0	0	0	0	0	0	0	0	0	0	0	0	0	0	0	0	0	6	0	0	0	0	0	0	0	0	1	0	0	2
vOTU_10420	6742		X			2.7603661173806637	medium	0.975	0.025	Duplodnaviria	Heunggongvirae	Uroviricota	Caudoviricetes	novel_order_116_of_Caudoviricetes	novel_family_0_of_novel_order_116_of_Caudoviricetes	novel_subfamily_1_of_novel_family_0_of_novel_order_116_of_Caudoviricetes	novel_genus_0_of_novel_subfamily_1_of_novel_family_0_of_novel_order_116_of_Caudoviricetes	0	0	0	0	0	0	0	0	0	0	0	0	0	0	0	0	0	0	0	0	0	0	0	0	0	0	2	0	0	0	0	0
vOTU_10421	6742		X			3.130412172483761	low	0.855286	0.144714	Duplodnaviria	novel_kingdom_29_of_Duplodnaviria	novel_phylum_0_of_novel_kingdom_29_of_Duplodnaviria	novel_class_0_of_novel_phylum_0_of_novel_kingdom_29_of_Duplodnaviria	novel_order_0_of_novel_class_0_of_novel_phylum_0_of_novel_kingdom_29_of_Duplodnaviria	novel_family_2_of_novel_order_0_of_novel_class_0_of_novel_phylum_0_of_novel_kingdom_29_of_Duplodnaviria	novel_subfamily_0_of_novel_family_2_of_novel_order_0_of_novel_class_0_of_novel_phylum_0_of_novel_kingdom_29_of_Duplodnaviria	novel_genus_0_of_novel_subfamily_0_of_novel_family_2_of_novel_order_0_of_novel_class_0_of_novel_phylum_0_of_novel_kingdom_29_of_Duplodnaviria	0	0	0	0	0	0	2	0	0	0	0	0	0	0	0	0	0	0	0	0	2	0	0	0	0	0	0	0	0	0	0	0
vOTU_10422	6741		X			4.03262014997058	low	0.811878	0.188122	singleton								0	0	0	0	0	53	0	53	0	0	0	0	0	0	0	11	0	0	0	17	0	0	49	0	0	0	0	0	0	0	0	0
vOTU_10423	6741		X			NA	NA	0.811878	0.188122	default	novel_kingdom_1513_of_default	novel_phylum_0_of_novel_kingdom_1513_of_default	novel_class_0_of_novel_phylum_0_of_novel_kingdom_1513_of_default	novel_order_0_of_novel_class_0_of_novel_phylum_0_of_novel_kingdom_1513_of_default	novel_family_1_of_novel_order_0_of_novel_class_0_of_novel_phylum_0_of_novel_kingdom_1513_of_default	novel_subfamily_0_of_novel_family_1_of_novel_order_0_of_novel_class_0_of_novel_phylum_0_of_novel_kingdom_1513_of_default	novel_genus_4_of_novel_subfamily_0_of_novel_family_1_of_novel_order_0_of_novel_class_0_of_novel_phylum_0_of_novel_kingdom_1513_of_default	17926	12495	36828	270335	1766	658	92	750	10029	2816	29	281	32399	129	359	793	516	202	3067	141	740	545	8920	3374	7	27	2857	7173	145	844	105	433
vOTU_10424	6741	none	X	no	NaN	100.0	high	0.811878	0.188122	Monodnaviria	Sangervirae	Phixviricota	Malgrandaviricetes	Petitvirales	Microviridae	novel_subfamily_17_of_Microviridae	novel_genus_1_of_novel_subfamily_17_of_Microviridae	0	0	0	0	0	0	0	0	0	0	0	0	0	0	0	0	0	0	0	0	0	0	0	0	0	0	0	0	0	0	0	0
vOTU_10425	6740		X			12.967197496237148	low	0	1	Duplodnaviria	novel_kingdom_73_of_Duplodnaviria	novel_phylum_0_of_novel_kingdom_73_of_Duplodnaviria	novel_class_0_of_novel_phylum_0_of_novel_kingdom_73_of_Duplodnaviria	novel_order_0_of_novel_class_0_of_novel_phylum_0_of_novel_kingdom_73_of_Duplodnaviria	novel_family_4_of_novel_order_0_of_novel_class_0_of_novel_phylum_0_of_novel_kingdom_73_of_Duplodnaviria	novel_subfamily_2_of_novel_family_4_of_novel_order_0_of_novel_class_0_of_novel_phylum_0_of_novel_kingdom_73_of_Duplodnaviria	novel_genus_0_of_novel_subfamily_2_of_novel_family_4_of_novel_order_0_of_novel_class_0_of_novel_phylum_0_of_novel_kingdom_73_of_Duplodnaviria	11	0	0	0	0	6	0	2	18	44	141	163	0	2	0	0	6	6	10	0	0	0	0	0	0	0	16	20	0	0	3	0
vOTU_10426	6740		X			6.998982630901689	high	0.811878	0.188122	default	novel_kingdom_32_of_default	novel_phylum_0_of_novel_kingdom_32_of_default	novel_class_0_of_novel_phylum_0_of_novel_kingdom_32_of_default	novel_order_0_of_novel_class_0_of_novel_phylum_0_of_novel_kingdom_32_of_default	novel_family_0_of_novel_order_0_of_novel_class_0_of_novel_phylum_0_of_novel_kingdom_32_of_default	novel_subfamily_0_of_novel_family_0_of_novel_order_0_of_novel_class_0_of_novel_phylum_0_of_novel_kingdom_32_of_default	novel_genus_0_of_novel_subfamily_0_of_novel_family_0_of_novel_order_0_of_novel_class_0_of_novel_phylum_0_of_novel_kingdom_32_of_default	0	0	0	0	0	0	0	0	0	0	0	0	0	0	0	0	0	0	0	0	0	0	0	0	0	0	0	0	0	0	0	0
vOTU_10427	6738		X			14.808453864995593	low	0.497742	0.502258	Duplodnaviria	novel_kingdom_13_of_Duplodnaviria	novel_phylum_0_of_novel_kingdom_13_of_Duplodnaviria	novel_class_0_of_novel_phylum_0_of_novel_kingdom_13_of_Duplodnaviria	novel_order_0_of_novel_class_0_of_novel_phylum_0_of_novel_kingdom_13_of_Duplodnaviria	novel_family_8_of_novel_order_0_of_novel_class_0_of_novel_phylum_0_of_novel_kingdom_13_of_Duplodnaviria	novel_subfamily_1_of_novel_family_8_of_novel_order_0_of_novel_class_0_of_novel_phylum_0_of_novel_kingdom_13_of_Duplodnaviria	novel_genus_11_of_novel_subfamily_1_of_novel_family_8_of_novel_order_0_of_novel_class_0_of_novel_phylum_0_of_novel_kingdom_13_of_Duplodnaviria	6	3	83	12	26	22	10	23	18	2	0	0	74	37	0	20	6	11	0	53	90	12	5	1	12	12	42	161	0	60	11	0
vOTU_10428	6738		X			12.00888765126218	low	0.998162	0.0018382	Duplodnaviria	novel_kingdom_208_of_Duplodnaviria	novel_phylum_0_of_novel_kingdom_208_of_Duplodnaviria	novel_class_0_of_novel_phylum_0_of_novel_kingdom_208_of_Duplodnaviria	novel_order_0_of_novel_class_0_of_novel_phylum_0_of_novel_kingdom_208_of_Duplodnaviria	novel_family_0_of_novel_order_0_of_novel_class_0_of_novel_phylum_0_of_novel_kingdom_208_of_Duplodnaviria	novel_subfamily_0_of_novel_family_0_of_novel_order_0_of_novel_class_0_of_novel_phylum_0_of_novel_kingdom_208_of_Duplodnaviria	novel_genus_0_of_novel_subfamily_0_of_novel_family_0_of_novel_order_0_of_novel_class_0_of_novel_phylum_0_of_novel_kingdom_208_of_Duplodnaviria	0	0	0	0	0	0	1	0	0	0	0	0	0	0	0	0	0	0	0	2	0	0	0	0	0	0	0	0	0	0	0	0
vOTU_10429	6737		X			3.324693349340055	medium	1	0	default	novel_kingdom_38_of_default	novel_phylum_0_of_novel_kingdom_38_of_default	novel_class_0_of_novel_phylum_0_of_novel_kingdom_38_of_default	novel_order_0_of_novel_class_0_of_novel_phylum_0_of_novel_kingdom_38_of_default	novel_family_0_of_novel_order_0_of_novel_class_0_of_novel_phylum_0_of_novel_kingdom_38_of_default	novel_subfamily_0_of_novel_family_0_of_novel_order_0_of_novel_class_0_of_novel_phylum_0_of_novel_kingdom_38_of_default	novel_genus_0_of_novel_subfamily_0_of_novel_family_0_of_novel_order_0_of_novel_class_0_of_novel_phylum_0_of_novel_kingdom_38_of_default	104	0	0	0	53	0	0	0	0	0	0	2	0	0	0	0	0	1	0	0	21	14	0	0	0	6	0	0	0	0	108	0
vOTU_1043	51558	none	X	no	NaN	100.0	high	0.0375	0.9625	Duplodnaviria	Heunggongvirae	Uroviricota	Caudoviricetes	novel_order_13_of_Caudoviricetes	novel_family_6_of_novel_order_13_of_Caudoviricetes	novel_subfamily_1_of_novel_family_6_of_novel_order_13_of_Caudoviricetes	novel_genus_2_of_novel_subfamily_1_of_novel_family_6_of_novel_order_13_of_Caudoviricetes	0	0	2	0	209	0	0	0	0	0	0	0	2	2	0	0	0	0	0	0	276	6	0	0	2	0	0	2	0	0	0	302
vOTU_10430	6737		X			NA	NA	0.852919	0.147081	Duplodnaviria	novel_kingdom_71_of_Duplodnaviria	novel_phylum_0_of_novel_kingdom_71_of_Duplodnaviria	novel_class_0_of_novel_phylum_0_of_novel_kingdom_71_of_Duplodnaviria	novel_order_0_of_novel_class_0_of_novel_phylum_0_of_novel_kingdom_71_of_Duplodnaviria	novel_family_5_of_novel_order_0_of_novel_class_0_of_novel_phylum_0_of_novel_kingdom_71_of_Duplodnaviria	novel_subfamily_0_of_novel_family_5_of_novel_order_0_of_novel_class_0_of_novel_phylum_0_of_novel_kingdom_71_of_Duplodnaviria	novel_genus_0_of_novel_subfamily_0_of_novel_family_5_of_novel_order_0_of_novel_class_0_of_novel_phylum_0_of_novel_kingdom_71_of_Duplodnaviria	14	0	0	0	6	12	0	0	5	67	31	23	7	0	9	19	15	6	23	4	2	0	0	0	0	3	8	15	144	11	2	0
vOTU_10431	6737		X			17.684254185024155	low	0.475	0.525	default	novel_kingdom_1093_of_default	novel_phylum_0_of_novel_kingdom_1093_of_default	novel_class_0_of_novel_phylum_0_of_novel_kingdom_1093_of_default	novel_order_0_of_novel_class_0_of_novel_phylum_0_of_novel_kingdom_1093_of_default	novel_family_0_of_novel_order_0_of_novel_class_0_of_novel_phylum_0_of_novel_kingdom_1093_of_default	novel_subfamily_0_of_novel_family_0_of_novel_order_0_of_novel_class_0_of_novel_phylum_0_of_novel_kingdom_1093_of_default	novel_genus_0_of_novel_subfamily_0_of_novel_family_0_of_novel_order_0_of_novel_class_0_of_novel_phylum_0_of_novel_kingdom_1093_of_default	0	0	0	0	3	0	0	6	18	0	0	0	0	0	0	0	0	0	0	0	0	0	12	0	0	0	8	19	0	0	0	0
vOTU_10432	6737		X			3.453227297046204	medium	0.9375	0.0625	default	novel_kingdom_909_of_default	novel_phylum_0_of_novel_kingdom_909_of_default	novel_class_0_of_novel_phylum_0_of_novel_kingdom_909_of_default	novel_order_0_of_novel_class_0_of_novel_phylum_0_of_novel_kingdom_909_of_default	novel_family_1_of_novel_order_0_of_novel_class_0_of_novel_phylum_0_of_novel_kingdom_909_of_default	novel_subfamily_1_of_novel_family_1_of_novel_order_0_of_novel_class_0_of_novel_phylum_0_of_novel_kingdom_909_of_default	novel_genus_0_of_novel_subfamily_1_of_novel_family_1_of_novel_order_0_of_novel_class_0_of_novel_phylum_0_of_novel_kingdom_909_of_default	5	3	61	0	20	11	12	3	13	0	0	2	99	25	0	2	5	18	2	8	78	202	11	164	26	23	110	604	0	210	8	4
vOTU_10433	6736		X			10.087865996627713	medium	0.0375	0.9625	Duplodnaviria	Heunggongvirae	Uroviricota	Caudoviricetes	novel_order_4_of_Caudoviricetes	novel_family_1_of_novel_order_4_of_Caudoviricetes	novel_subfamily_0_of_novel_family_1_of_novel_order_4_of_Caudoviricetes	novel_genus_1_of_novel_subfamily_0_of_novel_family_1_of_novel_order_4_of_Caudoviricetes	0	0	0	0	3	0	0	0	0	0	0	0	3	0	0	0	0	0	0	0	37	0	0	0	0	0	0	2	0	2	0	0
vOTU_10434	6736		X			16.99357445686672	high	0.948638	0.051362	Duplodnaviria	novel_kingdom_36_of_Duplodnaviria	novel_phylum_0_of_novel_kingdom_36_of_Duplodnaviria	novel_class_0_of_novel_phylum_0_of_novel_kingdom_36_of_Duplodnaviria	novel_order_0_of_novel_class_0_of_novel_phylum_0_of_novel_kingdom_36_of_Duplodnaviria	novel_family_1_of_novel_order_0_of_novel_class_0_of_novel_phylum_0_of_novel_kingdom_36_of_Duplodnaviria	novel_subfamily_2_of_novel_family_1_of_novel_order_0_of_novel_class_0_of_novel_phylum_0_of_novel_kingdom_36_of_Duplodnaviria	novel_genus_2_of_novel_subfamily_2_of_novel_family_1_of_novel_order_0_of_novel_class_0_of_novel_phylum_0_of_novel_kingdom_36_of_Duplodnaviria	0	0	0	0	0	1	0	0	0	0	0	0	0	0	0	0	0	0	0	0	0	0	0	0	0	0	0	0	0	0	0	1
vOTU_10435	6735		X			18.042756108015432	low	1	0	Duplodnaviria	novel_kingdom_161_of_Duplodnaviria	novel_phylum_0_of_novel_kingdom_161_of_Duplodnaviria	novel_class_0_of_novel_phylum_0_of_novel_kingdom_161_of_Duplodnaviria	novel_order_0_of_novel_class_0_of_novel_phylum_0_of_novel_kingdom_161_of_Duplodnaviria	novel_family_0_of_novel_order_0_of_novel_class_0_of_novel_phylum_0_of_novel_kingdom_161_of_Duplodnaviria	novel_subfamily_0_of_novel_family_0_of_novel_order_0_of_novel_class_0_of_novel_phylum_0_of_novel_kingdom_161_of_Duplodnaviria	novel_genus_8_of_novel_subfamily_0_of_novel_family_0_of_novel_order_0_of_novel_class_0_of_novel_phylum_0_of_novel_kingdom_161_of_Duplodnaviria	2	0	0	0	0	0	0	0	0	0	0	0	0	0	0	0	2	0	0	0	26	0	0	0	0	0	0	0	0	0	0	2
vOTU_10436	6733		X			7.7860748671657385	low	0	1	Duplodnaviria	Heunggongvirae	Uroviricota	Caudoviricetes	novel_order_2_of_Caudoviricetes	novel_family_6_of_novel_order_2_of_Caudoviricetes	novel_subfamily_0_of_novel_family_6_of_novel_order_2_of_Caudoviricetes	novel_genus_0_of_novel_subfamily_0_of_novel_family_6_of_novel_order_2_of_Caudoviricetes	0	0	0	0	0	0	2	0	14	0	0	0	0	0	0	4	0	0	0	0	0	0	0	0	0	15	0	2	0	0	0	0
vOTU_10437	6732		X			5.32026699677934	low	0.964111	0.0358893	singleton								0	0	0	0	0	0	0	0	0	0	0	0	0	0	0	0	0	0	0	0	0	0	0	0	0	0	0	0	431	0	0	0
vOTU_10438	6732		X			5.191827668938426	high	0.811878	0.188122	default	novel_kingdom_41_of_default	novel_phylum_0_of_novel_kingdom_41_of_default	novel_class_0_of_novel_phylum_0_of_novel_kingdom_41_of_default	novel_order_0_of_novel_class_0_of_novel_phylum_0_of_novel_kingdom_41_of_default	novel_family_0_of_novel_order_0_of_novel_class_0_of_novel_phylum_0_of_novel_kingdom_41_of_default	novel_subfamily_0_of_novel_family_0_of_novel_order_0_of_novel_class_0_of_novel_phylum_0_of_novel_kingdom_41_of_default	novel_genus_0_of_novel_subfamily_0_of_novel_family_0_of_novel_order_0_of_novel_class_0_of_novel_phylum_0_of_novel_kingdom_41_of_default	274	100	1361	382	1021	185	0	35	585	123	1004	132	30	12	102	0	123	87	979	66	377	64	24	135	0	0	2	0	8	765	72	67
vOTU_10439	6732		X			11.084762540060051	low	0.811878	0.188122	Duplodnaviria	Heunggongvirae	Uroviricota	Caudoviricetes	novel_order_21_of_Caudoviricetes	novel_family_11_of_novel_order_21_of_Caudoviricetes	novel_subfamily_1_of_novel_family_11_of_novel_order_21_of_Caudoviricetes	novel_genus_3_of_novel_subfamily_1_of_novel_family_11_of_novel_order_21_of_Caudoviricetes	0	0	0	0	1	0	0	0	0	0	0	0	6	0	0	0	0	0	46	0	1	0	0	1	0	0	0	0	0	0	1	0
vOTU_1044	51547		X			59.43401391888474	high	0.725	0.275	Duplodnaviria	Heunggongvirae	Uroviricota	Caudoviricetes	novel_order_50_of_Caudoviricetes	novel_family_3_of_novel_order_50_of_Caudoviricetes	novel_subfamily_0_of_novel_family_3_of_novel_order_50_of_Caudoviricetes	novel_genus_2_of_novel_subfamily_0_of_novel_family_3_of_novel_order_50_of_Caudoviricetes	0	0	0	0	0	14	2	0	0	30	0	0	0	270	0	0	0	0	0	0	37	0	0	2	10	0	0	0	20	4	15	80
vOTU_10440	6731		X			18.833934110761952	high	0.751113	0.248887	Duplodnaviria	Heunggongvirae	Uroviricota	Caudoviricetes	novel_order_91_of_Caudoviricetes	Peduoviridae	novel_subfamily_1_of_Peduoviridae	novel_genus_2_of_novel_subfamily_1_of_Peduoviridae	26	0	0	0	7	0	0	0	0	2	0	0	0	0	0	2	0	0	0	0	0	0	0	0	0	0	0	21	0	0	0	0
vOTU_10441	6730		X			17.288608962001387	high	0.887625	0.112375	Duplodnaviria	Heunggongvirae	Uroviricota	Caudoviricetes	novel_order_38_of_Caudoviricetes	novel_family_16_of_novel_order_38_of_Caudoviricetes	novel_subfamily_1_of_novel_family_16_of_novel_order_38_of_Caudoviricetes	novel_genus_0_of_novel_subfamily_1_of_novel_family_16_of_novel_order_38_of_Caudoviricetes	0	0	3	0	0	0	0	0	0	0	0	0	1	6	0	0	0	0	0	0	0	0	0	0	0	0	0	0	0	0	0	0
vOTU_10442	6730		X			15.64425021502127	low	0.811878	0.188122	singleton								2	1	0	0	0	0	2	0	0	0	0	2	21	0	0	3	0	3	4	2	0	0	0	0	0	0	0	0	0	0	0	0
vOTU_10443	6729		X			NA	NA	0.911142	0.0888578	default	novel_kingdom_1524_of_default	novel_phylum_0_of_novel_kingdom_1524_of_default	novel_class_0_of_novel_phylum_0_of_novel_kingdom_1524_of_default	novel_order_0_of_novel_class_0_of_novel_phylum_0_of_novel_kingdom_1524_of_default	novel_family_0_of_novel_order_0_of_novel_class_0_of_novel_phylum_0_of_novel_kingdom_1524_of_default	novel_subfamily_0_of_novel_family_0_of_novel_order_0_of_novel_class_0_of_novel_phylum_0_of_novel_kingdom_1524_of_default	novel_genus_0_of_novel_subfamily_0_of_novel_family_0_of_novel_order_0_of_novel_class_0_of_novel_phylum_0_of_novel_kingdom_1524_of_default	398	0	4	0	0	52	0	8	3	36	0	0	154	6	0	8	0	0	19	14	66	32	149	30	0	0	0	1	0	1	6	0
vOTU_10444	6728		X			4.784482698518027	low	0.996206	0.00379359	default	novel_kingdom_49_of_default	novel_phylum_0_of_novel_kingdom_49_of_default	novel_class_0_of_novel_phylum_0_of_novel_kingdom_49_of_default	novel_order_0_of_novel_class_0_of_novel_phylum_0_of_novel_kingdom_49_of_default	novel_family_0_of_novel_order_0_of_novel_class_0_of_novel_phylum_0_of_novel_kingdom_49_of_default	novel_subfamily_0_of_novel_family_0_of_novel_order_0_of_novel_class_0_of_novel_phylum_0_of_novel_kingdom_49_of_default	novel_genus_1_of_novel_subfamily_0_of_novel_family_0_of_novel_order_0_of_novel_class_0_of_novel_phylum_0_of_novel_kingdom_49_of_default	0	0	0	0	0	0	0	0	0	0	0	0	0	0	0	0	0	0	0	0	0	0	0	0	0	0	0	0	0	0	0	0
vOTU_10445	6727		X			10.780543945436191	low	0.811878	0.188122	Duplodnaviria	novel_kingdom_24_of_Duplodnaviria	novel_phylum_0_of_novel_kingdom_24_of_Duplodnaviria	novel_class_0_of_novel_phylum_0_of_novel_kingdom_24_of_Duplodnaviria	novel_order_0_of_novel_class_0_of_novel_phylum_0_of_novel_kingdom_24_of_Duplodnaviria	novel_family_1_of_novel_order_0_of_novel_class_0_of_novel_phylum_0_of_novel_kingdom_24_of_Duplodnaviria	novel_subfamily_0_of_novel_family_1_of_novel_order_0_of_novel_class_0_of_novel_phylum_0_of_novel_kingdom_24_of_Duplodnaviria	novel_genus_2_of_novel_subfamily_0_of_novel_family_1_of_novel_order_0_of_novel_class_0_of_novel_phylum_0_of_novel_kingdom_24_of_Duplodnaviria	523	213	2749	817	523	6	0	0	8	1426	2	4	42	6	0	73	156	61	90	0	18	25	0	52	4	47	0	0	1	0	43	0
vOTU_10446	6727		X			7.222691182827291	low	0.811878	0.188122	default	novel_kingdom_1530_of_default	novel_phylum_0_of_novel_kingdom_1530_of_default	novel_class_0_of_novel_phylum_0_of_novel_kingdom_1530_of_default	novel_order_0_of_novel_class_0_of_novel_phylum_0_of_novel_kingdom_1530_of_default	novel_family_0_of_novel_order_0_of_novel_class_0_of_novel_phylum_0_of_novel_kingdom_1530_of_default	novel_subfamily_0_of_novel_family_0_of_novel_order_0_of_novel_class_0_of_novel_phylum_0_of_novel_kingdom_1530_of_default	novel_genus_0_of_novel_subfamily_0_of_novel_family_0_of_novel_order_0_of_novel_class_0_of_novel_phylum_0_of_novel_kingdom_1530_of_default	0	0	0	0	0	0	0	2	0	0	0	0	0	0	0	0	0	0	2	0	0	0	0	0	0	0	0	0	0	0	0	0
vOTU_10447	6726		X			3.1522093887974143	low	0.959799	0.0402014	default	novel_kingdom_1535_of_default	novel_phylum_0_of_novel_kingdom_1535_of_default	novel_class_0_of_novel_phylum_0_of_novel_kingdom_1535_of_default	novel_order_0_of_novel_class_0_of_novel_phylum_0_of_novel_kingdom_1535_of_default	novel_family_0_of_novel_order_0_of_novel_class_0_of_novel_phylum_0_of_novel_kingdom_1535_of_default	novel_subfamily_0_of_novel_family_0_of_novel_order_0_of_novel_class_0_of_novel_phylum_0_of_novel_kingdom_1535_of_default	novel_genus_0_of_novel_subfamily_0_of_novel_family_0_of_novel_order_0_of_novel_class_0_of_novel_phylum_0_of_novel_kingdom_1535_of_default	2	2	79	2	0	15	0	84	4	0	0	0	7	14	0	0	0	0	2	0	0	0	80	0	0	0	16	34	0	0	26	0
vOTU_10448	6726		X			NA	NA	0.811878	0.188122	default	novel_kingdom_1513_of_default	novel_phylum_0_of_novel_kingdom_1513_of_default	novel_class_0_of_novel_phylum_0_of_novel_kingdom_1513_of_default	novel_order_0_of_novel_class_0_of_novel_phylum_0_of_novel_kingdom_1513_of_default	novel_family_0_of_novel_order_0_of_novel_class_0_of_novel_phylum_0_of_novel_kingdom_1513_of_default	novel_subfamily_0_of_novel_family_0_of_novel_order_0_of_novel_class_0_of_novel_phylum_0_of_novel_kingdom_1513_of_default	novel_genus_0_of_novel_subfamily_0_of_novel_family_0_of_novel_order_0_of_novel_class_0_of_novel_phylum_0_of_novel_kingdom_1513_of_default	6041	7440	19401	170086	866	374	39	324	12031	1643	12	91	20358	4763	257	350	202	163	1046	114	356	438	2075	1610	22	48	2127	3698	50	495	43	215
vOTU_10449	6725		X			6.8233996495213205	medium	0.841696	0.158304	default	novel_kingdom_55_of_default	novel_phylum_0_of_novel_kingdom_55_of_default	novel_class_0_of_novel_phylum_0_of_novel_kingdom_55_of_default	novel_order_0_of_novel_class_0_of_novel_phylum_0_of_novel_kingdom_55_of_default	novel_family_0_of_novel_order_0_of_novel_class_0_of_novel_phylum_0_of_novel_kingdom_55_of_default	novel_subfamily_0_of_novel_family_0_of_novel_order_0_of_novel_class_0_of_novel_phylum_0_of_novel_kingdom_55_of_default	novel_genus_0_of_novel_subfamily_0_of_novel_family_0_of_novel_order_0_of_novel_class_0_of_novel_phylum_0_of_novel_kingdom_55_of_default	0	0	0	0	2	0	0	0	0	0	0	0	0	0	0	0	0	0	0	6	16	0	0	0	0	0	0	0	0	0	0	13
vOTU_1045	51531	none	X	no	NaN	100.0	high	0.94817	0.0518301	Duplodnaviria	Heunggongvirae	Uroviricota	Caudoviricetes	novel_order_6_of_Caudoviricetes	novel_family_3_of_novel_order_6_of_Caudoviricetes	novel_subfamily_0_of_novel_family_3_of_novel_order_6_of_Caudoviricetes	novel_genus_0_of_novel_subfamily_0_of_novel_family_3_of_novel_order_6_of_Caudoviricetes	0	0	0	0	0	44	0	74	0	0	0	0	0	0	7	0	0	1	0	0	0	0	30	0	0	0	0	0	0	284	0	0
vOTU_10450	6722		X			20.349963671591183	low	0.960655	0.0393453	default	novel_kingdom_1540_of_default	novel_phylum_0_of_novel_kingdom_1540_of_default	novel_class_0_of_novel_phylum_0_of_novel_kingdom_1540_of_default	novel_order_0_of_novel_class_0_of_novel_phylum_0_of_novel_kingdom_1540_of_default	novel_family_0_of_novel_order_0_of_novel_class_0_of_novel_phylum_0_of_novel_kingdom_1540_of_default	novel_subfamily_1_of_novel_family_0_of_novel_order_0_of_novel_class_0_of_novel_phylum_0_of_novel_kingdom_1540_of_default	novel_genus_0_of_novel_subfamily_1_of_novel_family_0_of_novel_order_0_of_novel_class_0_of_novel_phylum_0_of_novel_kingdom_1540_of_default	71	0	2	0	1	0	2	0	15	6	0	0	0	0	0	0	3	3	0	11	45	1	0	0	0	0	0	8	0	13	0	0
vOTU_10451	6720		X			9.441141230223675	low	0.964111	0.0358893	Duplodnaviria	novel_kingdom_63_of_Duplodnaviria	novel_phylum_0_of_novel_kingdom_63_of_Duplodnaviria	novel_class_0_of_novel_phylum_0_of_novel_kingdom_63_of_Duplodnaviria	novel_order_0_of_novel_class_0_of_novel_phylum_0_of_novel_kingdom_63_of_Duplodnaviria	novel_family_6_of_novel_order_0_of_novel_class_0_of_novel_phylum_0_of_novel_kingdom_63_of_Duplodnaviria	novel_subfamily_1_of_novel_family_6_of_novel_order_0_of_novel_class_0_of_novel_phylum_0_of_novel_kingdom_63_of_Duplodnaviria	novel_genus_3_of_novel_subfamily_1_of_novel_family_6_of_novel_order_0_of_novel_class_0_of_novel_phylum_0_of_novel_kingdom_63_of_Duplodnaviria	0	0	0	0	340	0	0	0	0	3	0	0	0	0	0	0	2	0	0	0	0	0	0	0	0	0	0	0	0	0	0	0
vOTU_10452	6720		X			5.365766691793538	medium	0.822522	0.177478	singleton								0	0	0	0	0	0	0	0	0	0	0	0	1	0	0	39	0	0	14	0	0	0	0	0	0	0	0	0	0	0	0	0
vOTU_10453	6719	none	X	no	NaN	98.52190932459276	high	0.811878	0.188122	Monodnaviria	novel_kingdom_6_of_Monodnaviria	novel_phylum_0_of_novel_kingdom_6_of_Monodnaviria	novel_class_0_of_novel_phylum_0_of_novel_kingdom_6_of_Monodnaviria	novel_order_0_of_novel_class_0_of_novel_phylum_0_of_novel_kingdom_6_of_Monodnaviria	novel_family_0_of_novel_order_0_of_novel_class_0_of_novel_phylum_0_of_novel_kingdom_6_of_Monodnaviria	novel_subfamily_3_of_novel_family_0_of_novel_order_0_of_novel_class_0_of_novel_phylum_0_of_novel_kingdom_6_of_Monodnaviria	novel_genus_0_of_novel_subfamily_3_of_novel_family_0_of_novel_order_0_of_novel_class_0_of_novel_phylum_0_of_novel_kingdom_6_of_Monodnaviria	2	0	0	0	0	0	0	0	0	0	0	0	0	0	0	0	0	0	0	0	0	0	0	0	0	0	0	0	0	1	0	0
vOTU_10454	6719		X			13.846439902833618	low	0.325	0.675	Duplodnaviria	novel_kingdom_235_of_Duplodnaviria	novel_phylum_0_of_novel_kingdom_235_of_Duplodnaviria	novel_class_0_of_novel_phylum_0_of_novel_kingdom_235_of_Duplodnaviria	novel_order_0_of_novel_class_0_of_novel_phylum_0_of_novel_kingdom_235_of_Duplodnaviria	novel_family_0_of_novel_order_0_of_novel_class_0_of_novel_phylum_0_of_novel_kingdom_235_of_Duplodnaviria	novel_subfamily_1_of_novel_family_0_of_novel_order_0_of_novel_class_0_of_novel_phylum_0_of_novel_kingdom_235_of_Duplodnaviria	novel_genus_0_of_novel_subfamily_1_of_novel_family_0_of_novel_order_0_of_novel_class_0_of_novel_phylum_0_of_novel_kingdom_235_of_Duplodnaviria	0	0	0	0	0	0	0	0	0	0	0	0	0	4	1	0	0	0	18	0	0	0	0	0	0	0	0	0	0	0	0	544
vOTU_10455	6719		X			NA	NA	0.811878	0.188122	singleton								0	0	0	0	0	44	0	47	2	0	0	4	0	0	0	0	0	0	0	1	0	0	4	0	0	0	0	4	0	0	0	0
vOTU_10456	6718		X			13.726822854941455	low	0	1	Duplodnaviria	novel_kingdom_3_of_Duplodnaviria	novel_phylum_0_of_novel_kingdom_3_of_Duplodnaviria	novel_class_0_of_novel_phylum_0_of_novel_kingdom_3_of_Duplodnaviria	novel_order_0_of_novel_class_0_of_novel_phylum_0_of_novel_kingdom_3_of_Duplodnaviria	novel_family_3_of_novel_order_0_of_novel_class_0_of_novel_phylum_0_of_novel_kingdom_3_of_Duplodnaviria	novel_subfamily_5_of_novel_family_3_of_novel_order_0_of_novel_class_0_of_novel_phylum_0_of_novel_kingdom_3_of_Duplodnaviria	novel_genus_8_of_novel_subfamily_5_of_novel_family_3_of_novel_order_0_of_novel_class_0_of_novel_phylum_0_of_novel_kingdom_3_of_Duplodnaviria	11	0	0	0	10	13	3	2	4	0	0	2	34	0	0	0	16	16	2	4	16	25	0	153	4	12	0	22	0	18	2	0
vOTU_10457	6717		X			7.5045183914627085	medium	0.125	0.875	default	novel_kingdom_1546_of_default	novel_phylum_0_of_novel_kingdom_1546_of_default	novel_class_0_of_novel_phylum_0_of_novel_kingdom_1546_of_default	novel_order_0_of_novel_class_0_of_novel_phylum_0_of_novel_kingdom_1546_of_default	novel_family_0_of_novel_order_0_of_novel_class_0_of_novel_phylum_0_of_novel_kingdom_1546_of_default	novel_subfamily_0_of_novel_family_0_of_novel_order_0_of_novel_class_0_of_novel_phylum_0_of_novel_kingdom_1546_of_default	novel_genus_0_of_novel_subfamily_0_of_novel_family_0_of_novel_order_0_of_novel_class_0_of_novel_phylum_0_of_novel_kingdom_1546_of_default	6	0	9	2	29	0	2	0	4	0	0	0	20	0	0	0	0	0	0	21	14	0	0	0	7	99	2	9	0	2	0	0
vOTU_10458	6717		X			2.2440614352170414	low	0.997299	0.00270138	default	novel_kingdom_1551_of_default	novel_phylum_0_of_novel_kingdom_1551_of_default	novel_class_0_of_novel_phylum_0_of_novel_kingdom_1551_of_default	novel_order_0_of_novel_class_0_of_novel_phylum_0_of_novel_kingdom_1551_of_default	novel_family_0_of_novel_order_0_of_novel_class_0_of_novel_phylum_0_of_novel_kingdom_1551_of_default	novel_subfamily_0_of_novel_family_0_of_novel_order_0_of_novel_class_0_of_novel_phylum_0_of_novel_kingdom_1551_of_default	novel_genus_1_of_novel_subfamily_0_of_novel_family_0_of_novel_order_0_of_novel_class_0_of_novel_phylum_0_of_novel_kingdom_1551_of_default	0	0	0	0	0	0	0	0	0	0	0	0	0	0	0	0	0	0	0	0	0	0	0	0	0	0	0	0	0	0	0	0
vOTU_10459	6717		X			15.132245112041511	low	0.95	0.05	Duplodnaviria	novel_kingdom_10_of_Duplodnaviria	novel_phylum_0_of_novel_kingdom_10_of_Duplodnaviria	novel_class_0_of_novel_phylum_0_of_novel_kingdom_10_of_Duplodnaviria	novel_order_0_of_novel_class_0_of_novel_phylum_0_of_novel_kingdom_10_of_Duplodnaviria	novel_family_13_of_novel_order_0_of_novel_class_0_of_novel_phylum_0_of_novel_kingdom_10_of_Duplodnaviria	novel_subfamily_0_of_novel_family_15_of_novel_order_0_of_novel_class_0_of_novel_phylum_0_of_novel_kingdom_10_of_Duplodnaviria	novel_genus_0_of_novel_subfamily_0_of_novel_family_15_of_novel_order_0_of_novel_class_0_of_novel_phylum_0_of_novel_kingdom_10_of_Duplodnaviria	12	2	79	4	84	15	8	7	8	0	2	5	105	0	0	0	0	4	4	12	122	5	2	1	3	33	11	33	0	15	4	5
vOTU_1046	51516		X			61.67183615377893	medium	0.725	0.275	Duplodnaviria	Heunggongvirae	Uroviricota	Caudoviricetes	novel_order_50_of_Caudoviricetes	novel_family_3_of_novel_order_50_of_Caudoviricetes	novel_subfamily_0_of_novel_family_3_of_novel_order_50_of_Caudoviricetes	novel_genus_2_of_novel_subfamily_0_of_novel_family_3_of_novel_order_50_of_Caudoviricetes	0	0	0	0	4	4	2	0	0	4	0	0	0	40	1	0	0	0	0	0	39	0	0	0	0	2	0	0	4	0	51	87
vOTU_10460	6717		X			15.680262456226943	medium	0	1	default	novel_kingdom_64_of_default	novel_phylum_0_of_novel_kingdom_64_of_default	novel_class_0_of_novel_phylum_0_of_novel_kingdom_64_of_default	novel_order_0_of_novel_class_0_of_novel_phylum_0_of_novel_kingdom_64_of_default	novel_family_0_of_novel_order_0_of_novel_class_0_of_novel_phylum_0_of_novel_kingdom_64_of_default	novel_subfamily_0_of_novel_family_0_of_novel_order_0_of_novel_class_0_of_novel_phylum_0_of_novel_kingdom_64_of_default	novel_genus_1_of_novel_subfamily_0_of_novel_family_0_of_novel_order_0_of_novel_class_0_of_novel_phylum_0_of_novel_kingdom_64_of_default	0	2	7	0	1	2	2	0	0	0	0	0	23	34	0	41	0	8	0	8	2	1	0	0	0	0	0	2	0	0	7	0
vOTU_10461	6716		X			12.529982778442223	high	0.883712	0.116288	Duplodnaviria	novel_kingdom_162_of_Duplodnaviria	novel_phylum_0_of_novel_kingdom_162_of_Duplodnaviria	novel_class_0_of_novel_phylum_0_of_novel_kingdom_162_of_Duplodnaviria	novel_order_0_of_novel_class_0_of_novel_phylum_0_of_novel_kingdom_162_of_Duplodnaviria	novel_family_1_of_novel_order_0_of_novel_class_0_of_novel_phylum_0_of_novel_kingdom_162_of_Duplodnaviria	novel_subfamily_1_of_novel_family_0_of_novel_order_0_of_novel_class_0_of_novel_phylum_0_of_novel_kingdom_162_of_Duplodnaviria	novel_genus_3_of_novel_subfamily_1_of_novel_family_0_of_novel_order_0_of_novel_class_0_of_novel_phylum_0_of_novel_kingdom_162_of_Duplodnaviria	0	0	0	0	0	0	13	0	0	0	0	0	0	0	0	0	0	0	0	0	0	0	0	0	0	0	0	0	0	0	0	0
vOTU_10462	6715	none	X	no	NaN	100.0	high	0.811878	0.188122	Monodnaviria	Sangervirae	Phixviricota	Malgrandaviricetes	Petitvirales	Microviridae	novel_subfamily_17_of_Microviridae	novel_genus_1_of_novel_subfamily_17_of_Microviridae	0	0	0	2	0	0	0	0	0	0	0	0	0	0	0	0	0	0	0	0	0	0	0	0	0	0	0	0	0	0	0	0
vOTU_10463	6715		X			7.827966516120534	low	0	1	default	novel_kingdom_69_of_default	novel_phylum_0_of_novel_kingdom_69_of_default	novel_class_0_of_novel_phylum_0_of_novel_kingdom_69_of_default	novel_order_0_of_novel_class_0_of_novel_phylum_0_of_novel_kingdom_69_of_default	novel_family_0_of_novel_order_0_of_novel_class_0_of_novel_phylum_0_of_novel_kingdom_69_of_default	novel_subfamily_0_of_novel_family_0_of_novel_order_0_of_novel_class_0_of_novel_phylum_0_of_novel_kingdom_64_of_default	novel_genus_3_of_novel_subfamily_0_of_novel_family_0_of_novel_order_0_of_novel_class_0_of_novel_phylum_0_of_novel_kingdom_64_of_default	1	0	0	0	0	0	0	0	1	0	40	34	0	6	0	0	0	4	2	0	0	0	0	0	0	0	0	0	0	0	0	0
vOTU_10464	6714		X			9.747079451723305	low	0.811878	0.188122	Duplodnaviria	novel_kingdom_34_of_Duplodnaviria	novel_phylum_0_of_novel_kingdom_34_of_Duplodnaviria	novel_class_0_of_novel_phylum_0_of_novel_kingdom_34_of_Duplodnaviria	novel_order_0_of_novel_class_0_of_novel_phylum_0_of_novel_kingdom_34_of_Duplodnaviria	novel_family_3_of_novel_order_0_of_novel_class_0_of_novel_phylum_0_of_novel_kingdom_34_of_Duplodnaviria	novel_subfamily_4_of_novel_family_3_of_novel_order_0_of_novel_class_0_of_novel_phylum_0_of_novel_kingdom_34_of_Duplodnaviria	novel_genus_0_of_novel_subfamily_4_of_novel_family_3_of_novel_order_0_of_novel_class_0_of_novel_phylum_0_of_novel_kingdom_34_of_Duplodnaviria	0	0	0	0	0	83	0	177	0	0	0	0	0	0	0	33	0	0	0	74	0	0	193	0	1	0	0	0	0	0	0	0
vOTU_10465	6713		X			13.186203714425107	low	0.025	0.975	Duplodnaviria	novel_kingdom_60_of_Duplodnaviria	novel_phylum_0_of_novel_kingdom_60_of_Duplodnaviria	novel_class_0_of_novel_phylum_0_of_novel_kingdom_60_of_Duplodnaviria	novel_order_0_of_novel_class_0_of_novel_phylum_0_of_novel_kingdom_60_of_Duplodnaviria	novel_family_6_of_novel_order_0_of_novel_class_0_of_novel_phylum_0_of_novel_kingdom_60_of_Duplodnaviria	novel_subfamily_2_of_novel_family_6_of_novel_order_0_of_novel_class_0_of_novel_phylum_0_of_novel_kingdom_60_of_Duplodnaviria	novel_genus_1_of_novel_subfamily_2_of_novel_family_6_of_novel_order_0_of_novel_class_0_of_novel_phylum_0_of_novel_kingdom_60_of_Duplodnaviria	0	52	362	54	443	3	0	0	0	0	50	19	4	6	18	0	0	0	7	0	9	2	2	0	0	0	0	0	0	2	2	1
vOTU_10466	6712		X			2.2019072767179892	medium	0.844092	0.155908	default	novel_kingdom_72_of_default	novel_phylum_0_of_novel_kingdom_72_of_default	novel_class_0_of_novel_phylum_0_of_novel_kingdom_72_of_default	novel_order_0_of_novel_class_0_of_novel_phylum_0_of_novel_kingdom_72_of_default	novel_family_0_of_novel_order_0_of_novel_class_0_of_novel_phylum_0_of_novel_kingdom_72_of_default	novel_subfamily_0_of_novel_family_0_of_novel_order_0_of_novel_class_0_of_novel_phylum_0_of_novel_kingdom_72_of_default	novel_genus_1_of_novel_subfamily_0_of_novel_family_0_of_novel_order_0_of_novel_class_0_of_novel_phylum_0_of_novel_kingdom_72_of_default	12	5	24	4	22	11	0	4	9	7	2	4	0	0	6	0	1	3	27	2	61	1	0	0	0	0	0	0	41	14	57	5
vOTU_10467	6711		X			16.656479342148614	low	0.2125	0.7875	Duplodnaviria	Heunggongvirae	Uroviricota	Caudoviricetes	Methanobavirales	novel_family_0_of_Methanobavirales	novel_subfamily_0_of_novel_family_0_of_Methanobavirales	novel_genus_0_of_novel_subfamily_0_of_novel_family_0_of_Methanobavirales	0	0	0	0	0	0	0	0	0	0	0	0	0	0	0	0	0	0	0	0	0	0	0	0	0	0	0	0	0	0	0	0
vOTU_10468	6710		X			NA	NA	0.749763	0.250237	singleton								39	0	0	0	0	22	0	0	0	0	0	0	2	0	0	0	10	0	0	0	0	33	2	0	0	0	0	0	0	0	0	0
vOTU_10469	6710		X			14.933694666301493	low	0.855024	0.144976	default	novel_kingdom_77_of_default	novel_phylum_0_of_novel_kingdom_77_of_default	novel_class_0_of_novel_phylum_0_of_novel_kingdom_77_of_default	novel_order_0_of_novel_class_0_of_novel_phylum_0_of_novel_kingdom_77_of_default	novel_family_0_of_novel_order_0_of_novel_class_0_of_novel_phylum_0_of_novel_kingdom_77_of_default	novel_subfamily_0_of_novel_family_0_of_novel_order_0_of_novel_class_0_of_novel_phylum_0_of_novel_kingdom_77_of_default	novel_genus_0_of_novel_subfamily_0_of_novel_family_0_of_novel_order_0_of_novel_class_0_of_novel_phylum_0_of_novel_kingdom_77_of_default	0	0	0	2	8	0	0	0	5	0	2	5	6	0	0	4	0	6	0	0	0	146	0	0	0	2	0	9	0	98	0	0
vOTU_1047	51494		X			74.3509437747803	high	0.949679	0.0503213	Duplodnaviria	Heunggongvirae	Uroviricota	Caudoviricetes	novel_order_58_of_Caudoviricetes	novel_family_2_of_novel_order_58_of_Caudoviricetes	novel_subfamily_0_of_novel_family_2_of_novel_order_58_of_Caudoviricetes	novel_genus_0_of_novel_subfamily_0_of_novel_family_2_of_novel_order_58_of_Caudoviricetes	0	0	1	0	0	0	2	0	0	0	0	12	4	0	0	0	0	2	5	0	0	0	0	0	0	0	0	0	0	0	0	0
vOTU_10470	6710		X			9.327087474458237	low	0.9875	0.0125	singleton								0	0	0	0	0	0	0	0	0	0	0	0	0	0	0	0	0	0	0	0	0	0	0	0	0	0	0	0	0	0	0	0
vOTU_10471	6709		X			12.412057494825039	low	0.852919	0.147081	Duplodnaviria	novel_kingdom_71_of_Duplodnaviria	novel_phylum_0_of_novel_kingdom_71_of_Duplodnaviria	novel_class_0_of_novel_phylum_0_of_novel_kingdom_71_of_Duplodnaviria	novel_order_0_of_novel_class_0_of_novel_phylum_0_of_novel_kingdom_71_of_Duplodnaviria	novel_family_4_of_novel_order_0_of_novel_class_0_of_novel_phylum_0_of_novel_kingdom_71_of_Duplodnaviria	novel_subfamily_0_of_novel_family_4_of_novel_order_0_of_novel_class_0_of_novel_phylum_0_of_novel_kingdom_71_of_Duplodnaviria	novel_genus_7_of_novel_subfamily_0_of_novel_family_4_of_novel_order_0_of_novel_class_0_of_novel_phylum_0_of_novel_kingdom_71_of_Duplodnaviria	118	44	740	162	39	138	0	24	44	0	70	316	588	0	16	134	7	0	73	12	11	57	42	0	45	283	57	46	0	28	48	1
vOTU_10472	6709		X			16.208590556299843	high	0.880031	0.119969	Duplodnaviria	Heunggongvirae	Uroviricota	Caudoviricetes	novel_order_38_of_Caudoviricetes	novel_family_32_of_novel_order_38_of_Caudoviricetes	novel_subfamily_4_of_novel_family_32_of_novel_order_38_of_Caudoviricetes	novel_genus_2_of_novel_subfamily_4_of_novel_family_32_of_novel_order_38_of_Caudoviricetes	0	0	0	0	0	0	0	0	0	0	0	0	0	0	0	0	0	0	0	0	0	0	0	0	0	0	0	0	0	0	0	0
vOTU_10473	6708		X			4.510501811021955	low	0.811878	0.188122	Duplodnaviria	novel_kingdom_0_of_Duplodnaviria	novel_phylum_0_of_novel_kingdom_0_of_Duplodnaviria	novel_class_0_of_novel_phylum_0_of_novel_kingdom_0_of_Duplodnaviria	novel_order_0_of_novel_class_0_of_novel_phylum_0_of_novel_kingdom_0_of_Duplodnaviria	novel_family_0_of_novel_order_0_of_novel_class_0_of_novel_phylum_0_of_novel_kingdom_0_of_Duplodnaviria	novel_subfamily_0_of_novel_family_0_of_novel_order_0_of_novel_class_0_of_novel_phylum_0_of_novel_kingdom_0_of_Duplodnaviria	novel_genus_0_of_novel_subfamily_0_of_novel_family_0_of_novel_order_0_of_novel_class_0_of_novel_phylum_0_of_novel_kingdom_0_of_Duplodnaviria	15	14	552	437	77	15	0	0	42	71	0	0	78	4	1	4	46	2	8	9	42	70	0	14	0	0	3	7	0	113	22	4
vOTU_10474	6708		X			18.503639528373842	medium	0.932011	0.0679887	Duplodnaviria	Heunggongvirae	Uroviricota	Caudoviricetes	novel_order_102_of_Caudoviricetes	novel_family_2_of_novel_order_102_of_Caudoviricetes	novel_subfamily_1_of_novel_family_2_of_novel_order_102_of_Caudoviricetes	novel_genus_0_of_novel_subfamily_1_of_novel_family_2_of_novel_order_102_of_Caudoviricetes	8	0	25	2	12	0	3	0	0	0	0	0	0	5	2	0	0	0	0	2	0	0	0	0	0	0	6	17	0	554	0	0
vOTU_10475	6706		X			NA	NA	0.997299	0.00270138	singleton								0	0	0	0	0	0	0	0	0	0	0	0	0	0	0	0	0	0	0	465	0	0	0	0	0	0	0	0	0	0	0	0
vOTU_10476	6706		X			NA	NA	0.84657	0.15343	default	novel_kingdom_2849_of_default	novel_phylum_0_of_novel_kingdom_2849_of_default	novel_class_0_of_novel_phylum_0_of_novel_kingdom_2849_of_default	novel_order_0_of_novel_class_0_of_novel_phylum_0_of_novel_kingdom_2849_of_default	novel_family_0_of_novel_order_0_of_novel_class_0_of_novel_phylum_0_of_novel_kingdom_2849_of_default	novel_subfamily_0_of_novel_family_0_of_novel_order_0_of_novel_class_0_of_novel_phylum_0_of_novel_kingdom_2849_of_default	novel_genus_0_of_novel_subfamily_0_of_novel_family_0_of_novel_order_0_of_novel_class_0_of_novel_phylum_0_of_novel_kingdom_2849_of_default	28	4	24	0	2	2	0	0	2	2	0	0	13	2	0	23	0	20	0	0	0	0	0	0	1	6	12	6	0	0	0	0
vOTU_10477	6705		X			14.870603351946347	high	0.811878	0.188122	Duplodnaviria	Heunggongvirae	Uroviricota	Caudoviricetes	novel_order_6_of_Caudoviricetes	novel_family_5_of_novel_order_6_of_Caudoviricetes	novel_subfamily_1_of_novel_family_5_of_novel_order_6_of_Caudoviricetes	novel_genus_19_of_novel_subfamily_1_of_novel_family_5_of_novel_order_6_of_Caudoviricetes	0	0	0	0	0	0	0	0	2	0	0	2	0	0	15	0	0	0	0	0	26	0	0	0	0	0	0	0	0	11	0	17
vOTU_10478	6704		X			11.33888099587308	low	0	1	default	novel_kingdom_82_of_default	novel_phylum_0_of_novel_kingdom_82_of_default	novel_class_0_of_novel_phylum_0_of_novel_kingdom_82_of_default	novel_order_0_of_novel_class_0_of_novel_phylum_0_of_novel_kingdom_82_of_default	novel_family_0_of_novel_order_0_of_novel_class_0_of_novel_phylum_0_of_novel_kingdom_82_of_default	novel_subfamily_0_of_novel_family_0_of_novel_order_0_of_novel_class_0_of_novel_phylum_0_of_novel_kingdom_82_of_default	novel_genus_0_of_novel_subfamily_0_of_novel_family_0_of_novel_order_0_of_novel_class_0_of_novel_phylum_0_of_novel_kingdom_82_of_default	4	0	2	0	0	3	2	0	0	0	0	0	44	1	0	0	0	9	0	0	0	1	0	0	0	0	0	19	1	12	4	0
vOTU_10479	6704		X			6.193072887887954	low	0.974357	0.0256429	singleton								0	0	0	0	0	97	0	53	0	0	0	0	0	0	0	7	0	0	0	2	0	0	0	0	0	0	0	0	0	0	0	0
vOTU_1048	51487	none	X	no	Faecalibacterium	100.0	high	0.175	0.825	Duplodnaviria	Heunggongvirae	Uroviricota	Caudoviricetes	novel_order_30_of_Caudoviricetes	novel_family_8_of_novel_order_30_of_Caudoviricetes	novel_subfamily_2_of_novel_family_8_of_novel_order_30_of_Caudoviricetes	novel_genus_5_of_novel_subfamily_2_of_novel_family_8_of_novel_order_30_of_Caudoviricetes	0	0	0	0	0	0	14	0	0	0	0	0	0	0	0	0	0	0	0	2	0	0	0	0	0	0	0	1	0	0	0	0
vOTU_10480	6704		X			NA	NA	0.330255	0.669745	default	novel_kingdom_1563_of_default	novel_phylum_0_of_novel_kingdom_1563_of_default	novel_class_0_of_novel_phylum_0_of_novel_kingdom_1563_of_default	novel_order_0_of_novel_class_0_of_novel_phylum_0_of_novel_kingdom_1563_of_default	novel_family_0_of_novel_order_0_of_novel_class_0_of_novel_phylum_0_of_novel_kingdom_1563_of_default	novel_subfamily_0_of_novel_family_0_of_novel_order_0_of_novel_class_0_of_novel_phylum_0_of_novel_kingdom_1563_of_default	novel_genus_0_of_novel_subfamily_0_of_novel_family_0_of_novel_order_0_of_novel_class_0_of_novel_phylum_0_of_novel_kingdom_1563_of_default	0	0	0	0	0	0	0	0	0	0	0	0	0	0	0	0	0	0	0	0	0	0	0	0	0	0	0	0	0	0	0	0
vOTU_10481	6703		X			11.337240487965838	high	0.99813	0.00187003	Duplodnaviria	novel_kingdom_47_of_Duplodnaviria	novel_phylum_0_of_novel_kingdom_47_of_Duplodnaviria	novel_class_0_of_novel_phylum_0_of_novel_kingdom_47_of_Duplodnaviria	novel_order_0_of_novel_class_0_of_novel_phylum_0_of_novel_kingdom_47_of_Duplodnaviria	novel_family_9_of_novel_order_0_of_novel_class_0_of_novel_phylum_0_of_novel_kingdom_47_of_Duplodnaviria	novel_subfamily_0_of_novel_family_8_of_novel_order_0_of_novel_class_0_of_novel_phylum_0_of_novel_kingdom_47_of_Duplodnaviria	novel_genus_1_of_novel_subfamily_0_of_novel_family_8_of_novel_order_0_of_novel_class_0_of_novel_phylum_0_of_novel_kingdom_47_of_Duplodnaviria	0	0	0	0	0	0	0	0	0	0	0	0	0	0	0	0	1	0	0	0	0	0	0	31	0	2	0	0	0	0	0	0
vOTU_10482	6703		X			14.19527935391102	high	0.826746	0.173254	Duplodnaviria	Heunggongvirae	Uroviricota	Caudoviricetes	novel_order_92_of_Caudoviricetes	novel_family_4_of_novel_order_92_of_Caudoviricetes	novel_subfamily_0_of_novel_family_6_of_novel_order_92_of_Caudoviricetes	novel_genus_3_of_novel_subfamily_0_of_novel_family_6_of_novel_order_92_of_Caudoviricetes	0	0	0	0	0	0	4	0	0	0	0	0	0	0	0	0	0	0	0	15	6	0	0	0	0	0	0	0	0	0	0	10
vOTU_10483	6702		X			2.614358377046197	low	0.811878	0.188122	Duplodnaviria	novel_kingdom_18_of_Duplodnaviria	novel_phylum_0_of_novel_kingdom_18_of_Duplodnaviria	novel_class_0_of_novel_phylum_0_of_novel_kingdom_18_of_Duplodnaviria	novel_order_0_of_novel_class_0_of_novel_phylum_0_of_novel_kingdom_18_of_Duplodnaviria	novel_family_2_of_novel_order_0_of_novel_class_0_of_novel_phylum_0_of_novel_kingdom_18_of_Duplodnaviria	novel_subfamily_0_of_novel_family_2_of_novel_order_0_of_novel_class_0_of_novel_phylum_0_of_novel_kingdom_18_of_Duplodnaviria	novel_genus_0_of_novel_subfamily_0_of_novel_family_2_of_novel_order_0_of_novel_class_0_of_novel_phylum_0_of_novel_kingdom_18_of_Duplodnaviria	24	4	38	0	23	14	9	0	42	0	78	53	41	19	0	2	7	44	5	35	11	62	1	2	6	39	12	24	0	61	26	1
vOTU_10484	6702		X			12.753841410675019	low	0.060022	0.939978	Duplodnaviria	novel_kingdom_73_of_Duplodnaviria	novel_phylum_0_of_novel_kingdom_73_of_Duplodnaviria	novel_class_0_of_novel_phylum_0_of_novel_kingdom_73_of_Duplodnaviria	novel_order_0_of_novel_class_0_of_novel_phylum_0_of_novel_kingdom_73_of_Duplodnaviria	novel_family_11_of_novel_order_0_of_novel_class_0_of_novel_phylum_0_of_novel_kingdom_73_of_Duplodnaviria	novel_subfamily_0_of_novel_family_11_of_novel_order_0_of_novel_class_0_of_novel_phylum_0_of_novel_kingdom_73_of_Duplodnaviria	novel_genus_6_of_novel_subfamily_0_of_novel_family_11_of_novel_order_0_of_novel_class_0_of_novel_phylum_0_of_novel_kingdom_73_of_Duplodnaviria	12	4	14	9	0	232	2	14	36	16	1473	351	0	0	0	30	17	0	12	10	0	20	2	5	5	64	7	6	2	108	3	0
vOTU_10485	6702		X			12.872059079257955	low	0.811878	0.188122	Duplodnaviria	Heunggongvirae	Uroviricota	Caudoviricetes	novel_order_2_of_Caudoviricetes	novel_family_4_of_novel_order_2_of_Caudoviricetes	novel_subfamily_0_of_novel_family_4_of_novel_order_2_of_Caudoviricetes	novel_genus_1_of_novel_subfamily_0_of_novel_family_4_of_novel_order_2_of_Caudoviricetes	98	0	51	0	26	86	0	20	24	2	2	3	79	234	0	8	6	24	0	13	16	14	28	1	10	42	14	147	0	97	29	0
vOTU_10486	6702		X			9.092516690024786	high	0.952098	0.0479024	singleton								121	16	85	4	51	10	4	11	62	8	38	47	56	221	0	43	0	36	5	32	22	62	6	1	7	27	5	64	3	46	13	0
vOTU_10487	6700		X			6.6501963264712165	high	0.811878	0.188122	default	novel_kingdom_3008_of_default	novel_phylum_0_of_novel_kingdom_3008_of_default	novel_class_0_of_novel_phylum_0_of_novel_kingdom_3008_of_default	novel_order_0_of_novel_class_0_of_novel_phylum_0_of_novel_kingdom_3008_of_default	novel_family_0_of_novel_order_0_of_novel_class_0_of_novel_phylum_0_of_novel_kingdom_3008_of_default	novel_subfamily_0_of_novel_family_0_of_novel_order_0_of_novel_class_0_of_novel_phylum_0_of_novel_kingdom_3008_of_default	novel_genus_0_of_novel_subfamily_0_of_novel_family_0_of_novel_order_0_of_novel_class_0_of_novel_phylum_0_of_novel_kingdom_3008_of_default	0	0	0	0	0	95	0	306	0	0	0	0	0	0	0	0	0	0	0	0	0	0	22	0	0	0	0	0	0	0	0	0
vOTU_10488	6698		X			4.07514426348047	low	0.833867	0.166133	singleton								16	0	27	1	2	0	0	0	288	57	0	2	2	0	0	0	0	0	69	4	0	0	1	90	0	4	4	0	2	0	1	0
vOTU_10489	6697		X			10.85939039797522	low	0.888176	0.111824	Duplodnaviria	novel_kingdom_40_of_Duplodnaviria	novel_phylum_0_of_novel_kingdom_40_of_Duplodnaviria	novel_class_0_of_novel_phylum_0_of_novel_kingdom_40_of_Duplodnaviria	novel_order_0_of_novel_class_0_of_novel_phylum_0_of_novel_kingdom_40_of_Duplodnaviria	novel_family_5_of_novel_order_0_of_novel_class_0_of_novel_phylum_0_of_novel_kingdom_40_of_Duplodnaviria	novel_subfamily_0_of_novel_family_5_of_novel_order_0_of_novel_class_0_of_novel_phylum_0_of_novel_kingdom_40_of_Duplodnaviria	novel_genus_0_of_novel_subfamily_0_of_novel_family_5_of_novel_order_0_of_novel_class_0_of_novel_phylum_0_of_novel_kingdom_40_of_Duplodnaviria	1	3	70	22	1	327	0	35	7	15	0	0	21	0	0	77	1	0	4	5	9	0	56	0	0	0	0	0	20	2	11	2
vOTU_1049	51484		X			74.31774366773047	high	0.949679	0.0503213	Duplodnaviria	Heunggongvirae	Uroviricota	Caudoviricetes	novel_order_58_of_Caudoviricetes	novel_family_2_of_novel_order_58_of_Caudoviricetes	novel_subfamily_0_of_novel_family_2_of_novel_order_58_of_Caudoviricetes	novel_genus_0_of_novel_subfamily_0_of_novel_family_2_of_novel_order_58_of_Caudoviricetes	0	0	0	0	0	0	0	0	0	0	0	16	5	0	2	0	0	6	2	0	0	0	0	0	0	0	0	0	0	0	0	0
vOTU_10490	6697		X			17.426152777574508	low	0.985022	0.014978	singleton								0	0	0	0	0	0	0	0	0	0	0	0	0	0	0	0	0	0	0	0	0	0	0	0	0	0	0	0	0	0	0	0
vOTU_10491	6696		X			16.171737942329212	high	0	1	Duplodnaviria	Heunggongvirae	Uroviricota	Caudoviricetes	novel_order_38_of_Caudoviricetes	novel_family_32_of_novel_order_38_of_Caudoviricetes	novel_subfamily_3_of_novel_family_32_of_novel_order_38_of_Caudoviricetes	novel_genus_5_of_novel_subfamily_3_of_novel_family_32_of_novel_order_38_of_Caudoviricetes	0	0	1	2	0	2	0	2	0	0	0	0	0	0	66	0	0	0	0	0	0	15	0	2	0	0	0	0	0	0	0	0
vOTU_10492	6696		X			4.6079316516674185	low	0.997299	0.00270138	Duplodnaviria	novel_kingdom_13_of_Duplodnaviria	novel_phylum_0_of_novel_kingdom_13_of_Duplodnaviria	novel_class_0_of_novel_phylum_0_of_novel_kingdom_13_of_Duplodnaviria	novel_order_0_of_novel_class_0_of_novel_phylum_0_of_novel_kingdom_13_of_Duplodnaviria	novel_family_31_of_novel_order_0_of_novel_class_0_of_novel_phylum_0_of_novel_kingdom_13_of_Duplodnaviria	novel_subfamily_2_of_novel_family_31_of_novel_order_0_of_novel_class_0_of_novel_phylum_0_of_novel_kingdom_13_of_Duplodnaviria	novel_genus_39_of_novel_subfamily_2_of_novel_family_31_of_novel_order_0_of_novel_class_0_of_novel_phylum_0_of_novel_kingdom_13_of_Duplodnaviria	23	2	38	0	3	2	3	10	2	0	0	3	81	0	0	2	0	0	0	42	39	2	2	0	2	13	6	6	0	17	2	0
vOTU_10493	6695		X			6.90905852933917	medium	0.811878	0.188122	Duplodnaviria	novel_kingdom_308_of_Duplodnaviria	novel_phylum_0_of_novel_kingdom_308_of_Duplodnaviria	novel_class_0_of_novel_phylum_0_of_novel_kingdom_308_of_Duplodnaviria	novel_order_0_of_novel_class_0_of_novel_phylum_0_of_novel_kingdom_308_of_Duplodnaviria	novel_family_0_of_novel_order_0_of_novel_class_0_of_novel_phylum_0_of_novel_kingdom_308_of_Duplodnaviria	novel_subfamily_0_of_novel_family_0_of_novel_order_0_of_novel_class_0_of_novel_phylum_0_of_novel_kingdom_308_of_Duplodnaviria	novel_genus_0_of_novel_subfamily_0_of_novel_family_0_of_novel_order_0_of_novel_class_0_of_novel_phylum_0_of_novel_kingdom_308_of_Duplodnaviria	13	1	11	6	13	29	1	2	4	3	16	49	0	2	0	0	2	1	20	8	61	1	0	92	0	0	1	0	46	11	113	0
vOTU_10494	6695	none	X	no	NaN	100.0	high	0.811878	0.188122	Monodnaviria	Sangervirae	Phixviricota	Malgrandaviricetes	Petitvirales	Microviridae	novel_subfamily_17_of_Microviridae	novel_genus_1_of_novel_subfamily_17_of_Microviridae	0	0	0	0	0	0	0	0	0	0	0	0	0	0	0	0	0	0	0	0	0	0	0	0	0	0	0	0	0	0	0	0
vOTU_10495	6695		X			12.690441877677838	low	0.811878	0.188122	singleton								2	0	0	0	0	0	0	0	2	0	0	0	0	0	0	2	0	0	0	0	47	0	0	0	0	0	0	0	0	0	0	0
vOTU_10496	6695		X			NA	NA	0.964111	0.0358893	default	novel_kingdom_1585_of_default	novel_phylum_0_of_novel_kingdom_1585_of_default	novel_class_0_of_novel_phylum_0_of_novel_kingdom_1585_of_default	novel_order_0_of_novel_class_0_of_novel_phylum_0_of_novel_kingdom_1585_of_default	novel_family_0_of_novel_order_0_of_novel_class_0_of_novel_phylum_0_of_novel_kingdom_1585_of_default	novel_subfamily_0_of_novel_family_0_of_novel_order_0_of_novel_class_0_of_novel_phylum_0_of_novel_kingdom_1585_of_default	novel_genus_0_of_novel_subfamily_0_of_novel_family_0_of_novel_order_0_of_novel_class_0_of_novel_phylum_0_of_novel_kingdom_1585_of_default	4	0	0	0	0	0	0	0	0	0	0	0	0	0	49	0	0	0	0	0	0	0	0	0	0	0	0	0	0	0	0	11
vOTU_10497	6694		X			NA	NA	0.811878	0.188122	default	novel_kingdom_3010_of_default	novel_phylum_0_of_novel_kingdom_3010_of_default	novel_class_0_of_novel_phylum_0_of_novel_kingdom_3010_of_default	novel_order_0_of_novel_class_0_of_novel_phylum_0_of_novel_kingdom_3010_of_default	novel_family_0_of_novel_order_0_of_novel_class_0_of_novel_phylum_0_of_novel_kingdom_3010_of_default	novel_subfamily_0_of_novel_family_0_of_novel_order_0_of_novel_class_0_of_novel_phylum_0_of_novel_kingdom_3010_of_default	novel_genus_0_of_novel_subfamily_0_of_novel_family_0_of_novel_order_0_of_novel_class_0_of_novel_phylum_0_of_novel_kingdom_3010_of_default	0	0	0	0	0	0	1	0	0	0	370	239	0	0	0	0	0	0	6	2	0	0	0	0	0	0	0	0	25	0	0	0
vOTU_10498	6694	none	X	no	NaN	100.0	high	0.811878	0.188122	Monodnaviria	Sangervirae	Phixviricota	Malgrandaviricetes	Petitvirales	novel_family_0_of_Petitvirales	novel_subfamily_1_of_novel_family_0_of_Petitvirales	novel_genus_1_of_novel_subfamily_1_of_novel_family_0_of_Petitvirales	0	0	0	0	0	0	0	0	0	0	0	0	2	0	0	0	0	0	1290	0	0	0	0	0	0	0	0	0	0	0	0	0
vOTU_10499	6694		X			14.614036831756694	high	0.811878	0.188122	Duplodnaviria	novel_kingdom_113_of_Duplodnaviria	novel_phylum_0_of_novel_kingdom_113_of_Duplodnaviria	novel_class_0_of_novel_phylum_0_of_novel_kingdom_113_of_Duplodnaviria	novel_order_0_of_novel_class_0_of_novel_phylum_0_of_novel_kingdom_113_of_Duplodnaviria	novel_family_1_of_novel_order_0_of_novel_class_0_of_novel_phylum_0_of_novel_kingdom_113_of_Duplodnaviria	novel_subfamily_1_of_novel_family_1_of_novel_order_0_of_novel_class_0_of_novel_phylum_0_of_novel_kingdom_113_of_Duplodnaviria	novel_genus_3_of_novel_subfamily_1_of_novel_family_1_of_novel_order_0_of_novel_class_0_of_novel_phylum_0_of_novel_kingdom_113_of_Duplodnaviria	0	0	2	0	0	0	0	0	9	0	0	0	0	0	0	0	0	0	0	0	5	0	0	0	12	11	0	0	0	0	0	4
vOTU_105	121354		X			82.60256391611178	medium	0.9625	0.0375	Duplodnaviria	novel_kingdom_138_of_Duplodnaviria	novel_phylum_0_of_novel_kingdom_138_of_Duplodnaviria	novel_class_0_of_novel_phylum_0_of_novel_kingdom_138_of_Duplodnaviria	novel_order_0_of_novel_class_0_of_novel_phylum_0_of_novel_kingdom_138_of_Duplodnaviria	novel_family_6_of_novel_order_0_of_novel_class_0_of_novel_phylum_0_of_novel_kingdom_138_of_Duplodnaviria	novel_subfamily_0_of_novel_family_6_of_novel_order_0_of_novel_class_0_of_novel_phylum_0_of_novel_kingdom_138_of_Duplodnaviria	novel_genus_1_of_novel_subfamily_0_of_novel_family_6_of_novel_order_0_of_novel_class_0_of_novel_phylum_0_of_novel_kingdom_138_of_Duplodnaviria	10	0	0	0	0	0	0	0	1	2	0	1	0	0	3	1	0	1	12	0	3	0	0	0	0	0	0	0	0	0	0	0
vOTU_1050	51445	none	X	no	NaN	97.17421280293156	high	0.791226	0.208774	Duplodnaviria	novel_kingdom_162_of_Duplodnaviria	novel_phylum_0_of_novel_kingdom_162_of_Duplodnaviria	novel_class_0_of_novel_phylum_0_of_novel_kingdom_162_of_Duplodnaviria	novel_order_0_of_novel_class_0_of_novel_phylum_0_of_novel_kingdom_162_of_Duplodnaviria	novel_family_0_of_novel_order_0_of_novel_class_0_of_novel_phylum_0_of_novel_kingdom_162_of_Duplodnaviria	novel_subfamily_1_of_novel_family_0_of_novel_order_0_of_novel_class_0_of_novel_phylum_0_of_novel_kingdom_162_of_Duplodnaviria	novel_genus_0_of_novel_subfamily_1_of_novel_family_0_of_novel_order_0_of_novel_class_0_of_novel_phylum_0_of_novel_kingdom_162_of_Duplodnaviria	123	0	0	0	0	0	0	0	0	1	4	0	7	0	0	0	0	0	0	1	27	0	0	0	0	0	2	2	0	0	0	0
vOTU_10500	6693		X			16.07012517382187	low	0.811878	0.188122	singleton								10	0	4	0	0	0	0	0	3	1	10	13	2	0	0	0	4	0	1	0	0	0	0	1	0	0	0	0	380	0	0	0
vOTU_10501	6693		X			3.876054775916461	low	0.925661	0.0743392	singleton								20	0	0	0	0	12	0	2	45	0	0	0	0	0	2	0	4	0	0	12	16	0	18	0	0	0	0	0	0	4	27	2
vOTU_10502	6693		X			6.254555427520967	high	0.893907	0.106093	Duplodnaviria	novel_kingdom_99_of_Duplodnaviria	novel_phylum_0_of_novel_kingdom_99_of_Duplodnaviria	novel_class_0_of_novel_phylum_0_of_novel_kingdom_99_of_Duplodnaviria	novel_order_0_of_novel_class_0_of_novel_phylum_0_of_novel_kingdom_99_of_Duplodnaviria	novel_family_6_of_novel_order_0_of_novel_class_0_of_novel_phylum_0_of_novel_kingdom_99_of_Duplodnaviria	novel_subfamily_0_of_novel_family_6_of_novel_order_0_of_novel_class_0_of_novel_phylum_0_of_novel_kingdom_99_of_Duplodnaviria	novel_genus_11_of_novel_subfamily_0_of_novel_family_6_of_novel_order_0_of_novel_class_0_of_novel_phylum_0_of_novel_kingdom_99_of_Duplodnaviria	2	0	35	0	3	47	0	24	18	0	0	0	18	0	0	0	26	19	0	1	52	0	29	0	0	0	0	0	0	0	2	0
vOTU_10503	6692		X			1.9498671065896802	low	0.811878	0.188122	Duplodnaviria	novel_kingdom_207_of_Duplodnaviria	novel_phylum_0_of_novel_kingdom_207_of_Duplodnaviria	novel_class_0_of_novel_phylum_0_of_novel_kingdom_207_of_Duplodnaviria	novel_order_0_of_novel_class_0_of_novel_phylum_0_of_novel_kingdom_207_of_Duplodnaviria	novel_family_1_of_novel_order_0_of_novel_class_0_of_novel_phylum_0_of_novel_kingdom_207_of_Duplodnaviria	novel_subfamily_0_of_novel_family_1_of_novel_order_0_of_novel_class_0_of_novel_phylum_0_of_novel_kingdom_207_of_Duplodnaviria	novel_genus_2_of_novel_subfamily_0_of_novel_family_1_of_novel_order_0_of_novel_class_0_of_novel_phylum_0_of_novel_kingdom_207_of_Duplodnaviria	679	0	0	0	0	18	0	6	0	85	0	0	46	0	0	0	0	0	0	5	16	14	50	0	0	0	0	0	0	4	2	2
vOTU_10504	6692		X			16.252436948674852	medium	0.861302	0.138698	Duplodnaviria	Heunggongvirae	Uroviricota	Caudoviricetes	novel_order_48_of_Caudoviricetes	novel_family_18_of_novel_order_48_of_Caudoviricetes	novel_subfamily_1_of_novel_family_18_of_novel_order_48_of_Caudoviricetes	novel_genus_0_of_novel_subfamily_1_of_novel_family_18_of_novel_order_48_of_Caudoviricetes	0	0	0	0	0	0	4	0	1	0	0	0	0	0	0	0	0	4	0	12	8	0	0	0	0	0	0	0	0	0	0	0
vOTU_10505	6692		X			NA	NA	0.996324	0.00367563	singleton								31	0	1	0	328	103	1	30	0	0	0	0	2	0	141	0	0	1	1	25	43	0	12	193	2	971	292	279	1	21	3	4
vOTU_10506	6691		X			13.703940151997603	high	0.842879	0.157121	Duplodnaviria	Heunggongvirae	Uroviricota	Caudoviricetes	novel_order_4_of_Caudoviricetes	novel_family_6_of_novel_order_4_of_Caudoviricetes	novel_subfamily_1_of_novel_family_6_of_novel_order_4_of_Caudoviricetes	novel_genus_1_of_novel_subfamily_1_of_novel_family_6_of_novel_order_4_of_Caudoviricetes	0	0	0	0	0	0	0	0	0	0	0	0	0	0	0	0	0	0	0	0	0	0	0	0	0	0	0	2	0	0	0	0
vOTU_10507	6691		X			6.549102639704672	low	0.855024	0.144976	Duplodnaviria	novel_kingdom_69_of_Duplodnaviria	novel_phylum_0_of_novel_kingdom_69_of_Duplodnaviria	novel_class_0_of_novel_phylum_0_of_novel_kingdom_69_of_Duplodnaviria	novel_order_0_of_novel_class_0_of_novel_phylum_0_of_novel_kingdom_69_of_Duplodnaviria	novel_family_7_of_novel_order_0_of_novel_class_0_of_novel_phylum_0_of_novel_kingdom_69_of_Duplodnaviria	novel_subfamily_1_of_novel_family_7_of_novel_order_0_of_novel_class_0_of_novel_phylum_0_of_novel_kingdom_69_of_Duplodnaviria	novel_genus_2_of_novel_subfamily_1_of_novel_family_7_of_novel_order_0_of_novel_class_0_of_novel_phylum_0_of_novel_kingdom_69_of_Duplodnaviria	0	3	8	1	0	25	0	6	5	2	71	63	12	0	2	0	4	3	68	12	13	0	3	0	0	27	0	0	0	0	0	0
vOTU_10508	6690		X			17.450616361094507	low	0.916879	0.0831206	default	novel_kingdom_95_of_default	novel_phylum_0_of_novel_kingdom_95_of_default	novel_class_0_of_novel_phylum_0_of_novel_kingdom_95_of_default	novel_order_0_of_novel_class_0_of_novel_phylum_0_of_novel_kingdom_95_of_default	novel_family_1_of_novel_order_0_of_novel_class_0_of_novel_phylum_0_of_novel_kingdom_95_of_default	novel_subfamily_0_of_novel_family_1_of_novel_order_0_of_novel_class_0_of_novel_phylum_0_of_novel_kingdom_95_of_default	novel_genus_0_of_novel_subfamily_0_of_novel_family_1_of_novel_order_0_of_novel_class_0_of_novel_phylum_0_of_novel_kingdom_95_of_default	8	0	0	0	0	0	0	0	0	0	0	0	0	0	0	0	0	0	2	0	0	0	0	0	0	0	0	0	0	0	0	0
vOTU_10509	6688		X			15.747645499872727	high	0.732545	0.267455	Duplodnaviria	Heunggongvirae	Uroviricota	Caudoviricetes	novel_order_28_of_Caudoviricetes	novel_family_6_of_novel_order_28_of_Caudoviricetes	novel_subfamily_0_of_novel_family_6_of_novel_order_28_of_Caudoviricetes	novel_genus_2_of_novel_subfamily_0_of_novel_family_6_of_novel_order_28_of_Caudoviricetes	0	0	0	0	0	0	0	0	4	0	0	0	0	8	0	0	0	0	0	0	0	0	0	0	0	0	0	0	0	0	0	0
vOTU_1051	51427	none	X	no	NaN	100.0	high	0.986302	0.0136977	Duplodnaviria	novel_kingdom_103_of_Duplodnaviria	novel_phylum_0_of_novel_kingdom_103_of_Duplodnaviria	novel_class_0_of_novel_phylum_0_of_novel_kingdom_103_of_Duplodnaviria	novel_order_0_of_novel_class_0_of_novel_phylum_0_of_novel_kingdom_103_of_Duplodnaviria	novel_family_5_of_novel_order_0_of_novel_class_0_of_novel_phylum_0_of_novel_kingdom_103_of_Duplodnaviria	novel_subfamily_2_of_novel_family_5_of_novel_order_0_of_novel_class_0_of_novel_phylum_0_of_novel_kingdom_103_of_Duplodnaviria	novel_genus_0_of_novel_subfamily_2_of_novel_family_5_of_novel_order_0_of_novel_class_0_of_novel_phylum_0_of_novel_kingdom_103_of_Duplodnaviria	2	0	0	0	0	0	0	0	0	0	0	2	0	0	0	0	0	2	0	0	0	0	0	0	0	0	13	1	0	1	0	0
vOTU_10510	6688		X			15.509542502770707	medium	0.1375	0.8625	singleton								0	0	0	0	0	0	0	0	0	0	0	0	0	0	0	0	0	0	0	15	0	0	0	0	0	0	0	0	0	0	0	0
vOTU_10511	6687		X			NA	NA	0.832256	0.167744	default	novel_kingdom_1154_of_default	novel_phylum_0_of_novel_kingdom_1154_of_default	novel_class_0_of_novel_phylum_0_of_novel_kingdom_1154_of_default	novel_order_0_of_novel_class_0_of_novel_phylum_0_of_novel_kingdom_1154_of_default	novel_family_0_of_novel_order_0_of_novel_class_0_of_novel_phylum_0_of_novel_kingdom_1154_of_default	novel_subfamily_0_of_novel_family_0_of_novel_order_0_of_novel_class_0_of_novel_phylum_0_of_novel_kingdom_1154_of_default	novel_genus_6_of_novel_subfamily_0_of_novel_family_0_of_novel_order_0_of_novel_class_0_of_novel_phylum_0_of_novel_kingdom_1154_of_default	62	591	44	34	156	79	290	192	16501	3	0	0	67	6	2	7	31	2	2	20	21	0	140	21	0	2	381	224	2	13	22	10
vOTU_10512	6687		X			NA	NA	0.811878	0.188122	singleton								400	0	6	0	158	30	0	2	164	3007	600	671	49	18	100	66	108	92	774	23	2	2	0	0	10	53	9	10	2969	419	64	0
vOTU_10513	6686		X			14.171089657051567	low	0.1	0.9	Duplodnaviria	novel_kingdom_224_of_Duplodnaviria	novel_phylum_0_of_novel_kingdom_224_of_Duplodnaviria	novel_class_0_of_novel_phylum_0_of_novel_kingdom_224_of_Duplodnaviria	novel_order_0_of_novel_class_0_of_novel_phylum_0_of_novel_kingdom_224_of_Duplodnaviria	novel_family_4_of_novel_order_0_of_novel_class_0_of_novel_phylum_0_of_novel_kingdom_224_of_Duplodnaviria	novel_subfamily_2_of_novel_family_4_of_novel_order_0_of_novel_class_0_of_novel_phylum_0_of_novel_kingdom_224_of_Duplodnaviria	novel_genus_0_of_novel_subfamily_2_of_novel_family_4_of_novel_order_0_of_novel_class_0_of_novel_phylum_0_of_novel_kingdom_224_of_Duplodnaviria	0	0	0	0	0	0	2	0	0	0	0	0	0	0	0	1	0	0	0	15	0	0	0	0	0	0	0	0	2	0	0	0
vOTU_10514	6686		X			12.31118490961227	medium	0.896865	0.103135	Duplodnaviria	Heunggongvirae	Uroviricota	Caudoviricetes	novel_order_52_of_Caudoviricetes	novel_family_26_of_novel_order_52_of_Caudoviricetes	novel_subfamily_0_of_novel_family_26_of_novel_order_52_of_Caudoviricetes	novel_genus_0_of_novel_subfamily_0_of_novel_family_26_of_novel_order_52_of_Caudoviricetes	0	0	0	0	0	0	0	0	0	0	0	0	0	10	0	0	0	0	0	0	0	0	0	0	0	0	0	2	0	0	0	0
vOTU_10515	6685		X			4.824982612216593	low	0.811878	0.188122	singleton								2	0	0	0	0	0	9	0	0	0	0	0	0	0	0	0	0	0	0	5	0	0	0	0	0	0	4	0	2	0	0	2
vOTU_10516	6684		X			11.892181198998593	low	0.2625	0.7375	Duplodnaviria	novel_kingdom_10_of_Duplodnaviria	novel_phylum_0_of_novel_kingdom_10_of_Duplodnaviria	novel_class_0_of_novel_phylum_0_of_novel_kingdom_10_of_Duplodnaviria	novel_order_0_of_novel_class_0_of_novel_phylum_0_of_novel_kingdom_10_of_Duplodnaviria	novel_family_14_of_novel_order_0_of_novel_class_0_of_novel_phylum_0_of_novel_kingdom_10_of_Duplodnaviria	novel_subfamily_0_of_novel_family_14_of_novel_order_0_of_novel_class_0_of_novel_phylum_0_of_novel_kingdom_10_of_Duplodnaviria	novel_genus_0_of_novel_subfamily_0_of_novel_family_14_of_novel_order_0_of_novel_class_0_of_novel_phylum_0_of_novel_kingdom_10_of_Duplodnaviria	0	2	0	0	0	506	0	603	0	0	0	0	0	0	0	139	0	0	0	0	0	0	422	0	0	0	0	0	0	0	0	0
vOTU_10517	6684		X			4.258231114925569	low	0.1375	0.8625	Duplodnaviria	novel_kingdom_13_of_Duplodnaviria	novel_phylum_0_of_novel_kingdom_13_of_Duplodnaviria	novel_class_0_of_novel_phylum_0_of_novel_kingdom_13_of_Duplodnaviria	novel_order_0_of_novel_class_0_of_novel_phylum_0_of_novel_kingdom_13_of_Duplodnaviria	novel_family_0_of_novel_order_0_of_novel_class_0_of_novel_phylum_0_of_novel_kingdom_13_of_Duplodnaviria	novel_subfamily_1_of_novel_family_0_of_novel_order_0_of_novel_class_0_of_novel_phylum_0_of_novel_kingdom_13_of_Duplodnaviria	novel_genus_0_of_novel_subfamily_1_of_novel_family_0_of_novel_order_0_of_novel_class_0_of_novel_phylum_0_of_novel_kingdom_13_of_Duplodnaviria	0	0	0	0	5	0	0	0	0	0	0	0	5	0	1	6	0	3	0	29	11	0	0	0	0	1	1	0	0	8	2	0
vOTU_10518	6684		X			14.469440045730451	low	0.751113	0.248887	Duplodnaviria	novel_kingdom_160_of_Duplodnaviria	novel_phylum_0_of_novel_kingdom_160_of_Duplodnaviria	novel_class_0_of_novel_phylum_0_of_novel_kingdom_160_of_Duplodnaviria	novel_order_0_of_novel_class_0_of_novel_phylum_0_of_novel_kingdom_160_of_Duplodnaviria	novel_family_0_of_novel_order_0_of_novel_class_0_of_novel_phylum_0_of_novel_kingdom_160_of_Duplodnaviria	novel_subfamily_2_of_novel_family_0_of_novel_order_0_of_novel_class_0_of_novel_phylum_0_of_novel_kingdom_160_of_Duplodnaviria	novel_genus_0_of_novel_subfamily_2_of_novel_family_0_of_novel_order_0_of_novel_class_0_of_novel_phylum_0_of_novel_kingdom_160_of_Duplodnaviria	0	0	0	0	0	0	0	0	0	0	0	0	0	0	0	0	0	0	0	0	0	0	0	0	0	0	0	0	0	0	1	0
vOTU_10519	6684		X			4.213852313177284	high	0.764484	0.235516	Duplodnaviria	novel_kingdom_136_of_Duplodnaviria	novel_phylum_0_of_novel_kingdom_136_of_Duplodnaviria	novel_class_0_of_novel_phylum_0_of_novel_kingdom_136_of_Duplodnaviria	novel_order_0_of_novel_class_0_of_novel_phylum_0_of_novel_kingdom_136_of_Duplodnaviria	novel_family_3_of_novel_order_0_of_novel_class_0_of_novel_phylum_0_of_novel_kingdom_136_of_Duplodnaviria	novel_subfamily_0_of_novel_family_3_of_novel_order_0_of_novel_class_0_of_novel_phylum_0_of_novel_kingdom_136_of_Duplodnaviria	novel_genus_0_of_novel_subfamily_0_of_novel_family_3_of_novel_order_0_of_novel_class_0_of_novel_phylum_0_of_novel_kingdom_136_of_Duplodnaviria	0	1	2	0	0	0	2	0	0	0	1	1	0	1026	0	4	0	0	0	0	0	0	0	0	0	0	0	0	0	0	0	0
vOTU_1052	51400		X			79.54389784081519	medium	0.3125	0.6875	Duplodnaviria	Heunggongvirae	Uroviricota	Caudoviricetes	novel_order_31_of_Caudoviricetes	novel_family_15_of_novel_order_31_of_Caudoviricetes	novel_subfamily_1_of_novel_family_15_of_novel_order_31_of_Caudoviricetes	novel_genus_0_of_novel_subfamily_1_of_novel_family_15_of_novel_order_31_of_Caudoviricetes	47	0	24	0	0	0	0	0	0	0	0	0	2	0	0	0	0	0	0	0	0	0	0	0	0	0	16	0	0	0	0	0
vOTU_10520	6684		X			NA	NA	0.811878	0.188122	default	novel_kingdom_102_of_default	novel_phylum_0_of_novel_kingdom_102_of_default	novel_class_0_of_novel_phylum_0_of_novel_kingdom_102_of_default	novel_order_0_of_novel_class_0_of_novel_phylum_0_of_novel_kingdom_102_of_default	novel_family_0_of_novel_order_0_of_novel_class_0_of_novel_phylum_0_of_novel_kingdom_102_of_default	novel_subfamily_0_of_novel_family_0_of_novel_order_0_of_novel_class_0_of_novel_phylum_0_of_novel_kingdom_102_of_default	novel_genus_0_of_novel_subfamily_0_of_novel_family_0_of_novel_order_0_of_novel_class_0_of_novel_phylum_0_of_novel_kingdom_102_of_default	180	2153	6562	19582	242	71	13	62	2194	41	18	90	2729	10	70	14	53	27	3761	34	78	16	602	204	3	7	4782	2023	118	191	26	70
vOTU_10521	6683		X			8.241691413885071	high	0.811878	0.188122	Duplodnaviria	novel_kingdom_85_of_Duplodnaviria	novel_phylum_0_of_novel_kingdom_85_of_Duplodnaviria	novel_class_0_of_novel_phylum_0_of_novel_kingdom_85_of_Duplodnaviria	novel_order_0_of_novel_class_0_of_novel_phylum_0_of_novel_kingdom_85_of_Duplodnaviria	novel_family_3_of_novel_order_0_of_novel_class_0_of_novel_phylum_0_of_novel_kingdom_85_of_Duplodnaviria	novel_subfamily_0_of_novel_family_3_of_novel_order_0_of_novel_class_0_of_novel_phylum_0_of_novel_kingdom_85_of_Duplodnaviria	novel_genus_0_of_novel_subfamily_0_of_novel_family_3_of_novel_order_0_of_novel_class_0_of_novel_phylum_0_of_novel_kingdom_85_of_Duplodnaviria	0	0	0	0	0	0	0	0	0	0	0	0	0	0	0	0	0	0	0	0	0	0	0	0	0	0	0	0	0	0	5	0
vOTU_10522	6682		X			12.458061627075246	high	0.9625	0.0375	Duplodnaviria	Heunggongvirae	Uroviricota	Caudoviricetes	novel_order_31_of_Caudoviricetes	novel_family_15_of_novel_order_31_of_Caudoviricetes	novel_subfamily_3_of_novel_family_15_of_novel_order_31_of_Caudoviricetes	novel_genus_4_of_novel_subfamily_3_of_novel_family_15_of_novel_order_31_of_Caudoviricetes	0	0	0	0	0	2	0	8	0	0	0	0	0	0	0	0	0	0	0	0	4	2	4	0	0	4	14	72	0	0	0	0
vOTU_10523	6681		X			56.24695897415912	low	0.949446	0.0505538	Duplodnaviria	novel_kingdom_328_of_Duplodnaviria	novel_phylum_0_of_novel_kingdom_328_of_Duplodnaviria	novel_class_0_of_novel_phylum_0_of_novel_kingdom_328_of_Duplodnaviria	novel_order_0_of_novel_class_0_of_novel_phylum_0_of_novel_kingdom_328_of_Duplodnaviria	novel_family_0_of_novel_order_0_of_novel_class_0_of_novel_phylum_0_of_novel_kingdom_328_of_Duplodnaviria	novel_subfamily_0_of_novel_family_0_of_novel_order_0_of_novel_class_0_of_novel_phylum_0_of_novel_kingdom_328_of_Duplodnaviria	novel_genus_0_of_novel_subfamily_0_of_novel_family_0_of_novel_order_0_of_novel_class_0_of_novel_phylum_0_of_novel_kingdom_328_of_Duplodnaviria	0	0	0	0	61	0	0	0	17	0	0	0	0	0	0	37	0	2	0	18	0	4	0	0	0	0	7	9	0	24	7	0
vOTU_10524	6680	none	X	no	Bacteroides	100.0	high	0.811878	0.188122	Monodnaviria	Sangervirae	Phixviricota	Malgrandaviricetes	Petitvirales	novel_family_0_of_Petitvirales	novel_subfamily_0_of_novel_family_0_of_Petitvirales	novel_genus_0_of_novel_subfamily_0_of_novel_family_0_of_Petitvirales	0	0	0	12	0	0	0	0	0	0	0	0	0	0	0	0	0	0	0	2	0	0	0	0	1	0	2	0	0	0	0	0
vOTU_10525	6679		X			4.650761934157382	medium	0.971701	0.0282989	singleton								23	0	0	2	0	2	4	0	2	0	0	0	1	0	0	197	4	1	0	5	56	0	0	0	0	2	0	2	0	0	0	0
vOTU_10526	6679		IPR013783			1.714476018666466	low	0.817242	0.182758	default	novel_kingdom_1605_of_default	novel_phylum_0_of_novel_kingdom_1605_of_default	novel_class_0_of_novel_phylum_0_of_novel_kingdom_1605_of_default	novel_order_0_of_novel_class_0_of_novel_phylum_0_of_novel_kingdom_1605_of_default	novel_family_0_of_novel_order_0_of_novel_class_0_of_novel_phylum_0_of_novel_kingdom_1605_of_default	novel_subfamily_0_of_novel_family_0_of_novel_order_0_of_novel_class_0_of_novel_phylum_0_of_novel_kingdom_1605_of_default	novel_genus_0_of_novel_subfamily_0_of_novel_family_0_of_novel_order_0_of_novel_class_0_of_novel_phylum_0_of_novel_kingdom_1605_of_default	0	0	0	0	0	0	4	0	0	0	0	0	0	1	0	0	0	0	0	0	0	0	0	0	0	0	0	0	0	0	0	0
vOTU_10527	6679		X			5.163827685177386	low	0.811878	0.188122	Duplodnaviria	novel_kingdom_188_of_Duplodnaviria	novel_phylum_0_of_novel_kingdom_188_of_Duplodnaviria	novel_class_0_of_novel_phylum_0_of_novel_kingdom_188_of_Duplodnaviria	novel_order_0_of_novel_class_0_of_novel_phylum_0_of_novel_kingdom_188_of_Duplodnaviria	novel_family_0_of_novel_order_0_of_novel_class_0_of_novel_phylum_0_of_novel_kingdom_188_of_Duplodnaviria	novel_subfamily_0_of_novel_family_0_of_novel_order_0_of_novel_class_0_of_novel_phylum_0_of_novel_kingdom_188_of_Duplodnaviria	novel_genus_0_of_novel_subfamily_0_of_novel_family_0_of_novel_order_0_of_novel_class_0_of_novel_phylum_0_of_novel_kingdom_188_of_Duplodnaviria	0	0	0	0	0	0	0	0	0	0	0	0	0	0	0	0	0	0	0	0	0	0	0	0	0	0	0	0	0	0	0	0
vOTU_10528	6679		X			13.134655421875802	high	0.943646	0.0563536	Duplodnaviria	novel_kingdom_63_of_Duplodnaviria	novel_phylum_0_of_novel_kingdom_63_of_Duplodnaviria	novel_class_0_of_novel_phylum_0_of_novel_kingdom_63_of_Duplodnaviria	novel_order_0_of_novel_class_0_of_novel_phylum_0_of_novel_kingdom_63_of_Duplodnaviria	novel_family_8_of_novel_order_0_of_novel_class_0_of_novel_phylum_0_of_novel_kingdom_63_of_Duplodnaviria	novel_subfamily_0_of_novel_family_8_of_novel_order_0_of_novel_class_0_of_novel_phylum_0_of_novel_kingdom_63_of_Duplodnaviria	novel_genus_0_of_novel_subfamily_0_of_novel_family_8_of_novel_order_0_of_novel_class_0_of_novel_phylum_0_of_novel_kingdom_63_of_Duplodnaviria	0	0	0	0	0	0	0	0	0	0	0	0	0	0	0	0	0	0	0	0	4	0	0	0	0	0	0	0	0	35	0	14
vOTU_10529	6678		X			10.399590774736524	medium	0.15	0.85	Duplodnaviria	novel_kingdom_13_of_Duplodnaviria	novel_phylum_0_of_novel_kingdom_13_of_Duplodnaviria	novel_class_0_of_novel_phylum_0_of_novel_kingdom_13_of_Duplodnaviria	novel_order_0_of_novel_class_0_of_novel_phylum_0_of_novel_kingdom_13_of_Duplodnaviria	novel_family_20_of_novel_order_0_of_novel_class_0_of_novel_phylum_0_of_novel_kingdom_13_of_Duplodnaviria	novel_subfamily_24_of_novel_family_20_of_novel_order_0_of_novel_class_0_of_novel_phylum_0_of_novel_kingdom_13_of_Duplodnaviria	novel_genus_4_of_novel_subfamily_24_of_novel_family_20_of_novel_order_0_of_novel_class_0_of_novel_phylum_0_of_novel_kingdom_13_of_Duplodnaviria	329	5	99	4	4	37	1	35	7	10	2	8	140	961	2	2	2	15	0	15	51	11	6	12	10	34	10	31	17	224	15	0
vOTU_1053	51389	none	X	no	Sutterella	97.68106812700638	high	0.3375	0.6625	Duplodnaviria	Heunggongvirae	Uroviricota	Caudoviricetes	novel_order_58_of_Caudoviricetes	novel_family_1_of_novel_order_58_of_Caudoviricetes	novel_subfamily_1_of_novel_family_1_of_novel_order_58_of_Caudoviricetes	novel_genus_3_of_novel_subfamily_1_of_novel_family_1_of_novel_order_58_of_Caudoviricetes	0	0	0	0	0	0	0	0	0	1	0	0	17	0	0	0	0	20	8	0	0	0	0	0	0	0	78	202	0	0	0	0
vOTU_10530	6677		X			17.304696802862072	low	0.791226	0.208774	singleton								0	0	0	0	0	0	0	0	0	0	0	0	0	0	0	0	0	0	0	13	4	0	0	0	0	0	0	0	0	0	0	0
vOTU_10531	6677		X			11.875913502594875	medium	0.487215	0.512785	Duplodnaviria	novel_kingdom_45_of_Duplodnaviria	novel_phylum_0_of_novel_kingdom_45_of_Duplodnaviria	novel_class_0_of_novel_phylum_0_of_novel_kingdom_45_of_Duplodnaviria	novel_order_0_of_novel_class_0_of_novel_phylum_0_of_novel_kingdom_45_of_Duplodnaviria	novel_family_7_of_novel_order_0_of_novel_class_0_of_novel_phylum_0_of_novel_kingdom_45_of_Duplodnaviria	novel_subfamily_0_of_novel_family_7_of_novel_order_0_of_novel_class_0_of_novel_phylum_0_of_novel_kingdom_45_of_Duplodnaviria	novel_genus_6_of_novel_subfamily_0_of_novel_family_7_of_novel_order_0_of_novel_class_0_of_novel_phylum_0_of_novel_kingdom_45_of_Duplodnaviria	607	0	0	0	132	18	0	0	0	1230	0	0	0	0	0	0	24	2	0	2	0	32	0	0	0	0	1	19	0	0	0	0
vOTU_10532	6677		X			6.738767243986508	high	0.811878	0.188122	Duplodnaviria	Heunggongvirae	Uroviricota	Caudoviricetes	novel_order_68_of_Caudoviricetes	novel_family_12_of_novel_order_68_of_Caudoviricetes	novel_subfamily_0_of_novel_family_12_of_novel_order_68_of_Caudoviricetes	novel_genus_1_of_novel_subfamily_0_of_novel_family_12_of_novel_order_68_of_Caudoviricetes	0	0	0	0	0	0	0	5	0	0	83	6	0	0	0	0	0	0	0	0	0	0	7	2	0	0	0	0	0	0	0	0
vOTU_10533	6676		X			11.436739443245864	low	0.811878	0.188122	Duplodnaviria	Heunggongvirae	Uroviricota	Caudoviricetes	novel_order_4_of_Caudoviricetes	novel_family_2_of_novel_order_4_of_Caudoviricetes	novel_subfamily_2_of_novel_family_2_of_novel_order_4_of_Caudoviricetes	novel_genus_0_of_novel_subfamily_2_of_novel_family_2_of_novel_order_4_of_Caudoviricetes	0	0	0	0	0	1	0	0	0	8	8	0	0	0	0	0	0	0	0	2	0	0	2	0	0	3	0	2	407	5	0	0
vOTU_10534	6676		X			14.68829944523274	high	0.811878	0.188122	Duplodnaviria	novel_kingdom_131_of_Duplodnaviria	novel_phylum_0_of_novel_kingdom_131_of_Duplodnaviria	novel_class_0_of_novel_phylum_0_of_novel_kingdom_131_of_Duplodnaviria	novel_order_0_of_novel_class_0_of_novel_phylum_0_of_novel_kingdom_131_of_Duplodnaviria	novel_family_1_of_novel_order_0_of_novel_class_0_of_novel_phylum_0_of_novel_kingdom_131_of_Duplodnaviria	novel_subfamily_2_of_novel_family_1_of_novel_order_0_of_novel_class_0_of_novel_phylum_0_of_novel_kingdom_131_of_Duplodnaviria	novel_genus_0_of_novel_subfamily_2_of_novel_family_1_of_novel_order_0_of_novel_class_0_of_novel_phylum_0_of_novel_kingdom_131_of_Duplodnaviria	0	0	0	0	0	0	0	0	0	0	0	0	0	0	0	0	0	0	26	0	0	14	0	0	0	0	0	0	0	0	0	0
vOTU_10535	6676		X			NA	NA	0.811878	0.188122	default	novel_kingdom_3012_of_default	novel_phylum_0_of_novel_kingdom_3012_of_default	novel_class_0_of_novel_phylum_0_of_novel_kingdom_3012_of_default	novel_order_0_of_novel_class_0_of_novel_phylum_0_of_novel_kingdom_3012_of_default	novel_family_0_of_novel_order_0_of_novel_class_0_of_novel_phylum_0_of_novel_kingdom_3012_of_default	novel_subfamily_0_of_novel_family_0_of_novel_order_0_of_novel_class_0_of_novel_phylum_0_of_novel_kingdom_3012_of_default	novel_genus_4_of_novel_subfamily_0_of_novel_family_0_of_novel_order_0_of_novel_class_0_of_novel_phylum_0_of_novel_kingdom_3012_of_default	0	0	0	0	0	0	14	0	0	0	0	0	0	0	0	0	0	0	0	4	0	0	0	0	0	0	0	0	0	0	0	2
vOTU_10536	6675	none	X	no	NaN	100.0	high	0.811878	0.188122	Monodnaviria	Sangervirae	Phixviricota	Malgrandaviricetes	Petitvirales	Microviridae	novel_subfamily_12_of_Microviridae	novel_genus_2_of_novel_subfamily_12_of_Microviridae	5	0	0	0	4	0	0	0	8	0	0	0	0	0	1	0	0	0	0	2	13	0	0	0	0	0	0	0	0	0	0	0
vOTU_10537	6675		X			16.514286084998037	high	0.985022	0.014978	Duplodnaviria	Heunggongvirae	Uroviricota	Caudoviricetes	novel_order_49_of_Caudoviricetes	novel_family_1_of_novel_order_49_of_Caudoviricetes	novel_subfamily_1_of_novel_family_1_of_novel_order_49_of_Caudoviricetes	novel_genus_2_of_novel_subfamily_1_of_novel_family_1_of_novel_order_49_of_Caudoviricetes	0	0	0	0	0	0	0	0	0	0	0	0	0	0	0	2	0	0	0	0	0	0	0	0	0	0	0	0	0	0	0	0
vOTU_10538	6674		X			12.519168449670675	low	0.811878	0.188122	Monodnaviria	novel_kingdom_8_of_Monodnaviria	novel_phylum_0_of_novel_kingdom_8_of_Monodnaviria	novel_class_0_of_novel_phylum_0_of_novel_kingdom_8_of_Monodnaviria	novel_order_0_of_novel_class_0_of_novel_phylum_0_of_novel_kingdom_8_of_Monodnaviria	novel_family_0_of_novel_order_0_of_novel_class_0_of_novel_phylum_0_of_novel_kingdom_8_of_Monodnaviria	novel_subfamily_0_of_novel_family_0_of_novel_order_0_of_novel_class_0_of_novel_phylum_0_of_novel_kingdom_8_of_Monodnaviria	novel_genus_0_of_novel_subfamily_0_of_novel_family_0_of_novel_order_0_of_novel_class_0_of_novel_phylum_0_of_novel_kingdom_8_of_Monodnaviria	45	55	1423	1246	73	10	6	2	63	101	0	0	275	2	4	12	48	6	26	6	47	92	0	36	0	2	1	19	0	73	23	5
vOTU_10539	6674		X			7.9678284544403235	low	0.812966	0.187034	Duplodnaviria	novel_kingdom_13_of_Duplodnaviria	novel_phylum_0_of_novel_kingdom_13_of_Duplodnaviria	novel_class_0_of_novel_phylum_0_of_novel_kingdom_13_of_Duplodnaviria	novel_order_0_of_novel_class_0_of_novel_phylum_0_of_novel_kingdom_13_of_Duplodnaviria	novel_family_31_of_novel_order_0_of_novel_class_0_of_novel_phylum_0_of_novel_kingdom_13_of_Duplodnaviria	novel_subfamily_2_of_novel_family_31_of_novel_order_0_of_novel_class_0_of_novel_phylum_0_of_novel_kingdom_13_of_Duplodnaviria	novel_genus_3_of_novel_subfamily_2_of_novel_family_31_of_novel_order_0_of_novel_class_0_of_novel_phylum_0_of_novel_kingdom_13_of_Duplodnaviria	5	0	0	0	12	2	2	2	0	0	0	0	3	0	0	0	0	3	4	162	1	0	0	0	0	1	0	12	0	442	107	0
vOTU_1054	51379		X			83.40946954384505	high	0.1	0.9	Duplodnaviria	Heunggongvirae	Uroviricota	Caudoviricetes	novel_order_56_of_Caudoviricetes	novel_family_10_of_novel_order_56_of_Caudoviricetes	Deejayvirinae	novel_genus_8_of_Deejayvirinae	0	0	0	0	0	0	10	0	0	0	0	0	0	0	0	0	0	0	0	0	0	0	0	0	0	0	0	0	0	0	0	0
vOTU_10540	6673		X			0.5734247925867422	low	0.929622	0.070378	default	novel_kingdom_116_of_default	novel_phylum_0_of_novel_kingdom_116_of_default	novel_class_0_of_novel_phylum_0_of_novel_kingdom_116_of_default	novel_order_0_of_novel_class_0_of_novel_phylum_0_of_novel_kingdom_116_of_default	novel_family_0_of_novel_order_0_of_novel_class_0_of_novel_phylum_0_of_novel_kingdom_116_of_default	novel_subfamily_0_of_novel_family_0_of_novel_order_0_of_novel_class_0_of_novel_phylum_0_of_novel_kingdom_116_of_default	novel_genus_0_of_novel_subfamily_0_of_novel_family_0_of_novel_order_0_of_novel_class_0_of_novel_phylum_0_of_novel_kingdom_116_of_default	2	0	43	0	5	7	0	0	0	0	0	2	1	0	0	0	0	0	0	0	6	0	0	0	0	2	0	21	0	28	21	0
vOTU_10541	6673		X			17.684765823864495	low	0	1	default	novel_kingdom_117_of_default	novel_phylum_0_of_novel_kingdom_117_of_default	novel_class_0_of_novel_phylum_0_of_novel_kingdom_117_of_default	novel_order_0_of_novel_class_0_of_novel_phylum_0_of_novel_kingdom_117_of_default	novel_family_0_of_novel_order_0_of_novel_class_0_of_novel_phylum_0_of_novel_kingdom_117_of_default	novel_subfamily_0_of_novel_family_0_of_novel_order_0_of_novel_class_0_of_novel_phylum_0_of_novel_kingdom_117_of_default	novel_genus_0_of_novel_subfamily_0_of_novel_family_0_of_novel_order_0_of_novel_class_0_of_novel_phylum_0_of_novel_kingdom_117_of_default	0	0	0	0	0	0	6	0	0	0	0	0	0	0	0	0	0	0	0	0	9	0	0	2	0	0	0	0	0	0	0	0
vOTU_10542	6671	none	X	no	NaN	100.0	high	0.811878	0.188122	Monodnaviria	Sangervirae	Phixviricota	Malgrandaviricetes	Petitvirales	novel_family_0_of_Petitvirales	novel_subfamily_1_of_novel_family_0_of_Petitvirales	novel_genus_3_of_novel_subfamily_1_of_novel_family_0_of_Petitvirales	0	0	0	0	0	0	0	0	0	0	0	0	0	0	0	0	0	0	1	0	0	0	0	0	0	0	0	0	0	0	0	0
vOTU_10543	6671	none	X	no	NaN	100.0	high	0.811878	0.188122	Monodnaviria	Sangervirae	Phixviricota	Malgrandaviricetes	Petitvirales	novel_family_0_of_Petitvirales	novel_subfamily_1_of_novel_family_0_of_Petitvirales	novel_genus_3_of_novel_subfamily_1_of_novel_family_0_of_Petitvirales	0	0	0	0	0	0	0	0	0	0	0	0	0	0	0	0	0	0	1	2	0	0	0	0	0	0	0	0	0	0	0	0
vOTU_10544	6670		X			12.779623436526801	low	0.125	0.875	Duplodnaviria	Heunggongvirae	Uroviricota	Caudoviricetes	novel_order_20_of_Caudoviricetes	novel_family_2_of_novel_order_20_of_Caudoviricetes	novel_subfamily_0_of_novel_family_2_of_novel_order_20_of_Caudoviricetes	novel_genus_4_of_novel_subfamily_0_of_novel_family_2_of_novel_order_20_of_Caudoviricetes	64	0	2	0	0	279	0	20	4	600	0	0	325	4	4	0	0	0	104	0	2	14	7	0	0	5	2	4	7	555	7	0
vOTU_10545	6670		X			NA	NA	0.811878	0.188122	singleton								0	0	2	9	0	0	0	0	1	0	0	0	0	1	0	0	0	0	0	160	0	0	1	0	0	0	1	0	0	1	0	8
vOTU_10546	6670		X			9.839818929652024	low	0.0125	0.9875	Duplodnaviria	novel_kingdom_347_of_Duplodnaviria	novel_phylum_0_of_novel_kingdom_347_of_Duplodnaviria	novel_class_0_of_novel_phylum_0_of_novel_kingdom_347_of_Duplodnaviria	novel_order_0_of_novel_class_0_of_novel_phylum_0_of_novel_kingdom_347_of_Duplodnaviria	novel_family_0_of_novel_order_0_of_novel_class_0_of_novel_phylum_0_of_novel_kingdom_347_of_Duplodnaviria	novel_subfamily_0_of_novel_family_0_of_novel_order_0_of_novel_class_0_of_novel_phylum_0_of_novel_kingdom_347_of_Duplodnaviria	novel_genus_0_of_novel_subfamily_0_of_novel_family_0_of_novel_order_0_of_novel_class_0_of_novel_phylum_0_of_novel_kingdom_347_of_Duplodnaviria	33	1	33	0	3	19	4	15	26	4	75	61	97	49	0	17	0	69	4	14	14	6	20	1	0	3	19	38	9	503	17	0
vOTU_10547	6670		X			5.9598017658606866	low	0.811878	0.188122	Duplodnaviria	Heunggongvirae	Uroviricota	Caudoviricetes	novel_order_21_of_Caudoviricetes	novel_family_16_of_novel_order_21_of_Caudoviricetes	novel_subfamily_1_of_novel_family_16_of_novel_order_21_of_Caudoviricetes	novel_genus_9_of_novel_subfamily_1_of_novel_family_16_of_novel_order_21_of_Caudoviricetes	105	13	197	47	138	75	0	3	165	161	58	20	10	5	80	0	8	7	157	7	16	1	4	12	0	0	68	168	0	354	136	7
vOTU_10548	6670		X			4.913695648890853	high	0.814356	0.185644	singleton								0	0	0	0	0	0	0	0	0	0	0	0	0	0	0	0	0	0	0	0	0	0	0	0	0	0	0	0	0	0	0	0
vOTU_10549	6669		X			NA	NA	0.811878	0.188122	singleton								34	0	0	0	0	0	0	0	0	0	0	0	0	0	0	0	12	0	0	0	356	0	0	0	0	0	0	0	0	0	0	0
vOTU_1055	51342	none	X	no	Unknown	98.47247772986755	high	0	1	Duplodnaviria	novel_kingdom_112_of_Duplodnaviria	novel_phylum_0_of_novel_kingdom_112_of_Duplodnaviria	novel_class_0_of_novel_phylum_0_of_novel_kingdom_112_of_Duplodnaviria	novel_order_0_of_novel_class_0_of_novel_phylum_0_of_novel_kingdom_112_of_Duplodnaviria	novel_family_10_of_novel_order_0_of_novel_class_0_of_novel_phylum_0_of_novel_kingdom_112_of_Duplodnaviria	novel_subfamily_5_of_novel_family_10_of_novel_order_0_of_novel_class_0_of_novel_phylum_0_of_novel_kingdom_112_of_Duplodnaviria	novel_genus_2_of_novel_subfamily_5_of_novel_family_10_of_novel_order_0_of_novel_class_0_of_novel_phylum_0_of_novel_kingdom_112_of_Duplodnaviria	3	3	12	2	16	0	0	0	398	0	0	0	0	4	7	0	2	0	0	1	0	2	0	0	0	0	0	0	0	0	1	2
vOTU_10550	6669		X			7.793166773027626	low	0.925	0.075	Duplodnaviria	novel_kingdom_355_of_Duplodnaviria	novel_phylum_0_of_novel_kingdom_355_of_Duplodnaviria	novel_class_0_of_novel_phylum_0_of_novel_kingdom_355_of_Duplodnaviria	novel_order_0_of_novel_class_0_of_novel_phylum_0_of_novel_kingdom_355_of_Duplodnaviria	novel_family_0_of_novel_order_0_of_novel_class_0_of_novel_phylum_0_of_novel_kingdom_355_of_Duplodnaviria	novel_subfamily_0_of_novel_family_0_of_novel_order_0_of_novel_class_0_of_novel_phylum_0_of_novel_kingdom_355_of_Duplodnaviria	novel_genus_0_of_novel_subfamily_0_of_novel_family_0_of_novel_order_0_of_novel_class_0_of_novel_phylum_0_of_novel_kingdom_355_of_Duplodnaviria	0	0	5	8	14	10	8	6	25	4	0	1	5	0	9	0	7	9	1	192	18	0	0	16	0	47	27	20	0	29	10	0
vOTU_10551	6668		X			11.019099991921772	low	0.1	0.9	Duplodnaviria	novel_kingdom_13_of_Duplodnaviria	novel_phylum_0_of_novel_kingdom_13_of_Duplodnaviria	novel_class_0_of_novel_phylum_0_of_novel_kingdom_13_of_Duplodnaviria	novel_order_0_of_novel_class_0_of_novel_phylum_0_of_novel_kingdom_13_of_Duplodnaviria	novel_family_20_of_novel_order_0_of_novel_class_0_of_novel_phylum_0_of_novel_kingdom_13_of_Duplodnaviria	novel_subfamily_14_of_novel_family_20_of_novel_order_0_of_novel_class_0_of_novel_phylum_0_of_novel_kingdom_13_of_Duplodnaviria	novel_genus_0_of_novel_subfamily_14_of_novel_family_20_of_novel_order_0_of_novel_class_0_of_novel_phylum_0_of_novel_kingdom_13_of_Duplodnaviria	6	3	152	16	15	13	7	5	9	0	0	0	163	12	0	1	102	68	0	20	55	129	6	22	17	66	28	169	0	254	9	3
vOTU_10552	6668		X			9.768221610053812	high	0.811878	0.188122	Duplodnaviria	Heunggongvirae	Uroviricota	Caudoviricetes	novel_order_58_of_Caudoviricetes	novel_family_2_of_novel_order_58_of_Caudoviricetes	novel_subfamily_0_of_novel_family_2_of_novel_order_58_of_Caudoviricetes	novel_genus_4_of_novel_subfamily_0_of_novel_family_2_of_novel_order_58_of_Caudoviricetes	2	0	2	0	0	0	11	0	0	0	0	0	0	0	3	0	0	2	7	0	0	0	0	0	0	0	0	0	0	0	0	0
vOTU_10553	6668		X			12.208429455490863	low	0.811878	0.188122	Duplodnaviria	Heunggongvirae	Uroviricota	Caudoviricetes	novel_order_2_of_Caudoviricetes	novel_family_10_of_novel_order_2_of_Caudoviricetes	novel_subfamily_3_of_novel_family_10_of_novel_order_2_of_Caudoviricetes	novel_genus_2_of_novel_subfamily_3_of_novel_family_10_of_novel_order_2_of_Caudoviricetes	0	0	0	0	0	0	0	0	0	0	0	0	0	0	0	108	0	0	0	2	0	0	0	0	0	0	0	0	0	0	0	0
vOTU_10554	6667		X			3.389057112921416	medium	0.811878	0.188122	Duplodnaviria	novel_kingdom_231_of_Duplodnaviria	novel_phylum_0_of_novel_kingdom_231_of_Duplodnaviria	novel_class_0_of_novel_phylum_0_of_novel_kingdom_231_of_Duplodnaviria	novel_order_0_of_novel_class_0_of_novel_phylum_0_of_novel_kingdom_231_of_Duplodnaviria	novel_family_8_of_novel_order_0_of_novel_class_0_of_novel_phylum_0_of_novel_kingdom_231_of_Duplodnaviria	novel_subfamily_0_of_novel_family_8_of_novel_order_0_of_novel_class_0_of_novel_phylum_0_of_novel_kingdom_231_of_Duplodnaviria	novel_genus_2_of_novel_subfamily_0_of_novel_family_8_of_novel_order_0_of_novel_class_0_of_novel_phylum_0_of_novel_kingdom_231_of_Duplodnaviria	2	0	7	2	14	6	13	3	6	2	0	0	35	0	0	0	2	20	0	12	30	135	9	3	4	5	19	160	0	61	0	0
vOTU_10555	6667		X			12.794904757670068	medium	0.885211	0.114789	Duplodnaviria	Heunggongvirae	Uroviricota	Caudoviricetes	novel_order_29_of_Caudoviricetes	novel_family_10_of_novel_order_29_of_Caudoviricetes	novel_subfamily_2_of_novel_family_8_of_novel_order_30_of_Caudoviricetes	novel_genus_8_of_novel_subfamily_2_of_novel_family_8_of_novel_order_30_of_Caudoviricetes	0	0	0	0	0	1	2	0	0	0	0	0	0	0	0	0	0	0	0	0	0	1	1	0	0	0	0	0	0	1	0	0
vOTU_10556	6666		X			5.192599805258033	low	0.811878	0.188122	default	novel_kingdom_1621_of_default	novel_phylum_0_of_novel_kingdom_1621_of_default	novel_class_0_of_novel_phylum_0_of_novel_kingdom_1621_of_default	novel_order_0_of_novel_class_0_of_novel_phylum_0_of_novel_kingdom_1621_of_default	novel_family_0_of_novel_order_0_of_novel_class_0_of_novel_phylum_0_of_novel_kingdom_1621_of_default	novel_subfamily_0_of_novel_family_0_of_novel_order_0_of_novel_class_0_of_novel_phylum_0_of_novel_kingdom_1621_of_default	novel_genus_3_of_novel_subfamily_0_of_novel_family_0_of_novel_order_0_of_novel_class_0_of_novel_phylum_0_of_novel_kingdom_1621_of_default	10	0	0	0	1	0	0	0	2	0	0	0	4	0	0	2	0	1	0	1	0	6	0	0	0	2	15	18	0	42	1	0
vOTU_10557	6666		X			12.893279462866026	high	0.9	0.1	Duplodnaviria	Heunggongvirae	Uroviricota	Caudoviricetes	novel_order_31_of_Caudoviricetes	novel_family_6_of_novel_order_31_of_Caudoviricetes	novel_subfamily_0_of_novel_family_6_of_novel_order_31_of_Caudoviricetes	novel_genus_14_of_novel_subfamily_0_of_novel_family_6_of_novel_order_31_of_Caudoviricetes	0	1	3	0	0	0	0	0	0	0	0	0	0	0	0	0	2	10	0	0	0	0	0	0	0	0	0	0	0	96	0	0
vOTU_10558	6666		X			12.731904979770457	low	0.2625	0.7375	Duplodnaviria	novel_kingdom_10_of_Duplodnaviria	novel_phylum_0_of_novel_kingdom_10_of_Duplodnaviria	novel_class_0_of_novel_phylum_0_of_novel_kingdom_10_of_Duplodnaviria	novel_order_0_of_novel_class_0_of_novel_phylum_0_of_novel_kingdom_10_of_Duplodnaviria	novel_family_14_of_novel_order_0_of_novel_class_0_of_novel_phylum_0_of_novel_kingdom_10_of_Duplodnaviria	novel_subfamily_0_of_novel_family_14_of_novel_order_0_of_novel_class_0_of_novel_phylum_0_of_novel_kingdom_10_of_Duplodnaviria	novel_genus_0_of_novel_subfamily_0_of_novel_family_14_of_novel_order_0_of_novel_class_0_of_novel_phylum_0_of_novel_kingdom_10_of_Duplodnaviria	2	0	0	0	0	600	0	817	0	0	0	0	2	0	0	196	0	0	0	0	0	0	565	0	0	0	0	0	0	0	0	0
vOTU_10559	6665		X			13.256140551611791	medium	0	1	Duplodnaviria	novel_kingdom_3_of_Duplodnaviria	novel_phylum_0_of_novel_kingdom_3_of_Duplodnaviria	novel_class_0_of_novel_phylum_0_of_novel_kingdom_3_of_Duplodnaviria	novel_order_0_of_novel_class_0_of_novel_phylum_0_of_novel_kingdom_3_of_Duplodnaviria	novel_family_3_of_novel_order_0_of_novel_class_0_of_novel_phylum_0_of_novel_kingdom_3_of_Duplodnaviria	novel_subfamily_16_of_novel_family_3_of_novel_order_0_of_novel_class_0_of_novel_phylum_0_of_novel_kingdom_3_of_Duplodnaviria	novel_genus_0_of_novel_subfamily_16_of_novel_family_3_of_novel_order_0_of_novel_class_0_of_novel_phylum_0_of_novel_kingdom_3_of_Duplodnaviria	14	0	12	7	4	2	2	0	34	0	5	1	51	8	0	13	2	61	6	4	6	12	0	1	0	7	35	41	1	1	2	0
vOTU_1056	51324		X			57.026666666666664	low	0.025	0.975	Duplodnaviria	novel_kingdom_55_of_Duplodnaviria	novel_phylum_0_of_novel_kingdom_55_of_Duplodnaviria	novel_class_0_of_novel_phylum_0_of_novel_kingdom_55_of_Duplodnaviria	novel_order_0_of_novel_class_0_of_novel_phylum_0_of_novel_kingdom_55_of_Duplodnaviria	novel_family_2_of_novel_order_0_of_novel_class_0_of_novel_phylum_0_of_novel_kingdom_55_of_Duplodnaviria	novel_subfamily_0_of_novel_family_2_of_novel_order_0_of_novel_class_0_of_novel_phylum_0_of_novel_kingdom_55_of_Duplodnaviria	novel_genus_0_of_novel_subfamily_0_of_novel_family_2_of_novel_order_0_of_novel_class_0_of_novel_phylum_0_of_novel_kingdom_55_of_Duplodnaviria	6	0	1	0	1	103	0	21	0	0	0	0	14	0	0	38	0	0	0	3	9	1	332	0	0	0	0	0	0	4	5	0
vOTU_10560	6665		X			14.000041927368507	low	0	1	default	novel_kingdom_133_of_default	novel_phylum_0_of_novel_kingdom_133_of_default	novel_class_0_of_novel_phylum_0_of_novel_kingdom_133_of_default	novel_order_0_of_novel_class_0_of_novel_phylum_0_of_novel_kingdom_133_of_default	novel_family_0_of_novel_order_0_of_novel_class_0_of_novel_phylum_0_of_novel_kingdom_133_of_default	novel_subfamily_0_of_novel_family_0_of_novel_order_0_of_novel_class_0_of_novel_phylum_0_of_novel_kingdom_133_of_default	novel_genus_1_of_novel_subfamily_0_of_novel_family_0_of_novel_order_0_of_novel_class_0_of_novel_phylum_0_of_novel_kingdom_133_of_default	10	5	69	0	4	210	3	11	26	0	0	8	84	6	2	2	0	6	0	6	25	68	2	0	8	23	4	30	0	27	0	0
vOTU_10561	6665		X			9.58990819250105	low	0.700928	0.299072	default	novel_kingdom_138_of_default	novel_phylum_0_of_novel_kingdom_138_of_default	novel_class_0_of_novel_phylum_0_of_novel_kingdom_138_of_default	novel_order_0_of_novel_class_0_of_novel_phylum_0_of_novel_kingdom_138_of_default	novel_family_0_of_novel_order_0_of_novel_class_0_of_novel_phylum_0_of_novel_kingdom_138_of_default	novel_subfamily_0_of_novel_family_0_of_novel_order_0_of_novel_class_0_of_novel_phylum_0_of_novel_kingdom_138_of_default	novel_genus_0_of_novel_subfamily_0_of_novel_family_0_of_novel_order_0_of_novel_class_0_of_novel_phylum_0_of_novel_kingdom_138_of_default	0	0	0	0	0	0	0	0	0	0	0	0	0	0	0	0	0	0	0	4	0	0	0	0	0	0	0	0	0	0	0	0
vOTU_10562	6664		X			NA	NA	0.849015	0.150985	Duplodnaviria	novel_kingdom_365_of_Duplodnaviria	novel_phylum_0_of_novel_kingdom_365_of_Duplodnaviria	novel_class_0_of_novel_phylum_0_of_novel_kingdom_365_of_Duplodnaviria	novel_order_0_of_novel_class_0_of_novel_phylum_0_of_novel_kingdom_365_of_Duplodnaviria	novel_family_0_of_novel_order_0_of_novel_class_0_of_novel_phylum_0_of_novel_kingdom_365_of_Duplodnaviria	novel_subfamily_0_of_novel_family_0_of_novel_order_0_of_novel_class_0_of_novel_phylum_0_of_novel_kingdom_365_of_Duplodnaviria	novel_genus_0_of_novel_subfamily_0_of_novel_family_0_of_novel_order_0_of_novel_class_0_of_novel_phylum_0_of_novel_kingdom_365_of_Duplodnaviria	0	1	0	0	3	0	23	0	0	0	0	2	0	0	0	0	0	0	2	221	0	0	0	0	0	0	0	0	2	0	0	0
vOTU_10563	6664		X			9.314354133085406	low	0.811878	0.188122	Duplodnaviria	novel_kingdom_52_of_Duplodnaviria	novel_phylum_0_of_novel_kingdom_52_of_Duplodnaviria	novel_class_0_of_novel_phylum_0_of_novel_kingdom_52_of_Duplodnaviria	novel_order_0_of_novel_class_0_of_novel_phylum_0_of_novel_kingdom_52_of_Duplodnaviria	novel_family_3_of_novel_order_0_of_novel_class_0_of_novel_phylum_0_of_novel_kingdom_52_of_Duplodnaviria	novel_subfamily_0_of_novel_family_3_of_novel_order_0_of_novel_class_0_of_novel_phylum_0_of_novel_kingdom_52_of_Duplodnaviria	novel_genus_0_of_novel_subfamily_0_of_novel_family_3_of_novel_order_0_of_novel_class_0_of_novel_phylum_0_of_novel_kingdom_52_of_Duplodnaviria	78	26	342	84	198	0	0	0	0	1357	0	0	0	0	38	0	38	40	10	5	8	134	0	0	0	2	0	0	2	98	22	0
vOTU_10564	6664		X			12.48856108178181	low	0.811878	0.188122	Monodnaviria	novel_kingdom_8_of_Monodnaviria	novel_phylum_0_of_novel_kingdom_8_of_Monodnaviria	novel_class_0_of_novel_phylum_0_of_novel_kingdom_8_of_Monodnaviria	novel_order_0_of_novel_class_0_of_novel_phylum_0_of_novel_kingdom_8_of_Monodnaviria	novel_family_0_of_novel_order_0_of_novel_class_0_of_novel_phylum_0_of_novel_kingdom_8_of_Monodnaviria	novel_subfamily_0_of_novel_family_0_of_novel_order_0_of_novel_class_0_of_novel_phylum_0_of_novel_kingdom_8_of_Monodnaviria	novel_genus_0_of_novel_subfamily_0_of_novel_family_0_of_novel_order_0_of_novel_class_0_of_novel_phylum_0_of_novel_kingdom_8_of_Monodnaviria	63	13	662	319	169	86	2	0	58	154	4	0	39	3	8	12	71	12	21	22	100	169	0	70	2	0	2	13	2	171	59	21
vOTU_10565	6663		X			11.035553459009494	high	0.811878	0.188122	Duplodnaviria	Heunggongvirae	Uroviricota	Caudoviricetes	novel_order_56_of_Caudoviricetes	novel_family_7_of_novel_order_56_of_Caudoviricetes	novel_subfamily_1_of_novel_family_7_of_novel_order_56_of_Caudoviricetes	novel_genus_14_of_novel_subfamily_1_of_novel_family_7_of_novel_order_56_of_Caudoviricetes	0	0	0	0	0	0	0	0	0	0	0	0	0	0	0	0	0	0	0	0	0	0	0	0	0	0	0	0	0	0	0	0
vOTU_10566	6663	none	X	no	Bacteroides	100.0	high	0.811878	0.188122	Monodnaviria	Sangervirae	Phixviricota	Malgrandaviricetes	Petitvirales	novel_family_0_of_Petitvirales	novel_subfamily_1_of_novel_family_0_of_Petitvirales	novel_genus_1_of_novel_subfamily_1_of_novel_family_0_of_Petitvirales	2	0	0	0	0	0	0	0	0	0	0	0	2	0	0	0	0	0	56	2	4	0	0	0	0	0	0	0	0	0	61	0
vOTU_10567	6663		IPR013783			15.0163915235485	low	0.811878	0.188122	default	novel_kingdom_1628_of_default	novel_phylum_0_of_novel_kingdom_1628_of_default	novel_class_0_of_novel_phylum_0_of_novel_kingdom_1628_of_default	novel_order_0_of_novel_class_0_of_novel_phylum_0_of_novel_kingdom_1628_of_default	novel_family_0_of_novel_order_0_of_novel_class_0_of_novel_phylum_0_of_novel_kingdom_1628_of_default	novel_subfamily_0_of_novel_family_0_of_novel_order_0_of_novel_class_0_of_novel_phylum_0_of_novel_kingdom_1628_of_default	novel_genus_0_of_novel_subfamily_0_of_novel_family_0_of_novel_order_0_of_novel_class_0_of_novel_phylum_0_of_novel_kingdom_1628_of_default	25	0	33	8	0	98	0	6	13	352	82	214	34	0	10	0	0	0	43	17	23	27	6	0	39	339	0	0	0	40	3	0
vOTU_10568	6663		X			10.227325054874212	low	0	1	Duplodnaviria	novel_kingdom_8_of_Duplodnaviria	novel_phylum_0_of_novel_kingdom_8_of_Duplodnaviria	novel_class_0_of_novel_phylum_0_of_novel_kingdom_8_of_Duplodnaviria	novel_order_0_of_novel_class_0_of_novel_phylum_0_of_novel_kingdom_8_of_Duplodnaviria	novel_family_10_of_novel_order_0_of_novel_class_0_of_novel_phylum_0_of_novel_kingdom_8_of_Duplodnaviria	novel_subfamily_0_of_novel_family_10_of_novel_order_0_of_novel_class_0_of_novel_phylum_0_of_novel_kingdom_8_of_Duplodnaviria	novel_genus_2_of_novel_subfamily_0_of_novel_family_10_of_novel_order_0_of_novel_class_0_of_novel_phylum_0_of_novel_kingdom_8_of_Duplodnaviria	9	0	0	0	0	0	0	2	0	0	0	1	1	0	0	0	0	0	0	0	6	0	0	0	0	0	2	5	0	2	0	0
vOTU_10569	6662		X			9.969145494788885	low	0	1	Duplodnaviria	Heunggongvirae	Uroviricota	Caudoviricetes	novel_order_21_of_Caudoviricetes	novel_family_11_of_novel_order_21_of_Caudoviricetes	novel_subfamily_1_of_novel_family_11_of_novel_order_21_of_Caudoviricetes	novel_genus_1_of_novel_subfamily_1_of_novel_family_11_of_novel_order_21_of_Caudoviricetes	0	0	0	0	0	2	0	0	0	0	0	0	0	32	0	0	0	0	0	0	0	0	0	0	2	0	0	0	0	0	1	0
vOTU_1057	51298		X			29.2401197550446	high	0.794191	0.205809	Duplodnaviria	Heunggongvirae	Uroviricota	Caudoviricetes	Crassvirales	novel_family_28_of_Crassvirales	novel_subfamily_0_of_novel_family_28_of_Crassvirales	novel_genus_0_of_novel_subfamily_0_of_novel_family_28_of_Crassvirales	2	0	1	0	0	0	0	0	0	0	0	4	0	0	6	0	0	0	18	0	0	0	0	0	0	0	0	0	0	2	0	3
vOTU_10570	6662		X			14.338726456613367	high	0.833867	0.166133	Duplodnaviria	novel_kingdom_44_of_Duplodnaviria	novel_phylum_0_of_novel_kingdom_44_of_Duplodnaviria	novel_class_0_of_novel_phylum_0_of_novel_kingdom_44_of_Duplodnaviria	novel_order_0_of_novel_class_0_of_novel_phylum_0_of_novel_kingdom_44_of_Duplodnaviria	novel_family_0_of_novel_order_0_of_novel_class_0_of_novel_phylum_0_of_novel_kingdom_44_of_Duplodnaviria	novel_subfamily_1_of_novel_family_0_of_novel_order_0_of_novel_class_0_of_novel_phylum_0_of_novel_kingdom_44_of_Duplodnaviria	novel_genus_0_of_novel_subfamily_1_of_novel_family_0_of_novel_order_0_of_novel_class_0_of_novel_phylum_0_of_novel_kingdom_44_of_Duplodnaviria	32	0	0	0	0	0	0	0	0	0	0	0	0	0	0	0	0	0	0	2	0	0	0	0	0	0	0	0	0	0	0	0
vOTU_10571	6660		X			NA	NA	0.88487	0.11513	default	novel_kingdom_1631_of_default	novel_phylum_0_of_novel_kingdom_1631_of_default	novel_class_0_of_novel_phylum_0_of_novel_kingdom_1631_of_default	novel_order_0_of_novel_class_0_of_novel_phylum_0_of_novel_kingdom_1631_of_default	novel_family_0_of_novel_order_0_of_novel_class_0_of_novel_phylum_0_of_novel_kingdom_1631_of_default	novel_subfamily_0_of_novel_family_0_of_novel_order_0_of_novel_class_0_of_novel_phylum_0_of_novel_kingdom_1631_of_default	novel_genus_1_of_novel_subfamily_0_of_novel_family_0_of_novel_order_0_of_novel_class_0_of_novel_phylum_0_of_novel_kingdom_1631_of_default	0	0	0	0	0	0	0	0	0	0	0	0	0	0	0	0	0	0	0	3	0	0	0	0	0	0	0	0	0	0	0	0
vOTU_10572	6659		X			10.374356014447539	low	0.51357	0.48643	Duplodnaviria	novel_kingdom_60_of_Duplodnaviria	novel_phylum_0_of_novel_kingdom_60_of_Duplodnaviria	novel_class_0_of_novel_phylum_0_of_novel_kingdom_60_of_Duplodnaviria	novel_order_0_of_novel_class_0_of_novel_phylum_0_of_novel_kingdom_60_of_Duplodnaviria	novel_family_6_of_novel_order_0_of_novel_class_0_of_novel_phylum_0_of_novel_kingdom_60_of_Duplodnaviria	novel_subfamily_2_of_novel_family_6_of_novel_order_0_of_novel_class_0_of_novel_phylum_0_of_novel_kingdom_60_of_Duplodnaviria	novel_genus_1_of_novel_subfamily_2_of_novel_family_6_of_novel_order_0_of_novel_class_0_of_novel_phylum_0_of_novel_kingdom_60_of_Duplodnaviria	12	0	1	0	57	686	0	17	69	0	2	0	5	0	0	8	0	0	0	11	0	12	0	0	0	0	0	0	0	0	6	0
vOTU_10573	6659		X			11.735026534479069	low	0.175	0.825	Duplodnaviria	novel_kingdom_73_of_Duplodnaviria	novel_phylum_0_of_novel_kingdom_73_of_Duplodnaviria	novel_class_0_of_novel_phylum_0_of_novel_kingdom_73_of_Duplodnaviria	novel_order_0_of_novel_class_0_of_novel_phylum_0_of_novel_kingdom_73_of_Duplodnaviria	novel_family_8_of_novel_order_0_of_novel_class_0_of_novel_phylum_0_of_novel_kingdom_73_of_Duplodnaviria	novel_subfamily_1_of_novel_family_8_of_novel_order_0_of_novel_class_0_of_novel_phylum_0_of_novel_kingdom_73_of_Duplodnaviria	novel_genus_0_of_novel_subfamily_1_of_novel_family_8_of_novel_order_0_of_novel_class_0_of_novel_phylum_0_of_novel_kingdom_73_of_Duplodnaviria	44	1	27	1	33	0	0	0	0	0	0	0	0	0	0	0	18	23	0	16	5	2	0	0	0	0	161	58	0	20	27	0
vOTU_10574	6659		X			15.310157722904309	high	0.811878	0.188122	Duplodnaviria	Heunggongvirae	Uroviricota	Caudoviricetes	novel_order_45_of_Caudoviricetes	novel_family_1_of_novel_order_45_of_Caudoviricetes	novel_subfamily_1_of_novel_family_1_of_novel_order_45_of_Caudoviricetes	novel_genus_5_of_novel_subfamily_1_of_novel_family_1_of_novel_order_45_of_Caudoviricetes	0	0	0	0	0	0	2	0	0	0	0	0	0	0	0	0	0	8	2	0	0	0	0	0	0	0	4	11	0	0	0	0
vOTU_10575	6659		X			0.9666865884922202	low	0.997299	0.00270138	singleton								0	0	0	0	0	0	0	0	0	0	0	0	0	0	0	0	0	0	0	0	0	0	0	0	0	0	0	0	0	0	0	0
vOTU_10576	6659		X			4.741592658792402	high	0.811878	0.188122	Duplodnaviria	Heunggongvirae	Uroviricota	Caudoviricetes	novel_order_60_of_Caudoviricetes	novel_family_7_of_novel_order_60_of_Caudoviricetes	novel_subfamily_3_of_novel_family_7_of_novel_order_60_of_Caudoviricetes	novel_genus_0_of_novel_subfamily_3_of_novel_family_7_of_novel_order_60_of_Caudoviricetes	0	0	0	0	0	0	0	0	0	0	0	0	0	0	0	0	0	0	0	0	0	0	0	0	0	0	0	0	0	0	0	0
vOTU_10577	6659		X			38.46406213102814	medium	0.960226	0.0397738	Duplodnaviria	Heunggongvirae	Uroviricota	Caudoviricetes	novel_order_78_of_Caudoviricetes	novel_family_13_of_novel_order_78_of_Caudoviricetes	novel_subfamily_1_of_novel_family_13_of_novel_order_78_of_Caudoviricetes	novel_genus_15_of_novel_subfamily_1_of_novel_family_13_of_novel_order_78_of_Caudoviricetes	0	0	0	0	0	0	0	0	0	0	0	0	0	0	0	0	0	0	0	0	0	0	0	0	0	0	0	0	0	0	0	0
vOTU_10578	6658		X			6.772723962446864	high	0.885022	0.114978	Duplodnaviria	Heunggongvirae	Uroviricota	Caudoviricetes	novel_order_68_of_Caudoviricetes	novel_family_0_of_novel_order_68_of_Caudoviricetes	novel_subfamily_0_of_novel_family_0_of_novel_order_68_of_Caudoviricetes	novel_genus_0_of_novel_subfamily_0_of_novel_family_0_of_novel_order_68_of_Caudoviricetes	0	0	0	0	0	0	0	12	0	0	1	1	0	0	0	0	2	0	0	0	0	0	38	0	0	0	0	0	0	0	0	0
vOTU_10579	6658		X			11.731949953168357	low	0.9	0.1	Duplodnaviria	Heunggongvirae	Uroviricota	Caudoviricetes	novel_order_28_of_Caudoviricetes	novel_family_27_of_novel_order_28_of_Caudoviricetes	novel_subfamily_0_of_novel_family_27_of_novel_order_28_of_Caudoviricetes	novel_genus_5_of_novel_subfamily_0_of_novel_family_27_of_novel_order_28_of_Caudoviricetes	10	0	3	2	220	138	0	17	13	18	0	0	0	0	4	7	2	4	2	6	18	4	60	2	2	1	0	8	0	9	0	0
vOTU_1058	51232	none	X	no	Desulfitobacterium	97.13884833431297	high	0.5875	0.4125	Duplodnaviria	Heunggongvirae	Uroviricota	Caudoviricetes	novel_order_30_of_Caudoviricetes	novel_family_2_of_novel_order_30_of_Caudoviricetes	novel_subfamily_3_of_novel_family_2_of_novel_order_30_of_Caudoviricetes	novel_genus_2_of_novel_subfamily_3_of_novel_family_2_of_novel_order_30_of_Caudoviricetes	22	0	2	0	0	0	1	2	0	0	0	0	2	0	4	0	0	0	0	855	30	0	0	0	0	0	0	0	0	0	0	4
vOTU_10580	6658		X			10.529202762189351	high	0.8	0.2	Duplodnaviria	novel_kingdom_48_of_Duplodnaviria	novel_phylum_0_of_novel_kingdom_48_of_Duplodnaviria	novel_class_0_of_novel_phylum_0_of_novel_kingdom_48_of_Duplodnaviria	novel_order_0_of_novel_class_0_of_novel_phylum_0_of_novel_kingdom_48_of_Duplodnaviria	novel_family_3_of_novel_order_0_of_novel_class_0_of_novel_phylum_0_of_novel_kingdom_48_of_Duplodnaviria	novel_subfamily_0_of_novel_family_3_of_novel_order_0_of_novel_class_0_of_novel_phylum_0_of_novel_kingdom_48_of_Duplodnaviria	novel_genus_0_of_novel_subfamily_0_of_novel_family_3_of_novel_order_0_of_novel_class_0_of_novel_phylum_0_of_novel_kingdom_48_of_Duplodnaviria	0	37	174	180	0	52	0	0	0	2	0	0	0	0	2	0	0	0	0	0	2	0	0	0	0	0	0	0	0	0	0	0
vOTU_10581	6657		X			5.253434387910247	low	0.811878	0.188122	default	novel_kingdom_1641_of_default	novel_phylum_0_of_novel_kingdom_1641_of_default	novel_class_0_of_novel_phylum_0_of_novel_kingdom_1641_of_default	novel_order_0_of_novel_class_0_of_novel_phylum_0_of_novel_kingdom_1641_of_default	novel_family_0_of_novel_order_0_of_novel_class_0_of_novel_phylum_0_of_novel_kingdom_1641_of_default	novel_subfamily_0_of_novel_family_0_of_novel_order_0_of_novel_class_0_of_novel_phylum_0_of_novel_kingdom_1641_of_default	novel_genus_1_of_novel_subfamily_0_of_novel_family_0_of_novel_order_0_of_novel_class_0_of_novel_phylum_0_of_novel_kingdom_1641_of_default	0	0	0	0	0	0	18	0	2	0	0	0	64	0	0	0	0	0	0	39	60	0	4	0	0	29	18	306	0	0	67	0
vOTU_10582	6657		X			9.110468193127781	low	0.811878	0.188122	Duplodnaviria	novel_kingdom_231_of_Duplodnaviria	novel_phylum_0_of_novel_kingdom_231_of_Duplodnaviria	novel_class_0_of_novel_phylum_0_of_novel_kingdom_231_of_Duplodnaviria	novel_order_0_of_novel_class_0_of_novel_phylum_0_of_novel_kingdom_231_of_Duplodnaviria	novel_family_6_of_novel_order_0_of_novel_class_0_of_novel_phylum_0_of_novel_kingdom_231_of_Duplodnaviria	novel_subfamily_0_of_novel_family_6_of_novel_order_0_of_novel_class_0_of_novel_phylum_0_of_novel_kingdom_231_of_Duplodnaviria	novel_genus_1_of_novel_subfamily_0_of_novel_family_6_of_novel_order_0_of_novel_class_0_of_novel_phylum_0_of_novel_kingdom_231_of_Duplodnaviria	11	0	22	2	14	6	2	0	0	0	0	0	4	0	0	6	0	1	0	20	0	7	2	0	0	4	9	64	0	23	3	0
vOTU_10583	6656		X			11.64777732422909	low	0	1	Duplodnaviria	novel_kingdom_71_of_Duplodnaviria	novel_phylum_0_of_novel_kingdom_71_of_Duplodnaviria	novel_class_0_of_novel_phylum_0_of_novel_kingdom_71_of_Duplodnaviria	novel_order_0_of_novel_class_0_of_novel_phylum_0_of_novel_kingdom_71_of_Duplodnaviria	novel_family_6_of_novel_order_0_of_novel_class_0_of_novel_phylum_0_of_novel_kingdom_71_of_Duplodnaviria	novel_subfamily_2_of_novel_family_6_of_novel_order_0_of_novel_class_0_of_novel_phylum_0_of_novel_kingdom_71_of_Duplodnaviria	novel_genus_0_of_novel_subfamily_2_of_novel_family_6_of_novel_order_0_of_novel_class_0_of_novel_phylum_0_of_novel_kingdom_71_of_Duplodnaviria	6	3	59	23	36	39	0	4	10	23	0	10	4	0	0	4	0	2	9	4	10	6	11	2	6	31	0	14	0	15	25	0
vOTU_10584	6656		X			NA	NA	0.572248	0.427752	singleton								23	0	0	0	8	1	0	0	0	0	2	0	91	0	0	0	0	0	72	22	0	0	0	0	0	0	2	0	0	0	0	0
vOTU_10585	6656		X			6.459376576996235	high	0.811878	0.188122	Duplodnaviria	Heunggongvirae	Uroviricota	Caudoviricetes	Crassvirales	Steigviridae	novel_subfamily_12_of_Steigviridae	novel_genus_0_of_novel_subfamily_12_of_Steigviridae	0	0	0	0	0	0	0	0	0	0	0	0	0	0	0	0	0	0	0	0	0	0	0	0	0	0	0	0	0	0	1	0
vOTU_10586	6655		X			11.63663869479362	low	0.931779	0.0682209	default	novel_kingdom_1649_of_default	novel_phylum_0_of_novel_kingdom_1649_of_default	novel_class_0_of_novel_phylum_0_of_novel_kingdom_1649_of_default	novel_order_0_of_novel_class_0_of_novel_phylum_0_of_novel_kingdom_1649_of_default	novel_family_0_of_novel_order_0_of_novel_class_0_of_novel_phylum_0_of_novel_kingdom_1649_of_default	novel_subfamily_0_of_novel_family_0_of_novel_order_0_of_novel_class_0_of_novel_phylum_0_of_novel_kingdom_1649_of_default	novel_genus_2_of_novel_subfamily_0_of_novel_family_0_of_novel_order_0_of_novel_class_0_of_novel_phylum_0_of_novel_kingdom_1649_of_default	0	0	0	0	8	0	12	0	0	0	0	0	0	0	0	0	0	0	2	197	0	0	0	0	0	0	0	0	0	0	0	0
vOTU_10587	6655		X			12.670723811007253	low	0	1	Duplodnaviria	novel_kingdom_13_of_Duplodnaviria	novel_phylum_0_of_novel_kingdom_13_of_Duplodnaviria	novel_class_0_of_novel_phylum_0_of_novel_kingdom_13_of_Duplodnaviria	novel_order_0_of_novel_class_0_of_novel_phylum_0_of_novel_kingdom_13_of_Duplodnaviria	novel_family_9_of_novel_order_0_of_novel_class_0_of_novel_phylum_0_of_novel_kingdom_13_of_Duplodnaviria	novel_subfamily_2_of_novel_family_9_of_novel_order_0_of_novel_class_0_of_novel_phylum_0_of_novel_kingdom_13_of_Duplodnaviria	novel_genus_0_of_novel_subfamily_2_of_novel_family_9_of_novel_order_0_of_novel_class_0_of_novel_phylum_0_of_novel_kingdom_13_of_Duplodnaviria	1	0	9	0	16	5	3	3	9	0	0	2	45	6	0	1	73	48	0	4	27	124	1	2	2	12	3	27	0	31	12	2
vOTU_10588	6653		X			2.587042066658627	low	0.833867	0.166133	Duplodnaviria	novel_kingdom_18_of_Duplodnaviria	novel_phylum_0_of_novel_kingdom_18_of_Duplodnaviria	novel_class_0_of_novel_phylum_0_of_novel_kingdom_18_of_Duplodnaviria	novel_order_0_of_novel_class_0_of_novel_phylum_0_of_novel_kingdom_18_of_Duplodnaviria	novel_family_2_of_novel_order_0_of_novel_class_0_of_novel_phylum_0_of_novel_kingdom_18_of_Duplodnaviria	novel_subfamily_0_of_novel_family_2_of_novel_order_0_of_novel_class_0_of_novel_phylum_0_of_novel_kingdom_18_of_Duplodnaviria	novel_genus_0_of_novel_subfamily_0_of_novel_family_2_of_novel_order_0_of_novel_class_0_of_novel_phylum_0_of_novel_kingdom_18_of_Duplodnaviria	19	1	87	4	26	41	0	15	58	2	77	51	100	51	0	13	5	49	14	11	18	191	2	2	17	24	26	93	0	84	33	0
vOTU_10589	6653		X			15.307209127025374	high	0.904195	0.0958054	Duplodnaviria	Heunggongvirae	Uroviricota	Caudoviricetes	novel_order_28_of_Caudoviricetes	novel_family_8_of_novel_order_28_of_Caudoviricetes	novel_subfamily_2_of_novel_family_8_of_novel_order_28_of_Caudoviricetes	novel_genus_1_of_novel_subfamily_2_of_novel_family_8_of_novel_order_28_of_Caudoviricetes	0	0	0	0	0	0	0	0	2	0	0	0	0	2	7	0	0	0	0	0	0	0	0	0	0	0	0	0	0	53	0	0
vOTU_1059	51223		X			61.2492965935454	medium	0.725	0.275	Duplodnaviria	Heunggongvirae	Uroviricota	Caudoviricetes	novel_order_50_of_Caudoviricetes	novel_family_3_of_novel_order_50_of_Caudoviricetes	novel_subfamily_0_of_novel_family_3_of_novel_order_50_of_Caudoviricetes	novel_genus_2_of_novel_subfamily_0_of_novel_family_3_of_novel_order_50_of_Caudoviricetes	0	0	0	0	0	0	7	0	0	2	0	2	0	20	0	0	0	0	0	0	37	0	0	0	0	0	0	0	1	0	26	67
vOTU_10590	6653		X			NA	NA	0.894899	0.105101	default	novel_kingdom_1656_of_default	novel_phylum_0_of_novel_kingdom_1656_of_default	novel_class_0_of_novel_phylum_0_of_novel_kingdom_1656_of_default	novel_order_0_of_novel_class_0_of_novel_phylum_0_of_novel_kingdom_1656_of_default	novel_family_0_of_novel_order_0_of_novel_class_0_of_novel_phylum_0_of_novel_kingdom_1656_of_default	novel_subfamily_0_of_novel_family_0_of_novel_order_0_of_novel_class_0_of_novel_phylum_0_of_novel_kingdom_1656_of_default	novel_genus_0_of_novel_subfamily_0_of_novel_family_0_of_novel_order_0_of_novel_class_0_of_novel_phylum_0_of_novel_kingdom_1656_of_default	18	0	0	0	32	4	0	0	0	0	0	0	0	0	0	0	0	0	0	1	4	2	0	0	0	2	0	0	2	61	16	0
vOTU_10591	6653		X			15.048698758954528	low	0.125	0.875	singleton								0	2	81	2	0	3	0	0	6	0	0	0	4	0	0	0	2	4	2	0	2	4	0	22	1	29	70	92	0	77	0	0
vOTU_10592	6652	none	X	no	Parabacteroides	100.0	high	0.811878	0.188122	Monodnaviria	Sangervirae	Phixviricota	Malgrandaviricetes	Petitvirales	Microviridae	novel_subfamily_12_of_Microviridae	novel_genus_2_of_novel_subfamily_12_of_Microviridae	0	0	0	0	0	0	0	0	0	0	0	1	0	0	0	0	0	0	0	0	5	0	0	0	0	0	0	0	0	0	0	0
vOTU_10593	6652	none	X	no	NaN	100.0	high	0.811878	0.188122	Monodnaviria	Sangervirae	Phixviricota	Malgrandaviricetes	Petitvirales	Microviridae	novel_subfamily_12_of_Microviridae	novel_genus_2_of_novel_subfamily_12_of_Microviridae	2	0	0	0	0	0	0	0	0	0	0	2	0	0	2	0	0	0	0	0	13	0	0	0	0	0	0	0	0	0	0	0
vOTU_10594	6652		X			8.140212202229575	high	0.811878	0.188122	Duplodnaviria	novel_kingdom_112_of_Duplodnaviria	novel_phylum_0_of_novel_kingdom_112_of_Duplodnaviria	novel_class_0_of_novel_phylum_0_of_novel_kingdom_112_of_Duplodnaviria	novel_order_0_of_novel_class_0_of_novel_phylum_0_of_novel_kingdom_112_of_Duplodnaviria	novel_family_26_of_novel_order_0_of_novel_class_0_of_novel_phylum_0_of_novel_kingdom_112_of_Duplodnaviria	novel_subfamily_0_of_novel_family_26_of_novel_order_0_of_novel_class_0_of_novel_phylum_0_of_novel_kingdom_112_of_Duplodnaviria	novel_genus_2_of_novel_subfamily_0_of_novel_family_26_of_novel_order_0_of_novel_class_0_of_novel_phylum_0_of_novel_kingdom_112_of_Duplodnaviria	0	0	0	0	0	0	3	0	0	0	0	0	0	2	0	0	0	0	0	0	0	2	0	0	0	0	0	0	0	0	2	0
vOTU_10595	6652		X			15.703146715272515	high	0.804334	0.195666	Duplodnaviria	novel_kingdom_377_of_Duplodnaviria	novel_phylum_0_of_novel_kingdom_377_of_Duplodnaviria	novel_class_0_of_novel_phylum_0_of_novel_kingdom_377_of_Duplodnaviria	novel_order_0_of_novel_class_0_of_novel_phylum_0_of_novel_kingdom_377_of_Duplodnaviria	novel_family_0_of_novel_order_0_of_novel_class_0_of_novel_phylum_0_of_novel_kingdom_377_of_Duplodnaviria	novel_subfamily_0_of_novel_family_6_of_novel_order_28_of_Caudoviricetes	novel_genus_1_of_novel_subfamily_0_of_novel_family_6_of_novel_order_28_of_Caudoviricetes	0	0	0	0	0	0	0	0	0	0	0	0	0	0	1	0	0	0	0	0	2	0	0	0	0	0	0	2	0	0	0	0
vOTU_10596	6651		X			17.1863586616715	high	0.780197	0.219803	Duplodnaviria	Heunggongvirae	Uroviricota	Caudoviricetes	novel_order_35_of_Caudoviricetes	novel_family_1_of_novel_order_35_of_Caudoviricetes	novel_subfamily_0_of_novel_family_1_of_novel_order_35_of_Caudoviricetes	novel_genus_0_of_novel_subfamily_0_of_novel_family_1_of_novel_order_35_of_Caudoviricetes	0	0	0	0	0	0	0	0	0	0	0	0	0	0	0	0	0	0	584	0	0	0	0	0	0	0	0	0	0	0	0	0
vOTU_10597	6651		X			17.84633100755235	low	0.99921	0.000789658	Duplodnaviria	novel_kingdom_31_of_Duplodnaviria	novel_phylum_0_of_novel_kingdom_31_of_Duplodnaviria	novel_class_0_of_novel_phylum_0_of_novel_kingdom_31_of_Duplodnaviria	novel_order_0_of_novel_class_0_of_novel_phylum_0_of_novel_kingdom_31_of_Duplodnaviria	novel_family_6_of_novel_order_0_of_novel_class_0_of_novel_phylum_0_of_novel_kingdom_31_of_Duplodnaviria	novel_subfamily_0_of_novel_family_6_of_novel_order_0_of_novel_class_0_of_novel_phylum_0_of_novel_kingdom_31_of_Duplodnaviria	novel_genus_0_of_novel_subfamily_0_of_novel_family_6_of_novel_order_0_of_novel_class_0_of_novel_phylum_0_of_novel_kingdom_31_of_Duplodnaviria	65	0	0	0	0	0	0	0	0	0	0	0	0	2	0	0	0	0	0	0	4	0	0	0	0	0	0	0	0	0	0	3
vOTU_10598	6651		X			11.267841843234539	low	0.1875	0.8125	Duplodnaviria	novel_kingdom_13_of_Duplodnaviria	novel_phylum_0_of_novel_kingdom_13_of_Duplodnaviria	novel_class_0_of_novel_phylum_0_of_novel_kingdom_13_of_Duplodnaviria	novel_order_0_of_novel_class_0_of_novel_phylum_0_of_novel_kingdom_13_of_Duplodnaviria	novel_family_20_of_novel_order_0_of_novel_class_0_of_novel_phylum_0_of_novel_kingdom_13_of_Duplodnaviria	novel_subfamily_15_of_novel_family_20_of_novel_order_0_of_novel_class_0_of_novel_phylum_0_of_novel_kingdom_13_of_Duplodnaviria	novel_genus_0_of_novel_subfamily_15_of_novel_family_20_of_novel_order_0_of_novel_class_0_of_novel_phylum_0_of_novel_kingdom_13_of_Duplodnaviria	5	4	0	0	13	75	97	50	9	0	0	0	14	6	0	3	0	1	0	16	0	0	13	0	0	0	6	16	0	0	20	0
vOTU_10599	6650		X			14.02018069810828	low	0.1625	0.8375	Duplodnaviria	novel_kingdom_13_of_Duplodnaviria	novel_phylum_0_of_novel_kingdom_13_of_Duplodnaviria	novel_class_0_of_novel_phylum_0_of_novel_kingdom_13_of_Duplodnaviria	novel_order_0_of_novel_class_0_of_novel_phylum_0_of_novel_kingdom_13_of_Duplodnaviria	novel_family_20_of_novel_order_0_of_novel_class_0_of_novel_phylum_0_of_novel_kingdom_13_of_Duplodnaviria	novel_subfamily_2_of_novel_family_20_of_novel_order_0_of_novel_class_0_of_novel_phylum_0_of_novel_kingdom_13_of_Duplodnaviria	novel_genus_5_of_novel_subfamily_2_of_novel_family_20_of_novel_order_0_of_novel_class_0_of_novel_phylum_0_of_novel_kingdom_13_of_Duplodnaviria	2	0	2	0	17	4	2	4	14	0	0	0	6	0	0	9	0	2	0	0	29	1	0	0	0	3	2	6	1	10	0	0
vOTU_106	121238		X			90.30763500931099	low	0	1	Duplodnaviria	novel_kingdom_142_of_Duplodnaviria	novel_phylum_0_of_novel_kingdom_142_of_Duplodnaviria	novel_class_0_of_novel_phylum_0_of_novel_kingdom_142_of_Duplodnaviria	novel_order_0_of_novel_class_0_of_novel_phylum_0_of_novel_kingdom_142_of_Duplodnaviria	novel_family_5_of_novel_order_0_of_novel_class_0_of_novel_phylum_0_of_novel_kingdom_142_of_Duplodnaviria	novel_subfamily_0_of_novel_family_5_of_novel_order_0_of_novel_class_0_of_novel_phylum_0_of_novel_kingdom_142_of_Duplodnaviria	novel_genus_1_of_novel_subfamily_0_of_novel_family_5_of_novel_order_0_of_novel_class_0_of_novel_phylum_0_of_novel_kingdom_142_of_Duplodnaviria	0	0	0	0	0	0	4869	0	0	0	0	0	0	0	0	0	0	0	0	0	184	0	0	2	0	0	0	1	0	0	2	0
vOTU_1060	51160	none	IPR013783	no	NaN	93.69179021279243	high	0.075	0.925	Duplodnaviria	Heunggongvirae	Uroviricota	Caudoviricetes	novel_order_4_of_Caudoviricetes	novel_family_3_of_novel_order_4_of_Caudoviricetes	novel_subfamily_0_of_novel_family_3_of_novel_order_4_of_Caudoviricetes	novel_genus_11_of_novel_subfamily_0_of_novel_family_3_of_novel_order_4_of_Caudoviricetes	44	0	18	0	31	0	18	0	15	0	0	1	18	4	1	0	0	0	0	804	26	18	0	0	0	3	10	0	2	51	32	10
vOTU_10600	6650		X			15.506052656119719	low	0.025	0.975	default	novel_kingdom_151_of_default	novel_phylum_0_of_novel_kingdom_151_of_default	novel_class_0_of_novel_phylum_0_of_novel_kingdom_151_of_default	novel_order_0_of_novel_class_0_of_novel_phylum_0_of_novel_kingdom_151_of_default	novel_family_0_of_novel_order_0_of_novel_class_0_of_novel_phylum_0_of_novel_kingdom_151_of_default	novel_subfamily_0_of_novel_family_0_of_novel_order_0_of_novel_class_0_of_novel_phylum_0_of_novel_kingdom_151_of_default	novel_genus_0_of_novel_subfamily_0_of_novel_family_0_of_novel_order_0_of_novel_class_0_of_novel_phylum_0_of_novel_kingdom_151_of_default	9	0	0	6	3	21	4	0	2	0	0	0	13	24	3	6	0	4	1	2	24	1	1	2	2	7	0	10	0	0	1	3
vOTU_10601	6650		X			13.599352626314474	low	0.811878	0.188122	Duplodnaviria	novel_kingdom_13_of_Duplodnaviria	novel_phylum_0_of_novel_kingdom_13_of_Duplodnaviria	novel_class_0_of_novel_phylum_0_of_novel_kingdom_13_of_Duplodnaviria	novel_order_0_of_novel_class_0_of_novel_phylum_0_of_novel_kingdom_13_of_Duplodnaviria	novel_family_31_of_novel_order_0_of_novel_class_0_of_novel_phylum_0_of_novel_kingdom_13_of_Duplodnaviria	novel_subfamily_6_of_novel_family_31_of_novel_order_0_of_novel_class_0_of_novel_phylum_0_of_novel_kingdom_13_of_Duplodnaviria	novel_genus_0_of_novel_subfamily_6_of_novel_family_31_of_novel_order_0_of_novel_class_0_of_novel_phylum_0_of_novel_kingdom_13_of_Duplodnaviria	66	0	68	0	30	8	20	18	36	2	2	0	161	0	2	13	0	2	6	50	152	1	23	2	8	78	10	17	0	86	4	0
vOTU_10602	6649		X			10.918529322096136	low	0	1	Duplodnaviria	novel_kingdom_57_of_Duplodnaviria	novel_phylum_0_of_novel_kingdom_57_of_Duplodnaviria	novel_class_0_of_novel_phylum_0_of_novel_kingdom_57_of_Duplodnaviria	novel_order_0_of_novel_class_0_of_novel_phylum_0_of_novel_kingdom_57_of_Duplodnaviria	novel_family_0_of_novel_order_0_of_novel_class_0_of_novel_phylum_0_of_novel_kingdom_57_of_Duplodnaviria	novel_subfamily_0_of_novel_family_2_of_novel_order_4_of_Caudoviricetes	novel_genus_20_of_novel_subfamily_0_of_novel_family_2_of_novel_order_4_of_Caudoviricetes	3	0	4	0	21	0	0	0	0	0	0	0	0	0	0	2	0	0	0	18	2	0	0	0	0	0	3	17	0	2	3	0
vOTU_10603	6649	none	X	no	NaN	100.0	high	0.811878	0.188122	Monodnaviria	Sangervirae	Phixviricota	Malgrandaviricetes	Petitvirales	Microviridae	novel_subfamily_12_of_Microviridae	novel_genus_2_of_novel_subfamily_12_of_Microviridae	0	0	2	0	0	0	0	0	0	28	0	42	0	0	2	0	0	0	9	0	2	0	0	0	0	0	0	0	0	0	0	0
vOTU_10604	6649		X			NA	NA	0.424833	0.575167	Duplodnaviria	Heunggongvirae	Uroviricota	Caudoviricetes	novel_order_64_of_Caudoviricetes	novel_family_0_of_novel_order_64_of_Caudoviricetes	novel_subfamily_1_of_novel_family_0_of_novel_order_64_of_Caudoviricetes	novel_genus_0_of_novel_subfamily_1_of_novel_family_0_of_novel_order_64_of_Caudoviricetes	0	0	0	0	0	0	2	0	0	0	0	0	0	0	0	0	0	0	0	6	0	0	0	0	0	0	0	0	0	0	0	0
vOTU_10605	6649		X			4.702581348496324	low	0.811878	0.188122	default	novel_kingdom_1661_of_default	novel_phylum_0_of_novel_kingdom_1661_of_default	novel_class_0_of_novel_phylum_0_of_novel_kingdom_1661_of_default	novel_order_0_of_novel_class_0_of_novel_phylum_0_of_novel_kingdom_1661_of_default	novel_family_0_of_novel_order_0_of_novel_class_0_of_novel_phylum_0_of_novel_kingdom_1661_of_default	novel_subfamily_0_of_novel_family_0_of_novel_order_0_of_novel_class_0_of_novel_phylum_0_of_novel_kingdom_1661_of_default	novel_genus_0_of_novel_subfamily_0_of_novel_family_0_of_novel_order_0_of_novel_class_0_of_novel_phylum_0_of_novel_kingdom_1661_of_default	2	0	103	8	1	0	0	0	0	0	0	0	2	2	0	0	0	2	0	0	2	0	0	0	0	0	0	6	0	0	5	0
vOTU_10606	6649		X			8.135522709475334	high	0	1	Duplodnaviria	novel_kingdom_71_of_Duplodnaviria	novel_phylum_0_of_novel_kingdom_71_of_Duplodnaviria	novel_class_0_of_novel_phylum_0_of_novel_kingdom_71_of_Duplodnaviria	novel_order_0_of_novel_class_0_of_novel_phylum_0_of_novel_kingdom_71_of_Duplodnaviria	novel_family_12_of_novel_order_0_of_novel_class_0_of_novel_phylum_0_of_novel_kingdom_71_of_Duplodnaviria	novel_subfamily_1_of_novel_family_12_of_novel_order_0_of_novel_class_0_of_novel_phylum_0_of_novel_kingdom_71_of_Duplodnaviria	novel_genus_29_of_novel_subfamily_1_of_novel_family_12_of_novel_order_0_of_novel_class_0_of_novel_phylum_0_of_novel_kingdom_71_of_Duplodnaviria	89	4	36	6	3	53	2	3	10	0	0	0	10	2	0	1	3	0	15	126	2	3	4	32	2	24	8	10	102	71	6	0
vOTU_10607	6647		X			1.065870530553804	low	0.811878	0.188122	default	novel_kingdom_158_of_default	novel_phylum_0_of_novel_kingdom_158_of_default	novel_class_0_of_novel_phylum_0_of_novel_kingdom_158_of_default	novel_order_0_of_novel_class_0_of_novel_phylum_0_of_novel_kingdom_158_of_default	novel_family_0_of_novel_order_0_of_novel_class_0_of_novel_phylum_0_of_novel_kingdom_158_of_default	novel_subfamily_0_of_novel_family_0_of_novel_order_0_of_novel_class_0_of_novel_phylum_0_of_novel_kingdom_158_of_default	novel_genus_0_of_novel_subfamily_0_of_novel_family_0_of_novel_order_0_of_novel_class_0_of_novel_phylum_0_of_novel_kingdom_158_of_default	0	0	0	0	0	0	0	0	0	0	0	0	0	0	0	0	0	2	0	107	0	0	0	0	0	0	0	0	0	0	0	0
vOTU_10608	6647		X			NA	NA	0.811878	0.188122	singleton								25	0	4	3	0	0	8	0	0	0	0	0	4	8	0	0	0	0	30	422	6	3	2	0	0	0	2	0	0	0	0	17
vOTU_10609	6647	none	X	no	NaN	100.0	high	0.811878	0.188122	Monodnaviria	Sangervirae	Phixviricota	Malgrandaviricetes	Petitvirales	Microviridae	novel_subfamily_9_of_Microviridae	novel_genus_0_of_novel_subfamily_9_of_Microviridae	0	0	0	0	0	0	1	0	0	0	0	0	0	0	0	8	0	0	0	426	0	0	0	0	0	0	0	0	0	0	0	0
vOTU_1061	51160	none	X	no	Prevotella	100.0	medium	0.025	0.975	Duplodnaviria	novel_kingdom_39_of_Duplodnaviria	novel_phylum_0_of_novel_kingdom_39_of_Duplodnaviria	novel_class_0_of_novel_phylum_0_of_novel_kingdom_39_of_Duplodnaviria	novel_order_0_of_novel_class_0_of_novel_phylum_0_of_novel_kingdom_39_of_Duplodnaviria	novel_family_2_of_novel_order_0_of_novel_class_0_of_novel_phylum_0_of_novel_kingdom_39_of_Duplodnaviria	novel_subfamily_0_of_novel_family_2_of_novel_order_0_of_novel_class_0_of_novel_phylum_0_of_novel_kingdom_39_of_Duplodnaviria	novel_genus_1_of_novel_subfamily_0_of_novel_family_2_of_novel_order_0_of_novel_class_0_of_novel_phylum_0_of_novel_kingdom_39_of_Duplodnaviria	0	0	0	0	0	9	0	26	0	2	1	0	0	0	0	0	0	0	0	2	2	0	13	0	0	0	0	0	0	1	0	0
vOTU_10610	6647	none	X	no	NaN	100.0	high	0.811878	0.188122	Monodnaviria	Sangervirae	Phixviricota	Malgrandaviricetes	Petitvirales	Microviridae	novel_subfamily_9_of_Microviridae	novel_genus_0_of_novel_subfamily_9_of_Microviridae	0	0	0	0	0	0	0	0	0	0	0	0	0	0	0	20	0	0	0	390	0	0	0	0	0	0	0	0	0	0	0	0
vOTU_10611	6647		X			6.365502982005774	medium	0.811878	0.188122	singleton								3	0	41	9	7	71	0	5	1	0	9	4	0	3	0	0	1	0	0	0	322	1	1	0	2	10	1	4	0	12	1	32
vOTU_10612	6646		X			18.437463261851935	high	0.997522	0.00247797	Duplodnaviria	Heunggongvirae	Uroviricota	Caudoviricetes	novel_order_33_of_Caudoviricetes	novel_family_2_of_novel_order_33_of_Caudoviricetes	novel_subfamily_0_of_novel_family_2_of_novel_order_33_of_Caudoviricetes	novel_genus_1_of_novel_subfamily_0_of_novel_family_2_of_novel_order_33_of_Caudoviricetes	0	0	0	0	0	0	0	0	0	0	0	0	0	0	0	0	0	0	0	2	0	0	0	0	0	0	0	0	0	0	0	0
vOTU_10613	6646	none	X	no	NaN	100.0	high	0.811878	0.188122	Monodnaviria	Sangervirae	Phixviricota	Malgrandaviricetes	Petitvirales	Microviridae	novel_subfamily_9_of_Microviridae	novel_genus_0_of_novel_subfamily_9_of_Microviridae	0	0	0	0	0	0	0	0	0	0	0	0	0	0	0	20	0	0	0	653	0	0	0	0	0	0	0	0	0	0	0	0
vOTU_10614	6645		X			10.358884688140936	low	0.811878	0.188122	Duplodnaviria	Heunggongvirae	Uroviricota	Caudoviricetes	novel_order_21_of_Caudoviricetes	novel_family_11_of_novel_order_21_of_Caudoviricetes	novel_subfamily_1_of_novel_family_11_of_novel_order_21_of_Caudoviricetes	novel_genus_3_of_novel_subfamily_1_of_novel_family_11_of_novel_order_21_of_Caudoviricetes	194	76	1242	558	163	112	25	17	134	720	176	156	137	6	133	28	93	48	33	291	411	83	26	63	14	311	41	123	0	260	130	55
vOTU_10615	6645		X			9.11667556660376	medium	0.1	0.9	Duplodnaviria	novel_kingdom_13_of_Duplodnaviria	novel_phylum_0_of_novel_kingdom_13_of_Duplodnaviria	novel_class_0_of_novel_phylum_0_of_novel_kingdom_13_of_Duplodnaviria	novel_order_0_of_novel_class_0_of_novel_phylum_0_of_novel_kingdom_13_of_Duplodnaviria	novel_family_19_of_novel_order_0_of_novel_class_0_of_novel_phylum_0_of_novel_kingdom_13_of_Duplodnaviria	novel_subfamily_2_of_novel_family_3_of_novel_order_0_of_novel_class_0_of_novel_phylum_0_of_novel_kingdom_13_of_Duplodnaviria	novel_genus_1_of_novel_subfamily_2_of_novel_family_3_of_novel_order_0_of_novel_class_0_of_novel_phylum_0_of_novel_kingdom_13_of_Duplodnaviria	30	0	5	0	0	2	0	0	0	0	0	0	2	10	0	13	1	4	0	0	0	0	0	0	0	0	5	38	0	0	0	0
vOTU_10616	6644		X			1.5392171604898632	low	0.811878	0.188122	Duplodnaviria	novel_kingdom_218_of_Duplodnaviria	novel_phylum_0_of_novel_kingdom_218_of_Duplodnaviria	novel_class_0_of_novel_phylum_0_of_novel_kingdom_218_of_Duplodnaviria	novel_order_0_of_novel_class_0_of_novel_phylum_0_of_novel_kingdom_218_of_Duplodnaviria	novel_family_0_of_novel_order_0_of_novel_class_0_of_novel_phylum_0_of_novel_kingdom_218_of_Duplodnaviria	novel_subfamily_1_of_novel_family_0_of_novel_order_0_of_novel_class_0_of_novel_phylum_0_of_novel_kingdom_218_of_Duplodnaviria	novel_genus_1_of_novel_subfamily_1_of_novel_family_0_of_novel_order_0_of_novel_class_0_of_novel_phylum_0_of_novel_kingdom_218_of_Duplodnaviria	0	1	30	0	0	1	0	2	0	1	0	0	0	0	0	1	2	2	0	6	7	3	6	0	0	11	3	9	0	1	0	0
vOTU_10617	6644		X			3.0209633116146213	high	0.811878	0.188122	singleton								0	18	546	132	0	1	0	0	21	0	0	0	0	0	0	0	0	0	0	0	6	0	0	0	0	0	0	0	0	0	2	0
vOTU_10618	6643		X			4.441949595968739	low	0	1	Duplodnaviria	novel_kingdom_57_of_Duplodnaviria	novel_phylum_0_of_novel_kingdom_57_of_Duplodnaviria	novel_class_0_of_novel_phylum_0_of_novel_kingdom_57_of_Duplodnaviria	novel_order_0_of_novel_class_0_of_novel_phylum_0_of_novel_kingdom_57_of_Duplodnaviria	novel_family_0_of_novel_order_0_of_novel_class_0_of_novel_phylum_0_of_novel_kingdom_57_of_Duplodnaviria	novel_subfamily_11_of_novel_family_0_of_novel_order_0_of_novel_class_0_of_novel_phylum_0_of_novel_kingdom_57_of_Duplodnaviria	novel_genus_2_of_novel_subfamily_11_of_novel_family_0_of_novel_order_0_of_novel_class_0_of_novel_phylum_0_of_novel_kingdom_57_of_Duplodnaviria	0	0	0	0	0	0	3	0	0	0	0	0	0	0	0	0	0	0	0	0	3	0	0	0	0	1	0	0	0	0	2	0
vOTU_10619	6643		X			7.2357552913491086	low	0.811878	0.188122	default	novel_kingdom_1673_of_default	novel_phylum_0_of_novel_kingdom_1673_of_default	novel_class_0_of_novel_phylum_0_of_novel_kingdom_1673_of_default	novel_order_0_of_novel_class_0_of_novel_phylum_0_of_novel_kingdom_1673_of_default	novel_family_0_of_novel_order_0_of_novel_class_0_of_novel_phylum_0_of_novel_kingdom_1673_of_default	novel_subfamily_1_of_novel_family_0_of_novel_order_0_of_novel_class_0_of_novel_phylum_0_of_novel_kingdom_1673_of_default	novel_genus_0_of_novel_subfamily_1_of_novel_family_0_of_novel_order_0_of_novel_class_0_of_novel_phylum_0_of_novel_kingdom_1673_of_default	0	0	0	0	0	37	2	108	0	0	0	0	0	0	0	28	0	0	0	77	0	0	71	0	0	0	0	0	0	0	0	0
vOTU_1062	51139	none	X	no	NaN	100.0	high	0.0375	0.9625	Duplodnaviria	novel_kingdom_92_of_Duplodnaviria	novel_phylum_0_of_novel_kingdom_92_of_Duplodnaviria	novel_class_0_of_novel_phylum_0_of_novel_kingdom_92_of_Duplodnaviria	novel_order_0_of_novel_class_0_of_novel_phylum_0_of_novel_kingdom_92_of_Duplodnaviria	novel_family_9_of_novel_order_0_of_novel_class_0_of_novel_phylum_0_of_novel_kingdom_92_of_Duplodnaviria	novel_subfamily_0_of_novel_family_9_of_novel_order_0_of_novel_class_0_of_novel_phylum_0_of_novel_kingdom_92_of_Duplodnaviria	novel_genus_5_of_novel_subfamily_0_of_novel_family_9_of_novel_order_0_of_novel_class_0_of_novel_phylum_0_of_novel_kingdom_92_of_Duplodnaviria	0	0	0	0	0	0	4	0	0	2	0	0	0	0	0	0	0	0	0	9	0	4	0	0	0	0	0	0	0	10	0	0
vOTU_10620	6643		X			3.522765682784714	medium	0.951987	0.0480125	default	novel_kingdom_909_of_default	novel_phylum_0_of_novel_kingdom_909_of_default	novel_class_0_of_novel_phylum_0_of_novel_kingdom_909_of_default	novel_order_0_of_novel_class_0_of_novel_phylum_0_of_novel_kingdom_909_of_default	novel_family_1_of_novel_order_0_of_novel_class_0_of_novel_phylum_0_of_novel_kingdom_909_of_default	novel_subfamily_2_of_novel_family_1_of_novel_order_0_of_novel_class_0_of_novel_phylum_0_of_novel_kingdom_909_of_default	novel_genus_3_of_novel_subfamily_2_of_novel_family_1_of_novel_order_0_of_novel_class_0_of_novel_phylum_0_of_novel_kingdom_909_of_default	2	0	0	0	2	0	1	0	0	1	0	0	19	0	0	3	0	0	0	6	42	0	0	0	0	82	0	1	0	0	12	2
vOTU_10621	6642		X			13.994294209523325	medium	0.864327	0.135673	singleton								0	0	0	0	0	0	0	0	0	0	0	0	0	0	0	0	0	0	0	0	0	0	0	0	0	0	0	0	0	0	0	0
vOTU_10622	6641	none	X	no	Butyricimonas	100.0	high	0.811878	0.188122	Monodnaviria	Sangervirae	Phixviricota	Malgrandaviricetes	Petitvirales	novel_family_0_of_Petitvirales	novel_subfamily_6_of_novel_family_0_of_Petitvirales	novel_genus_0_of_novel_subfamily_6_of_novel_family_0_of_Petitvirales	0	0	0	0	0	0	0	0	0	0	0	0	0	0	0	0	0	0	0	0	2	0	0	0	0	0	0	0	0	0	0	0
vOTU_10623	6641	none	X	no	NaN	100.0	high	0.811878	0.188122	Monodnaviria	Sangervirae	Phixviricota	Malgrandaviricetes	Petitvirales	novel_family_0_of_Petitvirales	novel_subfamily_6_of_novel_family_0_of_Petitvirales	novel_genus_0_of_novel_subfamily_6_of_novel_family_0_of_Petitvirales	0	0	0	0	0	0	0	0	0	0	0	0	0	0	0	0	0	0	0	0	0	0	0	0	0	0	0	0	0	0	0	0
vOTU_10624	6641		X			14.393536230680809	medium	0.075	0.925	Duplodnaviria	novel_kingdom_18_of_Duplodnaviria	novel_phylum_0_of_novel_kingdom_18_of_Duplodnaviria	novel_class_0_of_novel_phylum_0_of_novel_kingdom_18_of_Duplodnaviria	novel_order_0_of_novel_class_0_of_novel_phylum_0_of_novel_kingdom_18_of_Duplodnaviria	novel_family_3_of_novel_order_0_of_novel_class_0_of_novel_phylum_0_of_novel_kingdom_18_of_Duplodnaviria	novel_subfamily_0_of_novel_family_3_of_novel_order_0_of_novel_class_0_of_novel_phylum_0_of_novel_kingdom_18_of_Duplodnaviria	novel_genus_0_of_novel_subfamily_0_of_novel_family_3_of_novel_order_0_of_novel_class_0_of_novel_phylum_0_of_novel_kingdom_18_of_Duplodnaviria	139	2	14	4	26	61	0	10	13	0	7	4	6	77	0	18	2	31	0	26	20	25	6	8	11	41	13	23	2	26	10	6
vOTU_10625	6641		X			18.082064965828955	low	0.811878	0.188122	singleton								0	0	0	0	0	0	0	0	0	0	0	0	2	0	0	0	0	0	0	2499	0	0	0	0	2	0	0	2	0	0	0	0
vOTU_10626	6641		X			5.315245346001316	low	0.900771	0.0992291	singleton								0	0	0	0	0	0	0	0	0	0	0	0	0	0	0	0	0	0	0	0	0	0	0	0	0	0	0	0	0	43	0	0
vOTU_10627	6640		X			NA	NA	0.811878	0.188122	default	novel_kingdom_164_of_default	novel_phylum_0_of_novel_kingdom_164_of_default	novel_class_0_of_novel_phylum_0_of_novel_kingdom_164_of_default	novel_order_0_of_novel_class_0_of_novel_phylum_0_of_novel_kingdom_164_of_default	novel_family_0_of_novel_order_0_of_novel_class_0_of_novel_phylum_0_of_novel_kingdom_164_of_default	novel_subfamily_0_of_novel_family_0_of_novel_order_0_of_novel_class_0_of_novel_phylum_0_of_novel_kingdom_164_of_default	novel_genus_0_of_novel_subfamily_0_of_novel_family_0_of_novel_order_0_of_novel_class_0_of_novel_phylum_0_of_novel_kingdom_164_of_default	4	0	8	0	6	9	2	6	11	2	0	0	2	4	0	3	2	8	3	2	14	12	5	7	0	12	1	15	0	22	0	0
[truncated: 27,958 more rows]
[truncated: 180 more columns]
